# Supplementary material for: The defensome of complex bacterial communities
Source: Nat Commun. 2024 Mar 8;15:2146. doi: 10.1038/s41467-024-46489-0 (PMC10924106; doi:10.1038/s41467-024-46489-0)
Supplement: Supplementary file 4 — Supplementary Data 1 [file 41467_2024_46489_MOESM4_ESM.xlsx]

## Sheet: Suppl. Data 1
	Supplementary Data 1: Number of MAGs and unique taxa for different cutoffs of N50 ranging from 100-300 kb.
	SOIL
		100 kb		200 kb		300 kb
	Level	# MAGs	# Unique taxa	# MAGs	# Unique taxa	# MAGs	# Unique taxa
	Kingdom	395	1	214	1	121	1
	Phylum	395	30	214	21	121	18
	Class	394	51	214	34	121	27
	Order	382	88	210	61	120	48
	Family	356	125	191	73	108	49
	Genus	230	127	109	65	57	34
	Species	78	46	48	27	29	17
	MARINE
		100 kb		200 kb		300 kb
	Level	# MAGs	# Unique taxa	# MAGs	# Unique taxa	# MAGs	# Unique taxa
	Kingdom	386	1	172	1	90	1
	Phylum	386	17	172	13	90	12
	Class	386	25	172	19	90	14
	Order	386	72	172	50	90	29
	Family	369	123	169	72	89	40
	Genus	355	183	156	93	82	50
	Species	265	160	118	80	61	40
	HUMAN GUT
		100 kb		200 kb		300 kb
	Level	# MAGs	# Unique taxa	# MAGs	# Unique taxa	# MAGs	# Unique taxa
	Kingdom	6978	1	1429	1	457	1
	Phylum	6978	14	1429	9	457	8
	Class	6978	18	1429	12	457	10
	Order	6978	43	1429	30	457	21
	Family	6978	90	1429	59	457	34
	Genus	6972	295	1427	140	456	65
	Species	6943	579	1421	238	455	98
