# Supplementary material for: The defensome of complex bacterial communities
Source: Nat Commun. 2024 Mar 8;15:2146. doi: 10.1038/s41467-024-46489-0 (PMC10924106; doi:10.1038/s41467-024-46489-0)
Supplement: Supplementary file 5 — Supplementary Data 2 [file 41467_2024_46489_MOESM5_ESM.xlsx]

## Sheet: Suppl. Data 2
	Supplementary Data 2. Most abundant taxa at the Phylum and Class levels for different cutoffs of N50 ranging from 100-300 kb. The top three taxa are colored in yellow.
	SOIL							MARINE							HUMAN GUT
	100 kb		200 kb		300 kb			100 kb		200 kb		300 kb			100 kb		200 kb		300 kb
	Phylum	%	Phylum	%	Phylum	%		Phylum	%	Phylum	%	Phylum	%		Phylum	%	Phylum	%	Phylum	%
	Acidobacteriota	8.60759	Acidobacteriota	6.07595	Acidobacteriota	3.79747		Acidobacteriota	2.07254	Acidobacteriota	2.32558	Acidobacteriota	1.11111		Actinobacteriota	5.18773	Actinobacteriota	8.11756	Actinobacteriota	9.19037
	Actinobacteriota	9.87342	Actinobacteriota	6.58228	Actinobacteriota	2.78481		Actinobacteriota	6.21762	Actinobacteriota	4.06977	Actinobacteriota	2.22222		Bacteroidota	25.1218	Bacteroidota	14.2057	Bacteroidota	9.40919
	Armatimonadota	0.253165	Armatimonadota	0.253165	Bacteroidota	8.60759		Bacteroidota	11.1399	Bacteroidota	11.6279	Bacteroidota	11.1111		Campylobacterota	0.0429923	Desulfobacterota	0.139958	Desulfobacterota	0.218818
	Bacteroidota	25.5696	Bacteroidota	15.1899	Chloroflexota	0.759494		Bdellovibrionota	1.29534	Bdellovibrionota	0.581395	Bdellovibrionota	1.11111		Cyanobacteria	0.057323	Firmicutes	6.85794	Firmicutes	8.09628
	Bdellovibrionota	1.01266	Chloroflexota	1.51899	Cyanobacteriota	0.253165		Chloroflexota	11.399	Chloroflexota	5.81395	Chloroflexota	4.44444		Desulfobacterota	0.0859845	Firmicutes_A	40.8677	Firmicutes_A	44.2013
	Chloroflexota	2.53165	Cyanobacteriota	0.759494	Desulfobacterota	0.253165		Chloroflexota_B	0.518135	Cyanobacteria	0.581395	Cyanobacteria	1.11111		Elusimicrobiota	0.057323	Firmicutes_C	9.16725	Firmicutes_C	11.5974
	Cyanobacteriota	0.759494	Desulfobacterota	0.253165	Fibrobacterota	0.253165		Cyanobacteria	0.259067	Dadabacteria	1.74419	Dadabacteria	1.11111		Firmicutes	6.27687	Fusobacteriota	0.069979	Proteobacteria	16.4114
	Desulfobacterota	1.26582	Dormibacterota	0.253165	Firmicutes	1.51899		Dadabacteria	3.88601	Gemmatimonadota	2.90698	Gemmatimonadota	1.11111		Firmicutes_A	35.354	Proteobacteria	18.7544	Verrucomicrobiota	0.875274
	Desulfuromonadota	0.253165	Fibrobacterota	0.253165	Firmicutes_A	0.759494		Desulfobacterota	0.259067	Latescibacterota	0.581395	Planctomycetota	11.1111		Firmicutes_C	6.99341	Verrucomicrobiota	1.81945
	Dormibacterota	0.253165	Firmicutes	3.03797	Firmicutes_B	0.506329		Gemmatimonadota	1.5544	Planctomycetota	11.6279	Proteobacteria	57.7778		Fusobacteriota	0.0286615
	Fibrobacterota	0.253165	Firmicutes_A	1.01266	Firmicutes_G	0.253165		Latescibacterota	1.03627	Proteobacteria	50.5814	Spirochaetota	4.44444		Proteobacteria	18.1714
	Firmicutes	6.58228	Firmicutes_B	0.506329	Firmicutes_H	0.253165		Marinisomatota	0.518135	Spirochaetota	2.90698	Verrucomicrobiota	3.33333		Spirochaetota	0.0859845
	Firmicutes_A	2.53165	Firmicutes_G	0.253165	Gemmatimonadota	0.253165		Myxococcota	0.259067	Verrucomicrobiota	4.65116				Synergistota	0.0143308
	Firmicutes_B	0.759494	Firmicutes_H	0.253165	Myxococcota	0.253165		Planctomycetota	8.54922						Verrucomicrobiota	2.52221
	Firmicutes_C	0.253165	Gemmatimonadota	0.253165	Proteobacteria	7.8481		Proteobacteria	44.8187						Class	%	Class	%	Class	%
	Firmicutes_D	0.506329	Myxococcota	0.253165	UBP10	1.77215		Spirochaetota	2.07254						Actinomycetia	3.28174	Actinomycetia	4.19874	Actinomycetia	4.37637
	Firmicutes_E	0.253165	Planctomycetota	0.253165	UBP12	0.253165		Verrucomicrobiota	4.14508						Alphaproteobacteria	0.214961	Alphaproteobacteria	0.069979	Bacilli	8.09628
	Firmicutes_G	0.253165	Proteobacteria	14.4304	Verrucomicrobiota	0.253165		Class	%	Class	%	Class	%		Bacilli	6.27687	Bacilli	6.85794	Bacteroidia	9.40919
	Firmicutes_H	1.01266	UBP10	2.27848				Acidimicrobiia	4.14508	Acidimicrobiia	3.48837	Acidimicrobiia	2.22222		Bacteroidia	25.1218	Bacteroidia	14.2057	Clostridia	36.105
	Gemmatimonadota	0.506329	UBP12	0.253165				Acidobacteriae	0.518135	Acidobacteriae	0.581395	Alphaproteobacteria	40		Campylobacteria	0.0429923	Clostridia	35.3394	Clostridia_A	8.09628
	KSB1	0.253165	Verrucomicrobiota	0.253165				Actinobacteria	2.07254	Actinobacteria	0.581395	Bacteroidia	11.1111		Clostridia	31.0404	Clostridia_A	5.52834	Coriobacteriia	4.814
	Myxococcota	0.506329						Alphaproteobacteria	25.3886	Alphaproteobacteria	33.1395	Bdellovibrionia	1.11111		Clostridia_A	4.31356	Coriobacteriia	3.91882	Desulfovibrionia	0.218818
	Nitrospirota	0.253165						Anaerolineae	0.259067	Bacteroidia	11.0465	Cyanobacteriia	1.11111		Coriobacteriia	1.90599	Desulfovibrionia	0.139958	Gammaproteobacteria	16.4114
	Planctomycetota	1.77215						Bacteroidia	10.6218	Bdellovibrionia	0.581395	Dehalococcoidia	4.44444		Desulfovibrionia	0.0859845	Fusobacteriia	0.069979	Negativicutes	11.5974
	Proteobacteria	27.5949						Bdellovibrionia	1.29534	Cyanobacteriia	0.581395	Gammaproteobacteria	17.7778		Elusimicrobia	0.057323	Gammaproteobacteria	18.6844	Verrucomicrobiae	0.875274
	Spirochaetota	0.253165						Cyanobacteriia	0.259067	Dehalococcoidia	5.81395	Gemmatimonadetes	1.11111		Fusobacteriia	0.0286615	Negativicutes	9.16725
	Synergistota	0.253165						Dehalococcoidia	11.1399	Gammaproteobacteria	17.4419	Leptospirae	4.44444		Gammaproteobacteria	17.9564	Verrucomicrobiae	1.81945
	UBP10	2.78481						Desulfobacteria	0.259067	Gemmatimonadetes	2.90698	Phycisphaerae	6.66667		Lentisphaeria	0.171969
	UBP12	1.01266						Gammaproteobacteria	19.4301	Leptospirae	2.90698	Planctomycetes	4.44444		Negativicutes	6.99341
	Verrucomicrobiota	2.02532						Gemmatimonadetes	1.5544	Phycisphaerae	4.65116	UBA1144	1.11111		Spirochaetia	0.0859845
	Class	%	Class	%	Class	%		Leptospirae	2.07254	Planctomycetes	4.65116	Verrucomicrobiae	3.33333		Synergistia	0.0143308
	Acidimicrobiia	1.77215	Acidimicrobiia	0.253165	Acidobacteriae	3.5443		Marinisomatia	0.518135	Rhodothermia	0.581395	Vicinamibacteria	1.11111		Vampirovibrionia	0.057323
	Acidobacteriae	5.82278	Acidobacteriae	5.06329	Actinobacteria	1.77215		Phycisphaerae	3.36788	UBA1135	2.32558				Verrucomicrobiae	2.35024
	Actinobacteria	5.06329	Actinobacteria	4.05063	Alphaproteobacteria	3.79747		Planctomycetes	3.62694	UBA1144	1.74419
	Alphaproteobacteria	9.62025	Alphaproteobacteria	5.56962	Bacilli	1.01266		Rhodothermia	0.518135	UBA2968	0.581395
	Aminicenantia	0.253165	Bacilli	1.51899	Bacilli_A	0.506329		UBA1135	1.5544	Verrucomicrobiae	4.65116
	Anaerolineae	0.253165	Bacilli_A	1.51899	Bacteroidia	8.35443		UBA1144	3.88601	Vicinamibacteria	1.74419
	Bacilli	1.77215	Bacteroidia	14.6835	Blastocatellia	0.253165		UBA11872	0.518135
	Bacilli_A	4.81013	Blastocatellia	0.506329	Clostridia	0.759494		UBA2968	1.03627
	Bacteroidia	24.557	Chloroflexia	0.253165	Coriobacteriia	0.253165		UBA796	0.259067
	Bdellovibrionia	1.01266	Clostridia	1.01266	CSP1-3	0.253165		UBA890	0.259067
	Blastocatellia	0.506329	Coriobacteriia	0.506329	Desulfobacteria	0.253165		Verrucomicrobiae	4.14508
	Chloroflexia	0.253165	CSP1-3	0.253165	Desulfotomaculia	0.253165		Vicinamibacteria	1.29534
	Clostridia	2.53165	Desulfobacteria	0.253165	Ellin6529	0.253165
	Coriobacteriia	0.506329	Desulfotomaculia	0.253165	Fibrobacteria	0.253165
	CSP1-3	1.01266	Dormibacteria	0.253165	Gammaproteobacteria	4.05063
	Desulfobacteria	0.253165	Ellin6529	0.253165	Gemmatimonadetes	0.253165
	Desulfobulbia	0.759494	Fibrobacteria	0.253165	GR-WP33-30	1.77215
	Desulfotomaculia	0.506329	Fimbriimonadia	0.253165	Kapabacteria	0.253165
	Desulfuromonadia	0.253165	Gammaproteobacteria	8.86076	Ktedonobacteria	0.253165
	Dethiobacteria	0.253165	Gemmatimonadetes	0.253165	Polyangia	0.253165
	Dormibacteria	0.253165	GR-WP33-30	2.27848	Syntrophomonadia	0.253165
	Ellin6529	0.253165	Ignavibacteria	0.253165	Thermoleophilia	0.759494
	Fibrobacteria	0.253165	Kapabacteria	0.253165	UBA4882	0.253165
	Fimbriimonadia	0.253165	Ktedonobacteria	0.506329	UBA5177	0.253165
	Gammaproteobacteria	17.9747	Planctomycetes	0.253165	UBA5184	0.253165
	Gemmatimonadetes	0.506329	Polyangia	0.253165	Vampirovibrionia	0.253165
	GR-WP33-30	2.78481	Syntrophomonadia	0.253165	Verrucomicrobiae	0.253165
	Ignavibacteria	0.253165	Thermoanaerobaculia	0.506329
	Kapabacteria	0.759494	Thermoleophilia	1.77215
	Ktedonobacteria	1.01266	UBA4882	0.253165
	Lentisphaeria	0.253165	UBA5177	0.506329
	Negativicutes	0.253165	UBA5184	0.253165
	Phycisphaerae	0.253165	Vampirovibrionia	0.759494
	Planctomycetes	1.51899	Verrucomicrobiae	0.253165
	Polyangia	0.506329
	Spirochaetia	0.253165
	Synergistia	0.253165
	Syntrophia	0.253165
	Syntrophomonadia	0.253165
	Thermoanaerobaculia	2.02532
	Thermodesulfovibrionia	0.253165
	Thermoleophilia	2.27848
	UBA2214	0.253165
	UBA4882	0.253165
	UBA5177	0.506329
	UBA5184	1.01266
	UBA6077	0.253165
	UBA9087	0.253165
	UBA994	0.253165
	Vampirovibrionia	0.759494
	Verrucomicrobiae	1.77215
