# Supplementary material for: The defensome of complex bacterial communities
Source: Nat Commun. 2024 Mar 8;15:2146. doi: 10.1038/s41467-024-46489-0 (PMC10924106; doi:10.1038/s41467-024-46489-0)
Supplement: Supplementary file 6 — Supplementary Data 3 [file 41467_2024_46489_MOESM6_ESM.xlsx]

## Sheet: Suppl. Data 3
	Supplementary Data 3. Assembly statistics and metadata of the 7,759 high-quality non-redundant soil, marine, and human gut MAGs. All MAGs were filtered based on the Minimum Information about a Metagenome Assembled Genome (MIMAG) standard (≥100K N50, ≥90% completeness, ≤5% contamination, ≥18/20 tRNA genes and presence of at least one class of 5S, 16S and 23S rRNA genes). Shown is also information …
	SOIL																									MARINE
	MAGs_ID	5S	16S	23S	Genome_size	Nbr_contigs	N50	GC_content	#tRNAs	Completion (%)	Contamination (%)	#CDS	Domain	Phylum	Class	Order	Family	Genus	Species	Soil type	#DGs	Density_DGs (per kb)	#DSs	Density_DSs (per kb)		MAGs_ID	5S	16S	23S	Genome_size	Nbr_contigs	N50	GC_content	#tRNAs	Completion (%)	Contamination (%)	#CDS	Domain	Phylum	Class	Order	Family	Genus	Species	Ocean / Sea	#DGs	Density_DGs (per kb)	#DSs	Density_DSs (per kb)
	3300002468_6	YES	YES	YES	7018560	100	135932	0.516155	60	99.87	2.08	6333	Bacteria	Desulfobacterota	Desulfobulbia	Desulfobulbales	Desulfocapsaceae	Desulforhopalus	GCA_000961725,1	Deep_subsurface	226	0.0322003	16	0.00227967		BGEO_SAMN07136710_METAG_IMMBNPOM	NO	NO	YES	3544294	48	141477	0.5911	18	100	0	3240	Bacteria	Proteobacteria	Gammaproteobacteria	Pseudomonadales	Alcanivoracaceae	Alcanivorax	Alcanivorax_sp900107995	North_Atlantic_Ocean	91	0.0256751	2	0.000564287
	3300002544_6	YES	YES	YES	3253687	47	120348	0.616289	36	90.91	0.16	3175	Bacteria	Proteobacteria	Alphaproteobacteria	Caulobacterales	Hyphomonadaceae	Hyphomonas	GCA_000961695,1	Deep_subsurface	62	0.0190553	1	0.000307344		MALA_SAMN05421563_METAG_CFEKGAML	YES	YES	YES	920331	15	114565	0.3226	20	92.09	0	911	Bacteria	Marinisomatota	Marinisomatia	Marinisomatales	Marinisomataceae	Marinisoma	-	Indian_Ocean	31	0.0336835	1	0.00108657
	3300002735_4	YES	YES	YES	4571656	26	312361	0.494709	52	99.37	2.53	4352	Bacteria	Firmicutes_B	Desulfotomaculia	Desulfotomaculales	BRHc4a	BRHc4a	GCA_000802095,1	Deep_subsurface	158	0.0345608	8	0.00174991		MALA_SAMN05421699_METAG_BELIHAJM	YES	YES	YES	1988010	5	514983	0.3864	19	98.56	0	1917	Bacteria	Proteobacteria	Alphaproteobacteria	Micavibrionales	GCA-2720935	GCA-2720935	-	North_Pacific_Ocean	72	0.0362171	6	0.00301809
	3300005337_12	NO	YES	NO	4290430	62	136970	0.428629	52	99.51	0.49	3639	Bacteria	Bacteroidota	Bacteroidia	Chitinophagales	Chitinophagaceae	UBA10320	-	Corn_rhizosphere	94	0.0219092	4	0.000932307		MALA_SAMN05422121_METAG_DJPEOIKD	NO	NO	YES	2970802	56	147745	0.6456	19	94.24	2.16	2879	Bacteria	Proteobacteria	Alphaproteobacteria	Sphingomonadales	Sphingomonadaceae	Citromicrobium	Citromicrobium_sp002729695	North_Atlantic_Ocean	64	0.021543	2	0.000673219
	3300005337_7	YES	YES	YES	5736630	35	280957	0.643778	46	99.15	3.19	4959	Bacteria	Acidobacteriota	Thermoanaerobaculia	-	-	-	-	Corn_rhizosphere	178	0.0310287	11	0.0019175		MALA_SAMN05422128_METAG_GFOMCGFD	NO	YES	NO	4558928	65	141367	0.4464	18	96.4	0.72	3906	Bacteria	Proteobacteria	Gammaproteobacteria	Enterobacterales	Alteromonadaceae	Alteromonas	Alteromonas_macleodii	North_Atlantic_Ocean	122	0.0267607	7	0.00153545
	3300005466_12	YES	NO	YES	3633951	43	166260	0.54279	40	97.2	1.56	3390	Bacteria	Proteobacteria	Gammaproteobacteria	Pseudomonadales	Spongiibacteraceae	-	-	Switchgrass_rhizosphere	102	0.0280686	5	0.00137591		MALA_SAMN05422133_METAG_LICJKDFC	NO	YES	YES	5072830	38	209256	0.6197	20	100	1.44	4881	Bacteria	Proteobacteria	Alphaproteobacteria	Rhizobiales	Rhizobiaceae	Ahrensia	Ahrensia_sp002706335	North_Atlantic_Ocean	96	0.0189243	5	0.000985643
	3300005529_26	YES	YES	YES	6948547	61	186531	0.581375	71	100	2.2	5424	Bacteria	Verrucomicrobiota	Verrucomicrobiae	Pedosphaerales	Pedosphaeraceae	Pedosphaera	-	Soil	140	0.0201481	4	0.00057566		MALA_SAMN05422149_METAG_CFOFNMIM	NO	NO	YES	5181862	98	106745	0.6189	20	100	2.88	5045	Bacteria	Proteobacteria	Alphaproteobacteria	Rhizobiales	Rhizobiaceae	Ahrensia	Ahrensia_sp002706335	North_Atlantic_Ocean	94	0.0181402	5	0.000964904
	3300005529_29	YES	NO	NO	6596876	112	101622	0.598788	49	93.64	4	5799	Bacteria	Chloroflexota	Anaerolineae	SBR1031	UBA2796	-	-	Soil	211	0.0319848	10	0.00151587		MALA_SAMN05422149_METAG_FHIEBIKM	NO	NO	YES	3676562	30	210458	0.5334	18	99.28	0.72	3288	Bacteria	Proteobacteria	Gammaproteobacteria	Pseudomonadales	Saccharospirillaceae	Oleibacter	-	North_Atlantic_Ocean	130	0.0353591	9	0.00244794
	3300005529_32	YES	YES	YES	6303246	38	326167	0.621712	47	98.04	3.55	5889	Bacteria	UBP10	GR-WP33-30	UBA9968	-	-	-	Soil	142	0.0225281	7	0.00111054		MALA_SAMN05422168_METAG_GOCFBEKE	NO	NO	YES	3395694	8	823104	0.6057	20	99.28	0.72	3259	Bacteria	Proteobacteria	Alphaproteobacteria	Rhodobacterales	Rhodobacteraceae	Sulfitobacter	Sulfitobacter_pontiacus	North_Atlantic_Ocean	62	0.0182584	1	0.000294491
	3300005529_34	YES	YES	YES	5655524	79	127338	0.60079	52	100	4.73	4625	Bacteria	Verrucomicrobiota	Verrucomicrobiae	Pedosphaerales	Pedosphaeraceae	Pedosphaera	-	Soil	111	0.0196268	7	0.00123773		TARA_SAMEA2591122_METAG_ABCJNOCC	YES	YES	YES	2601362	41	132197	0.5504	19	96.4	1.44	2489	Bacteria	Proteobacteria	Gammaproteobacteria	UBA10353	LS-SOB	UBA5682	UBA5682_sp002477475	Mediterranean_Sea	48	0.0184519	0	0
	3300005529_36	YES	YES	YES	5380763	51	184499	0.632574	48	98.29	2.56	4707	Bacteria	Acidobacteriota	Thermoanaerobaculia	-	-	-	-	Soil	180	0.0334525	1	0.000185847		TARA_SAMEA2591122_METAG_DKOENCIK	NO	NO	YES	2790339	31	180908	0.3768	19	99.28	0	2604	Bacteria	Proteobacteria	Alphaproteobacteria	Rhodospirillales_A	UBA2165	TMED23	TMED23_sp002168115	Mediterranean_Sea	60	0.0215028	0	0
	3300005529_42	NO	YES	NO	4991591	38	272174	0.616154	48	99.13	2.61	4490	Bacteria	Acidobacteriota	Acidobacteriae	Solibacterales	Solibacteraceae	-	-	Soil	106	0.0212357	2	0.000400674		TARA_SAMEA2591122_METAG_HLJDBPKL	YES	YES	YES	1698056	16	211407	0.3564	19	97.84	0.72	1519	Bacteria	Bacteroidota	Bacteroidia	NS11-12g	UBA9320	MED-G17	MED-G17_sp002457675	Mediterranean_Sea	48	0.0282676	0	0
	3300005529_43	YES	YES	YES	4944954	24	491816	0.608807	46	98.04	3.39	4881	Bacteria	UBP10	GR-WP33-30	UBA9968	UBA9968	-	-	Soil	113	0.0228516	6	0.00121336		TARA_SAMEA2591122_METAG_MBECNJKK	YES	YES	YES	1385503	22	129888	0.3317	19	97.84	0.72	1407	Bacteria	Proteobacteria	Alphaproteobacteria	Rhizobiales	TMED25	TMED25	TMED25_sp002168075	Mediterranean_Sea	36	0.0259833	0	0
	3300005529_46	YES	YES	YES	4644232	10	545874	0.555159	51	98.24	1.71	3925	Bacteria	Acidobacteriota	Blastocatellia	Pyrinomonadales	Pyrinomonadaceae	UBA11740	-	Soil	144	0.0310062	4	0.000861283		TARA_SAMEA2591122_METAG_NKMKLIKH	YES	YES	YES	951804	24	125629	0.3239	18	90.65	0	965	Bacteria	Marinisomatota	Marinisomatia	Marinisomatales	Marinisomataceae	Marinisoma	-	Mediterranean_Sea	31	0.0325697	1	0.00105064
	3300005529_78	YES	YES	YES	2933052	4	1605437	0.569701	51	100	0.68	2758	Bacteria	Verrucomicrobiota	Verrucomicrobiae	Chthoniobacterales	UBA10450	-	-	Soil	70	0.0238659	4	0.00136377		TARA_SAMEA2619531_METAG_CDJDEOGJ	YES	YES	YES	1113876	9	190024	0.3015	19	96.4	0	1182	Bacteria	Proteobacteria	Gammaproteobacteria	GCA-002705445	GCA-002705445	GCA-2705445	GCA-2705445_sp002705445	Mediterranean_Sea	27	0.0242397	0	0
	3300005529_85	YES	YES	YES	2638617	12	652717	0.732129	49	92.31	1.1	2514	Bacteria	Gemmatimonadota	Gemmatimonadetes	Gemmatimonadales	GWC2-71-9	-	-	Soil	101	0.0382776	4	0.00151595		TARA_SAMEA2619531_METAG_FLAJGHOH	YES	YES	NO	3219360	15	776027	0.5854	19	99.28	0.72	2997	Bacteria	Proteobacteria	Alphaproteobacteria	Micavibrionales	TMED2	TMED2	TMED2_sp002168225	Mediterranean_Sea	81	0.0251603	5	0.0015531
	3300005529_93	YES	YES	YES	2285232	22	171923	0.643196	42	92.61	0.12	2104	Bacteria	Proteobacteria	Gammaproteobacteria	UBA7966	UBA7966	-	-	Soil	86	0.0376329	4	0.00175037		TARA_SAMEA2619531_METAG_JLLPIFLH	YES	YES	YES	1700946	22	194820	0.3561	18	97.12	0	1526	Bacteria	Bacteroidota	Bacteroidia	NS11-12g	UBA9320	MED-G17	MED-G17_sp002457675	Mediterranean_Sea	47	0.0276317	0	0
	3300006176_16	YES	YES	YES	3097634	44	195325	0.610155	60	96.3	0	3035	Bacteria	UBP12	UBA5184	UBA5184	UBA5184	-	-	Soil	71	0.0229207	3	0.000968481		TARA_SAMEA2619548_METAG_GKNMECPN	YES	YES	NO	2327769	59	107630	0.5138	19	90.65	2.16	2249	Bacteria	Actinobacteriota	Acidimicrobiia	Microtrichales	TK06	MedAcidi-G3	MedAcidi-G3_sp000817105	Mediterranean_Sea	42	0.018043	0	0
	3300009566_26	YES	YES	YES	2263332	48	122475	0.330487	47	96.61	0	1854	Bacteria	Bacteroidota	Kapabacteria	Kapabacteriales	UBA2268	UBA2268	-	Aquifer_solids	80	0.0353461	9	0.00397644		TARA_SAMEA2619548_METAG_JKDPPLBC	YES	YES	YES	1935145	17	304334	0.454	19	94.24	1.44	1719	Bacteria	Planctomycetota	Phycisphaerae	Phycisphaerales	SM1A02	GCA-002718515	GCA-002718515_sp002689385	Mediterranean_Sea	52	0.0268714	0	0
	3300009566_5	YES	YES	YES	4679606	52	160063	0.553891	42	92.24	0.55	3489	Bacteria	KSB1	UBA2214	UBA2214	UBA2214	-	-	Aquifer_solids	92	0.0196598	4	0.000854773		TARA_SAMEA2619548_METAG_MIPMNJJH	NO	NO	YES	3117086	11	445266	0.5851	19	96.4	0.72	2908	Bacteria	Proteobacteria	Alphaproteobacteria	Micavibrionales	TMED2	TMED2	TMED2_sp002168225	Mediterranean_Sea	75	0.0240609	5	0.00160406
	3300009566_6	YES	NO	NO	4592935	77	118317	0.417494	38	95.24	3.1	3656	Bacteria	Bacteroidota	Bacteroidia	Bacteroidales	vadinHA17	LD21	-	Aquifer_solids	76	0.0165472	4	0.000870903		TARA_SAMEA2619667_METAG_CCJFNDGF	NO	NO	YES	2551731	42	141456	0.5496	18	96.4	1.44	2453	Bacteria	Proteobacteria	Gammaproteobacteria	UBA10353	LS-SOB	UBA5682	UBA5682_sp002477475	Mediterranean_Sea	48	0.0188108	0	0
	3300009566_7	YES	YES	YES	4194784	40	166472	0.543455	36	95.48	3.23	3924	Bacteria	Desulfobacterota	Syntrophia	Syntrophales	UBA4778	-	-	Aquifer_solids	117	0.0278918	10	0.00238391		TARA_SAMEA2619667_METAG_HHMIEAMK	YES	YES	YES	985970	16	106938	0.3042	19	94.96	0	1021	Bacteria	Dadabacteria	UBA1144	UBA1144	UBA1144	TMED126	TMED126_sp002701605	Mediterranean_Sea	35	0.035498	0	0
	3300009824_14	YES	YES	YES	3808680	57	108259	0.614223	45	96.64	2.1	3608	Bacteria	UBP10	GR-WP33-30	UBA7539	UBA7539	UBA7539	-	Peatlands_Soil	109	0.0286188	8	0.00210047		TARA_SAMEA2619667_METAG_HKFELDGC	YES	YES	NO	2077083	35	174822	0.4302	21	97.84	0.72	2041	Bacteria	Actinobacteriota	Acidimicrobiia	Microtrichales	UBA8592	MedAcidi-G2A	MedAcidi-G2A_sp002171605	Mediterranean_Sea	48	0.0231093	0	0
	3300009840_13	YES	YES	YES	2401050	22	281546	0.694438	46	97.76	3.45	2441	Bacteria	Actinobacteriota	Thermoleophilia	Solirubrobacterales	Thermoleophilaceae	-	-	Serpentine_Soil	92	0.0383166	1	0.000416484		TARA_SAMEA2619667_METAG_KKMOLIMA	NO	YES	NO	1872967	23	133560	0.4418	19	97.12	1.44	1851	Bacteria	Actinobacteriota	Acidimicrobiia	Microtrichales	UBA8592	MedAcidi-G2A	MedAcidi-G2A_sp002713485	Mediterranean_Sea	41	0.0218904	0	0
	3300010371_18	YES	NO	NO	8768264	103	164262	0.666692	52	98.29	2.67	7129	Bacteria	Acidobacteriota	Thermoanaerobaculia	UBA5704	UBA5704	-	-	Terrestrial_Soil	288	0.0328457	18	0.00205286		TARA_SAMEA2619667_METAG_OAAABDFI	NO	YES	YES	1043328	11	530693	0.3126	19	94.24	0	1061	Bacteria	Dadabacteria	UBA1144	UBA1144	UBA1144	TMED58	TMED58_sp002167555	Mediterranean_Sea	30	0.0287541	0	0
	3300010371_41	YES	YES	YES	3409496	13	583763	0.399365	38	96.57	0.95	2977	Bacteria	Bacteroidota	Bacteroidia	AKYH767	GCA-2737665	-	-	Terrestrial_Soil	98	0.0287433	9	0.00263969		TARA_SAMEA2619677_METAG_JABPAPDP	NO	NO	YES	3554588	20	207397	0.5841	19	99.28	0.72	3447	Bacteria	Proteobacteria	Alphaproteobacteria	Caulobacterales	Hyphomonadaceae	Hyphomonas	Hyphomonas_sp000682775	Mediterranean_Sea	76	0.0213808	8	0.00225061
	3300010371_48	YES	YES	YES	2868646	44	100813	0.452419	35	98.2	0	2823	Bacteria	Bdellovibrionota	Bdellovibrionia	Bdellovibrionales	Bdellovibrionaceae	21-14-0-10-47-8	-	Terrestrial_Soil	101	0.0352082	4	0.00139439		TARA_SAMEA2619678_METAG_GAAOLHGM	YES	YES	YES	3224894	12	306811	0.5853	19	99.28	0.72	3003	Bacteria	Proteobacteria	Alphaproteobacteria	Micavibrionales	TMED2	TMED2	TMED2_sp002168225	Mediterranean_Sea	81	0.0251171	5	0.00155044
	3300010373_49	YES	YES	YES	3076842	15	338435	0.663502	47	97.01	2.56	2839	Bacteria	Actinobacteriota	Thermoleophilia	Solirubrobacterales	Solirubrobacteraceae	-	-	Terrestrial_Soil	91	0.0295758	3	0.000975026		TARA_SAMEA2619678_METAG_HJDGIOGM	YES	YES	NO	2083319	35	119371	0.4306	18	97.84	0.72	2038	Bacteria	Actinobacteriota	Acidimicrobiia	Microtrichales	UBA8592	MedAcidi-G2A	MedAcidi-G2A_sp000817095	Mediterranean_Sea	48	0.0230402	0	0
	3300010396_104	YES	YES	YES	927582	11	196691	0.477976	43	90.54	0	821	Bacteria	Verrucomicrobiota	Verrucomicrobiae	Chthoniobacterales	Xiphinematobacteraceae	Xiphinematobacter	-	Terrestrial_Soil	19	0.0204834	0	0		TARA_SAMEA2619678_METAG_JOFNFOFC	YES	YES	YES	991521	13	149705	0.3044	19	94.96	0	1031	Bacteria	Dadabacteria	UBA1144	UBA1144	UBA1144	TMED126	TMED126_sp002701605	Mediterranean_Sea	36	0.0363079	0	0
	3300010396_50	YES	YES	YES	3015815	27	246618	0.661656	46	97.26	0.85	2728	Bacteria	Actinobacteriota	Thermoleophilia	Solirubrobacterales	Solirubrobacteraceae	-	-	Terrestrial_Soil	77	0.0255321	1	0.000331585		TARA_SAMEA2619678_METAG_LACPHMHC	NO	YES	NO	1895590	19	238566	0.4417	20	97.12	0.72	1875	Bacteria	Actinobacteriota	Acidimicrobiia	Microtrichales	UBA8592	MedAcidi-G2A	MedAcidi-G2A_sp002713485	Mediterranean_Sea	42	0.0221567	0	0
	3300010397_8	YES	NO	NO	11482978	92	252822	0.677601	45	97.44	2.85	8009	Bacteria	Acidobacteriota	Thermoanaerobaculia	UBA5704	UBA5704	UBA5704	-	Terrestrial_Soil	320	0.0278673	26	0.00226422		TARA_SAMEA2619678_METAG_OFOFDBBD	YES	YES	YES	1312640	23	101306	0.3053	18	90.65	0	1334	Bacteria	Chloroflexota	Dehalococcoidia	UBA1151	TMED-70	TMED-70	TMED-70_sp002699165	Mediterranean_Sea	35	0.0266638	0	0
	3300010399_12	YES	NO	NO	6055941	79	129108	0.462254	46	97.38	1.19	5332	Bacteria	Bacteroidota	Bacteroidia	Sphingobacteriales	Sphingobacteriaceae	Mucilaginibacter	-	Terrestrial_Soil	135	0.0222922	12	0.00198153		TARA_SAMEA2619766_METAG_GGOAMOFM	YES	YES	YES	996720	13	167606	0.3048	20	94.96	0	1030	Bacteria	Dadabacteria	UBA1144	UBA1144	UBA1144	TMED126	TMED126_sp002701605	Mediterranean_Sea	37	0.0371218	0	0
	3300010399_20	YES	NO	NO	4149995	38	174194	0.453924	37	96.03	0.24	3814	Bacteria	Bacteroidota	Bacteroidia	Sphingobacteriales	Sphingobacteriaceae	Mucilaginibacter	-	Terrestrial_Soil	106	0.0255422	7	0.00168675		TARA_SAMEA2619766_METAG_LMODONND	YES	YES	YES	1382541	34	107111	0.3337	19	96.4	0.72	1404	Bacteria	Proteobacteria	Alphaproteobacteria	Rhizobiales	TMED25	TMED25	TMED25_sp002704755	Mediterranean_Sea	39	0.0282089	0	0
	3300011244_1	YES	YES	YES	5525864	82	120847	0.644304	50	98	1.03	5390	Bacteria	Proteobacteria	Alphaproteobacteria	Rhizobiales	Xanthobacteraceae	PH10	-	Glacier_forefield_Soil	112	0.0202683	5	0.000904836		TARA_SAMEA2619779_METAG_DEIPIGFH	YES	YES	YES	3720857	28	229119	0.6653	20	97.84	1.44	2992	Bacteria	Planctomycetota	Phycisphaerae	Phycisphaerales	SM1A02	UBA1926	UBA1926_sp002337215	Mediterranean_Sea	91	0.0244567	2	0.000537511
	3300011987_7	YES	YES	YES	3374688	78	104518	0.539278	44	97.14	4.17	3326	Bacteria	Proteobacteria	Gammaproteobacteria	Betaproteobacteriales	Gallionellaceae	Gallionella	GCA_002381565,1	Permafrost	145	0.0429669	16	0.00474118		TARA_SAMEA2619779_METAG_DNGIFLGN	NO	NO	YES	3294465	17	330242	0.5846	18	96.4	0.72	3191	Bacteria	Proteobacteria	Alphaproteobacteria	Caulobacterales	Hyphomonadaceae	Hyphomonas	Hyphomonas_sp000682775	Mediterranean_Sea	68	0.0206407	7	0.00212478
	3300012004_1	YES	YES	YES	3118961	16	380870	0.697646	44	95.83	1.85	3004	Bacteria	Chloroflexota	Ellin6529	CSP1-4	CSP1-4	UBA5189	GCA_002413045,1	Permafrost	88	0.0282145	2	0.000641239		TARA_SAMEA2619779_METAG_NNGPLAHL	NO	NO	YES	3243164	6	1174490	0.5903	20	94.96	1.44	2797	Bacteria	Planctomycetota	Phycisphaerae	Phycisphaerales	SM1A02	UBA1924	UBA1924_sp002337545	Mediterranean_Sea	86	0.0265173	4	0.00123336
	3300012789_1	YES	NO	NO	3323948	26	240035	0.734291	38	94.8	0	2901	Bacteria	Actinobacteriota	Actinobacteria	Actinomycetales	Cellulomonadaceae	Cellulomonas	GCF_001040865,1	Soil	96	0.0288813	1	0.000300847		TARA_SAMEA2619782_METAG_AEJGIIHC	YES	YES	NO	2094453	30	115054	0.4302	18	97.12	0.72	2063	Bacteria	Actinobacteriota	Acidimicrobiia	Microtrichales	UBA8592	MedAcidi-G2A	MedAcidi-G2A_sp002171605	Mediterranean_Sea	50	0.0238726	0	0
	3300012794_2	YES	NO	NO	4627964	39	172791	0.74302	51	100	1.25	3987	Bacteria	Actinobacteriota	Actinobacteria	Actinomycetales	Cellulomonadaceae	Cellulosimicrobium	-	Soil	134	0.0289544	8	0.00172862		TARA_SAMEA2619782_METAG_DJKHELNO	YES	YES	YES	2956759	54	113371	0.4588	19	98.56	2.88	2713	Bacteria	Proteobacteria	Alphaproteobacteria	Rhodospirillales_A	UBA3470	TMED8	TMED8_sp002690705	Mediterranean_Sea	49	0.0165722	0	0
	3300012796_1	YES	NO	NO	6789809	68	156193	0.675135	47	99.62	0.06	6241	Bacteria	Proteobacteria	Gammaproteobacteria	Betaproteobacteriales	Burkholderiaceae	Variovorax	Variovorax_paradoxus_D	Soil	138	0.0203246	6	0.000883677		TARA_SAMEA2619782_METAG_FADEPKNA	NO	NO	YES	2802472	53	153620	0.3771	18	99.28	0	2601	Bacteria	Proteobacteria	Alphaproteobacteria	Rhodospirillales_A	UBA2165	TMED23	TMED23_sp002168115	Mediterranean_Sea	58	0.020696	0	0
	3300012796_2	YES	YES	NO	5330055	27	385707	0.400297	70	90.32	0.95	4558	Bacteria	Bacteroidota	Bacteroidia	Sphingobacteriales	Sphingobacteriaceae	Sphingobacterium	GCA_002420705,1	Soil	114	0.0213881	3	0.000562846		TARA_SAMEA2619782_METAG_JLJABLKP	NO	YES	YES	959291	14	106677	0.3045	19	94.96	0	989	Bacteria	Dadabacteria	UBA1144	UBA1144	UBA1144	TMED126	TMED126_sp002701605	Mediterranean_Sea	35	0.0364853	0	0
	3300012796_3	YES	NO	NO	4628887	31	250492	0.743063	51	100	1.25	3989	Bacteria	Actinobacteriota	Actinobacteria	Actinomycetales	Cellulomonadaceae	Cellulosimicrobium	-	Soil	134	0.0289486	8	0.00172828		TARA_SAMEA2619782_METAG_JMJLDAKP	YES	YES	YES	2076870	106	208141	0.4359	19	97.12	2.88	2039	Bacteria	Proteobacteria	Gammaproteobacteria	Burkholderiales	SG8-40	UBA3031	UBA3031_sp002167745	Mediterranean_Sea	50	0.0240747	0	0
	3300012796_5	YES	NO	NO	3303899	24	180671	0.709556	47	99.31	0.37	2969	Bacteria	Proteobacteria	Gammaproteobacteria	Xanthomonadales	Xanthomonadaceae	Pseudoxanthomonas	-	Soil	85	0.0257272	4	0.00121069		TARA_SAMEA2619791_METAG_PFJODIKN	YES	YES	YES	3483043	6	1169520	0.5911	20	97.12	2.16	3019	Bacteria	Planctomycetota	Phycisphaerae	Phycisphaerales	SM1A02	UBA1924	UBA1924_sp002337545	Mediterranean_Sea	97	0.0278492	6	0.00172263
	3300012799_1	YES	NO	NO	6508154	33	329398	0.640171	53	99.53	0.47	5784	Bacteria	Proteobacteria	Gammaproteobacteria	Betaproteobacteriales	Burkholderiaceae	Achromobacter	GCF_001298955,1	Soil	98	0.015058	0	0		TARA_SAMEA2619802_METAG_AMAAJMDP	YES	YES	YES	956183	12	112437	0.2993	20	94.96	0	993	Bacteria	Dadabacteria	UBA1144	UBA1144	UBA1144	GCA-002715585	GCA-002715585_sp002697665	Red_Sea	23	0.024054	0	0
	3300012799_2	YES	NO	NO	6250610	50	238544	0.625894	62	99.2	1.85	5542	Bacteria	Proteobacteria	Gammaproteobacteria	Pseudomonadales	Pseudomonadaceae	Pseudomonas_E	Pseudomonas_E_putida	Soil	146	0.0233577	8	0.00127988		TARA_SAMEA2619815_METAG_MJBMGOIA	YES	YES	NO	2940252	26	188192	0.4676	19	100	0	2787	Bacteria	Proteobacteria	Gammaproteobacteria	Enterobacterales	Alteromonadaceae	Idiomarina	Idiomarina_loihiensis	Red_Sea	117	0.0397925	12	0.00408128
	3300012799_3	YES	YES	NO	6121638	28	422653	0.400047	71	99.84	1.43	5188	Bacteria	Bacteroidota	Bacteroidia	Sphingobacteriales	Sphingobacteriaceae	Sphingobacterium	GCA_002420705,1	Soil	132	0.0215629	4	0.00065342		TARA_SAMEA2619815_METAG_NCFDDDLL	YES	YES	NO	7281940	146	116083	0.5643	20	94.24	3.6	5849	Bacteria	Planctomycetota	Planctomycetes	Pirellulales	Pirellulaceae	Rhodopirellula	-	Red_Sea	193	0.0265039	14	0.00192256
	3300012799_4	YES	NO	NO	4628805	34	250492	0.743048	51	100	1.25	3987	Bacteria	Actinobacteriota	Actinobacteria	Actinomycetales	Cellulomonadaceae	Cellulosimicrobium	-	Soil	134	0.0289492	8	0.00172831		TARA_SAMEA2619818_METAG_NFEOAGHJ	YES	YES	YES	971869	16	111499	0.2993	19	94.96	0	1012	Bacteria	Dadabacteria	UBA1144	UBA1144	UBA1144	GCA-002715585	GCA-002715585_sp002697665	Red_Sea	23	0.0236657	0	0
	3300012799_5	YES	NO	NO	4327445	7	1111720	0.377229	67	100	0.25	3943	Bacteria	Bacteroidota	Bacteroidia	Flavobacteriales	Weeksellaceae	Chryseobacterium	GCF_001045445,1	Soil	102	0.0235705	1	0.000231083		TARA_SAMEA2619840_METAG_CCMNDJMD	YES	YES	NO	2736970	48	282500	0.4236	20	97.84	0	2593	Bacteria	Proteobacteria	Alphaproteobacteria	Defluviicoccales	UBA2964	UBA2964	UBA2964_sp002348425	Red_Sea	43	0.0157108	0	0
	3300012801_1	YES	NO	NO	6550804	49	237993	0.677176	45	99.74	0.06	6010	Bacteria	Proteobacteria	Gammaproteobacteria	Betaproteobacteriales	Burkholderiaceae	Variovorax	Variovorax_paradoxus_D	Soil	135	0.0206082	5	0.000763265		TARA_SAMEA2619840_METAG_NIEKPPID	YES	YES	YES	1709100	24	116146	0.3041	21	97.12	0	1631	Bacteria	Chloroflexota	Dehalococcoidia	SAR202	GCA-002723415	GCA-002723415	GCA-002723415_sp002723415	Red_Sea	40	0.0234041	0	0
	3300012801_3	YES	YES	NO	6107061	25	422653	0.400065	71	99.84	1.43	5172	Bacteria	Bacteroidota	Bacteroidia	Sphingobacteriales	Sphingobacteriaceae	Sphingobacterium	GCA_002420705,1	Soil	130	0.0212868	4	0.00065498		TARA_SAMEA2619903_METAG_EBKKDKBB	YES	YES	NO	3098685	39	179572	0.3871	19	96.4	0	2895	Bacteria	Bacteroidota	Bacteroidia	Flavobacteriales	Flavobacteriaceae	Aequorivita	Aequorivita_sp002364215	Red_Sea	83	0.0267856	4	0.00129087
	3300012804_1	YES	NO	NO	6631337	50	204615	0.676075	53	99.53	0.47	6052	Bacteria	Proteobacteria	Gammaproteobacteria	Betaproteobacteriales	Burkholderiaceae	Achromobacter	Achromobacter_denitrificans	Soil	105	0.0158339	2	0.000301598		TARA_SAMEA2619907_METAG_ACFDCIKP	YES	YES	YES	1499130	20	246393	0.3379	21	95.68	0.72	1497	Bacteria	Chloroflexota	Dehalococcoidia	UBA6952	UBA6952	UBA6952	-	Red_Sea	31	0.0206787	0	0
	3300012804_2	YES	YES	NO	6107219	26	422653	0.400059	71	99.84	1.43	5170	Bacteria	Bacteroidota	Bacteroidia	Sphingobacteriales	Sphingobacteriaceae	Sphingobacterium	GCA_002420705,1	Soil	130	0.0212863	4	0.000654963		TARA_SAMEA2619907_METAG_FNHKDGPB	YES	YES	YES	2887465	25	189253	0.6489	19	100	0	2778	Bacteria	Proteobacteria	Alphaproteobacteria	Sphingomonadales	Sphingomonadaceae	Citromicrobium	Citromicrobium_sp002377695	Red_Sea	66	0.0228574	3	0.00103897
	3300012804_3	YES	NO	NO	5625253	43	178438	0.624354	54	99.11	0.5	5147	Bacteria	Proteobacteria	Gammaproteobacteria	Pseudomonadales	Pseudomonadaceae	Pseudomonas_E	-	Soil	152	0.027021	8	0.00142216		TARA_SAMEA2619907_METAG_GFEAOAFP	YES	YES	YES	1769846	28	229596	0.4557	18	90.65	0.72	1536	Bacteria	Gemmatimonadota	Gemmatimonadetes	SG8-23	UBA6960	GCA-2718595	GCA-2718595_sp002718595	Red_Sea	31	0.0175156	0	0
	3300012808_2	YES	YES	YES	5938662	73	123803	0.535419	55	97.85	0.82	4970	Bacteria	Firmicutes	Bacilli_A	Paenibacillales	Paenibacillaceae	Paenibacillus_D	-	Soil	177	0.0298047	8	0.0013471		TARA_SAMEA2619907_METAG_HJDFOLOM	YES	YES	NO	1941451	37	104136	0.4113	18	93.53	0	1726	Bacteria	Chloroflexota	Anaerolineae	Anaerolineales	UBA11657	UBA11657	UBA11657_sp002377585	Red_Sea	46	0.0236936	1	0.000515079
	3300012808_5	YES	NO	NO	5251233	81	103424	0.62612	57	97.43	1.87	4743	Bacteria	Proteobacteria	Gammaproteobacteria	Pseudomonadales	Pseudomonadaceae	Pseudomonas_E	GCF_002165135,1	Soil	133	0.0253274	4	0.000761726		TARA_SAMEA2619907_METAG_KBFJNKFA	YES	YES	YES	1477017	14	158948	0.3237	21	94.24	2.16	1418	Bacteria	Chloroflexota	Dehalococcoidia	SAR202	GCA-2719675	GCA-2719675	-	Red_Sea	26	0.017603	0	0
	3300012808_6	YES	YES	NO	5096179	48	179057	0.446772	59	99.52	1.67	4351	Bacteria	Bacteroidota	Bacteroidia	Sphingobacteriales	Sphingobacteriaceae	Sphingobacterium	-	Soil	101	0.0198188	2	0.000392451		TARA_SAMEA2619907_METAG_KGLDPHNO	YES	YES	YES	1613909	30	116013	0.3691	21	94.96	0	1572	Bacteria	Chloroflexota	Dehalococcoidia	SAR202	UBA6927	UBA6927	UBA6927_sp002717725	Red_Sea	35	0.0216865	0	0
	3300012808_8	YES	NO	NO	3671597	25	181419	0.39404	50	99.29	0.35	3324	Bacteria	Bacteroidota	Bacteroidia	Flavobacteriales	Flavobacteriaceae	Flavobacterium	-	Soil	95	0.0258743	4	0.00108944		TARA_SAMEA2619907_METAG_LOCEMFFE	YES	YES	YES	1615703	30	132832	0.3924	21	92.81	0	1525	Bacteria	Chloroflexota	Dehalococcoidia	SAR202	UBA2962	UBA2962	UBA2962_sp002728115	Red_Sea	33	0.0204245	0	0
	3300012811_1	YES	YES	NO	6096904	28	370947	0.400084	70	99.37	1.43	5171	Bacteria	Bacteroidota	Bacteroidia	Sphingobacteriales	Sphingobacteriaceae	Sphingobacterium	GCA_002420705,1	Soil	130	0.0213223	4	0.000656071		TARA_SAMEA2619907_METAG_MFMGCAAC	YES	YES	YES	2349341	22	167618	0.3976	19	99.28	0.72	2221	Bacteria	Proteobacteria	Alphaproteobacteria	UBA6615	UBA6615	UBA6615	UBA6615_sp002937505	Red_Sea	39	0.0166004	0	0
	3300012811_2	YES	NO	NO	5622608	43	178438	0.624367	57	99.35	0.5	5143	Bacteria	Proteobacteria	Gammaproteobacteria	Pseudomonadales	Pseudomonadaceae	Pseudomonas_E	-	Soil	152	0.0270337	8	0.00142283		TARA_SAMEA2619907_METAG_OFLLHFPN	YES	YES	YES	1665339	28	132675	0.3832	20	95.68	0.72	1647	Bacteria	Chloroflexota	Dehalococcoidia	UBA2979	UBA2979	UBA6955	UBA6955_sp002716405	Red_Sea	40	0.0240191	1	0.000600478
	3300012811_6	YES	NO	NO	3823385	25	259391	0.734054	45	100	0	3321	Bacteria	Actinobacteriota	Actinobacteria	Actinomycetales	Cellulomonadaceae	Cellulomonas	GCF_001040865,1	Soil	115	0.0300781	4	0.00104619		TARA_SAMEA2619907_METAG_PFHGNIIC	YES	YES	NO	3345565	32	198977	0.5138	19	94.96	0.72	3088	Bacteria	Proteobacteria	Gammaproteobacteria	Pseudomonadales	Saccharospirillaceae	Oleibacter	Oleibacter_sp002724925	Red_Sea	135	0.0403519	8	0.00239123
	3300012816_1	YES	NO	NO	5640461	29	371502	0.337327	61	99.2	0.05	3344	Bacteria	Bacteroidota	Bacteroidia	Flavobacteriales	Flavobacteriaceae	Flavobacterium	-	Soil	135	0.0239342	13	0.00230478		TARA_SAMEA2619970_METAG_KIIHFBOD	YES	YES	YES	3005082	26	207665	0.5833	20	94.96	0	2943	Bacteria	Chloroflexota	Dehalococcoidia	UBA3495	UBA3495	UBA9611	UBA9611_sp002328185	Indian_Ocean	35	0.0116469	0	0
	3300012816_11	YES	NO	NO	3668005	34	155354	0.394259	49	99.65	0.35	4816	Bacteria	Bacteroidota	Bacteroidia	Flavobacteriales	Flavobacteriaceae	Flavobacterium	-	Soil	95	0.0258996	4	0.00109051		TARA_SAMEA2619970_METAG_OKEINIMP	YES	YES	YES	2768516	47	147362	0.5579	20	97.12	1.44	2306	Bacteria	Acidobacteriota	UBA890	UBA890	UBA890	UBA890	UBA890_sp002722645	Indian_Ocean	29	0.0104749	0	0
	3300012816_3	NO	YES	NO	5356399	73	115271	0.689161	49	100	0	4798	Bacteria	Proteobacteria	Alphaproteobacteria	Caulobacterales	Caulobacteraceae	Caulobacter	-	Soil	82	0.0153088	5	0.000933463		TARA_SAMEA2619992_METAG_MLOOJNKA	NO	NO	YES	4616544	17	417391	0.5479	18	97.84	0.72	4257	Bacteria	Proteobacteria	Alphaproteobacteria	Rhodospirillales_A	Thalassospiraceae	Thalassospira	Thalassospira_xiamenensis	Indian_Ocean	121	0.0262101	11	0.00238273
	3300012816_4	YES	NO	NO	5158809	72	116213	0.62639	62	96.14	1.38	4653	Bacteria	Proteobacteria	Gammaproteobacteria	Pseudomonadales	Pseudomonadaceae	Pseudomonas_E	GCF_002165135,1	Soil	130	0.0251996	4	0.000775373		TARA_SAMEA2620014_METAG_DOLHMFNI	YES	YES	YES	3615596	18	231403	0.5846	18	99.28	0.72	3511	Bacteria	Proteobacteria	Alphaproteobacteria	Caulobacterales	Hyphomonadaceae	Hyphomonas	Hyphomonas_sp000682775	Indian_Ocean	75	0.0207435	7	0.00193606
	3300012816_9	YES	NO	NO	3823600	18	433895	0.73407	45	100	0	3326	Bacteria	Actinobacteriota	Actinobacteria	Actinomycetales	Cellulomonadaceae	Cellulomonas	GCF_001040865,1	Soil	115	0.0300764	4	0.00104613		TARA_SAMEA2620027_METAG_INFJHNCL	NO	NO	YES	3557602	10	604092	0.5841	19	99.28	0.72	3455	Bacteria	Proteobacteria	Alphaproteobacteria	Caulobacterales	Hyphomonadaceae	Hyphomonas	Hyphomonas_sp000682775	Indian_Ocean	76	0.0213627	8	0.00224871
	3300012821_3	YES	NO	NO	6609183	49	232908	0.6761	52	98.6	0.47	6023	Bacteria	Proteobacteria	Gammaproteobacteria	Betaproteobacteriales	Burkholderiaceae	Achromobacter	Achromobacter_denitrificans	Soil	102	0.0154331	2	0.000302609		TARA_SAMEA2620035_METAG_ILLGPLFG	YES	YES	YES	1736893	18	172744	0.4436	20	97.12	0.72	1733	Bacteria	Proteobacteria	Alphaproteobacteria	UBA1280	UBA2136	UBA2136	UBA2136_sp002328405	Indian_Ocean	47	0.0270598	3	0.00172722
	3300012821_4	YES	NO	NO	5627814	46	178438	0.624327	57	99.43	0.5	5152	Bacteria	Proteobacteria	Gammaproteobacteria	Pseudomonadales	Pseudomonadaceae	Pseudomonas_E	-	Soil	152	0.0270087	8	0.00142151		TARA_SAMEA2620035_METAG_LEKHLCMO	NO	NO	YES	3596661	79	113970	0.6682	19	97.84	2.16	3162	Bacteria	Acidobacteriota	Vicinamibacteria	Vicinamibacterales	UBA823	UBA2161	UBA2161_sp002328835	Indian_Ocean	66	0.0183504	1	0.000278036
	3300012821_8	YES	NO	NO	4354047	18	326425	0.433532	52	100	0.74	3837	Bacteria	Bacteroidota	Bacteroidia	Chitinophagales	Chitinophagaceae	43-16	-	Soil	114	0.0261825	4	0.000918686		TARA_SAMEA2620039_METAG_DCIGMOMO	YES	YES	YES	2640623	9	661835	0.4436	20	99.28	0.72	2470	Bacteria	Proteobacteria	Alphaproteobacteria	Micavibrionales	Micavibrionaceae	UBA2705	UBA2705_sp002690045	Indian_Ocean	76	0.0287811	5	0.00189349
	3300012821_9	YES	NO	NO	3823670	20	386422	0.734054	45	100	0	3324	Bacteria	Actinobacteriota	Actinobacteria	Actinomycetales	Cellulomonadaceae	Cellulomonas	GCF_001040865,1	Soil	115	0.0300758	4	0.00104612		TARA_SAMEA2620053_METAG_BEJKNPCG	NO	NO	YES	3552714	17	272789	0.5841	19	99.28	0.72	3455	Bacteria	Proteobacteria	Alphaproteobacteria	Caulobacterales	Hyphomonadaceae	Hyphomonas	Hyphomonas_sp000682775	Indian_Ocean	76	0.0213921	7	0.00197032
	3300012822_1	YES	YES	NO	6322639	56	204608	0.399195	67	99.84	1.9	5294	Bacteria	Bacteroidota	Bacteroidia	Sphingobacteriales	Sphingobacteriaceae	Sphingobacterium	Sphingobacterium_sp2	Soil	117	0.0185049	5	0.000790809		TARA_SAMEA2620081_METAG_CGDDMMPH	YES	YES	NO	2331388	52	138474	0.5289	20	92.81	0.72	2284	Bacteria	Actinobacteriota	Acidimicrobiia	Microtrichales	TK06	UBA6944	UBA6944_sp002296525	Indian_Ocean	46	0.0197307	0	0
	3300012822_2	YES	NO	NO	5942705	100	101681	0.61952	64	98.75	2.22	5376	Bacteria	Proteobacteria	Gammaproteobacteria	Pseudomonadales	Pseudomonadaceae	Pseudomonas_E	-	Soil	150	0.025241	7	0.00117791		TARA_SAMEA2620097_METAG_AKFOENMH	YES	YES	YES	1737762	5	877727	0.4439	20	98.56	0	1733	Bacteria	Proteobacteria	Alphaproteobacteria	UBA1280	UBA2136	UBA2136	UBA2136_sp002328405	Indian_Ocean	48	0.0276217	3	0.00172636
	3300012822_3	YES	YES	NO	4741057	30	286944	0.570038	74	99.11	0.26	4288	Bacteria	Proteobacteria	Gammaproteobacteria	Enterobacterales	Enterobacteriaceae	Leclercia	Leclercia_adecarboxylata_B	Soil	128	0.0269982	5	0.00105462		TARA_SAMEA2620097_METAG_KFELPDMJ	YES	YES	YES	2864039	63	104105	0.4579	22	94.24	0	2785	Bacteria	Desulfobacterota	Desulfobacteria	Desulfobacterales	UBA2156	UBA2156	UBA2156_sp002328165	Indian_Ocean	69	0.0240919	1	0.000349157
	3300012822_4	YES	YES	YES	3195214	27	203752	0.306992	55	100	0	2952	Bacteria	Bacteroidota	Bacteroidia	Flavobacteriales	Weeksellaceae	-	-	Soil	108	0.0338006	5	0.00156484		TARA_SAMEA2620256_METAG_KDIHCGKE	NO	NO	YES	2551403	18	357183	0.6692	19	95.68	0	2571	Bacteria	Proteobacteria	Alphaproteobacteria	Caulobacterales	Caulobacteraceae	Brevundimonas	Brevundimonas_sp002341585	Indian_Ocean	54	0.0211648	3	0.00117582
	3300012822_5	YES	NO	NO	2860112	9	541976	0.672964	45	100	0	2689	Bacteria	Proteobacteria	Alphaproteobacteria	Caulobacterales	Caulobacteraceae	Brevundimonas	Brevundimonas_sp8	Soil	64	0.0223767	2	0.000699273		TARA_SAMEA2620259_METAG_FMHMNGJJ	YES	YES	YES	994965	6	257358	0.3018	19	94.24	0	1040	Bacteria	Dadabacteria	UBA1144	UBA1144	UBA1144	GCA-002715585	-	Indian_Ocean	25	0.0251265	0	0
	3300012826_10	YES	NO	NO	3270963	20	433895	0.733799	39	93.93	0	2847	Bacteria	Actinobacteriota	Actinobacteria	Actinomycetales	Cellulomonadaceae	Cellulomonas	GCF_001040865,1	Soil	102	0.0311835	4	0.00122288		TARA_SAMEA2620384_METAG_IDMOJFEE	NO	YES	NO	3029831	46	161653	0.643	19	94.96	0.72	2917	Bacteria	Proteobacteria	Alphaproteobacteria	Sphingomonadales	Sphingomonadaceae	Citromicrobium	Citromicrobium_sp002729695	Indian_Ocean	70	0.0231036	3	0.000990154
	3300012826_2	YES	NO	NO	6247403	68	160971	0.675961	51	93.04	0.62	5691	Bacteria	Proteobacteria	Gammaproteobacteria	Betaproteobacteriales	Burkholderiaceae	Achromobacter	Achromobacter_denitrificans	Soil	101	0.0161667	2	0.000320133		TARA_SAMEA2620384_METAG_KNFDGPKC	YES	YES	NO	2602443	35	123442	0.6692	19	99.28	0	2623	Bacteria	Proteobacteria	Alphaproteobacteria	Caulobacterales	Caulobacteraceae	Brevundimonas	Brevundimonas_sp002341585	Indian_Ocean	54	0.0207497	3	0.00115276
	3300012826_6	YES	NO	YES	4757868	69	127643	0.479295	37	99.01	0	4114	Bacteria	Bacteroidota	Bacteroidia	Chitinophagales	Chitinophagaceae	Terrimonas	-	Soil	105	0.0220687	4	0.000840713		TARA_SAMEA2620384_METAG_PFNFNGAP	NO	NO	YES	3509164	20	231465	0.5845	19	99.28	0	3400	Bacteria	Proteobacteria	Alphaproteobacteria	Caulobacterales	Hyphomonadaceae	Hyphomonas	Hyphomonas_sp000682775	Indian_Ocean	75	0.0213726	7	0.00199478
	3300012826_7	YES	NO	NO	4358447	21	326440	0.433496	53	100	0.74	3842	Bacteria	Bacteroidota	Bacteroidia	Chitinophagales	Chitinophagaceae	43-16	-	Soil	114	0.0261561	4	0.000917758		TARA_SAMEA2620404_METAG_OMNJKGGL	NO	YES	YES	1069617	13	123355	0.3336	20	94.24	0	1106	Bacteria	Proteobacteria	Gammaproteobacteria	SAR86	AG-339-G14	AG-339-G14	-	Indian_Ocean	26	0.0243078	0	0
	3300012826_8	YES	NO	NO	3303767	8	1020748	0.709659	47	99.31	0.34	2968	Bacteria	Proteobacteria	Gammaproteobacteria	Xanthomonadales	Xanthomonadaceae	Pseudoxanthomonas	-	Soil	85	0.0257282	4	0.00121074		TARA_SAMEA2620542_METAG_OHOEJIBB	NO	YES	NO	943425	6	195162	0.2835	19	92.81	0	994	Bacteria	Dadabacteria	UBA1144	UBA1144	UBA1144	GCA-002715585	-	Indian_Ocean	25	0.0264992	0	0
	3300012827_4	YES	YES	NO	5152561	16	437425	0.337642	51	99.65	0.05	4373	Bacteria	Bacteroidota	Bacteroidia	Flavobacteriales	Flavobacteriaceae	Flavobacterium	-	Soil	126	0.0244539	3	0.000582235		TARA_SAMEA2620663_METAG_DGNLPBJF	YES	YES	YES	3530757	17	215428	0.5842	19	91.37	0.72	3431	Bacteria	Proteobacteria	Alphaproteobacteria	Caulobacterales	Hyphomonadaceae	Hyphomonas	Hyphomonas_sp000682775	Indian_Ocean	75	0.0212419	7	0.00198258
	3300012827_7	YES	YES	YES	3210097	32	220183	0.706715	45	98.67	0.72	2942	Bacteria	Actinobacteriota	Actinobacteria	Actinomycetales	Microbacteriaceae	Microbacterium	-	Soil	90	0.0280365	0	0		TARA_SAMEA2620663_METAG_MECILNPA	YES	NO	NO	2861804	20	393920	0.3606	19	99.28	0	2607	Bacteria	Bacteroidota	Bacteroidia	Flavobacteriales	Flavobacteriaceae	Aequorivita	Aequorivita_sp002375695	Indian_Ocean	88	0.0307498	7	0.00244601
	3300012830_1	YES	YES	YES	7101432	61	166828	0.540141	54	96.46	0.72	5993	Bacteria	Firmicutes	Bacilli_A	Paenibacillales	Paenibacillaceae	Cohnella	-	Soil	156	0.0219674	4	0.000563267		TARA_SAMEA2620666_METAG_GIDMECPM	NO	NO	YES	3129097	42	252302	0.6128	19	100	1.44	3032	Bacteria	Proteobacteria	Alphaproteobacteria	Caulobacterales	Hyphomonadaceae	Henriciella	Henriciella_sp002733705	Indian_Ocean	68	0.0217315	3	0.000958743
	3300012830_2	YES	YES	NO	6309805	36	336586	0.399188	61	99.37	1.9	5293	Bacteria	Bacteroidota	Bacteroidia	Sphingobacteriales	Sphingobacteriaceae	Sphingobacterium	Sphingobacterium_sp2	Soil	117	0.0185426	5	0.000792418		TARA_SAMEA2620812_METAG_BKOLJJCG	YES	YES	YES	3570140	12	386344	0.5845	20	99.28	1.44	3440	Bacteria	Proteobacteria	Alphaproteobacteria	Caulobacterales	Hyphomonadaceae	Hyphomonas	Hyphomonas_sp000682775	Indian_Ocean	67	0.0187668	4	0.0011204
	3300012830_4	YES	YES	NO	5382526	42	208334	0.658881	66	99.15	1.65	4698	Bacteria	Proteobacteria	Gammaproteobacteria	Betaproteobacteriales	Burkholderiaceae	Massilia	Massilia_alkalitolerans	Soil	99	0.0183929	0	0		TARA_SAMEA2620812_METAG_HIEKJCAB	YES	YES	NO	4046191	20	326186	0.6473	19	97.84	1.44	3984	Bacteria	Proteobacteria	Alphaproteobacteria	Rhodobacterales	Rhodobacteraceae	Maritimibacter	Maritimibacter_sp002695005	Indian_Ocean	73	0.0180417	3	0.000741438
	3300012830_6	YES	NO	NO	3938371	33	253504	0.415265	45	99.52	0	3319	Bacteria	Bacteroidota	Bacteroidia	Sphingobacteriales	Sphingobacteriaceae	Sphingobacterium	-	Soil	102	0.025899	3	0.000761736		TARA_SAMEA2620824_METAG_GEJHHNAG	YES	YES	NO	3335541	14	351964	0.4022	19	99.28	0	3007	Bacteria	Bacteroidota	Bacteroidia	Flavobacteriales	Flavobacteriaceae	UBA3611	UBA3611_sp002375495	Indian_Ocean	86	0.0257829	4	0.00119921
	3300012833_4	YES	NO	NO	5237252	80	103424	0.626152	60	97.43	1.43	4734	Bacteria	Proteobacteria	Gammaproteobacteria	Pseudomonadales	Pseudomonadaceae	Pseudomonas_E	GCF_002165135,1	Soil	133	0.025395	4	0.000763759		TARA_SAMEA2620947_METAG_FFJAAIEE	NO	NO	YES	2673886	7	521852	0.4913	20	100	0	2513	Bacteria	Proteobacteria	Gammaproteobacteria	Pseudomonadales	Pseudohongiellaceae	UBA5109	UBA5109_sp002414385	South_Atlantic_Ocean	96	0.0359028	4	0.00149595
	3300012833_6	NO	YES	NO	4567425	64	103090	0.644207	51	98.89	0.73	4217	Bacteria	Proteobacteria	Alphaproteobacteria	Sphingomonadales	Sphingomonadaceae	Sphingobium	-	Soil	69	0.015107	3	0.000656825		TARA_SAMEA2620967_METAG_KPGBBEFO	NO	NO	YES	3554205	14	330245	0.5841	19	99.28	0.72	3449	Bacteria	Proteobacteria	Alphaproteobacteria	Caulobacterales	Hyphomonadaceae	Hyphomonas	Hyphomonas_sp000682775	South_Atlantic_Ocean	76	0.0213831	8	0.00225085
	3300012838_1	YES	NO	NO	9218350	96	150754	0.465201	56	99.75	1.89	2946	Bacteria	Bacteroidota	Bacteroidia	Chitinophagales	Chitinophagaceae	Niastella	-	Soil	180	0.0195263	11	0.00119327		TARA_SAMEA2620967_METAG_MHNHOBDL	NO	NO	YES	3177225	29	241069	0.3873	19	100	0	2966	Bacteria	Bacteroidota	Bacteroidia	Flavobacteriales	Flavobacteriaceae	Aequorivita	Aequorivita_sp002364215	South_Atlantic_Ocean	85	0.0267529	4	0.00125896
	3300012838_10	YES	YES	YES	3216652	18	284637	0.706749	45	98.82	0.04	7305	Bacteria	Actinobacteriota	Actinobacteria	Actinomycetales	Microbacteriaceae	Microbacterium	-	Soil	91	0.0282903	0	0		TARA_SAMEA2620980_METAG_GLODDDOJ	YES	YES	YES	2610249	28	148740	0.5413	19	95.68	0	2538	Bacteria	Verrucomicrobiota	Verrucomicrobiae	Opitutales	Opitutaceae	Cephaloticoccus	Cephaloticoccus_sp002713695	South_Atlantic_Ocean	55	0.0210708	0	0
	3300012838_9	YES	YES	NO	3304641	9	1020748	0.709625	47	99.31	0.34	2967	Bacteria	Proteobacteria	Gammaproteobacteria	Xanthomonadales	Xanthomonadaceae	Pseudoxanthomonas	-	Soil	85	0.0257214	4	0.00121042		TARA_SAMEA2621010_METAG_EEBADEOH	YES	YES	YES	3570975	16	272725	0.584	20	99.28	0.72	3466	Bacteria	Proteobacteria	Alphaproteobacteria	Caulobacterales	Hyphomonadaceae	Hyphomonas	Hyphomonas_sp000682775	South_Atlantic_Ocean	77	0.0215627	8	0.00224028
	3300012840_3	YES	NO	NO	6663846	66	168085	0.660854	55	99.33	0.23	6210	Bacteria	Proteobacteria	Gammaproteobacteria	Betaproteobacteriales	Burkholderiaceae	Achromobacter	GCF_001299355,1	Soil	108	0.0162069	0	0		TARA_SAMEA2621021_METAG_BMDCHEJH	NO	NO	YES	1245945	21	179851	0.3054	19	95.68	1.44	1290	Bacteria	Proteobacteria	Gammaproteobacteria	Burkholderiales	Methylophilaceae	BACL14	-	South_Atlantic_Ocean	37	0.0296963	0	0
	3300012840_4	YES	NO	NO	5898046	91	150743	0.438615	62	93.3	1.67	4884	Bacteria	Bacteroidota	Bacteroidia	Sphingobacteriales	Sphingobacteriaceae	Sphingobacterium	Sphingobacterium_thalpophilum	Soil	118	0.0200066	4	0.000678191		TARA_SAMEA2621033_METAG_MAHHHCDM	YES	YES	YES	3571679	14	353135	0.584	20	99.28	0.72	3461	Bacteria	Proteobacteria	Alphaproteobacteria	Caulobacterales	Hyphomonadaceae	Hyphomonas	Hyphomonas_sp000682775	South_Atlantic_Ocean	76	0.0212785	8	0.00223984
	3300012842_1	YES	NO	NO	5482715	50	162177	0.336376	62	98.33	0.32	3327	Bacteria	Bacteroidota	Bacteroidia	Flavobacteriales	Flavobacteriaceae	Flavobacterium	-	Soil	127	0.0231637	9	0.00164152		TARA_SAMEA2621076_METAG_BNBKGHEH	YES	YES	NO	2277226	37	165415	0.5197	21	91.37	0	2220	Bacteria	Actinobacteriota	Acidimicrobiia	Microtrichales	TK06	MedAcidi-G3	MedAcidi-G3_sp002722565	South_Atlantic_Ocean	46	0.0202	0	0
	3300012842_10	YES	NO	NO	3823828	21	312379	0.734041	45	100	0	4674	Bacteria	Actinobacteriota	Actinobacteria	Actinomycetales	Cellulomonadaceae	Cellulomonas	GCF_001040865,1	Soil	115	0.0300746	4	0.00104607		TARA_SAMEA2621085_METAG_FJJCNPFI	YES	YES	YES	2514987	23	150403	0.6982	20	96.4	1.44	2430	Bacteria	Actinobacteriota	Actinobacteria	Actinomycetales	Microbacteriaceae	UBA1487	UBA1487_sp002325245	South_Atlantic_Ocean	87	0.0345926	3	0.00119285
	3300012842_2	NO	YES	NO	5354180	79	113139	0.689139	49	100	0	4801	Bacteria	Proteobacteria	Alphaproteobacteria	Caulobacterales	Caulobacteraceae	Caulobacter	-	Soil	82	0.0153151	5	0.00093385		TARA_SAMEA2621085_METAG_NCMAHLFL	YES	YES	NO	3008606	25	196677	0.4053	19	97.12	2.16	2620	Bacteria	Bacteroidota	Bacteroidia	Flavobacteriales	koll-22	UBA1494	UBA1494_sp002706365	South_Atlantic_Ocean	85	0.0282523	3	0.00099714
	3300012842_3	YES	NO	NO	5215485	53	151821	0.626396	60	97.1	1.41	4706	Bacteria	Proteobacteria	Gammaproteobacteria	Pseudomonadales	Pseudomonadaceae	Pseudomonas_E	GCF_002165135,1	Soil	133	0.025501	4	0.000766947		TARA_SAMEA2621099_METAG_IDGDEHDE	NO	NO	YES	1782012	3	993792	0.4783	19	98.56	0	1736	Bacteria	Proteobacteria	Alphaproteobacteria	UBA1280	UBA6503	UBA6503	UBA6503_sp002436405	South_Atlantic_Ocean	53	0.0297417	2	0.00112233
	3300012842_4	YES	NO	NO	5025673	43	203692	0.447515	60	99.52	1.67	4283	Bacteria	Bacteroidota	Bacteroidia	Sphingobacteriales	Sphingobacteriaceae	Sphingobacterium	-	Soil	101	0.0200968	2	0.000397957		TARA_SAMEA2621101_METAG_DBKIAPDD	NO	NO	YES	1782217	5	556390	0.4783	19	98.56	0	1734	Bacteria	Proteobacteria	Alphaproteobacteria	UBA1280	UBA6503	UBA6503	UBA6503_sp002436405	South_Atlantic_Ocean	53	0.0297382	2	0.0011222
	3300012842_9	YES	NO	NO	3917263	18	286201	0.62263	45	98.05	1.47	3609	Bacteria	Proteobacteria	Alphaproteobacteria	Sphingomonadales	Sphingomonadaceae	Porphyrobacter_A	-	Soil	65	0.0165932	3	0.000765841		TARA_SAMEA2621176_METAG_DCJMIKAH	NO	YES	NO	3376823	19	276544	0.3767	18	97.84	1.44	2878	Bacteria	Bacteroidota	Bacteroidia	Flavobacteriales	Crocinitomicaceae	Brumimicrobium	Brumimicrobium_sp002331485	South_Atlantic_Ocean	99	0.0293175	7	0.00207295
	3300012843_4	YES	YES	NO	5148116	15	437425	0.337604	51	99.65	0.05	4367	Bacteria	Bacteroidota	Bacteroidia	Flavobacteriales	Flavobacteriaceae	Flavobacterium	-	Soil	126	0.024475	3	0.000582737		TARA_SAMEA2621204_METAG_JCBGDCLA	YES	YES	NO	1432188	8	348680	0.3099	18	94.96	1.44	1182	Bacteria	Cyanobacteria	Cyanobacteriia	Cyanobacteriales	Microcystaceae	Atelocyanobacterium	Atelocyanobacterium_thalassa_B	South_Atlantic_Ocean	42	0.0293258	0	0
	3300012843_7	YES	NO	YES	4186670	54	161413	0.74507	44	99.42	0.58	3732	Bacteria	Actinobacteriota	Actinobacteria	Actinomycetales	Cellulomonadaceae	Cellulomonas	-	Soil	119	0.0284235	5	0.00119427		TARA_SAMEA2621204_METAG_NJGLLKBB	YES	YES	YES	2527981	26	134512	0.6978	20	96.4	2.88	2419	Bacteria	Actinobacteriota	Actinobacteria	Actinomycetales	Microbacteriaceae	UBA1487	UBA1487_sp002325245	South_Atlantic_Ocean	89	0.035206	4	0.00158229
	3300012843_9	YES	YES	YES	3215592	8	590703	0.706837	45	98.82	0	2942	Bacteria	Actinobacteriota	Actinobacteria	Actinomycetales	Microbacteriaceae	Microbacterium	-	Soil	91	0.0282996	0	0		TARA_SAMEA2621213_METAG_MDPFKEIJ	YES	YES	YES	2528936	27	156205	0.6977	20	96.4	1.44	2430	Bacteria	Actinobacteriota	Actinobacteria	Actinomycetales	Microbacteriaceae	UBA1487	UBA1487_sp002325245	South_Atlantic_Ocean	92	0.0363789	5	0.00197712
	3300012844_10	YES	NO	NO	3304495	12	836830	0.709615	47	99.31	0.34	2968	Bacteria	Proteobacteria	Gammaproteobacteria	Xanthomonadales	Xanthomonadaceae	Pseudoxanthomonas	-	Soil	85	0.0257225	4	0.00121047		TARA_SAMEA2621216_METAG_GPCKMPLA	YES	YES	YES	1455156	19	182334	0.3479	19	95.68	0	1438	Bacteria	Chloroflexota	Dehalococcoidia	SAR202	UBA826	UBA826	UBA826_sp002718095	South_Atlantic_Ocean	37	0.0254268	0	0
	3300012844_4	YES	YES	NO	4907056	67	125577	0.557466	71	99.48	0.38	4536	Bacteria	Proteobacteria	Gammaproteobacteria	Enterobacterales	Enterobacteriaceae	Leclercia	-	Soil	131	0.0266963	6	0.00122273		TARA_SAMEA2621221_METAG_AFPNPCON	YES	YES	YES	1591827	31	113244	0.4021	21	93.53	0.72	1584	Bacteria	Chloroflexota	Dehalococcoidia	UBA3495	UBA2588	UBA2588	UBA2588_sp002723125	South_Atlantic_Ocean	32	0.0201027	0	0
	3300012844_5	YES	NO	NO	4896814	34	253687	0.329303	50	99.65	0	4173	Bacteria	Bacteroidota	Bacteroidia	Flavobacteriales	Flavobacteriaceae	Flavobacterium	-	Soil	105	0.0214425	6	0.00122529		TARA_SAMEA2621222_METAG_AEHFOHHD	YES	YES	NO	2593518	28	123844	0.6983	20	96.4	2.16	2495	Bacteria	Actinobacteriota	Actinobacteria	Actinomycetales	Microbacteriaceae	UBA1487	UBA1487_sp002325245	South_Atlantic_Ocean	93	0.0358586	3	0.00115673
	3300012853_4	YES	NO	NO	5933497	58	212211	0.363246	66	99.52	0.95	4959	Bacteria	Bacteroidota	Bacteroidia	Sphingobacteriales	Sphingobacteriaceae	Sphingobacterium	GCF_001006065,1	Soil	122	0.0205612	8	0.00134828		TARA_SAMEA2621222_METAG_KKDEGGHP	YES	YES	YES	1589691	72	139460	0.3473	18	95.68	4.32	1567	Bacteria	Chloroflexota	Dehalococcoidia	SAR202	UBA826	UBA826	UBA826_sp002718095	South_Atlantic_Ocean	43	0.0270493	0	0
	3300012856_6	YES	NO	NO	4920476	65	142588	0.557342	72	99.48	0.45	4536	Bacteria	Proteobacteria	Gammaproteobacteria	Enterobacterales	Enterobacteriaceae	Leclercia	-	Soil	131	0.0266234	6	0.00121939		TARA_SAMEA2621232_METAG_FIFLKHND	YES	YES	YES	3971657	260	844506	0.4252	20	99.28	4.32	3710	Bacteria	Bdellovibrionota	Bdellovibrionia	Bdellovibrionales	UBA1609	UBA1609	UBA1609_sp002321895	South_Atlantic_Ocean	98	0.0246748	3	0.000755352
	3300012859_10	YES	YES	YES	3296357	11	621372	0.673922	43	99.2	1.56	3029	Bacteria	Proteobacteria	Alphaproteobacteria	Sphingomonadales	Sphingomonadaceae	Sphingobium	-	Soil	65	0.0197187	1	0.000303365		TARA_SAMEA2621242_METAG_DFHNPMGP	YES	YES	YES	3630659	74	129325	0.6458	19	99.28	4.32	3545	Bacteria	Proteobacteria	Alphaproteobacteria	Rhodobacterales	Rhodobacteraceae	Confluentimicrobium	Confluentimicrobium_sp001305615	South_Atlantic_Ocean	86	0.0236872	9	0.00247889
	3300012859_12	YES	YES	YES	2918415	17	422847	0.708013	45	99.49	0	2633	Bacteria	Actinobacteriota	Actinobacteria	Actinomycetales	Microbacteriaceae	Microbacterium	-	Soil	94	0.0322093	3	0.00102796		TARA_SAMEA2621242_METAG_IEOMPJEB	YES	YES	NO	4640305	43	188599	0.6207	20	99.28	2.16	4462	Bacteria	Proteobacteria	Alphaproteobacteria	Rhizobiales	Rhizobiaceae	Ahrensia	Ahrensia_sp002706335	South_Atlantic_Ocean	92	0.0198263	8	0.00172402
	3300012859_13	YES	NO	YES	2860744	21	219153	0.67286	45	99.84	0.11	2693	Bacteria	Proteobacteria	Alphaproteobacteria	Caulobacterales	Caulobacteraceae	Brevundimonas	Brevundimonas_sp8	Soil	64	0.0223718	2	0.000699119		TARA_SAMEA2621271_METAG_JBMDAMLJ	NO	YES	NO	2369459	29	131527	0.4716	19	94.96	0.72	2242	Bacteria	Proteobacteria	Gammaproteobacteria	Enterobacterales	Alteromonadaceae	Idiomarina	Idiomarina_zobellii	South_Atlantic_Ocean	99	0.0417817	3	0.00126611
	3300012859_4	YES	YES	NO	5381640	39	208334	0.658845	66	99.05	1.65	4693	Bacteria	Proteobacteria	Gammaproteobacteria	Betaproteobacteriales	Burkholderiaceae	Massilia	Massilia_alkalitolerans	Soil	100	0.0185817	0	0		TARA_SAMEA2621277_METAG_DODNFDBE	NO	YES	YES	993265	20	105189	0.3117	19	93.53	0.72	1011	Bacteria	Dadabacteria	UBA1144	UBA1144	UBA1144	TMED58	TMED58_sp002167555	South_Atlantic_Ocean	30	0.0302034	0	0
	3300012859_6	YES	NO	NO	4308244	32	239494	0.425441	52	100	0.74	3798	Bacteria	Bacteroidota	Bacteroidia	Chitinophagales	Chitinophagaceae	43-16	-	Soil	120	0.0278536	9	0.00208902		TARA_SAMEA2621300_METAG_DIHNLLAF	NO	YES	YES	2778618	13	361408	0.4931	19	100	0	2607	Bacteria	Proteobacteria	Gammaproteobacteria	Pseudomonadales	Pseudohongiellaceae	UBA5109	UBA5109_sp002414385	South_Atlantic_Ocean	103	0.0370688	4	0.00143956
	3300012859_8	YES	NO	NO	3764888	16	318675	0.734798	47	100	0	3274	Bacteria	Actinobacteriota	Actinobacteria	Actinomycetales	Cellulomonadaceae	Cellulomonas	GCF_001040865,1	Soil	111	0.0294829	2	0.000531224		TARA_SAMEA2621528_METAG_HFEPAIBP	NO	YES	NO	2716078	22	192703	0.4697	18	94.24	0	2562	Bacteria	Proteobacteria	Gammaproteobacteria	Enterobacterales	Alteromonadaceae	Idiomarina	Idiomarina_loihiensis	Southern_Ocean	107	0.039395	9	0.0033136
	3300012860_3	YES	YES	YES	4998234	33	426181	0.622812	47	98.29	1.16	4688	Bacteria	Proteobacteria	Alphaproteobacteria	Rhizobiales	Xanthobacteraceae	62-47	-	Soil	87	0.0174061	5	0.00100035		TARA_SAMEA2621528_METAG_NHBNBOHN	NO	NO	YES	2351390	15	254293	0.5302	18	96.4	0	2211	Bacteria	Proteobacteria	Gammaproteobacteria	Pseudomonadales	Porticoccaceae	Porticoccus	Porticoccus_hydrocarbonoclasticus	Southern_Ocean	75	0.031896	5	0.0021264
	3300012860_6	YES	NO	NO	3563280	13	391003	0.661722	40	100	0.98	3287	Bacteria	Proteobacteria	Gammaproteobacteria	Betaproteobacteriales	Burkholderiaceae	Castellaniella	-	Soil	79	0.0221706	2	0.000561281		TARA_SAMEA2621551_METAG_BLMELPME	YES	YES	YES	1949943	43	173137	0.4248	19	90.65	1.44	1874	Bacteria	Chloroflexota	Dehalococcoidia	SAR202	UBA826	UBA11996	UBA11996_sp002708495	Southern_Ocean	36	0.0184621	0	0
	3300012860_8	YES	YES	NO	3051445	41	109091	0.35284	57	98.65	0.53	2768	Bacteria	Bacteroidota	Bacteroidia	Flavobacteriales	Flavobacteriaceae	-	-	Soil	92	0.0301497	5	0.00163857		TARA_SAMEA2621564_METAG_GKALJALI	YES	YES	YES	3321315	5	652547	0.5784	20	100	0	3167	Bacteria	Proteobacteria	Alphaproteobacteria	Sphingomonadales	Sphingomonadaceae	Sphingorhabdus	Sphingorhabdus_sp002354635	Southern_Ocean	71	0.0213771	3	0.000903257
	3300012862_12	YES	YES	YES	3334352	11	621372	0.673293	43	99.2	1.56	3072	Bacteria	Proteobacteria	Alphaproteobacteria	Sphingomonadales	Sphingomonadaceae	Sphingobium	-	Soil	65	0.019494	1	0.000299908		TARA_SAMEA2621812_METAG_JPOAFLIB	YES	YES	YES	2577769	55	142305	0.6281	19	97.12	1.44	2211	Bacteria	Planctomycetota	Phycisphaerae	Phycisphaerales	SM1A02	UBA854	UBA854_sp002364485	South_Pacific_Ocean	62	0.0240518	0	0
	3300012862_15	YES	YES	NO	3054891	41	109095	0.352946	56	98.65	0.53	2770	Bacteria	Bacteroidota	Bacteroidia	Flavobacteriales	Flavobacteriaceae	-	-	Soil	92	0.0301156	5	0.00163672		TARA_SAMEA2621812_METAG_NHHPCCBJ	YES	NO	YES	2741111	50	152402	0.574	20	96.4	1.44	2333	Bacteria	Planctomycetota	Phycisphaerae	Phycisphaerales	SM1A02	UBA1668	UBA1668_sp002364555	South_Pacific_Ocean	63	0.0229834	0	0
	3300012862_4	YES	YES	NO	4084339	53	155194	0.414888	45	99.52	2.38	3465	Bacteria	Bacteroidota	Bacteroidia	Sphingobacteriales	Sphingobacteriaceae	Sphingobacterium	-	Soil	108	0.0264425	3	0.000734513		TARA_SAMEA2621839_METAG_GAKBCGLM	NO	YES	YES	3925427	61	295304	0.5738	19	100	0.72	3600	Bacteria	Proteobacteria	Gammaproteobacteria	Pseudomonadales	Oleiphilaceae	Marinobacter	Marinobacter_hydrocarbonoclasticus	South_Pacific_Ocean	167	0.0425431	9	0.00229274
	3300012862_7	YES	NO	NO	3822893	27	247718	0.733846	45	100	0	3332	Bacteria	Actinobacteriota	Actinobacteria	Actinomycetales	Cellulomonadaceae	Cellulomonas	GCF_001040865,1	Soil	123	0.0321746	4	0.00104633		TARA_SAMEA2622097_METAG_BMEACDEL	YES	YES	YES	1733073	38	101975	0.3241	19	97.84	0	1518	Bacteria	Bacteroidota	Bacteroidia	Flavobacteriales	BACL11	UBA8444	-	South_Pacific_Ocean	50	0.0288505	2	0.00115402
	3300012864_7	YES	NO	NO	4992677	65	164071	0.378614	49	98.09	0.64	4387	Bacteria	Bacteroidota	Bacteroidia	Sphingobacteriales	Sphingobacteriaceae	Pedobacter	Pedobacter_agri	Soil	105	0.0210308	5	0.00100147		TARA_SAMEA2622149_METAG_FEDNHIBG	YES	YES	YES	2130143	30	130828	0.4249	21	92.09	0.72	2040	Bacteria	Chloroflexota	Dehalococcoidia	SAR202	UBA826	UBA11996	UBA11996_sp002500485	South_Pacific_Ocean	34	0.0159614	0	0
	3300012864_8	YES	YES	NO	4919149	56	178020	0.557353	72	99.42	0.38	4534	Bacteria	Proteobacteria	Gammaproteobacteria	Enterobacterales	Enterobacteriaceae	Leclercia	-	Soil	133	0.0270372	6	0.00121972		TARA_SAMEA2622149_METAG_OJCMJHGM	YES	YES	YES	2327243	44	121588	0.5174	21	97.12	0.72	1965	Bacteria	Planctomycetota	UBA1135	UBA1135	UBA1135	UBA7888	UBA7888_sp002500505	South_Pacific_Ocean	54	0.0232034	2	0.000859386
	3300012865_17	YES	YES	YES	2453142	10	296023	0.664616	45	97.69	0	2333	Bacteria	Actinobacteriota	Actinobacteria	Actinomycetales	Demequinaceae	-	-	Soil	72	0.0293501	2	0.000815281		TARA_SAMEA2622219_METAG_BCNDIPPI	YES	YES	YES	1623520	20	163705	0.2992	18	96.4	0	1405	Bacteria	Bacteroidota	Bacteroidia	Flavobacteriales	BACL11	TMED123	-	South_Pacific_Ocean	50	0.0307973	0	0
	3300012865_2	YES	NO	NO	9244648	40	310051	0.465105	56	99.75	1.89	7291	Bacteria	Bacteroidota	Bacteroidia	Chitinophagales	Chitinophagaceae	Niastella	-	Soil	180	0.0194707	11	0.00118988		TARA_SAMEA2622336_METAG_ODHIMBAA	NO	NO	YES	3435320	51	132523	0.5174	20	92.09	0	2817	Bacteria	Verrucomicrobiota	Verrucomicrobiae	Verrucomicrobiales	DEV007	Arctic95D-9	Arctic95D-9_sp002323995	North_Pacific_Ocean	69	0.0200855	0	0
	3300012865_6	YES	NO	NO	4833748	68	130838	0.558212	70	98.87	0.38	4430	Bacteria	Proteobacteria	Gammaproteobacteria	Enterobacterales	Enterobacteriaceae	Leclercia	-	Soil	129	0.0266874	6	0.00124127		TARA_SAMEA2622376_METAG_KBAMCEAM	YES	YES	NO	3399212	41	149907	0.3562	18	99.28	0.72	2873	Bacteria	Bacteroidota	Bacteroidia	Flavobacteriales	koll-22	UBA5081	-	South_Pacific_Ocean	92	0.0270651	8	0.00235349
	3300012878_5	YES	YES	YES	3851531	27	231496	0.693833	45	98.92	0.52	3239	Bacteria	Proteobacteria	Gammaproteobacteria	Xanthomonadales	Xanthomonadaceae	Luteimonas	-	Soil	92	0.0238866	3	0.000778911		TARA_SAMEA2622452_METAG_LOANMEJJ	YES	YES	NO	2246956	25	201195	0.3774	19	98.56	0	1862	Bacteria	Bacteroidota	Rhodothermia	Balneolales	Balneolaceae	UBA1275	UBA1275_sp002348545	South_Pacific_Ocean	52	0.0231424	0	0
	3300012879_10	YES	YES	NO	3059660	41	139886	0.352929	59	98.65	0.53	2774	Bacteria	Bacteroidota	Bacteroidia	Flavobacteriales	Flavobacteriaceae	-	-	Soil	92	0.0300687	5	0.00163417		TARA_SAMEA2622478_METAG_JHFPIJDG	YES	YES	YES	947450	10	109530	0.3123	19	91.37	0	974	Bacteria	Dadabacteria	UBA1144	UBA1144	UBA1144	TMED58	TMED58_sp002708105	South_Pacific_Ocean	27	0.0284975	0	0
	3300012879_3	YES	NO	NO	6498495	106	177024	0.397838	72	98.8	2.41	5474	Bacteria	Bacteroidota	Bacteroidia	Sphingobacteriales	Sphingobacteriaceae	Sphingobacterium	-	Soil	133	0.0204663	7	0.00107717		TARA_SAMEA2622499_METAG_GGEKANHA	YES	YES	YES	1339408	22	109823	0.3083	20	90.65	0.72	1335	Bacteria	Chloroflexota	Dehalococcoidia	UBA1151	TMED-70	GCA-2718455	GCA-2718455_sp002718455	South_Pacific_Ocean	42	0.0313571	0	0
	3300012879_4	YES	NO	NO	5219184	71	166568	0.433228	65	97.46	1.43	4532	Bacteria	Bacteroidota	Bacteroidia	Sphingobacteriales	Sphingobacteriaceae	Sphingobacterium	Sphingobacterium_thalpophilum	Soil	126	0.0241417	5	0.000958004		TARA_SAMEA2622545_METAG_LPECMJHH	YES	YES	YES	1382781	27	155661	0.3432	20	95.68	0.72	1385	Bacteria	Chloroflexota	Dehalococcoidia	SAR202	UBA826	AG-426-M11	AG-426-M11_sp003213095	South_Pacific_Ocean	36	0.0260345	0	0
	3300012879_9	YES	NO	NO	3306661	13	366185	0.533832	39	98.71	0	2998	Bacteria	Proteobacteria	Gammaproteobacteria	Betaproteobacteriales	Methylophilaceae	Methylobacillus	Methylobacillus_glycogenes	Soil	113	0.0341734	8	0.00241936		TARA_SAMEA2622568_METAG_BPIONGFC	YES	YES	NO	4067633	93	115112	0.3468	18	97.12	2.16	3682	Bacteria	Bacteroidota	Bacteroidia	Flavobacteriales	Flavobacteriaceae	Mesonia	Mesonia_sp002413625	South_Pacific_Ocean	129	0.0317138	13	0.00319596
	3300012880_4	YES	NO	NO	4903010	31	306102	0.337394	55	99.29	0.01	4189	Bacteria	Bacteroidota	Bacteroidia	Flavobacteriales	Flavobacteriaceae	Flavobacterium	-	Soil	113	0.0230471	5	0.00101978		TARA_SAMEA2622656_METAG_BNJAAKAE	YES	YES	YES	4870817	30	358313	0.5297	20	91.37	2.16	4233	Bacteria	Spirochaetota	Leptospirae	Leptospirales	Leptonemataceae	UBA3465	UBA3465_sp002730875	South_Pacific_Ocean	153	0.0314116	7	0.00143713
	3300012913_2	YES	YES	YES	2161229	30	111242	0.705186	40	94.83	3.88	2113	Bacteria	Actinobacteriota	Thermoleophilia	Solirubrobacterales	70-9	70-9	-	Soil	79	0.0365533	2	0.000925399		TARA_SAMEA2622657_METAG_LCCHJHGG	YES	YES	NO	6242816	16	642510	0.4259	19	95.68	1.44	5450	Bacteria	Bacteroidota	Bacteroidia	Cytophagales	Cyclobacteriaceae	UBA7330	UBA7330_sp002471275	South_Pacific_Ocean	131	0.0209841	9	0.00144166
	3300012921_10	YES	NO	YES	5878065	41	285456	0.58966	43	98.88	0.56	4710	Bacteria	Planctomycetota	Planctomycetes	Planctomycetales	Planctomycetaceae	-	-	Contaminated_culture	170	0.0289211	3	0.000510372		TARA_SAMEA2622658_METAG_IEPAEJBE	YES	YES	YES	3813890	58	117403	0.5564	19	94.24	0	3021	Bacteria	Verrucomicrobiota	Verrucomicrobiae	Opitutales	MB11C04	MB11C04	MB11C04_sp002500665	South_Pacific_Ocean	62	0.0162564	2	0.000524399
	3300012921_12	YES	NO	NO	5734785	79	133796	0.704715	48	99.22	0.43	5495	Bacteria	Actinobacteriota	Actinobacteria	Propionibacteriales	Nocardioidaceae	Nocardioides	-	Contaminated_culture	145	0.0252843	2	0.000348749		TARA_SAMEA2622667_METAG_BMCGBAMJ	YES	YES	YES	3452980	30	232107	0.6161	20	96.4	2.88	2956	Bacteria	Planctomycetota	Phycisphaerae	Phycisphaerales	SM1A02	UBA1924	UBA1924_sp002364005	South_Pacific_Ocean	88	0.0254852	8	0.00231684
	3300012921_13	YES	YES	YES	5595490	46	176306	0.42685	43	97.54	0.49	4587	Bacteria	Bacteroidota	Bacteroidia	Chitinophagales	Chitinophagaceae	UBA1946	-	Contaminated_culture	124	0.0221607	6	0.00107229		TARA_SAMEA2622685_METAG_MIMJIFFD	YES	YES	YES	3234730	51	119588	0.6173	20	94.96	2.16	2784	Bacteria	Planctomycetota	Phycisphaerae	Phycisphaerales	SM1A02	UBA1924	UBA1924_sp002364005	South_Pacific_Ocean	81	0.0250407	7	0.00216401
	3300012921_14	YES	NO	NO	5344602	62	127811	0.583164	34	90.92	0.89	4408	Bacteria	Bacteroidota	Bacteroidia	Cytophagales	Spirosomaceae	-	-	Contaminated_culture	91	0.0170265	4	0.000748419		TARA_SAMEA2622685_METAG_NEJJHIOK	NO	NO	YES	3845817	23	220336	0.5574	19	98.56	1.44	3617	Bacteria	Proteobacteria	Alphaproteobacteria	UBA8366	GCA-2696645	GCA-2696645	GCA-2696645_sp002709955	South_Pacific_Ocean	108	0.0280825	5	0.00130011
	3300012921_19	YES	YES	YES	4734379	15	629963	0.63467	45	99.78	0.87	4352	Bacteria	Acidobacteriota	Acidobacteriae	Solibacterales	Solibacteraceae	-	-	Contaminated_culture	122	0.025769	10	0.00211221		TARA_SAMEA2622690_METAG_CHELOBDL	YES	YES	NO	2629573	27	184615	0.6002	21	94.24	0.72	2522	Bacteria	Actinobacteriota	Acidimicrobiia	Microtrichales	MedAcidi-G1	UBA9410	UBA9410_sp002348705	South_Pacific_Ocean	47	0.0178736	1	0.00038029
	3300012921_23	YES	NO	NO	4057801	33	171719	0.739502	46	97.44	2.56	3884	Bacteria	Actinobacteriota	Acidimicrobiia	Microtrichales	Ilumatobacteraceae	-	-	Contaminated_culture	86	0.0211937	1	0.000246439		TARA_SAMEA2622690_METAG_JFJFMNPO	YES	YES	YES	1644825	12	202993	0.4007	21	92.81	0.72	1633	Bacteria	Chloroflexota	Dehalococcoidia	UBA3495	UBA2588	UBA2588	UBA2588_sp002723125	South_Pacific_Ocean	30	0.018239	0	0
	3300012921_25	YES	YES	YES	3911287	38	158875	0.627027	44	99.5	0	3852	Bacteria	Proteobacteria	Alphaproteobacteria	Sneathiellales	Ferrovibrionaceae	Ferrovibrio	-	Contaminated_culture	94	0.024033	3	0.000767011		TARA_SAMEA2622690_METAG_KGFPAGGC	NO	NO	YES	3747334	100	124395	0.6297	19	100	0	3129	Bacteria	Proteobacteria	Gammaproteobacteria	Pseudomonadales	Halomonadaceae	Cobetia	Cobetia_amphilecti	South_Pacific_Ocean	92	0.0245508	3	0.000800569
	3300012921_27	NO	YES	NO	3827946	19	363567	0.663591	40	97.82	0	3832	Bacteria	Proteobacteria	Alphaproteobacteria	Acetobacterales	-	-	-	Contaminated_culture	88	0.0229888	2	0.000522473		TARA_SAMEA2622690_METAG_LPHGFNJJ	YES	YES	YES	4547665	79	120102	0.4906	21	94.24	2.88	3367	Bacteria	Planctomycetota	Planctomycetes	Pirellulales	Pirellulaceae	UBA721	UBA721_sp002348315	South_Pacific_Ocean	83	0.0182511	2	0.000439786
	3300012921_28	YES	YES	YES	3775024	25	311227	0.630574	43	97.51	1.99	3565	Bacteria	Proteobacteria	Alphaproteobacteria	Rhodospirillales	Rhodospirillaceae	GCA-2737725	-	Contaminated_culture	77	0.0203972	0	0		TARA_SAMEA2622690_METAG_NLCIDLIH	NO	NO	YES	1902591	23	115417	0.383	18	99.28	0	1801	Bacteria	Proteobacteria	Alphaproteobacteria	UBA828	UBA828	UBA828	UBA828_sp002296185	South_Pacific_Ocean	42	0.0220752	0	0
	3300012921_29	YES	YES	YES	3761384	47	136292	0.6478	47	97.73	0	3047	Bacteria	Planctomycetota	Phycisphaerae	Phycisphaerales	SM1A02	UBA2396	-	Contaminated_culture	123	0.0327007	11	0.00292446		TARA_SAMEA2622690_METAG_PJDPAOBM	YES	YES	YES	1455679	40	122153	0.3462	20	95.68	0	1428	Bacteria	Chloroflexota	Dehalococcoidia	SAR202	UBA826	UBA826	UBA826_sp002718095	South_Pacific_Ocean	39	0.0267916	0	0
	3300012921_36	YES	YES	YES	3368624	41	114946	0.658666	43	99.66	0.71	3201	Bacteria	Proteobacteria	Alphaproteobacteria	Sphingomonadales	Sphingomonadaceae	Sphingopyxis	-	Contaminated_culture	84	0.024936	6	0.00178114		TARA_SAMEA2622690_METAG_PNNGBJFH	YES	YES	YES	1527325	27	128306	0.3362	21	95.68	1.44	1519	Bacteria	Chloroflexota	Dehalococcoidia	UBA6952	UBA6952	UBA6952	UBA6952_sp002450515	South_Pacific_Ocean	39	0.0255348	2	0.00130948
	3300012921_41	YES	NO	NO	2890537	18	333394	0.344878	30	96.99	0.55	2380	Bacteria	Bacteroidota	Kapabacteria	Kapabacteriales	-	-	-	Contaminated_culture	114	0.039439	11	0.00380552		TARA_SAMEA2622695_METAG_AEILOFCI	YES	YES	YES	1297510	23	304317	0.3321	20	92.81	0.72	1284	Bacteria	Chloroflexota	Dehalococcoidia	UBA2979	GCA-002718395	GCA-002718395	-	South_Pacific_Ocean	32	0.0246626	0	0
	3300012921_5	YES	NO	NO	8620517	41	310686	0.699968	62	95.48	4.68	7379	Bacteria	Myxococcota	Polyangia	Polyangiales	Polyangiaceae	Labilithrix	-	Contaminated_culture	399	0.0462849	4	0.000464009		TARA_SAMEA2622695_METAG_IGPCIHCP	YES	YES	YES	1529560	19	112288	0.3363	21	97.12	0.72	1515	Bacteria	Chloroflexota	Dehalococcoidia	UBA6952	UBA6952	UBA6952	UBA6952_sp002450515	South_Pacific_Ocean	38	0.0248437	2	0.00130757
	3300012921_7	YES	YES	YES	6616664	39	362291	0.499322	58	92.74	1.71	5665	Bacteria	Cyanobacteriota	Vampirovibrionia	Obscuribacterales	Obscuribacteraceae	-	-	Contaminated_culture	235	0.0355164	8	0.00120907		TARA_SAMEA2622695_METAG_IJMMAGNC	YES	YES	NO	2299162	35	129409	0.5428	20	96.4	0.72	2002	Bacteria	Gemmatimonadota	Gemmatimonadetes	SG8-23	UBA6960	UBA2589	UBA2589_sp002348265	South_Pacific_Ocean	36	0.0156579	0	0
	3300012940_25	YES	NO	NO	5251808	38	296294	0.442025	42	99.01	0.99	4076	Bacteria	Bacteroidota	Bacteroidia	Chitinophagales	Chitinophagaceae	Arachidicoccus	-	Compost	113	0.0215164	6	0.00114246		TARA_SAMEA2622695_METAG_IKHODGJK	YES	YES	NO	2400641	20	353406	0.5189	19	90.65	0.72	2345	Bacteria	Actinobacteriota	Acidimicrobiia	Microtrichales	TK06	MedAcidi-G3	MedAcidi-G3_sp002722565	South_Pacific_Ocean	49	0.0204112	0	0
	3300012940_28	YES	NO	NO	5148037	52	209073	0.681965	42	98.79	0.52	4635	Bacteria	Actinobacteriota	Actinobacteria	Propionibacteriales	Propionibacteriaceae	-	-	Compost	120	0.0233099	6	0.00116549		TARA_SAMEA2622695_METAG_PDIJCBAF	YES	YES	YES	1034860	13	127994	0.3136	18	93.53	0	1056	Bacteria	Dadabacteria	UBA1144	UBA1144	UBA1144	TMED58	TMED58_sp002708105	South_Pacific_Ocean	30	0.0289894	0	0
	3300012940_31	YES	YES	NO	4975506	15	973113	0.419439	47	100	1.43	4069	Bacteria	Bacteroidota	Bacteroidia	Sphingobacteriales	Sphingobacteriaceae	Sphingobacterium	-	Compost	97	0.0194955	2	0.000401969		TARA_SAMEA2622695_METAG_PDJOKEGE	YES	YES	YES	1524751	38	103299	0.3485	20	94.24	1.44	1500	Bacteria	Chloroflexota	Dehalococcoidia	SAR202	UBA826	UBA826	UBA826_sp002718095	South_Pacific_Ocean	40	0.0262338	0	0
	3300012940_35	YES	NO	NO	4635286	41	265146	0.419252	45	99.76	1.19	3943	Bacteria	Bacteroidota	Bacteroidia	Sphingobacteriales	Sphingobacteriaceae	-	-	Compost	116	0.0250254	5	0.00107868		TARA_SAMEA2622696_METAG_LJCKGMCC	YES	YES	YES	4543153	78	123885	0.6062	18	97.12	2.88	3632	Bacteria	Myxococcota	UBA796	UBA9615	UBA9615	UBA6601	UBA6601_sp002433485	South_Pacific_Ocean	124	0.0272938	0	0
	3300012940_44	YES	YES	NO	3814434	27	258669	0.429672	37	100	0.95	3291	Bacteria	Bacteroidota	Bacteroidia	Sphingobacteriales	Sphingobacteriaceae	-	-	Compost	82	0.0214973	2	0.000524324		TARA_SAMEA2622710_METAG_BPCIPLNH	NO	NO	YES	3187695	49	110538	0.5775	20	98.56	1.44	3159	Bacteria	Proteobacteria	Alphaproteobacteria	Defluviicoccales	UBA830	UBA830	UBA830_sp002471575	South_Pacific_Ocean	51	0.015999	0	0
	3300012940_45	YES	NO	NO	3739677	25	466352	0.459845	38	100	0.99	3387	Bacteria	Bacteroidota	Bacteroidia	Chitinophagales	Chitinophagaceae	-	-	Compost	98	0.0262055	6	0.00160442		TARA_SAMEA2622710_METAG_DBGJLHNK	NO	NO	YES	1770381	16	151653	0.2961	19	98.56	0	1789	Bacteria	Proteobacteria	Alphaproteobacteria	TMED109	TMED109	TMED109	TMED109_sp002720535	South_Pacific_Ocean	47	0.026548	0	0
	3300012940_62	YES	NO	NO	2962323	31	276001	0.493112	38	100	0.03	2642	Bacteria	Bacteroidota	Bacteroidia	Sphingobacteriales	Sphingobacteriaceae	-	-	Compost	73	0.0246428	2	0.000675146		TARA_SAMEA2622710_METAG_EDMHDGDJ	YES	YES	YES	4800101	31	300173	0.4836	21	95.68	2.88	3524	Bacteria	Planctomycetota	Planctomycetes	Pirellulales	Pirellulaceae	UBA721	UBA721_sp002701385	South_Pacific_Ocean	90	0.0187496	2	0.000416658
	3300012943_17	YES	YES	YES	5144424	72	144740	0.606583	44	91.08	2.58	4293	Bacteria	Myxococcota	Polyangia	Polyangiales	NIC37A-2	NIC37A-2	-	Soil	176	0.0342118	7	0.0013607		TARA_SAMEA2622710_METAG_IJOAKNPJ	YES	YES	YES	4859589	41	266313	0.5298	20	91.37	2.88	4215	Bacteria	Spirochaetota	Leptospirae	Leptospirales	Leptonemataceae	UBA3465	UBA3465_sp002730875	South_Pacific_Ocean	153	0.0314841	7	0.00144045
	3300012943_23	YES	NO	NO	4658068	39	187182	0.510111	36	99.05	0.26	3815	Bacteria	Proteobacteria	Gammaproteobacteria	Pseudomonadales	Cellvibrionaceae	UBA5868	-	Soil	159	0.0341343	19	0.00407894		TARA_SAMEA2622715_METAG_FGPFIDMB	NO	NO	YES	1766961	15	231065	0.2959	18	99.28	0	1785	Bacteria	Proteobacteria	Alphaproteobacteria	TMED109	TMED109	TMED109	TMED109_sp002720535	South_Pacific_Ocean	47	0.0265993	0	0
	3300012943_24	YES	NO	NO	4641299	31	223402	0.424483	36	99.4	1.79	4133	Bacteria	Bacteroidota	Bacteroidia	Cytophagales	Cyclobacteriaceae	ELB16-189	-	Soil	117	0.0252085	7	0.0015082		TARA_SAMEA2622716_METAG_DPMIGLEP	YES	YES	YES	4767156	34	235980	0.4837	21	95.68	2.88	3497	Bacteria	Planctomycetota	Planctomycetes	Pirellulales	Pirellulaceae	UBA721	UBA721_sp002701385	South_Pacific_Ocean	90	0.0188792	2	0.000419537
	3300012943_26	YES	YES	NO	4436562	23	361846	0.571994	47	95.6	1.1	3750	Bacteria	Fibrobacterota	Fibrobacteria	UBA11236	UBA11236	-	-	Soil	116	0.0261464	7	0.0015778		TARA_SAMEA2622716_METAG_FCPPLOOE	YES	YES	YES	3266399	71	153307	0.5731	20	98.56	1.44	3219	Bacteria	Proteobacteria	Alphaproteobacteria	Defluviicoccales	UBA830	UBA830	UBA830_sp002471575	South_Pacific_Ocean	53	0.0162258	0	0
	3300012943_32	YES	NO	NO	3946666	43	181300	0.608774	40	97.89	0.44	3468	Bacteria	Proteobacteria	Gammaproteobacteria	Xanthomonadales	Rhodanobacteraceae	Rhodanobacter	-	Soil	120	0.0304054	9	0.00228041		TARA_SAMEA2622716_METAG_JIINHBHC	YES	YES	NO	2468667	40	246958	0.5285	21	94.24	0.72	2425	Bacteria	Actinobacteriota	Acidimicrobiia	Microtrichales	TK06	UBA6944	UBA6944_sp002296525	South_Pacific_Ocean	46	0.0186335	0	0
	3300012943_33	NO	YES	NO	3895275	39	210671	0.448664	35	98.27	1.29	3402	Bacteria	Proteobacteria	Gammaproteobacteria	Pseudomonadales	Cellvibrionaceae	Cellvibrio	-	Soil	138	0.0354275	11	0.00282393		TARA_SAMEA2622716_METAG_KANLKIKK	YES	YES	YES	4860527	26	402680	0.5298	20	91.37	2.16	4219	Bacteria	Spirochaetota	Leptospirae	Leptospirales	Leptonemataceae	UBA3465	UBA3465_sp002730875	South_Pacific_Ocean	153	0.0314781	7	0.00144017
	3300012943_34	YES	YES	YES	3745042	21	281700	0.588999	46	99.46	0.54	3278	Bacteria	Bacteroidota	Bacteroidia	Flavobacteriales	PHOS-HE28	PHOS-HE28	-	Soil	95	0.0253669	11	0.00293722		TARA_SAMEA2622733_METAG_AONAELJN	YES	YES	YES	1626138	33	110561	0.4006	21	92.81	1.44	1622	Bacteria	Chloroflexota	Dehalococcoidia	UBA3495	UBA2588	UBA2588	UBA2588_sp002723125	South_Pacific_Ocean	31	0.0190636	0	0
	3300013017_2	YES	YES	YES	3906500	61	111219	0.621807	43	96.73	0	3254	Bacteria	Verrucomicrobiota	Verrucomicrobiae	Opitutales	Verruco-01	-	-	Deep_subsurface	117	0.0299501	8	0.00204787		TARA_SAMEA2622733_METAG_DOJIFHOJ	YES	NO	YES	1542527	18	140782	0.3054	20	92.81	0	1458	Bacteria	Chloroflexota	Dehalococcoidia	SAR202	GCA-002723415	GCA-002723415	GCA-002723415_sp002721445	South_Pacific_Ocean	38	0.0246349	0	0
	3300013427_3	YES	YES	YES	4944724	91	131362	0.655827	40	93.77	1.41	4739	Bacteria	Proteobacteria	Gammaproteobacteria	Betaproteobacteriales	Burkholderiaceae	Ramlibacter_B	Ramlibacter_B_tataouinensis	Permafrost	132	0.0266951	12	0.00242683		TARA_SAMEA2622733_METAG_EGAGGPLO	YES	YES	YES	1549875	50	110040	0.4296	21	94.24	0.72	1523	Bacteria	Chloroflexota	Dehalococcoidia	UBA2963	UBA2963	UBA2963	UBA2963_sp002719715	South_Pacific_Ocean	28	0.018066	0	0
	3300015061_1	YES	YES	YES	4076592	70	122361	0.581686	48	95.27	3.38	3701	Bacteria	Verrucomicrobiota	Verrucomicrobiae	Chthoniobacterales	UBA10450	-	-	Glacier_forefield_Soil	111	0.0272286	9	0.00220773		TARA_SAMEA2622733_METAG_EOLHBMEN	NO	NO	YES	2142214	34	102395	0.4822	19	98.56	1.44	2173	Bacteria	Proteobacteria	Alphaproteobacteria	Micavibrionales	UBA2020	-	-	South_Pacific_Ocean	60	0.0280084	1	0.000466807
	3300015158_12	YES	YES	YES	2671386	52	114792	0.576343	61	97.07	0	2853	Bacteria	UBP12	UBA5184	UBA5184	UBA5184	-	-	Glacier_forefield_Soil	75	0.0280753	3	0.00112301		TARA_SAMEA2622733_METAG_LFFPGBHH	YES	YES	YES	2026048	14	402198	0.4541	18	94.96	0	1771	Bacteria	Gemmatimonadota	Gemmatimonadetes	SG8-23	UBA6960	GCA-2718595	GCA-2718595_sp002718595	South_Pacific_Ocean	40	0.0197429	0	0
	3300016422_6	YES	NO	NO	4349660	40	223644	0.64273	40	99.62	0.47	4001	Bacteria	Proteobacteria	Gammaproteobacteria	Betaproteobacteriales	Burkholderiaceae	Rhodoferax	-	Soil	110	0.0252893	5	0.00114952		TARA_SAMEA2622737_METAG_EACCIMDA	YES	YES	YES	1601234	19	132805	0.3934	21	94.24	0	1515	Bacteria	Chloroflexota	Dehalococcoidia	SAR202	UBA2962	UBA2962	-	South_Pacific_Ocean	36	0.0224827	0	0
	3300016445_5	YES	NO	NO	4353170	50	186568	0.642802	40	99.65	0.47	4002	Bacteria	Proteobacteria	Gammaproteobacteria	Betaproteobacteriales	Burkholderiaceae	Rhodoferax	-	Soil	110	0.0252689	5	0.00114859		TARA_SAMEA2622737_METAG_HJFDKADK	YES	YES	YES	1770230	35	121941	0.3059	19	97.12	0	1675	Bacteria	Chloroflexota	Dehalococcoidia	SAR202	GCA-002723415	GCA-002723415	GCA-002723415_sp002721445	South_Pacific_Ocean	42	0.0237257	0	0
	3300017426_13	YES	YES	YES	5570124	99	118949	0.57266	54	95.73	2.56	4851	Bacteria	Acidobacteriota	Acidobacteriae	UBA7541	UBA7541	UBA7541	-	Iron-sulfur_acid_spring	126	0.0226207	6	0.00107718		TARA_SAMEA2622737_METAG_NMILOMPH	YES	YES	YES	1550243	18	213783	0.3057	20	94.24	0	1511	Bacteria	Chloroflexota	Dehalococcoidia	UBA1151	Bin127	GCA-2718415	GCA-2718415_sp002718415	South_Pacific_Ocean	36	0.0232222	0	0
	3300017426_21	NO	YES	NO	4460522	47	121982	0.631565	45	97.68	1.42	4305	Bacteria	Proteobacteria	Alphaproteobacteria	Rhizobiales	Xanthobacteraceae	PH10	-	Iron-sulfur_acid_spring	91	0.0204012	12	0.00269027		TARA_SAMEA2622763_METAG_MNJLKKHG	YES	YES	YES	4875836	16	1010311	0.5297	20	91.37	2.16	4233	Bacteria	Spirochaetota	Leptospirae	Leptospirales	Leptonemataceae	UBA3465	UBA3465_sp002730875	South_Pacific_Ocean	153	0.0313792	7	0.00143565
	3300017426_22	YES	YES	NO	3642189	49	108975	0.689858	45	91.67	0.87	3567	Bacteria	Firmicutes_H	CSP1-3	-	-	-	-	Iron-sulfur_acid_spring	73	0.0200429	2	0.00054912		TARA_SAMEA2622765_METAG_CKKHFEEO	YES	YES	YES	6213817	98	109203	0.5	20	96.4	1.44	4886	Bacteria	Planctomycetota	Phycisphaerae	Phycisphaerales	Phycisphaeraceae	UBA7800	UBA7800_sp002480565	South_Pacific_Ocean	168	0.0270365	15	0.00241398
	3300017426_29	YES	YES	YES	3088767	27	204316	0.664415	45	99.07	0.93	3178	Bacteria	Dormibacterota	Dormibacteria	Dormibacterales	Dormibacteraceae	40CM-4-65-16	-	Iron-sulfur_acid_spring	100	0.0323754	6	0.00194252		TARA_SAMEA2622765_METAG_DACAFNHL	YES	YES	YES	4788096	92	107364	0.6892	18	96.4	2.88	4366	Bacteria	Proteobacteria	Gammaproteobacteria	Pseudomonadales	HTCC2089	UBA7803	UBA7803_sp002480525	South_Pacific_Ocean	110	0.0229736	6	0.00125311
	3300017448_12	YES	YES	YES	9675262	115	153070	0.612188	76	97.73	2.34	7895	Bacteria	Planctomycetota	Planctomycetes	Gemmatales	Gemmataceae	-	-	Iron-sulfur_acid_spring	398	0.0411358	18	0.00186041		TARA_SAMEA2622765_METAG_ICPMIAHH	YES	YES	YES	3866673	49	132171	0.5559	20	96.4	0	3070	Bacteria	Verrucomicrobiota	Verrucomicrobiae	Opitutales	MB11C04	MB11C04	MB11C04_sp002500665	South_Pacific_Ocean	70	0.0181034	3	0.000775861
	3300017448_25	YES	YES	YES	3450531	24	224452	0.699616	45	97.01	0.57	3238	Bacteria	Actinobacteriota	Thermoleophilia	Solirubrobacterales	Solirubrobacteraceae	-	-	Iron-sulfur_acid_spring	87	0.0252135	2	0.000579621		TARA_SAMEA2622765_METAG_OGNPIJOJ	NO	NO	YES	3376549	30	279841	0.4471	19	100	0	3087	Bacteria	Bacteroidota	Bacteroidia	Flavobacteriales	Flavobacteriaceae	Muricauda_A	Muricauda_A_lutaonensis	South_Pacific_Ocean	90	0.0266544	4	0.00118464
	3300017448_70	YES	YES	YES	5123844	1	5123844	0.582088	46	99.78	0.86	4261	Bacteria	Acidobacteriota	Acidobacteriae	Acidobacteriales	Acidobacteriaceae	-	-	Iron-sulfur_acid_spring	89	0.0173698	6	0.001171		TARA_SAMEA2622766_METAG_CCDAFOBI	YES	YES	YES	2830914	35	144812	0.3521	19	97.84	0.72	2449	Bacteria	Bacteroidota	Bacteroidia	Flavobacteriales	koll-22	UBA852	UBA852_sp002295925	South_Pacific_Ocean	74	0.02614	5	0.00176621
	3300017540_18	YES	NO	NO	2187835	42	125129	0.378361	42	92.29	0.36	2110	Bacteria	Bacteroidota	Bacteroidia	Flavobacteriales	Flavobacteriaceae	Flavobacterium_A	GCF_002807015,1	Compost	79	0.0361088	6	0.00274244		TARA_SAMEA2622766_METAG_CGEHJPAL	YES	YES	YES	3848744	59	149181	0.5565	20	95.68	1.44	3077	Bacteria	Verrucomicrobiota	Verrucomicrobiae	Opitutales	MB11C04	MB11C04	MB11C04_sp002500665	South_Pacific_Ocean	62	0.0161092	2	0.00051965
	3300017540_7	NO	YES	NO	6533445	64	183562	0.62717	58	100	1.12	4875	Bacteria	Planctomycetota	Planctomycetes	Planctomycetales	Planctomycetaceae	-	-	Compost	151	0.0231118	7	0.00107141		TARA_SAMEA2622766_METAG_CKNHBMFD	NO	NO	YES	1968349	25	157668	0.406	18	97.12	0	1823	Bacteria	Proteobacteria	Alphaproteobacteria	Rhodospirillales_A	2-02-FULL-58-16_A	GCA-2717285	GCA-2717285_sp002717285	South_Pacific_Ocean	56	0.0284502	0	0
	3300017548_13	YES	NO	NO	2486312	26	153150	0.387715	34	99.46	0	2278	Bacteria	Bacteroidota	Bacteroidia	Flavobacteriales	Weeksellaceae	Moheibacter	-	Compost	84	0.033785	3	0.00120661		TARA_SAMEA2622766_METAG_EDDOGMGI	YES	YES	YES	3198580	29	239573	0.5771	20	98.56	1.44	3160	Bacteria	Proteobacteria	Alphaproteobacteria	Defluviicoccales	UBA830	UBA830	UBA830_sp002471575	South_Pacific_Ocean	51	0.0159446	0	0
	3300017548_7	YES	NO	NO	3544083	32	198341	0.52452	35	99.82	1.08	3047	Bacteria	Bacteroidota	Bacteroidia	AKYH767	-	-	-	Compost	103	0.0290625	6	0.00169296		TARA_SAMEA2622766_METAG_HNKKLNLI	YES	YES	YES	2383469	47	101905	0.4266	20	97.84	0	2293	Bacteria	Proteobacteria	Gammaproteobacteria	Ga0077536_A	TMED69	-	-	South_Pacific_Ocean	40	0.0167823	0	0
	3300017548_8	YES	NO	NO	3427803	21	240202	0.604631	39	95.62	0.49	2953	Bacteria	Proteobacteria	Gammaproteobacteria	Pseudomonadales	Pseudohongiellaceae	-	-	Compost	105	0.0306319	6	0.00175039		TARA_SAMEA2622766_METAG_LNOJOHMB	NO	NO	YES	1652689	17	204232	0.2962	19	99.28	0	1668	Bacteria	Proteobacteria	Alphaproteobacteria	TMED109	TMED109	TMED109	TMED109_sp002720535	South_Pacific_Ocean	42	0.0254131	0	0
	3300017548_9	YES	NO	NO	3376788	38	173702	0.489818	35	98.2	0	3277	Bacteria	Bdellovibrionota	Bdellovibrionia	Bdellovibrionales	Bdellovibrionaceae	Bdellovibrio	-	Compost	106	0.0313908	2	0.000592279		TARA_SAMEA2622766_METAG_PAPLMLMG	YES	YES	YES	4813751	35	248184	0.4837	21	94.24	2.88	3530	Bacteria	Planctomycetota	Planctomycetes	Pirellulales	Pirellulaceae	UBA721	UBA721_sp002701385	South_Pacific_Ocean	91	0.0189042	3	0.000623215
	3300017553_13	YES	NO	NO	2456746	25	199122	0.370824	33	97.67	0.25	2258	Bacteria	Bacteroidota	Bacteroidia	Flavobacteriales	Weeksellaceae	-	-	Compost	75	0.0305282	4	0.00162817		TARA_SAMEA2622766_METAG_PMDMNEDG	YES	YES	YES	2468419	18	242730	0.5286	21	94.24	0.72	2432	Bacteria	Actinobacteriota	Acidimicrobiia	Microtrichales	TK06	UBA6944	UBA6944_sp002296525	South_Pacific_Ocean	47	0.0190405	0	0
	3300017553_9	YES	NO	NO	3134070	28	207379	0.513885	36	100	0.99	2709	Bacteria	Bacteroidota	Bacteroidia	Chitinophagales	Chitinophagaceae	UBA1952	-	Compost	111	0.0354172	10	0.00319074		TARA_SAMEA2622796_METAG_CDCCBIGC	NO	NO	YES	2098030	110	198028	0.385	18	98.56	4.32	1953	Bacteria	Proteobacteria	Alphaproteobacteria	UBA828	UBA828	UBA828	UBA828_sp002296185	South_Pacific_Ocean	46	0.0219253	0	0
	3300017560_8	YES	YES	YES	4835050	7	981446	0.444839	40	100	0	3999	Bacteria	Bacteroidota	Bacteroidia	Chitinophagales	Chitinophagaceae	46-32	GCA_001898405,1	Soil	105	0.0217164	7	0.00144776		TARA_SAMEA2622796_METAG_OHBOBOCA	NO	NO	YES	5977771	107	106178	0.5892	20	99.28	2.16	5884	Bacteria	Proteobacteria	Gammaproteobacteria	HK1	-	-	-	South_Pacific_Ocean	93	0.0155576	0	0
	3300017560_9	YES	YES	YES	4629897	58	113846	0.480322	37	99.01	0	3996	Bacteria	Bacteroidota	Bacteroidia	Chitinophagales	Chitinophagaceae	Terrimonas	-	Soil	107	0.0231107	3	0.000647963		TARA_SAMEA2622800_METAG_DMJBLPMO	YES	YES	YES	1232136	9	377657	0.3362	21	95.68	0.72	1220	Bacteria	Chloroflexota	Dehalococcoidia	UBA2979	GCA-002718395	GCA-002718395	-	South_Pacific_Ocean	31	0.0251596	0	0
	3300017565_10	YES	NO	YES	5427162	79	104548	0.612322	47	96.4	0	4115	Bacteria	Planctomycetota	Planctomycetes	Pirellulales	Pirellulaceae	UBA6163	-	Soil	149	0.0274545	8	0.00147407		TARA_SAMEA2622800_METAG_LIMMEGDN	YES	YES	YES	983603	14	125780	0.2851	19	94.96	0	1025	Bacteria	Dadabacteria	UBA1144	UBA1144	UBA1144	GCA-002715585	-	South_Pacific_Ocean	26	0.0264334	0	0
	3300017565_11	NO	YES	NO	4554890	11	586974	0.480852	36	98.02	0	3915	Bacteria	Bacteroidota	Bacteroidia	Chitinophagales	Chitinophagaceae	Terrimonas	-	Soil	107	0.0234912	3	0.000658633		TARA_SAMEA2622801_METAG_CBEJFPFF	NO	NO	YES	3648870	61	204211	0.6172	19	99.28	2.16	3783	Bacteria	Proteobacteria	Alphaproteobacteria	SP197	SP197	SP197	SP197_sp002722885	South_Pacific_Ocean	55	0.0150732	1	0.000274057
	3300017565_9	YES	NO	NO	5618253	77	143097	0.573636	49	96.15	2.99	4555	Bacteria	Acidobacteriota	Acidobacteriae	Solibacterales	Solibacteraceae	-	-	Soil	142	0.0252748	14	0.00249188		TARA_SAMEA2622801_METAG_EGLCMHNH	NO	YES	NO	4742316	54	158602	0.4837	20	94.96	2.88	3504	Bacteria	Planctomycetota	Planctomycetes	Pirellulales	Pirellulaceae	UBA721	UBA721_sp002701385	South_Pacific_Ocean	89	0.0187672	2	0.000421735
	3300017646_12	YES	NO	NO	3539191	27	249654	0.524491	35	99.82	1.08	3044	Bacteria	Bacteroidota	Bacteroidia	AKYH767	-	-	-	Compost	104	0.0293852	7	0.00197785		TARA_SAMEA2622801_METAG_JBCDELJO	YES	YES	YES	6086124	83	161952	0.5885	19	99.28	0.72	5944	Bacteria	Proteobacteria	Gammaproteobacteria	HK1	-	-	-	South_Pacific_Ocean	95	0.0156093	0	0
	3300017646_13	YES	NO	NO	3440784	22	371208	0.6046	39	95.62	0.49	2961	Bacteria	Proteobacteria	Gammaproteobacteria	Pseudomonadales	Pseudohongiellaceae	-	-	Compost	109	0.0316788	7	0.00203442		TARA_SAMEA2622817_METAG_ANKMHOAM	YES	YES	YES	2305233	21	157550	0.6506	20	97.12	2.16	2004	Bacteria	Planctomycetota	Phycisphaerae	Phycisphaerales	SM1A02	UBA854	UBA854_sp002295885	South_Pacific_Ocean	52	0.0225574	0	0
	3300017646_14	YES	NO	NO	3403867	36	173698	0.489286	35	98.2	0	3307	Bacteria	Bdellovibrionota	Bdellovibrionia	Bdellovibrionales	Bdellovibrionaceae	Bdellovibrio	-	Compost	106	0.0311411	2	0.000587567		TARA_SAMEA2622817_METAG_NKKBFGCO	YES	YES	NO	2764067	28	159847	0.3527	19	97.84	0.72	2395	Bacteria	Bacteroidota	Bacteroidia	Flavobacteriales	koll-22	UBA852	UBA852_sp002295925	South_Pacific_Ocean	76	0.0274957	5	0.00180893
	3300017646_16	YES	NO	NO	2489580	28	187390	0.38766	34	99.46	0	2287	Bacteria	Bacteroidota	Bacteroidia	Flavobacteriales	Weeksellaceae	Moheibacter	-	Compost	85	0.0341423	3	0.00120502		TARA_SAMEA2622822_METAG_EAEGHBML	YES	YES	YES	1584280	90	104285	0.3669	21	97.12	2.88	1514	Bacteria	Chloroflexota	Dehalococcoidia	UBA1127	GCA-2717925	GCA-2717925	GCA-2717925_sp002717925	South_Pacific_Ocean	35	0.0220921	0	0
	3300017646_8	YES	YES	YES	5395380	26	327777	0.669622	42	91.28	2.08	4531	Bacteria	Proteobacteria	Gammaproteobacteria	UBA6522	UBA6522	-	-	Compost	119	0.0220559	5	0.000926719		TARA_SAMEA2622822_METAG_GIMLMOHK	YES	YES	YES	1590507	36	114159	0.3694	20	94.24	0	1535	Bacteria	Chloroflexota	Dehalococcoidia	SAR202	UBA6927	UBA6927	UBA6927_sp002717725	South_Pacific_Ocean	32	0.0201194	0	0
	3300017647_6	YES	NO	NO	3557846	12	548728	0.526509	43	100	0.99	3093	Bacteria	Bacteroidota	Bacteroidia	Chitinophagales	Chitinophagaceae	-	-	Compost	88	0.0247341	4	0.00112428		TARA_SAMEA2622822_METAG_IEDPHKED	YES	YES	YES	1495140	21	129919	0.4632	21	92.09	0	1372	Bacteria	Chloroflexota	Dehalococcoidia	GCA-2717565	GCA-2717565	GCA-2717565	GCA-2717565_sp002717565	South_Pacific_Ocean	29	0.0193962	0	0
	3300017647_7	YES	NO	NO	3434262	20	371165	0.604795	39	95.62	0.49	2961	Bacteria	Proteobacteria	Gammaproteobacteria	Pseudomonadales	Pseudohongiellaceae	-	-	Compost	101	0.0294095	5	0.00145592		TARA_SAMEA2622822_METAG_JPJGAGOM	YES	YES	YES	2488921	68	139633	0.3912	21	95.68	1.44	2234	Bacteria	Chloroflexota	Dehalococcoidia	SAR202	-	-	-	South_Pacific_Ocean	38	0.0152677	1	0.000401781
	3300017648_12	YES	YES	YES	3232010	26	154389	0.713669	36	92.3	1.1	2826	Bacteria	Proteobacteria	Gammaproteobacteria	Xanthomonadales	Rhodanobacteraceae	Dokdonella	-	Compost	97	0.0300123	2	0.00061881		TARA_SAMEA2622822_METAG_LDCAOINI	YES	YES	YES	1159118	6	632387	0.4073	19	91.37	0	1125	Bacteria	Chloroflexota	Dehalococcoidia	UBA6926	UBA6926	UBA6926	UBA6926_sp002450835	South_Pacific_Ocean	33	0.0284699	0	0
	3300017649_10	YES	NO	YES	4830325	55	152733	0.481972	32	97.73	2.71	4004	Bacteria	Bacteroidota	Bacteroidia	Chitinophagales	Chitinophagaceae	Niastella	-	Compost	108	0.0223587	3	0.000621076		TARA_SAMEA2622822_METAG_LGBPLJON	YES	YES	YES	1900417	6	429732	0.4809	18	100	0.72	1809	Bacteria	Proteobacteria	Alphaproteobacteria	Micavibrionales	Micavibrionaceae	UBA6929	UBA6929_sp002448815	South_Pacific_Ocean	71	0.0373602	2	0.0010524
	3300017650_8	YES	YES	YES	5292219	56	146714	0.569539	43	96.6	0	4284	Bacteria	Planctomycetota	Planctomycetes	Planctomycetales	Planctomycetaceae	Planctomicrobium	-	Soil	155	0.0292883	11	0.00207852		TARA_SAMEA2622823_METAG_BHDJKCOH	YES	YES	YES	1554087	24	120245	0.4477	20	92.09	0	1453	Bacteria	Chloroflexota	Dehalococcoidia	UBA6926	-	-	-	South_Pacific_Ocean	35	0.0225213	1	0.000643465
	3300017650_9	YES	YES	YES	4811253	5	981446	0.445118	42	100	0	3978	Bacteria	Bacteroidota	Bacteroidia	Chitinophagales	Chitinophagaceae	46-32	GCA_001898405,1	Soil	103	0.0214081	6	0.00124708		TARA_SAMEA2622823_METAG_CFMOJEHO	YES	YES	YES	5600796	50	227599	0.5949	20	97.12	1.44	5464	Bacteria	Latescibacterota	UBA2968	UBA2968	UBA2968	UBA6620	UBA6620_sp002433075	South_Pacific_Ocean	81	0.0144622	2	0.000357092
	3300017651_10	NO	YES	YES	4958855	64	133110	0.51128	88	96.15	0.85	4868	Bacteria	Firmicutes	Bacilli_A	Brevibacillales	Brevibacillaceae	Brevibacillus	-	Compost	161	0.0324672	4	0.000806638		TARA_SAMEA2622823_METAG_GALCLHPH	YES	YES	YES	2534574	31	145061	0.4738	20	92.81	0	2142	Bacteria	Acidobacteriota	Acidobacteriae	Bryobacterales	UBA6623	UBA6623	UBA6623_sp002433055	South_Pacific_Ocean	38	0.0149927	0	0
	3300017652_11	YES	NO	NO	3521385	28	357365	0.524766	35	99.82	1.61	3012	Bacteria	Bacteroidota	Bacteroidia	AKYH767	-	-	-	Compost	102	0.0289659	7	0.00198785		TARA_SAMEA2622823_METAG_IEILDKPM	YES	YES	YES	2649521	8	641331	0.4644	20	93.53	0	2248	Bacteria	Verrucomicrobiota	Verrucomicrobiae	Opitutales	UBA2987	UBA2987	UBA2987_sp003226295	South_Pacific_Ocean	36	0.0135874	0	0
	3300017652_12	YES	NO	NO	3419741	18	371208	0.604654	39	95.62	0.49	2947	Bacteria	Proteobacteria	Gammaproteobacteria	Pseudomonadales	Pseudohongiellaceae	-	-	Compost	101	0.0295344	5	0.0014621		TARA_SAMEA2622823_METAG_KBDJACKE	YES	YES	YES	2063573	23	195232	0.538	21	92.09	0.72	1895	Bacteria	Chloroflexota_B	UBA11872	UBA11872	UBA11872	UBA11872	UBA11872_sp002433065	South_Pacific_Ocean	46	0.0222914	1	0.000484596
	3300017652_13	YES	NO	NO	3400215	38	173698	0.489313	35	98.2	0	3307	Bacteria	Bdellovibrionota	Bdellovibrionia	Bdellovibrionales	Bdellovibrionaceae	Bdellovibrio	-	Compost	105	0.0308804	2	0.000588198		TARA_SAMEA2622837_METAG_AOCBMCKK	YES	YES	YES	1916038	18	298537	0.617	21	94.24	0	1788	Bacteria	Gemmatimonadota	Gemmatimonadetes	SG8-23	UBA6960	UBA2988	UBA2988_sp002346665	South_Pacific_Ocean	38	0.0198326	0	0
	3300017652_14	YES	NO	NO	2494736	13	254166	0.387576	35	99.46	0	2285	Bacteria	Bacteroidota	Bacteroidia	Flavobacteriales	Weeksellaceae	Moheibacter	-	Compost	84	0.0336709	3	0.00120253		TARA_SAMEA2622837_METAG_BEOLKKCE	YES	YES	YES	1436431	20	128495	0.3604	21	97.12	0	1393	Bacteria	Chloroflexota	Dehalococcoidia	UBA1127	GCA-2717925	GCA-2717925	GCA-2717925_sp002717925	South_Pacific_Ocean	33	0.0229736	0	0
	3300017652_8	YES	YES	YES	4690008	57	115998	0.446607	38	100	0.99	3893	Bacteria	Bacteroidota	Bacteroidia	Chitinophagales	Chitinophagaceae	46-32	-	Compost	109	0.0232409	6	0.00127932		TARA_SAMEA2622837_METAG_DIBDDNCD	YES	YES	YES	1910315	20	276443	0.4163	21	93.53	0	1733	Bacteria	Chloroflexota	Dehalococcoidia	SAR202	-	-	-	South_Pacific_Ocean	30	0.0157042	0	0
	3300017655_12	YES	YES	YES	5496810	77	105024	0.512939	51	99.19	0.63	4834	Bacteria	Firmicutes	Bacilli_A	Paenibacillales	Paenibacillaceae	Paenibacillus_C	-	Soil	162	0.0294716	7	0.00127347		TARA_SAMEA2622837_METAG_DMBFDJMC	YES	YES	YES	1582650	10	187890	0.4481	21	92.09	0	1475	Bacteria	Chloroflexota	Dehalococcoidia	UBA6926	-	-	-	South_Pacific_Ocean	35	0.0221148	1	0.000631852
	3300017655_13	YES	YES	YES	5467494	78	104005	0.419387	62	98.12	4.48	4618	Bacteria	Firmicutes	Bacilli_A	Paenibacillales	Paenibacillaceae	Paenibacillus_C	-	Soil	161	0.0294468	5	0.000914496		TARA_SAMEA2622837_METAG_DMCHDHDD	YES	YES	NO	1824544	28	126288	0.4593	21	93.53	2.16	1651	Bacteria	Chloroflexota_B	UBA11872	UBA11872	-	-	-	South_Pacific_Ocean	40	0.0219233	0	0
	3300017658_17	YES	NO	YES	4746882	65	108961	0.592154	44	97.71	0.56	3601	Bacteria	Planctomycetota	Planctomycetes	Planctomycetales	Planctomycetaceae	Planctomicrobium	-	Compost	127	0.0267544	6	0.00126399		TARA_SAMEA2622837_METAG_EGIJALGM	YES	YES	YES	2200308	7	357155	0.46	19	97.12	1.44	1958	Bacteria	Acidobacteriota	Vicinamibacteria	Vicinamibacterales	UBA8438	-	-	South_Pacific_Ocean	43	0.0195427	0	0
	3300017658_22	YES	NO	NO	3535201	27	239357	0.524478	35	99.82	1.08	3044	Bacteria	Bacteroidota	Bacteroidia	AKYH767	-	-	-	Compost	104	0.0294184	7	0.00198009		TARA_SAMEA2622837_METAG_FLJJGFFL	YES	YES	YES	1264088	27	163902	0.3314	20	93.53	0	1279	Bacteria	Chloroflexota	Dehalococcoidia	UBA1151	TMED-70	GCA-002700125	-	South_Pacific_Ocean	29	0.0229414	0	0
	3300017658_24	YES	NO	NO	3139560	27	217642	0.513824	36	99.51	0.99	2695	Bacteria	Bacteroidota	Bacteroidia	Chitinophagales	Chitinophagaceae	UBA1952	-	Compost	111	0.0353553	10	0.00318516		TARA_SAMEA2622837_METAG_FMHBHGAC	YES	YES	YES	2359152	38	153151	0.4215	20	95.68	2.16	2199	Bacteria	Chloroflexota	Dehalococcoidia	SAR202	-	-	-	South_Pacific_Ocean	37	0.0156836	0	0
	3300017658_25	YES	YES	YES	2948498	11	383200	0.390738	35	98.52	0	2591	Bacteria	Bacteroidota	Bacteroidia	Chitinophagales	Chitinophagaceae	65-1	-	Compost	85	0.0288282	7	0.00237409		TARA_SAMEA2622837_METAG_HLHPBMON	YES	YES	YES	5273434	64	175739	0.5304	19	94.24	0.72	4856	Bacteria	Latescibacterota	UBA2968	UBA2968	GCA-2709665	GCA-2709665	GCA-2709665_sp002709665	South_Pacific_Ocean	73	0.013843	0	0
	3300018719_4	YES	YES	NO	6251382	33	294375	0.523506	57	99.26	0.59	5546	Bacteria	Firmicutes	Bacilli_A	Paenibacillales	Paenibacillaceae	Paenibacillus	Paenibacillus_ihbetae	Soil	166	0.0265541	9	0.00143968		TARA_SAMEA2622837_METAG_IKHPFKLM	YES	YES	YES	2507380	14	220202	0.4743	20	93.53	0	2110	Bacteria	Acidobacteriota	Acidobacteriae	Bryobacterales	UBA6623	UBA6623	UBA6623_sp002433055	South_Pacific_Ocean	39	0.0155541	0	0
	3300018719_5	YES	YES	YES	5961445	57	146348	0.529268	68	99.85	0.96	5311	Bacteria	Firmicutes	Bacilli_A	Paenibacillales	Paenibacillaceae	Paenibacillus_P	-	Soil	178	0.0298585	5	0.000838723		TARA_SAMEA2622837_METAG_JFEFLGPD	YES	YES	YES	1269015	9	300410	0.4081	21	94.24	0	1224	Bacteria	Chloroflexota	Dehalococcoidia	UBA6926	UBA6926	UBA6926	UBA6926_sp002450835	South_Pacific_Ocean	32	0.0252164	0	0
	3300018719_6	YES	YES	YES	5283760	59	114327	0.617507	54	97.85	0.54	4629	Bacteria	Firmicutes	Bacilli_A	Paenibacillales	Paenibacillaceae	Paenibacillus_I	-	Soil	142	0.0268748	4	0.000757037		TARA_SAMEA2622837_METAG_JKPGOPEF	YES	YES	NO	3950306	45	211352	0.5397	20	96.4	1.44	3353	Bacteria	Acidobacteriota	Vicinamibacteria	Vicinamibacterales	UBA8438	UBA8438	UBA8438_sp002347025	South_Pacific_Ocean	62	0.015695	1	0.000253145
	3300018719_7	YES	YES	YES	3069544	31	488808	0.404347	54	95.93	0.44	3080	Bacteria	Firmicutes	Bacilli	Bacillales	Anoxybacillaceae	-	-	Soil	119	0.038768	1	0.000325781		TARA_SAMEA2622837_METAG_JMIFJPDO	NO	YES	YES	5635927	52	192674	0.5947	20	97.12	1.44	5506	Bacteria	Latescibacterota	UBA2968	UBA2968	UBA2968	UBA6620	UBA6620_sp002433075	South_Pacific_Ocean	81	0.0143721	2	0.000354866
	3300018757_2	YES	YES	YES	6090005	25	559358	0.521507	52	93.97	0	5384	Bacteria	Firmicutes	Bacilli_A	Paenibacillales	Paenibacillaceae	Paenibacillus	Paenibacillus_ihbetae	Soil	156	0.0256157	4	0.000656814		TARA_SAMEA2622837_METAG_LGNHAJJH	YES	YES	YES	3478723	68	111235	0.4747	20	94.24	2.16	3159	Bacteria	Verrucomicrobiota	Verrucomicrobiae	Opitutales	UBA2995	UBA2995	UBA2995_sp002346535	South_Pacific_Ocean	48	0.0137982	1	0.000287462
	3300018875_4	NO	YES	YES	5074237	40	241103	0.485317	133	100	0.72	4921	Bacteria	Firmicutes	Bacilli_A	Brevibacillales	Brevibacillaceae	-	-	Soil	148	0.0291669	2	0.000394148		TARA_SAMEA2622837_METAG_MANGALKA	YES	YES	YES	1398508	20	110555	0.4074	20	92.09	0	1334	Bacteria	Chloroflexota	Dehalococcoidia	UBA2985	UBA2985	-	-	South_Pacific_Ocean	35	0.0250267	2	0.0014301
	3300018875_5	NO	YES	YES	3545656	33	140202	0.545861	92	98.92	0.54	3537	Bacteria	Firmicutes	Bacilli_A	Brevibacillales	Brevibacillaceae	-	-	Soil	122	0.0344083	2	0.000564071		TARA_SAMEA2622837_METAG_NKJHAEDL	NO	YES	NO	941340	16	113041	0.315	18	91.37	0	977	Bacteria	Dadabacteria	UBA1144	UBA1144	UBA1144	-	-	South_Pacific_Ocean	24	0.0254956	0	0
	3300018875_6	YES	YES	NO	3394254	65	205222	0.352214	56	98.3	2.43	3401	Bacteria	Firmicutes	Bacilli	Bacillales	Caldibacillaceae	-	-	Soil	148	0.0436031	10	0.00294616		TARA_SAMEA2622837_METAG_PAODPMMI	YES	YES	NO	1615880	15	230501	0.4487	18	95.68	3.6	1455	Bacteria	Gemmatimonadota	Gemmatimonadetes	SG8-23	UBA6960	UBA6934	UBA6934_sp002346625	South_Pacific_Ocean	40	0.0247543	1	0.000618858
	3300018875_7	YES	YES	YES	3275116	33	994799	0.406002	110	94.38	1.62	3304	Bacteria	Firmicutes	Bacilli	Bacillales	Anoxybacillaceae	-	-	Soil	128	0.0390826	4	0.00122133		TARA_SAMEA2622837_METAG_PHBMICNI	YES	YES	YES	2648915	29	200623	0.5435	18	94.96	1.44	2349	Bacteria	Gemmatimonadota	Gemmatimonadetes	SG8-23	UBA6960	UBA2982	UBA2982_sp002347035	South_Pacific_Ocean	55	0.0207632	1	0.000377513
	3300018877_5	NO	YES	YES	2884673	29	164782	0.546441	82	95.7	0.65	2884	Bacteria	Firmicutes	Bacilli_A	Brevibacillales	Brevibacillaceae	-	-	Soil	97	0.033626	2	0.000693319		TARA_SAMEA2622837_METAG_PPDOBEOP	YES	YES	NO	1444675	9	262809	0.4163	21	93.53	0	1371	Bacteria	Chloroflexota	Dehalococcoidia	UBA2985	UBA2985	UBA2985	UBA2985_sp002717805	South_Pacific_Ocean	33	0.0228425	0	0
	3300018910_6	YES	YES	YES	4859179	33	273863	0.583935	74	96.33	1.93	4029	Bacteria	Chloroflexota	Chloroflexia	54-19	-	-	-	Soil	152	0.031281	13	0.00267535		TARA_SAMEA2622841_METAG_BJPLAEIC	YES	YES	NO	2662114	37	138463	0.3526	18	95.68	0.72	2298	Bacteria	Bacteroidota	Bacteroidia	Flavobacteriales	koll-22	UBA852	UBA852_sp002295925	South_Pacific_Ocean	72	0.0270462	5	0.00187821
	3300018910_7	YES	YES	YES	4301334	59	146345	0.456966	55	99.07	0.83	4254	Bacteria	Firmicutes	Bacilli	Bacillales	Bacillaceae	Bacillus	Bacillus_haynesii	Soil	145	0.0337105	2	0.000464972		TARA_SAMEA2622842_METAG_DHEHIIGA	YES	YES	YES	2074052	8	1190117	0.31	18	97.12	0	2050	Bacteria	Proteobacteria	Alphaproteobacteria	GCA-2701885	GCA-2701885	GCA-2701885	GCA-2701885_sp002722055	South_Pacific_Ocean	52	0.0250717	0	0
	3300018914_9	NO	YES	YES	3322481	35	179464	0.53623	102	98.12	1.08	3441	Bacteria	Firmicutes	Bacilli_A	Brevibacillales	Brevibacillaceae	-	-	Soil	129	0.0388264	5	0.0015049		TARA_SAMEA2622842_METAG_ELOJNHCG	YES	YES	NO	2465870	31	318973	0.5276	21	94.24	1.44	2413	Bacteria	Actinobacteriota	Acidimicrobiia	Microtrichales	TK06	UBA6944	UBA6944_sp002296525	South_Pacific_Ocean	45	0.0182491	0	0
	3300018933_12	YES	YES	YES	3256002	49	243611	0.401677	95	96.07	0.81	3263	Bacteria	Firmicutes	Bacilli	Bacillales	Anoxybacillaceae	-	-	Soil	132	0.0405405	5	0.00153563		TARA_SAMEA2622842_METAG_GAJPJMFL	NO	NO	YES	1391662	22	126205	0.3189	18	94.96	0	1391	Bacteria	Proteobacteria	Alphaproteobacteria	Rhizobiales	TMED25	MED-G09	MED-G09_sp003278145	South_Pacific_Ocean	30	0.021557	1	0.000718565
	3300018933_7	YES	YES	YES	6461790	36	340945	0.522836	68	99.85	0	5731	Bacteria	Firmicutes	Bacilli_A	Paenibacillales	Paenibacillaceae	Paenibacillus	Paenibacillus_ihbetae	Soil	171	0.0264633	4	0.000619024		TARA_SAMEA2622843_METAG_HAMAJGDK	NO	NO	YES	5374795	47	228653	0.541	18	98.56	1.44	4628	Bacteria	Proteobacteria	Gammaproteobacteria	Pseudomonadales	Ketobacteraceae	Ketobacter	Ketobacter_sp002471665	South_Pacific_Ocean	156	0.0290244	7	0.00130238
	3300018939_6	YES	YES	NO	3115156	22	392545	0.40368	88	97.75	1	3142	Bacteria	Firmicutes	Bacilli	Bacillales	Anoxybacillaceae	-	-	Soil	129	0.0414104	1	0.000321011		TARA_SAMEA2622843_METAG_HDGILNGE	NO	NO	YES	1691342	29	142171	0.2869	20	94.96	0	1446	Bacteria	Bacteroidota	Bacteroidia	Flavobacteriales	TMED113	GCA-2718035	-	South_Pacific_Ocean	35	0.0206936	2	0.00118249
	3300018946_6	YES	YES	YES	3617179	10	622441	0.68726	46	99.57	0.58	3460	Bacteria	Proteobacteria	Alphaproteobacteria	Sphingomonadales	Sphingomonadaceae	Sphingomonas_F	-	Soil	83	0.0229461	6	0.00165875		TARA_SAMEA2622852_METAG_GODPGMHP	YES	YES	YES	3873620	18	519849	0.6127	20	100	0.72	3500	Bacteria	Proteobacteria	Gammaproteobacteria	Pseudomonadales	Halieaceae	Haliea	Haliea_salexigens	South_Pacific_Ocean	103	0.0265901	9	0.00232341
	3300018984_8	YES	YES	NO	3111756	21	374703	0.4038	88	97.75	0.44	3121	Bacteria	Firmicutes	Bacilli	Bacillales	Anoxybacillaceae	-	-	Soil	130	0.0417771	1	0.000321362		TARA_SAMEA2622901_METAG_NNLDCDAA	YES	YES	YES	3064675	48	105118	0.4495	19	97.84	2.88	2962	Bacteria	Bdellovibrionota	Bdellovibrionia	Bdellovibrionales	UBA1609	UBA6776	UBA6776_sp002453155	South_Pacific_Ocean	90	0.0293669	4	0.0013052
	3300019124_8	NO	YES	YES	3151317	44	179806	0.545691	102	98.12	0.65	3192	Bacteria	Firmicutes	Bacilli_A	Brevibacillales	Brevibacillaceae	-	-	Soil	111	0.0352234	3	0.000951983		TARA_SAMEA2622923_METAG_ACHMAPPN	YES	YES	YES	4828070	12	1151834	0.5299	20	91.37	2.16	4189	Bacteria	Spirochaetota	Leptospirae	Leptospirales	Leptonemataceae	UBA3465	UBA3465_sp002730875	South_Pacific_Ocean	153	0.0316897	7	0.00144985
	3300019132_4	YES	YES	NO	6149748	49	202478	0.524237	51	98.09	0	5482	Bacteria	Firmicutes	Bacilli_A	Paenibacillales	Paenibacillaceae	Paenibacillus	Paenibacillus_ihbetae	Soil	152	0.0247165	2	0.000325217		TARA_SAMEA2623059_METAG_NKGMGDCP	NO	NO	YES	2317312	25	153258	0.4171	19	97.12	2.16	2317	Bacteria	Bdellovibrionota	Bdellovibrionia	Bdellovibrionales	UBA840	UBA3535	UBA3535_sp002376845	North_Pacific_Ocean	72	0.0310705	0	0
	3300019132_5	NO	YES	YES	4500989	36	196812	0.476037	78	98.48	1.19	4437	Bacteria	Firmicutes	Bacilli_A	Brevibacillales	Brevibacillaceae	-	-	Soil	121	0.026883	0	0		TARA_SAMEA2623079_METAG_DAGBKOGK	YES	YES	YES	3693934	69	114324	0.4229	21	95.68	3.6	3074	Bacteria	Latescibacterota	UBA2968	UBA8231	GCA-002724215	GCA-2693325	-	North_Pacific_Ocean	60	0.0162428	0	0
	3300019132_7	NO	YES	YES	3115792	34	167239	0.545895	82	98.12	0.65	3132	Bacteria	Firmicutes	Bacilli_A	Brevibacillales	Brevibacillaceae	-	-	Soil	110	0.035304	3	0.000962837		TARA_SAMEA2623079_METAG_KJALDNFC	YES	YES	YES	1429920	23	107699	0.3375	20	98.56	0.72	1389	Bacteria	Proteobacteria	Gammaproteobacteria	UBA6522	UBA6522	TMED78	-	North_Pacific_Ocean	34	0.0237776	0	0
	3300019135_7	NO	YES	YES	3044349	24	262664	0.546614	90	97.04	0.65	3100	Bacteria	Firmicutes	Bacilli_A	Brevibacillales	Brevibacillaceae	-	-	Soil	105	0.0344901	0	0		TARA_SAMEA2623116_METAG_MCLFJCFB	YES	YES	NO	3593914	59	156655	0.5172	20	95.68	0	2982	Bacteria	Verrucomicrobiota	Verrucomicrobiae	Verrucomicrobiales	DEV007	Arctic95D-9	Arctic95D-9_sp002726915	North_Pacific_Ocean	74	0.0205904	0	0
	3300020147_5	YES	NO	NO	4969809	41	179685	0.579072	44	97.93	3.46	4458	Bacteria	Proteobacteria	Gammaproteobacteria	Methylococcales	Methylococcaceae	Methylocaldum	GCF_002005105,1	Soil	178	0.0358163	12	0.00241458		TARA_SAMEA2623155_METAG_NCIMLOCE	YES	YES	YES	2548105	25	169909	0.6975	20	97.12	0.72	2437	Bacteria	Actinobacteriota	Actinobacteria	Actinomycetales	Microbacteriaceae	UBA1487	UBA1487_sp002325245	North_Pacific_Ocean	84	0.0329657	2	0.000784897
	3300020152_7	YES	YES	YES	5475305	52	276787	0.381154	45	99.44	0.84	4385	Bacteria	Bacteroidota	Ignavibacteria	Ignavibacteriales	-	-	-	Soil	116	0.021186	10	0.00182638		TARA_SAMEA2623314_METAG_BEAHLGLB	YES	YES	NO	2094957	37	119631	0.5502	18	90.65	0	1831	Bacteria	Acidobacteriota	Vicinamibacteria	Vicinamibacterales	UBA823	UBA11600	UBA11600_sp002730735	North_Pacific_Ocean	33	0.0157521	0	0
	3300020154_4	YES	NO	NO	5116461	46	202568	0.579893	43	99.66	3.71	4566	Bacteria	Proteobacteria	Gammaproteobacteria	Methylococcales	Methylococcaceae	Methylocaldum	GCF_002005105,1	Soil	177	0.0345942	17	0.00332261		TARA_SAMEA2623327_METAG_IJMHDOJN	YES	YES	NO	3129051	18	393255	0.387	18	99.28	0	2924	Bacteria	Bacteroidota	Bacteroidia	Flavobacteriales	Flavobacteriaceae	Aequorivita	Aequorivita_sp002364215	North_Pacific_Ocean	85	0.0271648	4	0.00127834
	3300020156_7	YES	YES	YES	3914978	9	791644	0.510844	40	99.05	0.48	3300	Bacteria	Bacteroidota	Bacteroidia	AKYH767	-	-	-	Soil	100	0.0255429	7	0.001788		TARA_SAMEA2623350_METAG_NNMKAPNI	NO	NO	YES	1137666	23	120351	0.3342	19	94.24	0	1160	Bacteria	Proteobacteria	Gammaproteobacteria	SAR86	AG-339-G14	AG-339-G14	-	North_Pacific_Ocean	28	0.0246118	0	0
	3300020591_7	YES	NO	NO	3622186	10	485138	0.523382	35	99.82	1.08	3095	Bacteria	Bacteroidota	Bacteroidia	AKYH767	-	-	-	Compost	112	0.0309206	9	0.00248469		TARA_SAMEA2623390_METAG_IFCMLOCO	YES	YES	NO	1999413	12	229498	0.5495	18	90.65	0	1748	Bacteria	Acidobacteriota	Vicinamibacteria	Vicinamibacterales	UBA823	UBA11600	UBA11600_sp002730735	North_Pacific_Ocean	29	0.0145043	0	0
	3300020591_8	YES	YES	YES	3468599	13	276561	0.604718	41	96.36	0.49	2990	Bacteria	Proteobacteria	Gammaproteobacteria	Pseudomonadales	Pseudohongiellaceae	-	-	Compost	101	0.0291184	5	0.0014415		TARA_SAMEA2623403_METAG_NKDDHBPN	YES	YES	NO	3874303	51	142803	0.6127	19	99.28	1.44	3534	Bacteria	Proteobacteria	Gammaproteobacteria	Pseudomonadales	Halieaceae	Haliea	Haliea_salexigens	North_Pacific_Ocean	105	0.0271016	10	0.00258111
	3300020592_7	YES	NO	YES	3305363	13	512906	0.604899	37	94.01	0.49	2823	Bacteria	Proteobacteria	Gammaproteobacteria	Pseudomonadales	Pseudohongiellaceae	-	-	Compost	92	0.0278336	4	0.00121015		TARA_SAMEA2623446_METAG_KFGDJNOD	YES	YES	YES	4672354	39	181842	0.4993	20	91.37	2.16	4069	Bacteria	Spirochaetota	Leptospirae	Leptospirales	Leptonemataceae	UBA3465	UBA3465_sp002729885	North_Atlantic_Ocean	141	0.0301775	7	0.00149817
	3300020593_5	YES	NO	YES	4162157	40	203442	0.608215	41	99.55	1.18	3852	Bacteria	Proteobacteria	Gammaproteobacteria	Betaproteobacteriales	Burkholderiaceae	Candidimonas	-	Compost	97	0.0233052	6	0.00144156		TARA_SAMEA2623463_METAG_KOBBDBJG	YES	YES	NO	3633218	45	128154	0.6237	18	98.56	1.44	3471	Bacteria	Proteobacteria	Alphaproteobacteria	Parvibaculales	Parvibaculaceae	Parvibaculum	Parvibaculum_sp002480495	North_Atlantic_Ocean	89	0.0244962	8	0.0022019
	3300020594_5	YES	YES	NO	5835230	33	313862	0.482054	39	99.84	1.43	4728	Bacteria	Bacteroidota	Bacteroidia	Sphingobacteriales	Sphingobacteriaceae	Parapedobacter	Parapedobacter_indicus	Compost	99	0.0169659	4	0.000685491		TARA_SAMEA2623649_METAG_JMAILDDC	YES	YES	NO	4517550	75	101576	0.4013	18	90.65	1.44	3880	Bacteria	Bacteroidota	Bacteroidia	Flavobacteriales	Flavobacteriaceae	Pseudozobellia	Pseudozobellia_sp002320855	North_Atlantic_Ocean	101	0.0223573	4	0.000885436
	3300021168_6	YES	NO	YES	3277246	37	137384	0.360356	35	99.51	1.26	2900	Bacteria	Bacteroidota	Bacteroidia	Chitinophagales	Chitinophagaceae	UBA1946	-	Soil	84	0.0256313	5	0.00152567		TARA_SAMEA2623868_METAG_FIADHPBB	NO	YES	YES	1402225	38	108116	0.4023	21	91.37	1.44	1381	Bacteria	Chloroflexota	Dehalococcoidia	UBA3495	UBA2588	UBA2588	UBA2588_sp002339805	North_Atlantic_Ocean	31	0.0221077	0	0
	3300021402_5	YES	YES	YES	3857349	15	336171	0.392964	39	96.67	0.48	3327	Bacteria	Bacteroidota	Bacteroidia	AKYH767	GCA-2737665	-	-	Soil	83	0.0215174	3	0.000777736		TARA_SAMEA2623868_METAG_HLGJKMJJ	NO	YES	NO	2460414	30	294395	0.5138	18	90.65	0.72	2401	Bacteria	Actinobacteriota	Acidimicrobiia	Microtrichales	TK06	MedAcidi-G3	MedAcidi-G3_sp000817105	North_Atlantic_Ocean	50	0.0203218	0	0
	3300021403_4	YES	YES	YES	5194645	48	253194	0.53066	44	98.29	4.77	4690	Bacteria	Acidobacteriota	Acidobacteriae	Acidobacteriales	-	-	-	Soil	111	0.0213682	7	0.00134754		TARA_SAMEA4396489_METAG_DJIFJGEM	YES	YES	YES	3048788	19	222012	0.509	18	100	0.72	2865	Bacteria	Proteobacteria	Alphaproteobacteria	Caulobacterales	Maricaulaceae	Hellea	-	North_Atlantic_Ocean	85	0.0278799	8	0.00262399
	3300021407_5	YES	YES	YES	5896629	87	127453	0.532247	42	97.78	0.99	4976	Bacteria	Bacteroidota	Bacteroidia	Chitinophagales	Chitinophagaceae	UBA8621	-	Soil	114	0.0193331	6	0.00101753		TARA_SAMEA4396489_METAG_MGODDFLG	YES	YES	YES	2517138	18	200712	0.6985	20	97.12	0.72	2407	Bacteria	Actinobacteriota	Actinobacteria	Actinomycetales	Microbacteriaceae	UBA1487	UBA1487_sp002325245	North_Atlantic_Ocean	78	0.0309876	1	0.000397277
	3300021444_5	YES	NO	NO	6476328	12	578197	0.440886	71	100	0.49	5334	Bacteria	Bacteroidota	Bacteroidia	Chitinophagales	Chitinophagaceae	Chitinophaga	-	Bulk_Soil	141	0.0217716	8	0.00123527		TARA_SAMEA4396489_METAG_OCBFFKCH	YES	YES	NO	4877248	41	201200	0.3986	18	98.56	0.72	4170	Bacteria	Bacteroidota	Bacteroidia	Flavobacteriales	Flavobacteriaceae	Arenibacter	Arenibacter_algicola	North_Atlantic_Ocean	99	0.0202983	2	0.000410067
	3300021444_6	YES	NO	NO	4776908	16	378951	0.368176	71	100	0.74	4259	Bacteria	Bacteroidota	Bacteroidia	Flavobacteriales	Weeksellaceae	Chryseobacterium	-	Bulk_Soil	113	0.0236555	9	0.00188406		TARA_SAMEA4396489_METAG_OFBBDPAO	YES	YES	NO	6135618	91	130296	0.4875	20	95.68	2.16	4873	Bacteria	Planctomycetota	Planctomycetes	Planctomycetales	Planctomycetaceae	UBA9033	UBA9033_sp002359185	North_Atlantic_Ocean	144	0.0234695	2	0.000325966
	3300023065_5	YES	NO	YES	4967361	11	529396	0.54787	66	98.52	0	4588	Bacteria	Proteobacteria	Gammaproteobacteria	Enterobacterales	Enterobacteriaceae	Pantoea	GCF_002858935,1	Enriched_Soil_aggregate	129	0.0259695	1	0.000201314		TARA_SAMEA4396515_METAG_MAOJNANK	NO	YES	NO	3783294	40	199189	0.5463	19	92.81	3.6	3620	Bacteria	Proteobacteria	Alphaproteobacteria	Rhodobacterales	Rhodobacteraceae	Sulfitobacter	-	North_Atlantic_Ocean	83	0.0219386	7	0.00185024
	3300024179_1	YES	YES	YES	6425315	71	133349	0.632596	50	100	4.32	5547	Bacteria	Acidobacteriota	Thermoanaerobaculia	-	-	-	-	Soil	206	0.0320607	14	0.00217888		TARA_SAMEA4396941_METAG_GBOJPBHF	YES	YES	YES	2870458	13	418462	0.4545	20	99.28	0	2630	Bacteria	Proteobacteria	Gammaproteobacteria	Pseudomonadales	Pseudohongiellaceae	UBA5109	-	Arctic_Ocean	92	0.0320506	5	0.00174188
	3300024222_2	YES	YES	YES	6304453	68	134998	0.632519	49	90.6	3.47	5389	Bacteria	Acidobacteriota	Thermoanaerobaculia	-	-	-	-	Soil	200	0.0317236	12	0.00190342		TARA_SAMEA4396941_METAG_JFDOBMBJ	NO	NO	YES	3688836	19	303948	0.574	18	99.28	0	3313	Bacteria	Proteobacteria	Gammaproteobacteria	Woeseiales	Woeseiaceae	UBA1844	-	Arctic_Ocean	121	0.0328017	10	0.00271088
	3300024325_2	YES	YES	YES	6601242	107	124073	0.632008	48	100	4.56	5693	Bacteria	Acidobacteriota	Thermoanaerobaculia	-	-	-	-	Soil	205	0.0310548	12	0.00181784		TARA_SAMEA4396988_METAG_AIPHAFPD	YES	YES	NO	3044078	36	145673	0.3476	18	97.12	0.72	2636	Bacteria	Bacteroidota	Bacteroidia	Flavobacteriales	koll-22	UBA1494_A	-	Arctic_Ocean	104	0.0341647	10	0.00328507
	3300025484_9	YES	YES	YES	3586796	81	108983	0.674167	41	92.81	0.85	3266	Bacteria	Acidobacteriota	Thermoanaerobaculia	UBA5066	UBA5066	-	-	Arctic_peat_Soil	123	0.0342924	9	0.0025092		TARA_SAMEA4396988_METAG_JBGFAFFN	YES	YES	NO	5480316	95	107313	0.6285	20	96.4	0	4604	Bacteria	Verrucomicrobiota	Verrucomicrobiae	Opitutales	Opitutaceae	UBA6669	-	Arctic_Ocean	117	0.0213491	10	0.00182471
	3300025497_10	YES	YES	YES	1748698	18	212718	0.571416	45	95.35	1.11	1667	Bacteria	Actinobacteriota	Coriobacteriia	OPB41	UBA912	-	-	Serpentinite_rock_and_fluid	73	0.0417453	7	0.00400298		TARA_SAMEA4396988_METAG_JEDFGPEG	NO	NO	YES	3872846	36	338283	0.4101	19	99.28	1.44	3319	Bacteria	Bacteroidota	Bacteroidia	Flavobacteriales	Cryomorphaceae	UBA7878	-	Arctic_Ocean	105	0.0271118	10	0.00258208
	3300025510_2	YES	YES	YES	3225081	13	290911	0.610577	46	98.1	0.95	3222	Bacteria	Proteobacteria	Alphaproteobacteria	Rhizobiales	Xanthobacteraceae	Ga0077548	-	Serpentinite_rock_and_fluid	80	0.0248056	6	0.00186042		TARA_SAMEA4397004_METAG_JPDEEDJH	YES	YES	YES	4545358	68	110471	0.4072	20	99.28	2.88	4297	Bacteria	Bdellovibrionota	Bdellovibrionia	Bdellovibrionales	Bdellovibrionaceae	UBA2316	-	Arctic_Ocean	125	0.0275006	0	0
	3300025516_11	YES	YES	YES	2230860	19	170576	0.537229	50	97.73	0	2159	Bacteria	Actinobacteriota	UBA9087	UBA10029	UBA10029	UBA10029	-	Serpentinite_rock_and_fluid	95	0.0425845	7	0.0031378		TARA_SAMEA4397023_METAG_CDAJJLGH	YES	YES	YES	4164941	38	243324	0.5757	19	96.4	3.6	3750	Bacteria	Proteobacteria	Gammaproteobacteria	Pseudomonadales	Pseudomonadaceae	Pseudomonas_D	Pseudomonas_D_pelagia	Arctic_Ocean	127	0.0304926	9	0.00216089
	3300025516_14	YES	YES	YES	1953493	14	303440	0.630582	45	95.83	1.67	1883	Bacteria	Actinobacteriota	Coriobacteriia	OPB41	-	-	-	Serpentinite_rock_and_fluid	74	0.0378809	6	0.00307142		TARA_SAMEA4397051_METAG_OOEHBLAD	NO	NO	YES	3581113	59	114520	0.6232	19	98.56	2.16	3525	Bacteria	Proteobacteria	Alphaproteobacteria	Rhodobacterales	Rhodobacteraceae	Jannaschia	Jannaschia_helgolandensis	Arctic_Ocean	68	0.0189885	3	0.000837728
	3300025518_10	YES	NO	NO	2414330	15	229244	0.329131	35	95.64	0.26	2212	Bacteria	Bacteroidota	Bacteroidia	Flavobacteriales	Flavobacteriaceae	-	-	Serpentinite_rock_and_fluid	79	0.0327213	6	0.00248516		TARA_SAMEA4397072_METAG_AOKLNJHN	YES	YES	NO	2555674	88	111895	0.4731	20	91.37	0.72	2451	Bacteria	Actinobacteriota	Acidimicrobiia	Microtrichales	TK06	UBA9040	-	Arctic_Ocean	48	0.0187817	0	0
	3300025518_15	YES	YES	NO	2241782	27	113406	0.557353	47	94.07	0	2234	Bacteria	Firmicutes_D	UBA994	UBA994	UBA994	UBA994	-	Serpentinite_rock_and_fluid	116	0.0517445	13	0.00579896		TARA_SAMEA4397118_METAG_AANKMKOK	NO	YES	NO	8462846	51	248485	0.6309	20	97.12	2.16	6539	Bacteria	Planctomycetota	UBA1135	UBA2386	UBA2386	GCA-2684655	-	Arctic_Ocean	210	0.0248143	5	0.000590818
	3300025518_2	YES	YES	YES	4974910	29	259099	0.610118	49	100	0.63	4716	Bacteria	Proteobacteria	Alphaproteobacteria	Rhizobiales	Xanthobacteraceae	Afipia	Afipia_sp1	Serpentinite_rock_and_fluid	111	0.022312	8	0.00160807		TARA_SAMEA4397118_METAG_BHLMNNKI	YES	YES	YES	7374754	72	178765	0.5034	21	96.4	3.6	5747	Bacteria	Planctomycetota	Planctomycetes	Planctomycetales	Planctomycetaceae	Gimesia	Gimesia_maris	Arctic_Ocean	173	0.0234584	10	0.00135598
	3300025518_3	YES	NO	YES	3820144	50	137954	0.640144	41	94.47	1.09	3656	Bacteria	Proteobacteria	Gammaproteobacteria	Betaproteobacteriales	Burkholderiaceae	Hydrogenophaga	-	Serpentinite_rock_and_fluid	103	0.0269623	7	0.00183239		TARA_SAMEA4397118_METAG_IAPDEHFJ	YES	YES	YES	4846129	53	204965	0.6645	21	97.84	3.6	3764	Bacteria	Planctomycetota	UBA1135	UBA1135	GCA-002686595	-	-	Arctic_Ocean	112	0.0231112	3	0.000619051
	3300025518_4	YES	YES	YES	3799589	73	151273	0.625783	50	100	1.69	3660	Bacteria	Proteobacteria	Alphaproteobacteria	Rhizobiales	Beijerinckiaceae	Methylocystis	Methylocystis_rosea	Serpentinite_rock_and_fluid	87	0.0228972	3	0.000789559		TARA_SAMEA4397118_METAG_KDNGICHC	YES	YES	YES	2967465	26	193410	0.4054	19	99.28	0	2866	Bacteria	Proteobacteria	Gammaproteobacteria	UBA4486	UBA4486	UBA7359	-	Arctic_Ocean	117	0.0394276	8	0.0026959
	3300025518_6	YES	NO	NO	2779669	38	112490	0.485043	38	94.92	3.32	2845	Bacteria	Firmicutes_D	Dethiobacteria	Dethiobacterales	Dethiobacteraceae	-	-	Serpentinite_rock_and_fluid	95	0.0341767	5	0.00179878		TARA_SAMEA4397174_METAG_DKFDFPMI	YES	YES	YES	3217939	8	728630	0.3199	20	99.28	0.72	2738	Bacteria	Bacteroidota	Bacteroidia	Flavobacteriales	koll-22	BRH-c54	BRH-c54_sp002359215	Arctic_Ocean	111	0.0344941	9	0.00279682
	3300025518_9	YES	YES	YES	2549213	51	108928	0.664132	37	96.77	3.14	2352	Bacteria	Proteobacteria	Gammaproteobacteria	Betaproteobacteriales	Burkholderiaceae	Macromonas	GCA_002282515,1	Serpentinite_rock_and_fluid	123	0.0482502	11	0.00431506		TARA_SAMEA4397174_METAG_ELFNPLCF	NO	NO	YES	3574879	54	136310	0.6148	19	100	2.16	3421	Bacteria	Proteobacteria	Alphaproteobacteria	Caulobacterales	Hyphomonadaceae	Hyphomonas	-	Arctic_Ocean	71	0.0198608	5	0.00139865
	3300025520_10	YES	NO	NO	2708106	23	225038	0.347972	35	99.12	0	2415	Bacteria	Bacteroidota	Bacteroidia	Flavobacteriales	Flavobacteriaceae	Flavobacterium	-	Serpentinite_rock_and_fluid	110	0.0406188	10	0.00369262		TARA_SAMEA4397174_METAG_IMCDPJJA	YES	YES	YES	4855981	45	204989	0.6645	21	98.56	3.6	3773	Bacteria	Planctomycetota	UBA1135	UBA1135	GCA-002686595	-	-	Arctic_Ocean	112	0.0230643	3	0.000617795
	3300025520_3	YES	YES	YES	4488516	13	670024	0.435428	41	100	0.38	3949	Bacteria	Bacteroidota	Bacteroidia	Cytophagales	Cyclobacteriaceae	Algoriphagus	-	Serpentinite_rock_and_fluid	118	0.0262893	10	0.00222791		TARA_SAMEA4397174_METAG_KJLHPIFN	YES	YES	YES	2717692	2	1884740	0.5567	19	93.53	2.16	2364	Bacteria	Planctomycetota	Phycisphaerae	Phycisphaerales	SM1A02	-	-	Arctic_Ocean	78	0.0287008	4	0.00147184
	3300025520_5	YES	NO	NO	3389178	43	151713	0.680528	36	96.84	0.12	3239	Bacteria	Proteobacteria	Gammaproteobacteria	Betaproteobacteriales	Burkholderiaceae	Hydrogenophaga	-	Serpentinite_rock_and_fluid	82	0.0241947	5	0.00147528		TARA_SAMEA4397174_METAG_MAHICFFA	YES	YES	YES	3124812	3	2034633	0.509	20	94.96	1.44	2673	Bacteria	Planctomycetota	Phycisphaerae	Phycisphaerales	SM1A02	UBA1924	-	Arctic_Ocean	84	0.0268816	3	0.000960058
	3300025522_1	YES	YES	NO	4572527	63	116561	0.598999	44	96.39	0.47	4118	Bacteria	Proteobacteria	Gammaproteobacteria	Betaproteobacteriales	Sulfuricellaceae	-	-	Serpentinite_rock_and_fluid	192	0.0419899	18	0.00393655		TARA_SAMEA4397174_METAG_PCNIEGAM	YES	YES	YES	3014540	32	169146	0.6169	18	96.4	0.72	2934	Bacteria	Proteobacteria	Alphaproteobacteria	Caulobacterales	Maricaulaceae	Hyphobacterium	-	Arctic_Ocean	67	0.0222256	5	0.00165863
	3300025522_2	YES	YES	YES	3901322	30	217605	0.464552	42	97.31	3.76	3222	Bacteria	Bacteroidota	Bacteroidia	Bacteroidales	F082	UBA6192	-	Serpentinite_rock_and_fluid	110	0.0281956	7	0.00179426		TARA_SAMEA4397196_METAG_EFAOIEIE	YES	YES	YES	1941079	8	382426	0.5368	19	96.4	0.72	1913	Bacteria	Verrucomicrobiota	Verrucomicrobiae	Opitutales	Verruco-01	-	-	Arctic_Ocean	52	0.0267892	0	0
	3300025525_10	YES	YES	YES	3363128	32	144116	0.370934	42	97.43	0.55	2711	Bacteria	Bacteroidota	Kapabacteria	Kapabacteriales	GCA-002839825	navibacteriae-1	-	Serpentinite_rock_and_fluid	100	0.0297342	12	0.00356811		TARA_SAMEA4397215_METAG_ANPJLKOM	YES	YES	YES	2902647	11	386974	0.6588	20	98.56	0	2669	Bacteria	Proteobacteria	Gammaproteobacteria	Nevskiales	Nevskiaceae	Polycyclovorans	Polycyclovorans_sp002706265	Arctic_Ocean	98	0.0337623	10	0.00344513
	3300025525_14	YES	YES	YES	2638263	42	141427	0.458267	43	97.27	2.95	2526	Bacteria	Nitrospirota	Thermodesulfovibrionia	Thermodesulfovibrionales	SM23-35	UBA2194	-	Serpentinite_rock_and_fluid	93	0.0352505	9	0.00341134		TARA_SAMEA4397215_METAG_DOHMALKO	YES	YES	NO	3111846	13	361710	0.3601	19	99.28	0	2869	Bacteria	Bacteroidota	Bacteroidia	Flavobacteriales	Flavobacteriaceae	BACL21	BACL21_sp002694465	Arctic_Ocean	88	0.028279	6	0.00192812
	3300025525_16	YES	NO	NO	2329685	42	102256	0.54708	41	99.57	0.43	2269	Bacteria	Proteobacteria	Gammaproteobacteria	Betaproteobacteriales	Methylophilaceae	UBA6140	-	Serpentinite_rock_and_fluid	94	0.0403488	7	0.0030047		TARA_SAMEA4397215_METAG_FMKFHFFL	YES	YES	YES	3004807	25	204054	0.405	20	99.28	0	2919	Bacteria	Proteobacteria	Gammaproteobacteria	UBA4486	UBA4486	UBA7359	-	Arctic_Ocean	125	0.0416	10	0.003328
	3300025526_11	YES	YES	YES	4032028	27	200232	0.399845	38	100	0.25	3649	Bacteria	Bacteroidota	Bacteroidia	Chitinophagales	Chitinophagaceae	UBA1931	-	Serpentinite_rock_and_fluid	120	0.0297617	5	0.00124007		TARA_SAMEA4397215_METAG_KLMFFEGC	YES	YES	NO	2540669	19	195050	0.445	19	99.28	0	2472	Bacteria	Proteobacteria	Gammaproteobacteria	Methylococcales	Cycloclasticaceae	Cycloclasticus	-	Arctic_Ocean	98	0.0385725	5	0.00196799
	3300025536_10	YES	YES	YES	2662278	15	437323	0.311952	36	97.54	0.41	2292	Bacteria	Bacteroidota	Bacteroidia	Chitinophagales	Chitinophagaceae	Hydrotalea	-	Serpentinite_rock_and_fluid	68	0.025542	2	0.000751236		TARA_SAMEA4397215_METAG_MLOIMAMC	YES	YES	YES	2764651	11	530923	0.4542	20	97.12	0	2537	Bacteria	Proteobacteria	Gammaproteobacteria	Pseudomonadales	Pseudohongiellaceae	UBA5109	-	Arctic_Ocean	88	0.0318304	5	0.00180855
	3300025536_7	YES	YES	YES	3503261	16	391201	0.396384	36	98.63	0	3006	Bacteria	Bacteroidota	Bacteroidia	NS11-12g	UBA955	-	-	Serpentinite_rock_and_fluid	91	0.0259758	5	0.00142724		TARA_SAMEA4397239_METAG_IMAKFBHM	YES	YES	YES	1326188	26	108706	0.4156	19	99.28	0	1255	Bacteria	Proteobacteria	Gammaproteobacteria	Pseudomonadales	Porticoccaceae	Porticoccus	-	Arctic_Ocean	47	0.0354399	0	0
	3300025562_4	YES	YES	YES	4258494	81	111084	0.468293	39	97.38	1.67	3607	Bacteria	Bacteroidota	Bacteroidia	Bacteroidales	GCA-2748055	GCA-2748055	-	Natural_and_restored_wetlands	89	0.0208994	3	0.000704474		TARA_SAMEA4397255_METAG_BAGPGNGF	YES	YES	YES	2257565	27	142615	0.4651	19	100	1.44	2185	Bacteria	Proteobacteria	Alphaproteobacteria	Micavibrionales	Micavibrionaceae	UBA1672	-	Arctic_Ocean	60	0.0265773	0	0
	3300025575_11	YES	NO	NO	4536172	29	215890	0.377092	43	97.31	0.27	3524	Bacteria	Bacteroidota	Bacteroidia	Bacteroidales	Paludibacteraceae	Paludibacter	-	Arctic_peat_Soil	86	0.0189587	4	0.000881801		TARA_SAMEA4397255_METAG_GJHMOECD	NO	NO	YES	2630405	12	283758	0.4541	20	97.12	0	2437	Bacteria	Proteobacteria	Gammaproteobacteria	Pseudomonadales	Pseudohongiellaceae	UBA5109	-	Arctic_Ocean	87	0.0330748	5	0.00190085
	3300025575_13	YES	YES	YES	4227857	74	129347	0.397427	95	98.73	2.37	3924	Bacteria	Firmicutes_C	Negativicutes	Propionisporales	Pelosinaceae	-	-	Arctic_peat_Soil	131	0.030985	10	0.00236526		TARA_SAMEA4397295_METAG_NDHNHJHC	YES	YES	YES	4268067	37	193174	0.5645	19	99.28	2.16	4046	Bacteria	Proteobacteria	Alphaproteobacteria	Rhizobiales	GCA-2746425	GCA-2746425	-	Arctic_Ocean	115	0.0269443	12	0.00281158
	3300025575_7	YES	NO	NO	6261750	57	184161	0.402649	45	98.39	3.23	5167	Bacteria	Bacteroidota	Bacteroidia	Bacteroidales	Prolixibacteraceae	Prolixibacter	-	Arctic_peat_Soil	135	0.0215595	17	0.0027149		TARA_SAMEA4397295_METAG_NOICPOFE	YES	YES	YES	6889658	38	275136	0.5599	20	96.4	0.72	5494	Bacteria	Verrucomicrobiota	Verrucomicrobiae	Verrucomicrobiales	DEV007	-	-	Arctic_Ocean	194	0.0281581	12	0.00174174
	3300025600_11	YES	NO	NO	4463171	26	215844	0.378646	45	96.24	0.27	3459	Bacteria	Bacteroidota	Bacteroidia	Bacteroidales	Paludibacteraceae	Paludibacter	-	Arctic_peat_Soil	87	0.0194929	4	0.000896224		TARA_SAMEA4397295_METAG_OEOJHFMO	YES	YES	YES	4851295	48	200088	0.6646	21	98.56	2.88	3768	Bacteria	Planctomycetota	UBA1135	UBA1135	GCA-002686595	-	-	Arctic_Ocean	112	0.0230866	3	0.000618392
	3300025600_8	YES	NO	NO	6284408	53	185042	0.402492	44	98.39	3.76	5195	Bacteria	Bacteroidota	Bacteroidia	Bacteroidales	Prolixibacteraceae	Prolixibacter	-	Arctic_peat_Soil	138	0.0219591	18	0.00286423		TARA_SAMEA4397295_METAG_PBBIIDLA	YES	YES	YES	5562513	53	252880	0.5269	20	94.24	1.44	4510	Bacteria	Verrucomicrobiota	Verrucomicrobiae	Verrucomicrobiales	DEV007	Arctic95D-9	-	Arctic_Ocean	143	0.0257078	8	0.0014382
	3300025615_12	YES	YES	YES	3506102	25	166439	0.558318	42	93.55	0	3170	Bacteria	Desulfuromonadota	Desulfuromonadia	Desulfuromonadales	Geopsychrobacteraceae	Malonomonas	-	Natural_and_restored_wetlands	100	0.0285217	4	0.00114087		TARA_SAMEA4397295_METAG_PFFAEIFD	YES	YES	YES	2571135	33	158740	0.4258	18	98.56	0	2580	Bacteria	Proteobacteria	Gammaproteobacteria	UBA4575	UBA4575	UBA1858	-	Arctic_Ocean	77	0.0299479	2	0.000777867
	3300025679_17	YES	YES	YES	2882571	26	247059	0.463929	47	92.75	1.39	2710	Bacteria	Armatimonadota	Fimbriimonadia	Fimbriimonadales	Fimbriimonadaceae	-	-	Arctic_peat_Soil	84	0.0291407	8	0.0027753		TARA_SAMEA4397295_METAG_PFKAPFFD	YES	YES	NO	7347879	105	127979	0.5039	21	96.4	3.6	5674	Bacteria	Planctomycetota	Planctomycetes	Planctomycetales	Planctomycetaceae	Gimesia	Gimesia_maris	Arctic_Ocean	177	0.0240886	9	0.00122484
	3300025718_13	YES	NO	NO	3836138	45	344425	0.452511	42	91.94	2.69	2965	Bacteria	Bacteroidota	Bacteroidia	Bacteroidales	UBA1402	UBA8389	-	Arctic_peat_Soil	97	0.0252858	4	0.00104272		TARA_SAMEA4397311_METAG_NJFCIEDB	YES	YES	NO	1642482	27	159230	0.2926	18	97.84	0	1447	Bacteria	Bacteroidota	Bacteroidia	Flavobacteriales	BACL11	-	-	Arctic_Ocean	47	0.0286152	0	0
	3300025862_18	YES	YES	YES	3533745	29	176822	0.68406	45	91.2	1.39	3395	Bacteria	UBP12	UBA5184	UBA5184	UBA5184	-	-	Arctic_peat_Soil	94	0.0266007	7	0.0019809		TARA_SAMEA4397330_METAG_BLFPNKCK	NO	NO	YES	2628978	9	457916	0.4925	20	100	0	2468	Bacteria	Proteobacteria	Gammaproteobacteria	Pseudomonadales	Pseudohongiellaceae	UBA5109	UBA5109_sp002414385	Arctic_Ocean	99	0.0376572	5	0.00190188
	3300025862_25	YES	NO	NO	2580878	32	163161	0.608778	47	92.7	2.43	2626	Bacteria	Actinobacteriota	Acidimicrobiia	Acidimicrobiales	RAAP-2	RAAP-2	-	Arctic_peat_Soil	90	0.0348719	6	0.00232479		TARA_SAMEA4397330_METAG_IIKHBEIA	NO	YES	NO	3895576	58	140041	0.5899	19	98.56	0.72	3837	Bacteria	Proteobacteria	Alphaproteobacteria	Rhodobacterales	Rhodobacteraceae	Sulfitobacter	-	Arctic_Ocean	64	0.0164289	3	0.000770104
	3300025888_20	YES	NO	NO	3130889	68	105686	0.461603	44	98.23	2.84	2837	Bacteria	Firmicutes_A	Clostridia	Saccharofermentanales	Saccharofermentanaceae	Firm-13	-	Arctic_peat_Soil	99	0.0316204	1	0.000319398		TARA_SAMEA4397330_METAG_MGNNFKFN	YES	YES	YES	2999668	22	205268	0.4061	20	99.28	0	2939	Bacteria	Proteobacteria	Gammaproteobacteria	UBA4486	UBA4486	UBA7359	-	Arctic_Ocean	129	0.0430048	8	0.00266696
	3300025888_25	YES	YES	YES	2698530	33	146522	0.498554	46	93.94	2.56	2505	Bacteria	Acidobacteriota	Aminicenantia	UBA2199	UBA2199	-	-	Arctic_peat_Soil	106	0.0392806	9	0.00333515		TARA_SAMEA4397330_METAG_NDOPFAKP	NO	YES	NO	4110989	53	113988	0.6335	18	100	0.72	3609	Bacteria	Proteobacteria	Gammaproteobacteria	Pseudomonadales	Halieaceae	Haliea	-	Arctic_Ocean	106	0.0257845	5	0.00121625
	3300025912_15	YES	YES	YES	7021919	63	237068	0.512458	68	97.38	4.27	5784	Bacteria	Acidobacteriota	Blastocatellia	Pyrinomonadales	Pyrinomonadaceae	-	-	Corn_rhizosphere	186	0.0264885	11	0.00156652		TARA_SAMEA4397330_METAG_PICKGHED	YES	YES	YES	4560439	81	118346	0.5105	19	92.81	4.32	4246	Bacteria	Proteobacteria	Gammaproteobacteria	Pseudomonadales	HTCC2089	GCA-2725285	-	Arctic_Ocean	109	0.0239012	7	0.00153494
	3300025928_16	YES	YES	YES	2840824	18	314953	0.682561	47	95.69	0.86	2821	Bacteria	Actinobacteriota	Thermoleophilia	Solirubrobacterales	70-9	70-9	-	Corn,_switchgrass_and_miscanthus_rhizosphere	103	0.0362571	3	0.00105603		TARA_SAMEA4397355_METAG_CMCBEOEK	YES	YES	YES	1043502	13	248111	0.339	19	94.96	0	1061	Bacteria	Dadabacteria	UBA1144	UBA1144	UBA1144	-	-	Arctic_Ocean	28	0.0268327	0	0
	3300027276_11	NO	YES	YES	2809930	38	172798	0.633523	35	95.3	0	2365	Bacteria	Firmicutes_A	Clostridia	Oscillospirales	CAG-272	-	-	Deep_subsurface	78	0.0277587	2	0.000711762		TARA_SAMEA4397363_METAG_IDONDPJC	YES	YES	YES	2332911	46	103400	0.446	18	99.28	0	2265	Bacteria	Proteobacteria	Gammaproteobacteria	Methylococcales	Cycloclasticaceae	Cycloclasticus	Cycloclasticus_sp002292375	Arctic_Ocean	81	0.0347206	4	0.0017146
	3300027276_13	YES	YES	NO	2793059	25	252130	0.475293	48	91.07	1.43	2365	Bacteria	Bacteroidota	Bacteroidia	Bacteroidales	Bacteroidaceae	UBA1179	GCA_002310175,1	Deep_subsurface	94	0.0336549	9	0.00322227		TARA_SAMEA4397363_METAG_MMLJCBFO	YES	YES	YES	2757723	11	324202	0.4542	20	97.12	0	2536	Bacteria	Proteobacteria	Gammaproteobacteria	Pseudomonadales	Pseudohongiellaceae	UBA5109	-	Arctic_Ocean	88	0.0319104	5	0.00181309
	3300027276_14	YES	YES	YES	2787495	20	163648	0.457489	47	96.65	1.21	2492	Bacteria	Bacteroidota	Bacteroidia	Bacteroidales	Bacteroidaceae	UBA2918	-	Deep_subsurface	109	0.0391032	17	0.00609867		TARA_SAMEA4397409_METAG_BOHBOLII	YES	YES	NO	2751661	18	407523	0.4541	20	97.12	0	2529	Bacteria	Proteobacteria	Gammaproteobacteria	Pseudomonadales	Pseudohongiellaceae	UBA5109	-	Arctic_Ocean	88	0.0319807	5	0.00181708
	3300027276_15	YES	YES	NO	2763131	26	160628	0.500516	46	98.85	3.45	2549	Bacteria	Spirochaetota	Spirochaetia	Sphaerochaetales	Sphaerochaetaceae	Spiro-01	GCA_001604265,1	Deep_subsurface	69	0.0249717	2	0.000723817		TARA_SAMEA4397409_METAG_OCMHOKBI	NO	NO	YES	2446112	24	199503	0.4541	20	97.12	0.72	2327	Bacteria	Proteobacteria	Alphaproteobacteria	Micavibrionales	Micavibrionaceae	UBA2705	-	Arctic_Ocean	64	0.026164	1	0.000408812
	3300027276_19	YES	YES	YES	2625449	26	165391	0.526414	45	96.03	0.48	2121	Bacteria	Bacteroidota	Bacteroidia	Bacteroidales	UBA932	RC9	-	Deep_subsurface	69	0.0262812	6	0.00228532		TARA_SAMEA4397445_METAG_CHDHEFAE	NO	NO	YES	3293958	56	153423	0.6223	19	97.84	0	3043	Bacteria	Proteobacteria	Alphaproteobacteria	Rhodobacterales	Rhodobacteraceae	Pseudooceanicola	Pseudooceanicola_sp002709085	Arctic_Ocean	57	0.0173044	3	0.000910758
	3300027276_2	YES	NO	NO	4202278	38	173744	0.611348	44	91.19	0.68	2309	Bacteria	Verrucomicrobiota	Lentisphaeria	UBA1784	UBA1784	UBA1784	-	Deep_subsurface	135	0.0321254	13	0.00309356		TARA_SAMEA4397445_METAG_DOMCJONG	NO	NO	YES	4259123	52	115473	0.5645	19	99.28	2.16	4042	Bacteria	Proteobacteria	Alphaproteobacteria	Rhizobiales	GCA-2746425	GCA-2746425	-	Arctic_Ocean	116	0.0272357	12	0.00281748
	3300027276_20	YES	NO	NO	2619735	7	457718	0.574946	30	91.87	1.08	2414	Bacteria	Firmicutes_A	Clostridia	Christensenellales	CAG-74	-	-	Deep_subsurface	102	0.0389352	7	0.00267203		TARA_SAMEA4397445_METAG_ENGAADBB	YES	YES	NO	7415659	33	468860	0.5039	21	96.4	3.6	5714	Bacteria	Planctomycetota	Planctomycetes	Planctomycetales	Planctomycetaceae	Gimesia	Gimesia_maris	Arctic_Ocean	157	0.0211714	6	0.000809099
	3300027276_22	YES	NO	NO	2571346	14	445616	0.493898	46	95.59	3.43	2195	Bacteria	Firmicutes_G	UBA4882	UBA4882	UBA4882	UBA4882	-	Deep_subsurface	105	0.0408346	1	0.000388901		TARA_SAMEA4397445_METAG_IPEBJJPK	YES	YES	NO	3255521	53	120225	0.5981	20	97.12	1.44	3199	Bacteria	Proteobacteria	Alphaproteobacteria	Caulobacterales	Hyphomonadaceae	Hyphomonas	-	Arctic_Ocean	75	0.0230378	4	0.00122868
	3300027276_23	NO	YES	YES	2566371	32	136654	0.57598	44	93.57	0.95	2168	Bacteria	Bacteroidota	Bacteroidia	Bacteroidales	UBA932	Bact-11	-	Deep_subsurface	71	0.0276655	11	0.00428621		TARA_SAMEA4397445_METAG_JDEGCGLB	YES	YES	NO	2626164	10	483199	0.5179	18	98.56	1.44	2511	Bacteria	Proteobacteria	Alphaproteobacteria	Micavibrionales	UBA2020	-	-	Arctic_Ocean	81	0.0308435	4	0.00152313
	3300027276_27	YES	NO	YES	2455129	13	305092	0.616898	48	94.63	0.22	2254	Bacteria	Firmicutes_A	Clostridia	Oscillospirales	Butyricicoccaceae	-	-	Deep_subsurface	97	0.0395091	3	0.00122193		TARA_SAMEA4397445_METAG_NLDDDDND	YES	YES	NO	3394996	21	440381	0.6045	19	94.24	0.72	3261	Bacteria	Proteobacteria	Alphaproteobacteria	Caulobacterales	Hyphomonadaceae	Hyphomonas	Hyphomonas_sp002414505	Arctic_Ocean	73	0.0215022	2	0.000589102
	3300027276_28	YES	YES	YES	2445568	21	230405	0.608093	42	94.63	1.01	2258	Bacteria	Firmicutes_A	Clostridia	Oscillospirales	Oscillospiraceae	UBA738	-	Deep_subsurface	101	0.0412992	3	0.00122671		TARA_SAMEA4397489_METAG_AJOONDAH	YES	YES	NO	3397731	13	338702	0.6047	18	100	0.72	3262	Bacteria	Proteobacteria	Alphaproteobacteria	Caulobacterales	Hyphomonadaceae	Hyphomonas	Hyphomonas_sp002414505	Arctic_Ocean	72	0.0211906	2	0.000588628
	3300027276_29	YES	YES	NO	2439097	29	167406	0.568112	43	100	0	3229	Bacteria	Synergistota	Synergistia	Synergistales	Synergistaceae	Synergistes	Synergistes_jonesii	Deep_subsurface	109	0.0446887	8	0.0032799		TARA_SAMEA4397489_METAG_BHAGCOIA	YES	YES	YES	4311945	59	106240	0.5647	19	99.28	2.16	4101	Bacteria	Proteobacteria	Alphaproteobacteria	Rhizobiales	GCA-2746425	GCA-2746425	-	Arctic_Ocean	118	0.0273658	12	0.00278297
	3300027276_30	YES	NO	NO	2435022	30	135641	0.618392	42	95.64	1.34	2131	Bacteria	Firmicutes_A	Clostridia	Oscillospirales	Oscillospiraceae	UBA1774	-	Deep_subsurface	103	0.0422994	5	0.00205337		TARA_SAMEA4397489_METAG_CLOJPAOO	YES	YES	YES	2758981	8	531101	0.4542	20	97.12	0	2535	Bacteria	Proteobacteria	Gammaproteobacteria	Pseudomonadales	Pseudohongiellaceae	UBA5109	-	Arctic_Ocean	88	0.0318958	5	0.00181226
	3300027276_33	YES	NO	NO	2333759	27	128826	0.569355	39	95.51	0.71	2003	Bacteria	Firmicutes_A	Clostridia	Peptostreptococcales	Anaerovoracaceae	UBA1764	-	Deep_subsurface	71	0.030423	1	0.000428493		TARA_SAMEA4397489_METAG_DDCHKMAM	YES	YES	YES	4828482	58	180900	0.6211	20	98.56	2.16	4524	Bacteria	Proteobacteria	Alphaproteobacteria	Defluviicoccales	UBA830	GCA-2689465	-	Arctic_Ocean	73	0.0151186	2	0.000414209
	3300027276_36	YES	YES	YES	2209948	19	197467	0.52612	42	95.95	0.48	1850	Bacteria	Bacteroidota	Bacteroidia	Bacteroidales	UBA932	RC9	-	Deep_subsurface	55	0.0248875	5	0.0022625		TARA_SAMEA4397489_METAG_HFBDHIIA	YES	YES	NO	7537314	52	231267	0.502	21	96.4	3.6	5909	Bacteria	Planctomycetota	Planctomycetes	Planctomycetales	Planctomycetaceae	Gimesia	Gimesia_maris	Arctic_Ocean	196	0.026004	11	0.00145941
	3300027276_37	YES	YES	YES	2178034	34	104715	0.617054	46	94.05	0.48	1836	Bacteria	Bacteroidota	Bacteroidia	Bacteroidales	UBA932	RC9	-	Deep_subsurface	42	0.0192834	0	0		TARA_SAMEA4397489_METAG_HJKOMDFN	YES	YES	NO	2177688	34	147707	0.4248	19	100	0	2031	Bacteria	Proteobacteria	Gammaproteobacteria	UBA7366	UBA7366	-	-	Arctic_Ocean	91	0.0417874	5	0.00229601
	3300027276_39	YES	YES	YES	2088135	17	174463	0.617587	41	95.97	0	1922	Bacteria	Firmicutes_A	Clostridia	Oscillospirales	Oscillospiraceae	-	-	Deep_subsurface	73	0.0349594	1	0.000478896		TARA_SAMEA4397489_METAG_LIGLIBEG	YES	YES	YES	2528808	20	191072	0.698	20	97.12	0.72	2416	Bacteria	Actinobacteriota	Actinobacteria	Actinomycetales	Microbacteriaceae	UBA1487	UBA1487_sp002325245	Arctic_Ocean	78	0.0308446	1	0.000395443
	3300027276_42	YES	NO	YES	2001611	33	100076	0.627506	45	93.96	3.36	1818	Bacteria	Firmicutes_A	Clostridia	Oscillospirales	Oscillospiraceae	-	-	Deep_subsurface	63	0.0314746	5	0.00249799		TARA_SAMEA4397489_METAG_NELFBNMP	YES	YES	NO	2964566	12	381779	0.682	19	99.28	0.72	2907	Bacteria	Proteobacteria	Alphaproteobacteria	Caulobacterales	Caulobacteraceae	Brevundimonas	-	Arctic_Ocean	79	0.0266481	6	0.00202391
	3300027276_45	YES	NO	NO	1869730	9	328801	0.60618	43	92.11	0	1695	Bacteria	Firmicutes_A	Clostridia	Oscillospirales	Oscillospiraceae	-	-	Deep_subsurface	64	0.0342295	2	0.00106967		TARA_SAMEA4397489_METAG_NNOLCNPJ	NO	YES	NO	5703556	55	178222	0.3816	19	97.12	0.72	4681	Bacteria	Bacteroidota	Bacteroidia	Cytophagales	Cyclobacteriaceae	Cyclobacterium	Cyclobacterium_marinum	Arctic_Ocean	139	0.0243708	10	0.00175329
	3300027276_7	YES	NO	YES	3091158	11	485326	0.493542	45	99.7	1.56	2810	Bacteria	Firmicutes_B	Syntrophomonadia	Syntrophomonadales	DTU052	DTU052	-	Deep_subsurface	103	0.0333208	3	0.00097051		TARA_SAMEA4397536_METAG_GKHJOLJD	YES	YES	NO	3203588	27	197136	0.5898	20	99.28	1.44	3024	Bacteria	Proteobacteria	Alphaproteobacteria	Sphingomonadales	Sphingomonadaceae	Sphingorhabdus	-	Arctic_Ocean	80	0.024972	7	0.00218505
	3300027282_17	YES	YES	YES	2610894	4	703019	0.634359	45	98.79	0.22	2549	Bacteria	Proteobacteria	Alphaproteobacteria	Sphingomonadales	Sphingomonadaceae	Altererythrobacter	GCA_001516125,1	Deep_subsurface	61	0.0233636	3	0.00114903		TARA_SAMEA4397536_METAG_KKDMKAOB	NO	YES	NO	6165201	55	178222	0.3821	18	97.84	0.72	5062	Bacteria	Bacteroidota	Bacteroidia	Cytophagales	Cyclobacteriaceae	Cyclobacterium	Cyclobacterium_marinum	Arctic_Ocean	147	0.0238435	10	0.00162201
	3300027282_18	YES	YES	YES	2564199	21	193885	0.624307	41	97.77	0.22	2469	Bacteria	Proteobacteria	Alphaproteobacteria	Sphingomonadales	Sphingomonadaceae	Porphyrobacter	GCA_002842735,1	Deep_subsurface	60	0.0233991	3	0.00116996		TARA_SAMEA4397536_METAG_NKBAHGKM	YES	YES	YES	4886346	77	102522	0.665	21	98.56	2.88	3808	Bacteria	Planctomycetota	UBA1135	UBA1135	GCA-002686595	-	-	Arctic_Ocean	112	0.022921	2	0.000409304
	3300027282_8	YES	NO	NO	3387867	33	175170	0.656003	43	98.63	1.25	2917	Bacteria	Proteobacteria	Gammaproteobacteria	Xanthomonadales	Xanthomonadaceae	UBA11164	-	Deep_subsurface	102	0.0301074	9	0.00265654		TARA_SAMEA4397586_METAG_GHLGPPBL	YES	YES	YES	4070348	11	833580	0.5854	19	99.28	0.72	3657	Bacteria	Proteobacteria	Gammaproteobacteria	Nevskiales	Nevskiaceae	-	-	Arctic_Ocean	101	0.0248136	3	0.000737038
	3300027283_12	YES	YES	NO	3984370	39	131062	0.480431	45	99.68	1.27	3760	Bacteria	Firmicutes_B	Desulfotomaculia	Desulfotomaculales	Desulfotomaculaceae_A	BRH-c8a	GCA_000961575,1	Deep_subsurface	147	0.0368942	10	0.00250981		TARA_SAMEA4397586_METAG_KPHCJDEI	YES	YES	YES	3981889	16	450223	0.6432	19	98.56	0	3786	Bacteria	Proteobacteria	Alphaproteobacteria	Sphingomonadales	Sphingomonadaceae	-	-	Arctic_Ocean	91	0.0228535	7	0.00175796
	3300027283_14	YES	YES	YES	3723565	56	108944	0.59566	41	97.23	0.83	3603	Bacteria	Proteobacteria	Alphaproteobacteria	Caulobacterales	Parvularculaceae	UBA4496	-	Deep_subsurface	80	0.0214848	4	0.00107424		TARA_SAMEA4397586_METAG_OACGAHFM	YES	YES	YES	2980496	23	213851	0.6817	20	99.28	2.16	2917	Bacteria	Proteobacteria	Alphaproteobacteria	Caulobacterales	Caulobacteraceae	Brevundimonas	-	Arctic_Ocean	79	0.0265057	6	0.00201309
	3300027283_15	YES	YES	YES	3722143	40	142740	0.614633	39	99.68	0.49	3586	Bacteria	Proteobacteria	Alphaproteobacteria	Caulobacterales	Hyphomonadaceae	Hyphomonas	GCA_000961695,1	Deep_subsurface	84	0.0225676	7	0.00188064		TARA_SAMEA4397586_METAG_OLNPJHKL	YES	YES	YES	5739155	49	271377	0.5401	21	94.96	1.44	4610	Bacteria	Verrucomicrobiota	Verrucomicrobiae	Verrucomicrobiales	DEV007	Arctic95D-9	-	Arctic_Ocean	121	0.0210832	4	0.000696967
	3300027283_3	YES	YES	YES	6026960	17	582228	0.552561	50	98.71	3.87	2862	Bacteria	Desulfobacterota	Desulfobacteria	Desulfobacterales	Desulfosarcinaceae	Desulfatitalea	GCA_000961655,1	Deep_subsurface	176	0.0292021	12	0.00199105		TARA_SAMEA4397586_METAG_OPBMMDJG	YES	YES	NO	2671186	14	211927	0.5313	19	99.28	0	2519	Bacteria	Proteobacteria	Gammaproteobacteria	Pseudomonadales	Porticoccaceae	Porticoccus	Porticoccus_sp002707685	Arctic_Ocean	102	0.0381853	6	0.00224619
	3300027283_33	YES	YES	YES	2985432	5	896871	0.610056	43	99.43	0.05	5107	Bacteria	Proteobacteria	Alphaproteobacteria	Sphingomonadales	Sphingomonadaceae	Altererythrobacter	GCA_001515985,1	Deep_subsurface	83	0.0278017	5	0.0016748		TARA_SAMEA4397586_METAG_PDHHONHK	YES	YES	NO	7449320	21	618543	0.5038	21	96.4	3.6	5737	Bacteria	Planctomycetota	Planctomycetes	Planctomycetales	Planctomycetaceae	Gimesia	Gimesia_maris	Arctic_Ocean	158	0.02121	6	0.000805443
	3300027283_7	NO	YES	YES	5278142	48	235709	0.618635	44	100	4.07	5009	Bacteria	Proteobacteria	Alphaproteobacteria	Rhizobiales	Rhizobiaceae	Hoeflea	GCA_000961635,1	Deep_subsurface	117	0.0221669	9	0.00170515		TARA_SAMEA4397611_METAG_KJJKLMJK	YES	YES	NO	1523982	30	105121	0.4889	18	95.68	0	1367	Bacteria	Bacteroidota	Bacteroidia	Flavobacteriales	Cryomorphaceae	UBA3442	UBA3442_sp002378565	Arctic_Ocean	42	0.0275594	0	0
	3300027284_16	YES	NO	NO	3409876	27	187567	0.656126	43	98.63	1.25	2936	Bacteria	Proteobacteria	Gammaproteobacteria	Xanthomonadales	Xanthomonadaceae	UBA11164	-	Deep_subsurface	103	0.0302064	9	0.00263939		TARA_SAMEA4397666_METAG_HIJOACGG	YES	YES	NO	3003366	19	193801	0.6453	18	100	0.72	2932	Bacteria	Proteobacteria	Alphaproteobacteria	Sphingomonadales	Sphingomonadaceae	Erythrobacter_A	-	Arctic_Ocean	71	0.0236401	4	0.00133184
	3300027284_2	YES	NO	NO	6216365	68	135116	0.517923	45	99.87	0.89	2803	Bacteria	Desulfobacterota	Desulfobulbia	Desulfobulbales	Desulfocapsaceae	Desulforhopalus	GCA_000961725,1	Deep_subsurface	195	0.0313688	14	0.00225212		TARA_SAMEA4397705_METAG_EGANHIBL	YES	YES	NO	1314381	20	209399	0.4155	19	99.28	0	1251	Bacteria	Proteobacteria	Gammaproteobacteria	Pseudomonadales	Porticoccaceae	Porticoccus	-	Arctic_Ocean	47	0.0357583	0	0
	3300027284_21	YES	NO	NO	3006208	22	219997	0.589255	42	99.63	0.37	2624	Bacteria	Proteobacteria	Gammaproteobacteria	Pseudomonadales	Alcanivoracaceae	oteobacteria-14-A	-	Deep_subsurface	112	0.0372562	8	0.00266116		TARA_SAMEA4397747_METAG_DMBLCFCA	YES	YES	YES	2766660	13	713362	0.4543	20	97.12	0	2541	Bacteria	Proteobacteria	Gammaproteobacteria	Pseudomonadales	Pseudohongiellaceae	UBA5109	-	Arctic_Ocean	88	0.0318073	5	0.00180723
	3300027284_25	YES	YES	YES	2851473	27	182550	0.657723	32	93.21	0.12	2643	Bacteria	Proteobacteria	Gammaproteobacteria	Pseudomonadales	Porticoccaceae	-	-	Deep_subsurface	103	0.0361217	8	0.00280557		TARA_SAMEA4397747_METAG_HMNAJNKB	NO	YES	NO	3830861	40	182089	0.5444	19	100	0	3523	Bacteria	Proteobacteria	Gammaproteobacteria	Pseudomonadales	Halomonadaceae	Halomonas	-	Arctic_Ocean	139	0.0362843	10	0.00261038
	3300027284_27	YES	YES	YES	2812413	6	603913	0.55407	38	99.26	0	5464	Bacteria	Proteobacteria	Gammaproteobacteria	Pseudomonadales	Porticoccaceae	-	-	Deep_subsurface	108	0.0384012	11	0.00391123		TARA_SAMEA4397815_METAG_DBAPLNAK	NO	NO	YES	3570341	14	491046	0.5861	19	95.68	0.72	3458	Bacteria	Proteobacteria	Alphaproteobacteria	Caulobacterales	Hyphomonadaceae	Hyphomonas	Hyphomonas_sp000682775	Arctic_Ocean	77	0.0215666	5	0.00140043
	3300027284_32	YES	YES	YES	2424157	8	703019	0.634142	38	94.7	0.05	2364	Bacteria	Proteobacteria	Alphaproteobacteria	Sphingomonadales	Sphingomonadaceae	Altererythrobacter	GCA_001516125,1	Deep_subsurface	58	0.0239258	3	0.00123754		TARA_SAMEA4397815_METAG_KENMEGKD	YES	NO	YES	4145627	65	103192	0.5799	21	100	0	3751	Bacteria	Proteobacteria	Gammaproteobacteria	Pseudomonadales	Pseudomonadaceae	Pseudomonas_D	-	Arctic_Ocean	157	0.0378712	15	0.00361827
	3300027284_65	YES	YES	YES	2994616	1	2994616	0.609791	45	99.43	0.05	2869	Bacteria	Proteobacteria	Alphaproteobacteria	Sphingomonadales	Sphingomonadaceae	Altererythrobacter	GCA_001515985,1	Deep_subsurface	83	0.0277164	5	0.00166966		TARA_SAMEA4397815_METAG_ODHNOEIJ	YES	YES	NO	3259802	28	210466	0.6474	19	97.12	0	2992	Bacteria	Proteobacteria	Gammaproteobacteria	Pseudomonadales	Alcanivoracaceae	Alcanivorax	Alcanivorax_sp002354605	Arctic_Ocean	102	0.0312902	6	0.0018406
	3300027284_8	YES	YES	YES	4079197	60	136599	0.614361	41	100	1.46	3963	Bacteria	Proteobacteria	Alphaproteobacteria	Caulobacterales	Hyphomonadaceae	Hyphomonas	GCA_000961695,1	Deep_subsurface	117	0.0286821	13	0.0031869		TARA_SAMEA4397842_METAG_CKDMFFCM	YES	YES	NO	1302514	30	100750	0.416	19	97.84	0	1222	Bacteria	Proteobacteria	Gammaproteobacteria	Pseudomonadales	Porticoccaceae	Porticoccus	-	Arctic_Ocean	46	0.0353163	0	0
	3300027365_5	YES	YES	NO	2964788	70	119387	0.609928	47	91.26	2.88	2759	Bacteria	Proteobacteria	Gammaproteobacteria	Pseudomonadales	Halomonadaceae	Chromohalobacter	-	Deep_subsurface	92	0.0310309	5	0.00168646		TARA_SAMEA4397859_METAG_EEBNOPDG	YES	YES	YES	2936401	25	204506	0.4049	19	94.24	0	2864	Bacteria	Proteobacteria	Gammaproteobacteria	UBA4486	UBA4486	UBA7359	-	Arctic_Ocean	123	0.041888	10	0.00340553
	3300027524_2	YES	YES	YES	2658057	63	101791	0.694702	45	95.26	4.31	2570	Bacteria	Actinobacteriota	Thermoleophilia	Solirubrobacterales	70-9	70-9	-	Forest_Soil	82	0.0308496	3	0.00112864		TARA_SAMEA4397859_METAG_FGINHFMC	YES	YES	YES	3481248	8	737471	0.6883	20	94.96	2.16	2939	Bacteria	Planctomycetota	Phycisphaerae	Phycisphaerales	SM1A02	UBA6054	-	Arctic_Ocean	100	0.0287253	7	0.00201077
	3300027640_11	YES	YES	YES	6354325	89	119647	0.518958	47	99.87	0.89	5643	Bacteria	Desulfobacterota	Desulfobulbia	Desulfobulbales	Desulfocapsaceae	Desulforhopalus	GCA_000961725,1	Deep_subsurface	212	0.0333631	17	0.00267534		TARA_SAMEA4397859_METAG_GLPLBGPK	NO	NO	YES	3843994	19	442178	0.6441	19	98.56	0	3676	Bacteria	Proteobacteria	Alphaproteobacteria	Sphingomonadales	Sphingomonadaceae	-	-	Arctic_Ocean	81	0.0210718	6	0.00156088
	3300027640_17	YES	NO	NO	4754678	49	150276	0.456959	44	100	2.96	3996	Bacteria	Bacteroidota	Bacteroidia	Bacteroidales	Prolixibacteraceae	Sunxiuqinia	Sunxiuqinia_dokdonensis	Deep_subsurface	120	0.0252383	7	0.00147223		TARA_SAMEA4397859_METAG_GMFDIFPD	YES	YES	YES	3107053	27	303966	0.6085	19	100	0	2935	Bacteria	Proteobacteria	Alphaproteobacteria	Sphingomonadales	Sphingomonadaceae	Sphingobium	-	Arctic_Ocean	85	0.0273571	11	0.00354033
	3300027640_24	YES	YES	NO	3700904	58	113359	0.574257	35	95.12	0.37	3324	Bacteria	Proteobacteria	Gammaproteobacteria	Pseudomonadales	Porticoccaceae	BRH-c0	GCA_000961645,1	Deep_subsurface	119	0.0321543	13	0.00351266		TARA_SAMEA4397920_METAG_ADLLGMMD	YES	YES	YES	4078277	13	1116979	0.5856	18	99.28	0.72	3664	Bacteria	Proteobacteria	Gammaproteobacteria	Nevskiales	Nevskiaceae	-	-	Arctic_Ocean	101	0.0247654	3	0.000735605
	3300027640_25	YES	YES	YES	3432364	22	342976	0.67162	42	98.59	1.1	3327	Bacteria	Proteobacteria	Alphaproteobacteria	Caulobacterales	Caulobacteraceae	Phenylobacterium	GCA_002441055,1	Deep_subsurface	85	0.0247643	10	0.00291344		TARA_SAMEA4397920_METAG_PJLDHDEJ	YES	YES	YES	2514601	12	1940462	0.5354	18	99.28	0	2375	Bacteria	Proteobacteria	Gammaproteobacteria	Pseudomonadales	Porticoccaceae	Porticoccus	-	Arctic_Ocean	85	0.0338026	2	0.000795355
	3300027641_8	YES	YES	YES	3839512	60	197023	0.61431	44	94.12	2.1	3645	Bacteria	UBP10	GR-WP33-30	UBA7539	UBA7539	UBA7539	-	Peatlands_Soil	109	0.028389	7	0.00182315		TARA_SAMEA4397930_METAG_NJJBNGCP	YES	YES	YES	1868341	40	100685	0.4651	18	96.4	0	1851	Bacteria	Proteobacteria	Gammaproteobacteria	Pseudomonadales	Litoricolaceae	-	-	Arctic_Ocean	47	0.025156	0	0
	3300027653_32	YES	YES	YES	2216776	20	221657	0.515002	38	95.02	0.47	1995	Bacteria	Proteobacteria	Gammaproteobacteria	Betaproteobacteriales	Burkholderiaceae	Paenalcaligenes	-	Agricultural_Soil	80	0.0360884	2	0.000902211		TARA_SAMEA4397983_METAG_DEGCONOP	NO	NO	YES	1944245	36	122940	0.4184	19	95.68	2.88	1724	Bacteria	Bacteroidota	Bacteroidia	Flavobacteriales	Cryomorphaceae	UBA10364	-	Arctic_Ocean	48	0.0246882	0	0
	3300027706_11	YES	YES	YES	5956011	94	144451	0.588439	52	98.35	3.96	5206	Bacteria	Chloroflexota	Ktedonobacteria	Ktedonobacterales	-	-	-	Soil	327	0.0549025	16	0.00268636		TARA_SAMEA4398009_METAG_JJNFINBJ	NO	NO	YES	2833711	23	310834	0.3785	18	98.56	0	2492	Bacteria	Bacteroidota	Bacteroidia	Flavobacteriales	Crocinitomicaceae	UBA4466	-	Arctic_Ocean	70	0.0247026	1	0.000352894
	3300027706_16	YES	YES	YES	4816803	32	200758	0.627871	47	99.37	1.61	4457	Bacteria	Proteobacteria	Alphaproteobacteria	Rhizobiales	Xanthobacteraceae	PH10	-	Soil	79	0.0164009	1	0.000207607		TARA_SAMEA4398027_METAG_BKLIPBOK	NO	NO	YES	3438266	12	442481	0.3636	19	98.56	0.72	3032	Bacteria	Bacteroidota	Bacteroidia	Flavobacteriales	Crocinitomicaceae	UBA2040	-	Arctic_Ocean	98	0.0285027	5	0.00145422
	3300027706_18	YES	YES	YES	4691806	32	266851	0.634411	44	98.29	2.28	3804	Bacteria	Cyanobacteriota	Vampirovibrionia	Obscuribacterales	Obscuribacteraceae	-	-	Soil	145	0.0309049	5	0.00106569		TARA_SAMEA4398083_METAG_DHNFCCFC	YES	YES	NO	4157555	22	329870	0.5534	19	99.28	1.44	3915	Bacteria	Proteobacteria	Alphaproteobacteria	UBA8366	GCA-2696645	GCA-2696645	GCA-2696645_sp002696645	Arctic_Ocean	109	0.0262173	5	0.00120263
	3300027706_20	YES	YES	YES	4605805	18	325741	0.62099	47	97.48	1.68	4297	Bacteria	UBP10	GR-WP33-30	UBA7539	UBA7539	UBA7539	-	Soil	126	0.0273568	7	0.00151982		TARA_SAMEA4398094_METAG_IPHNBGGN	YES	YES	NO	3661172	53	116123	0.4724	19	100	0.72	3306	Bacteria	Proteobacteria	Gammaproteobacteria	Pseudomonadales	Spongiibacteraceae	Oceanicoccus	Oceanicoccus_sp000169075	Arctic_Ocean	80	0.0218509	0	0
	3300027706_23	YES	YES	YES	4285172	19	402042	0.659817	47	99.13	1.74	3848	Bacteria	Proteobacteria	Alphaproteobacteria	Elsterales	Elsteraceae	-	-	Soil	86	0.0200692	5	0.00116681		TARA_SAMEA4398094_METAG_OGOPJADH	YES	YES	YES	1312803	29	124679	0.4155	18	99.28	0	1243	Bacteria	Proteobacteria	Gammaproteobacteria	Pseudomonadales	Porticoccaceae	Porticoccus	-	Arctic_Ocean	47	0.0358013	0	0
	3300027706_26	YES	YES	YES	3824107	27	202666	0.565484	40	100	0	3242	Bacteria	Acidobacteriota	Acidobacteriae	Acidobacteriales	Acidobacteriaceae	Acidobacterium_A	-	Soil	99	0.0258884	6	0.00156899		TARA_SAMEA4398176_METAG_IFDJJLDC	NO	NO	YES	2049044	35	125993	0.3886	19	99.28	0	1863	Bacteria	Proteobacteria	Alphaproteobacteria	Sphingomonadales	Emcibacteraceae	UBA4441	-	Arctic_Ocean	50	0.0244016	0	0
	3300027706_27	YES	YES	YES	3783460	16	529665	0.636009	42	94.74	1.39	3337	Bacteria	Acidobacteriota	Acidobacteriae	Solibacterales	Solibacteraceae	-	-	Soil	90	0.0237877	3	0.000792925		TARA_SAMEA4398193_METAG_CMGAPHLK	YES	YES	YES	4163555	23	308078	0.5532	20	99.28	1.44	3921	Bacteria	Proteobacteria	Alphaproteobacteria	UBA8366	GCA-2696645	GCA-2696645	GCA-2696645_sp002696645	Arctic_Ocean	109	0.0261796	5	0.0012009
	3300027706_33	YES	YES	YES	2947082	35	124063	0.611164	40	91.46	0	2939	Bacteria	Proteobacteria	Alphaproteobacteria	Rhizobiales	Xanthobacteraceae	Ga0077548	-	Soil	65	0.0220557	3	0.00101796		TARA_SAMEA4398193_METAG_GFCADMKI	YES	YES	YES	3120148	19	277876	0.6313	19	99.28	0	2928	Bacteria	Proteobacteria	Alphaproteobacteria	Caulobacterales	Maricaulaceae	Maricaulis	-	Arctic_Ocean	76	0.0243578	6	0.00192299
	3300027706_41	YES	YES	YES	2467616	13	226805	0.641743	46	95.42	0.12	2258	Bacteria	Proteobacteria	Gammaproteobacteria	UBA7966	UBA7966	-	-	Soil	98	0.0397144	4	0.001621		TARA_SAMEA4398193_METAG_HHEEBMME	YES	YES	NO	6101494	69	165133	0.3819	19	97.12	0.72	5047	Bacteria	Bacteroidota	Bacteroidia	Cytophagales	Cyclobacteriaceae	Cyclobacterium	Cyclobacterium_marinum	Arctic_Ocean	144	0.0236008	10	0.00163894
	3300027773_18	NO	YES	YES	5192210	63	166762	0.697042	46	96.7	2.97	4706	Bacteria	Chloroflexota	UBA6077	-	-	-	-	Soil	146	0.028119	9	0.00173337		TARA_SAMEA4398238_METAG_PBPBPMLH	NO	YES	NO	6270211	43	298486	0.3822	19	97.84	0.72	5162	Bacteria	Bacteroidota	Bacteroidia	Cytophagales	Cyclobacteriaceae	Cyclobacterium	Cyclobacterium_marinum	Arctic_Ocean	152	0.0242416	11	0.00175433
	3300027773_19	YES	YES	YES	5128387	18	497633	0.60877	48	96.37	2.56	4266	Bacteria	Acidobacteriota	Acidobacteriae	Solibacterales	UBA6623	-	-	Soil	107	0.0208643	4	0.000779972		TARA_SAMEA4398238_METAG_PDLBAELO	YES	YES	NO	7582057	44	378401	0.5029	21	96.4	4.32	5900	Bacteria	Planctomycetota	Planctomycetes	Planctomycetales	Planctomycetaceae	Gimesia	Gimesia_maris	Arctic_Ocean	162	0.0213662	4	0.000527561
	3300027773_20	YES	YES	YES	4792987	24	244912	0.564527	46	100	0.9	4247	Bacteria	Acidobacteriota	Acidobacteriae	Acidobacteriales	-	-	-	Soil	108	0.0225329	6	0.00125183		TARA_SAMEA4398238_METAG_PFLNLPDD	YES	YES	YES	2524650	21	162112	0.6982	20	97.12	0.72	2415	Bacteria	Actinobacteriota	Actinobacteria	Actinomycetales	Microbacteriaceae	UBA1487	UBA1487_sp002325245	Arctic_Ocean	78	0.0308954	1	0.000396095
	3300027773_21	YES	YES	YES	4521792	25	239170	0.669332	48	98.02	0.99	4465	Bacteria	Chloroflexota	UBA5177	-	-	-	-	Soil	114	0.0252112	2	0.000442303		TARA_SAMEA4398266_METAG_ABDIENDO	NO	YES	NO	3948664	30	190742	0.4335	19	100	0	3664	Bacteria	Proteobacteria	Gammaproteobacteria	Pseudomonadales	Marinomonadaceae	Marinomonas	Marinomonas_primoryensis	Arctic_Ocean	138	0.0349485	11	0.00278575
	3300027773_24	YES	YES	YES	4315323	51	302227	0.689558	47	98.29	1.28	4210	Bacteria	Actinobacteriota	Thermoleophilia	Solirubrobacterales	Solirubrobacteraceae	Conexibacter	-	Soil	109	0.0252588	4	0.000926929		TARA_SAMEA4398266_METAG_OFACBGEH	NO	YES	NO	4357638	57	161274	0.3911	19	100	0	3855	Bacteria	Proteobacteria	Gammaproteobacteria	Enterobacterales	Alteromonadaceae	Pseudoalteromonas	Pseudoalteromonas_distincta	Arctic_Ocean	137	0.0314391	12	0.00275379
	3300027773_26	YES	YES	YES	4045241	80	110375	0.718232	46	94.44	2.04	3738	Bacteria	Firmicutes_H	CSP1-3	-	-	-	-	Soil	97	0.0239788	4	0.000988816		TARA_SAMEA4398315_METAG_BKPOIDCN	NO	NO	YES	3093189	19	386640	0.5299	18	96.4	1.44	3017	Bacteria	Proteobacteria	Alphaproteobacteria	Sneathiellales	Sneathiellaceae	Sneathiella	-	Arctic_Ocean	98	0.0316825	7	0.00226304
	3300027773_27	NO	YES	YES	3880522	27	234474	0.611922	43	94.87	1.71	3256	Bacteria	Acidobacteriota	Acidobacteriae	UBA7541	UBA7541	UBA7541	-	Soil	84	0.0216466	6	0.00154618		TARA_SAMEA4398315_METAG_ODIMHKIJ	NO	NO	YES	3239428	31	453893	0.4054	19	99.28	1.44	3005	Bacteria	Proteobacteria	Gammaproteobacteria	Nitrosococcales	Methylophagaceae	GCA-002733105	-	Arctic_Ocean	114	0.0351914	11	0.00339566
	3300027773_28	YES	YES	YES	3787467	18	868156	0.570091	47	95.7	1.68	3441	Bacteria	UBP10	GR-WP33-30	UBA7539	UBA7539	-	-	Soil	122	0.0322115	7	0.0018482		TARA_SAMEA4398360_METAG_ACMIDIDC	YES	YES	NO	4238343	26	308078	0.5532	19	99.28	2.16	4016	Bacteria	Proteobacteria	Alphaproteobacteria	UBA8366	GCA-2696645	GCA-2696645	GCA-2696645_sp002696645	Arctic_Ocean	112	0.0264254	6	0.00141565
	3300027773_31	YES	YES	YES	3491057	22	232486	0.7035	47	92.82	0.86	3640	Bacteria	Actinobacteriota	Thermoleophilia	20CM-4-69-9	20CM-4-69-9	-	-	Soil	100	0.0286446	0	0		TARA_SAMEA4398360_METAG_KMBPKEKE	NO	YES	NO	3791825	38	146971	0.435	19	100	0.72	3513	Bacteria	Proteobacteria	Gammaproteobacteria	Pseudomonadales	Marinomonadaceae	Marinomonas	Marinomonas_primoryensis	Arctic_Ocean	130	0.0342843	9	0.00237353
	3300027773_37	YES	YES	YES	2978167	12	332644	0.639054	46	93.73	0.99	2754	Bacteria	Chloroflexota	UBA5177	UBA5177	-	-	-	Soil	79	0.0265264	2	0.000671554		TARA_SAMEA4398387_METAG_FIKBKBJM	YES	YES	NO	7517769	55	200714	0.5047	21	96.4	3.6	5810	Bacteria	Planctomycetota	Planctomycetes	Planctomycetales	Planctomycetaceae	Gimesia	Gimesia_maris	Arctic_Ocean	198	0.0263376	15	0.00199527
	3300027773_52	YES	YES	YES	2326361	7	524024	0.660838	47	92.31	1.71	2080	Bacteria	Acidobacteriota	Acidobacteriae	UBA7541	UBA7541	-	-	Soil	73	0.0313795	4	0.00171942		TARA_SAMEA4398387_METAG_FOCKOCJP	YES	YES	YES	4245681	29	245201	0.5532	20	99.28	2.16	4024	Bacteria	Proteobacteria	Alphaproteobacteria	UBA8366	GCA-2696645	GCA-2696645	GCA-2696645_sp002696645	Arctic_Ocean	112	0.0263797	6	0.0014132
	3300027826_10	YES	YES	YES	6976077	34	374848	0.603398	49	98.93	3.42	5722	Bacteria	Acidobacteriota	Acidobacteriae	2-12-FULL-54-10	-	-	-	Soil	161	0.0230789	7	0.00100343		TARA_SAMEA4398387_METAG_KHFOIAHK	NO	NO	YES	5714855	35	319970	0.3858	18	95.68	0.72	4550	Bacteria	Bacteroidota	Bacteroidia	Cytophagales	Cyclobacteriaceae	Cyclobacterium	-	Arctic_Ocean	132	0.0230977	10	0.00174983
	3300027826_12	YES	YES	YES	5780084	50	201215	0.599895	47	97.69	1.98	5078	Bacteria	Chloroflexota	Ktedonobacteria	Ktedonobacterales	-	-	-	Soil	247	0.0427329	10	0.00173008		TARA_SAMEA4398387_METAG_OIKGMAKI	NO	NO	YES	3605438	28	297153	0.4077	18	97.84	2.88	3143	Bacteria	Bacteroidota	Bacteroidia	Flavobacteriales	Cryomorphaceae	UBA7878	-	Arctic_Ocean	123	0.0341151	9	0.00249623
	3300027826_14	YES	YES	YES	5549278	43	175694	0.644278	42	95.94	1.27	5219	Bacteria	Proteobacteria	Alphaproteobacteria	Rhizobiales	Xanthobacteraceae	PH10	-	Soil	88	0.0158579	5	0.000901018		TARA_SAMEA4398387_METAG_PBBIBPIA	NO	NO	YES	4075397	58	112977	0.5357	18	97.12	2.16	3619	Bacteria	Proteobacteria	Gammaproteobacteria	Pseudomonadales	Saccharospirillaceae	Oceanobacter	-	Arctic_Ocean	165	0.0404869	17	0.00417137
	3300027826_16	NO	YES	YES	4729845	14	551180	0.591377	50	98.93	2.14	4098	Bacteria	Acidobacteriota	Acidobacteriae	Acidobacteriales	Koribacteraceae	-	-	Soil	105	0.0221995	1	0.000211423		TARA_SAMEA4398387_METAG_PECOCOFK	NO	NO	YES	2290468	9	284315	0.461	18	94.96	0.72	2202	Bacteria	Proteobacteria	Alphaproteobacteria	Micavibrionales	Micavibrionaceae	UBA1672	-	Arctic_Ocean	80	0.0349274	6	0.00261955
	3300027826_17	YES	YES	YES	4677741	53	144234	0.684805	45	92.59	4.81	4461	Bacteria	Firmicutes_H	CSP1-3	-	-	-	-	Soil	87	0.0185987	3	0.000641335		TARA_SAMEA4398413_METAG_CALKJODJ	YES	YES	YES	1971020	36	240190	0.536	19	96.4	1.44	1942	Bacteria	Verrucomicrobiota	Verrucomicrobiae	Opitutales	Verruco-01	-	-	Arctic_Ocean	51	0.0258749	0	0
	3300027826_18	YES	YES	YES	4473753	12	936327	0.62632	44	100	1.71	3871	Bacteria	Acidobacteriota	Acidobacteriae	Acidobacteriales	Koribacteraceae	-	-	Soil	74	0.0165409	0	0		TARA_SAMEA4398432_METAG_DPPBFELL	NO	YES	NO	4626911	89	111945	0.3744	18	97.84	2.16	3919	Bacteria	Proteobacteria	Gammaproteobacteria	Enterobacterales	Psychromonadaceae	Psychromonas	-	Arctic_Ocean	129	0.0278804	8	0.00172902
	3300027826_21	YES	YES	YES	4203985	5	1467461	0.544686	48	95.73	1.71	3751	Bacteria	Acidobacteriota	Acidobacteriae	UBA7541	UBA7541	UBA7541	-	Soil	101	0.0240248	6	0.00142722		TARA_SAMEA4398432_METAG_HCGEJLHD	NO	YES	NO	3833213	42	206365	0.3504	19	98.56	0.72	3233	Bacteria	Bacteroidota	Bacteroidia	Bacteroidales	Marinifilaceae	-	-	Arctic_Ocean	111	0.0289574	12	0.00313053
	3300027826_24	YES	YES	YES	2967737	4	1526051	0.717255	43	94.38	2.81	2640	Bacteria	Proteobacteria	Gammaproteobacteria	Steroidobacterales	Steroidobacteraceae	-	-	Soil	67	0.0225761	0	0		TARA_SAMEA4398432_METAG_LPCKCMMB	NO	NO	YES	3729476	15	332402	0.6033	19	100	0	3585	Bacteria	Proteobacteria	Alphaproteobacteria	Caulobacterales	Hyphomonadaceae	Hyphomonas	Hyphomonas_sp002414505	Arctic_Ocean	84	0.0225233	4	0.00107254
	3300027857_18	NO	YES	YES	4819992	27	218887	0.647997	46	99.5	0.51	4463	Bacteria	Proteobacteria	Alphaproteobacteria	Rhodospirillales	Magnetospirillaceae	-	-	Soil	86	0.0178424	2	0.000414938		TARA_SAMEA4398432_METAG_MGKICFLD	NO	NO	YES	3574197	37	369764	0.5748	18	91.37	2.88	3525	Bacteria	Proteobacteria	Alphaproteobacteria	Rhodobacterales	Rhodobacteraceae	Celeribacter	Celeribacter_baekdonensis_B	Arctic_Ocean	71	0.0198646	7	0.00195848
	3300027867_6	YES	YES	YES	5416176	56	178490	0.620411	69	98.08	3.42	4414	Bacteria	Acidobacteriota	Acidobacteriae	UBA7540	UBA7540	-	-	Soil	154	0.0284333	8	0.00147706		TARA_SAMN05326641_METAG_ANW00001	NO	NO	YES	3686209	15	411334	0.6239	19	99.28	0	3507	Bacteria	Proteobacteria	Alphaproteobacteria	Parvibaculales	Parvibaculaceae	Parvibaculum	Parvibaculum_sp002480495	North_West_Atlantic	95	0.0257717	9	0.00244153
	3300027867_8	YES	YES	YES	4063560	61	185335	0.669623	43	92.31	2.2	3566	Bacteria	Gemmatimonadota	Gemmatimonadetes	Gemmatimonadales	Gemmatimonadaceae	-	-	Soil	113	0.0278081	6	0.00147654		TARA_SAMN05326641_METAG_ANW00005	YES	YES	NO	2343823	21	203212	0.428	19	98.56	0	2268	Bacteria	Proteobacteria	Gammaproteobacteria	Methylococcales	Cycloclasticaceae	Cycloclasticus	Cycloclasticus_sp002700385	North_West_Atlantic	96	0.0409587	7	0.00298657
	3300027869_22	NO	YES	NO	3324352	60	117860	0.626243	40	98.31	3.45	3015	Bacteria	Verrucomicrobiota	Verrucomicrobiae	Chthoniobacterales	-	-	-	Soil	85	0.0255689	6	0.00180486		TARA_SAMN05326641_METAG_ANW00015	YES	YES	NO	4707613	42	199635	0.4994	19	91.37	2.16	4112	Bacteria	Spirochaetota	Leptospirae	Leptospirales	Leptonemataceae	UBA3465	UBA3465_sp002729885	North_West_Atlantic	144	0.0305888	6	0.00127453
	3300027869_8	YES	YES	YES	6450951	18	522644	0.577674	46	99.95	1.71	5469	Bacteria	Acidobacteriota	Acidobacteriae	Acidobacteriales	Koribacteraceae	-	-	Soil	130	0.0201521	6	0.000930095		TARA_SAMN05326641_METAG_ANW00017	YES	YES	NO	4802337	60	170966	0.5297	19	91.37	2.16	4153	Bacteria	Spirochaetota	Leptospirae	Leptospirales	Leptonemataceae	UBA3465	UBA3465_sp002730875	North_West_Atlantic	149	0.0310266	6	0.00124939
	3300027965_18	YES	YES	YES	5871501	19	443851	0.599779	45	97.69	0.99	5139	Bacteria	Chloroflexota	Ktedonobacteria	Ktedonobacterales	-	-	-	Soil	258	0.0439411	10	0.00170314		TARA_SAMN05326644_METAG_PON00002	NO	NO	YES	1772523	7	468503	0.4624	19	96.4	0	1623	Bacteria	Verrucomicrobiota	Verrucomicrobiae	Opitutales	UBA3534	UBA3534	UBA3534_sp002376875	North_Pacific_Ocean	51	0.0287725	1	0.000564168
	3300027965_19	YES	YES	YES	5847157	84	110849	0.588621	52	98.35	2.97	5074	Bacteria	Chloroflexota	Ktedonobacteria	Ktedonobacterales	-	-	-	Soil	316	0.0540434	15	0.00256535		TARA_SAMN05326644_METAG_PON00005	NO	NO	YES	2736532	20	251316	0.4358	20	99.28	0	2696	Bacteria	Proteobacteria	Alphaproteobacteria	Micavibrionales	Micavibrionaceae	UBA1672	UBA1672_sp002320665	North_Pacific_Ocean	89	0.0325229	4	0.0014617
	3300027965_28	YES	NO	YES	4856538	12	718977	0.594713	36	91.91	0.88	4284	Bacteria	Acidobacteriota	Acidobacteriae	Solibacterales	Solibacteraceae	-	-	Soil	111	0.0228558	3	0.000617724		TARA_SAMN05326644_METAG_PON00010	YES	YES	NO	2243843	28	133836	0.4177	19	92.81	0.72	2244	Bacteria	Bdellovibrionota	Bdellovibrionia	Bdellovibrionales	UBA840	UBA3535	UBA3535_sp002376845	North_Pacific_Ocean	72	0.0320878	0	0
	3300027965_29	YES	YES	YES	4802284	23	599716	0.589061	46	94.8	0.85	4139	Bacteria	Acidobacteriota	Acidobacteriae	UBA7541	UBA7541	UBA7541	-	Soil	112	0.0233222	7	0.00145764		TARA_SAMN05326645_METAG_PSE00001	NO	YES	NO	3950680	51	190794	0.4284	19	99.28	0	3335	Bacteria	Bacteroidota	Rhodothermia	Balneolales	Balneolaceae	UBA7797	UBA7797_sp002480645	South_East_Pacific	93	0.0235403	5	0.0012656
	3300027965_32	YES	YES	YES	4337580	26	264748	0.62801	46	100	0.85	3727	Bacteria	Acidobacteriota	Acidobacteriae	Acidobacteriales	Koribacteraceae	-	-	Soil	73	0.0168297	0	0		TARA_SAMN05326645_METAG_PSE00006	YES	YES	NO	3399122	20	258513	0.3562	19	99.28	0.72	2878	Bacteria	Bacteroidota	Bacteroidia	Flavobacteriales	koll-22	UBA5081	-	South_East_Pacific	95	0.0279484	8	0.00235355
	3300027965_36	YES	YES	YES	3993108	22	304438	0.635986	44	98.25	0.88	3510	Bacteria	Acidobacteriota	Acidobacteriae	Solibacterales	Solibacteraceae	-	-	Soil	98	0.0245423	3	0.000751294		TARA_SAMN05326645_METAG_PSE00013	NO	NO	YES	3509141	32	160470	0.3355	20	99.28	2.16	3167	Bacteria	Bacteroidota	Bacteroidia	Flavobacteriales	Flavobacteriaceae	Winogradskyella	Winogradskyella_sp002682935	South_East_Pacific	98	0.0279271	7	0.00199479
	3300027965_37	YES	NO	YES	3782948	58	139182	0.681267	43	97.39	0.52	3527	Bacteria	Proteobacteria	Alphaproteobacteria	Elsterales	Elsteraceae	-	-	Soil	78	0.0206188	2	0.000528688		TARA_SAMN05326645_METAG_PSE00018	NO	NO	YES	4269232	55	104205	0.4344	20	95.68	1.44	3817	Bacteria	Bacteroidota	Bacteroidia	Cytophagales	Cyclobacteriaceae	Fabibacter	Fabibacter_sp002296035	South_East_Pacific	129	0.0302162	12	0.00281081
	3300027965_38	YES	YES	YES	3709432	12	432956	0.701146	46	93.52	0.93	3424	Bacteria	Firmicutes_H	CSP1-3	-	-	-	-	Soil	72	0.01941	2	0.000539166		TARA_SAMN05326645_METAG_PSE00026	NO	YES	YES	3973211	48	122827	0.4841	19	98.56	1.44	3669	Bacteria	Proteobacteria	Gammaproteobacteria	Enterobacterales	Alteromonadaceae	Arsukibacterium	Arsukibacterium_sp002364615	South_East_Pacific	128	0.0322158	10	0.00251686
	3300027965_40	YES	YES	YES	3433907	32	200422	0.730725	44	91.97	1.61	3252	Bacteria	UBP10	GR-WP33-30	UTPRO1	-	-	-	Soil	86	0.0250444	4	0.00116485		TARA_SAMN05326646_METAG_PSW00002	NO	NO	YES	1969578	13	221488	0.4058	19	97.84	0	1823	Bacteria	Proteobacteria	Alphaproteobacteria	Rhodospirillales_A	2-02-FULL-58-16_A	GCA-2717285	GCA-2717285_sp002717285	South_West_Pacific	58	0.0294479	0	0
	3300027965_49	YES	YES	YES	2952692	20	231941	0.565384	46	94.07	2.52	2538	Bacteria	UBP10	GR-WP33-30	UBA7539	UBA7539	-	-	Soil	114	0.0386088	8	0.00270939		TARA_SAMN05326646_METAG_PSW00003	YES	YES	NO	2692266	34	124475	0.3532	19	97.84	0.72	2364	Bacteria	Bacteroidota	Bacteroidia	Flavobacteriales	koll-22	UBA852	UBA852_sp002295925	South_West_Pacific	71	0.0263718	5	0.00185717
	3300027965_55	YES	NO	YES	2509501	25	220235	0.631302	41	97.47	1.29	2302	Bacteria	Proteobacteria	Gammaproteobacteria	Xanthomonadales	Rhodanobacteraceae	66-474	-	Soil	74	0.0294879	5	0.00199243		TARA_SAMN05326646_METAG_PSW00010	YES	YES	YES	2084563	18	143913	0.3102	19	99.28	0	2063	Bacteria	Proteobacteria	Alphaproteobacteria	GCA-2701885	GCA-2701885	GCA-2701885	GCA-2701885_sp002722055	South_West_Pacific	53	0.025425	0	0
	3300027965_56	YES	YES	YES	2470720	4	1428953	0.404932	47	97.38	1.55	2324	Bacteria	Proteobacteria	Gammaproteobacteria	UBA5158	UBA5158	-	-	Soil	79	0.0319745	2	0.000809481		TARA_SAMN05326646_METAG_PSW00011	NO	YES	YES	1368843	27	105654	0.361	19	99.28	0.72	1387	Bacteria	Proteobacteria	Gammaproteobacteria	Chromatiales	Sedimenticolaceae	MONJU	-	South_West_Pacific	50	0.0365272	0	0
	3300027968_17	YES	YES	YES	4898645	24	354264	0.609151	45	96.64	2.52	4425	Bacteria	UBP10	GR-WP33-30	UBA7539	UBA7539	-	-	Soil	110	0.0224552	3	0.000612414		TARA_SAMN05326646_METAG_PSW00014	NO	YES	YES	1388985	20	127892	0.3731	19	98.56	0.72	1400	Bacteria	Proteobacteria	Gammaproteobacteria	Chromatiales	Sedimenticolaceae	MONJU	-	South_West_Pacific	52	0.0374374	0	0
	3300027968_18	YES	YES	YES	4815708	29	251795	0.634255	42	98.29	2.28	3878	Bacteria	Cyanobacteriota	Vampirovibrionia	Obscuribacterales	Obscuribacteraceae	-	-	Soil	146	0.0303175	5	0.00103827		TARA_SAMN05326647_METAG_ION00005	YES	YES	NO	4164337	54	135871	0.6835	18	100	2.88	3737	Bacteria	Proteobacteria	Gammaproteobacteria	Pseudomonadales	Halieaceae	Pseudohaliea	-	North_Indian_Ocean	131	0.0314576	11	0.00264148
	3300027968_20	YES	YES	YES	4359168	40	158230	0.717242	45	97.86	2.32	3912	Bacteria	Actinobacteriota	Actinobacteria	Streptosporangiales	Streptosporangiaceae	UBA8262	-	Soil	133	0.0305104	7	0.00160581		TARA_SAMN05326648_METAG_IOS00003	NO	NO	YES	4064019	41	188567	0.5946	19	100	2.16	3890	Bacteria	Proteobacteria	Alphaproteobacteria	Caulobacterales	Parvularculaceae	Marinicaulis	Marinicaulis_sp002704915	South_Indian_Ocean	96	0.0236219	6	0.00147637
	3300027968_22	NO	YES	NO	4276650	15	401182	0.659851	46	99.13	1.74	3839	Bacteria	Proteobacteria	Alphaproteobacteria	Elsterales	Elsteraceae	-	-	Soil	86	0.0201092	5	0.00116914		TARA_SAMN05326648_METAG_IOS00005	YES	YES	YES	3237345	23	233608	0.4867	19	96.4	0.72	2925	Bacteria	Verrucomicrobiota	Verrucomicrobiae	Opitutales	Opitutaceae	UBA5691	UBA5691_sp002420185	South_Indian_Ocean	60	0.0185337	0	0
	3300027968_29	YES	YES	YES	3982222	13	486540	0.635905	44	98.25	0.88	3492	Bacteria	Acidobacteriota	Acidobacteriae	Solibacterales	Solibacteraceae	-	-	Soil	98	0.0246094	3	0.000753348		TARA_SAMN05326650_METAG_MED00022	NO	NO	YES	1808860	23	158931	0.3832	20	96.4	0	1780	Bacteria	Proteobacteria	Gammaproteobacteria	Ga0077536_A	TMED69	TMED69	TMED69_sp002170535	Mediterranean_Sea	42	0.023219	0	0
	3300027968_31	YES	YES	YES	3787304	7	1202148	0.569962	45	95.7	1.68	3435	Bacteria	UBP10	GR-WP33-30	UBA7539	UBA7539	-	-	Soil	117	0.0308927	5	0.0013202		TARA_SAMN05326650_METAG_MED00023	YES	YES	NO	1928213	26	121416	0.4424	21	95.68	0.72	1888	Bacteria	Actinobacteriota	Acidimicrobiia	Microtrichales	UBA8592	MedAcidi-G2A	MedAcidi-G2A_sp002713485	Mediterranean_Sea	43	0.0223004	0	0
	3300027968_33	NO	YES	NO	3527680	84	400576	0.672263	46	99.57	3.49	3472	Bacteria	Proteobacteria	Alphaproteobacteria	Elsterales	Elsteraceae	-	-	Soil	78	0.0221108	3	0.000850417		TARA_SAMN05326651_METAG_RED00001	NO	NO	YES	2849757	10	657617	0.6489	19	100	0.72	2742	Bacteria	Proteobacteria	Alphaproteobacteria	Sphingomonadales	Sphingomonadaceae	Citromicrobium	Citromicrobium_sp002377695	Red_Sea	67	0.0235108	3	0.00105272
	3300027968_44	YES	YES	YES	3272782	45	161748	0.699313	46	97.01	2.14	2897	Bacteria	Actinobacteriota	Acidimicrobiia	Acidimicrobiales	-	-	-	Soil	120	0.0366661	4	0.0012222		TARA_SAMN05326651_METAG_RED00003	YES	YES	NO	2006846	24	129267	0.4344	20	99.28	0	1950	Bacteria	Proteobacteria	Gammaproteobacteria	Pseudomonadales	HTCC2089	UBA2965	-	Red_Sea	46	0.0229215	1	0.000498294
	3300027968_46	YES	YES	YES	3073162	34	178394	0.723812	45	99.15	1.28	2682	Bacteria	Actinobacteriota	Acidimicrobiia	Acidimicrobiales	UBA8190	-	-	Soil	71	0.0231032	1	0.000325398		TARA_SAMN05326651_METAG_RED00022	NO	NO	YES	3655333	42	188874	0.5141	19	97.12	0.72	3363	Bacteria	Proteobacteria	Gammaproteobacteria	Pseudomonadales	Saccharospirillaceae	Oleibacter	Oleibacter_sp002724925	Red_Sea	141	0.0385738	8	0.00218858
	3300027968_47	YES	YES	YES	2977739	19	259036	0.719902	45	99.15	1.28	2725	Bacteria	Actinobacteriota	Acidimicrobiia	Acidimicrobiales	UBA7543	-	-	Soil	69	0.0231719	0	0
	3300027968_49	YES	YES	YES	2965279	10	447098	0.670166	44	95.86	0.44	2622	Bacteria	Proteobacteria	Gammaproteobacteria	Xanthomonadales	Rhodanobacteraceae	66-474	-	Soil	79	0.0266417	3	0.00101171
	3300027968_50	YES	YES	YES	2811058	29	184251	0.664579	47	97.01	2.14	2575	Bacteria	Actinobacteriota	Acidimicrobiia	Acidimicrobiales	RAAP-2	-	-	Soil	81	0.0288148	3	0.00106721
	3300027968_51	NO	YES	YES	2800578	7	651635	0.563843	45	92.38	2.52	2422	Bacteria	UBP10	GR-WP33-30	UBA7539	UBA7539	-	-	Soil	109	0.0389205	6	0.00214241
	3300027968_56	YES	YES	YES	2495670	20	172308	0.70552	44	97.44	1.28	2346	Bacteria	Actinobacteriota	Acidimicrobiia	Acidimicrobiales	RAAP-2	-	-	Soil	74	0.0296514	0	0
	3300027986_59	YES	YES	YES	2687450	1	2687450	0.628309	45	98.15	0	2551	Bacteria	UBP12	UBA5184	UBA5184	-	-	-	Soil	68	0.0253028	2	0.0007442
	3300029153_2	YES	YES	YES	2751829	37	120090	0.4723	49	99.33	0.34	2573	Bacteria	Proteobacteria	Gammaproteobacteria	Enterobacterales	Alteromonadaceae	Idiomarina	Idiomarina_baltica	Deep_subsurface	126	0.0457877	9	0.00327055
	3300029892_4	YES	YES	YES	3242086	27	229512	0.624484	42	97.36	0.52	3142	Bacteria	Proteobacteria	Gammaproteobacteria	Thiohalomonadales	Thiohalomonadaceae	UBA3588	-	Fracture_fluid	133	0.041023	12	0.00370132
	3300029893_12	YES	YES	YES	2208602	44	103208	0.414644	48	96.04	2.48	2219	Bacteria	Firmicutes_E	-	-	-	-	-	Fracture_fluid	101	0.0457303	5	0.00226388
