# Supplementary material for: The defensome of complex bacterial communities
Source: Nat Commun. 2024 Mar 8;15:2146. doi: 10.1038/s41467-024-46489-0 (PMC10924106; doi:10.1038/s41467-024-46489-0)
Supplement: Supplementary file 7 — Supplementary Data 4 [file 41467_2024_46489_MOESM7_ESM.xlsx]

## Sheet: Suppl. Data 4
	Supplementary Data 4. Defense gene prediction as given by DefenseFinder. When multiple defense genes were predicted for the same CDS, only the best ranked hit (on the basis of E-value and hit coverage) was selected.
	SOIL				MARINE				HUMAN GUT
	MAG_ID	CDS_ID	Defense_gene		MAG_ID	CDS_ID	Defense_gene		MAG_ID	CDS_ID	Defense_gene
	3300002468_6	PNJKDENN_00006	RosmerTA_RmrA_2634932349		BGEO_SAMN07136710_METAG_IMMBNPOM	JDDBMKPF_00074	WYL_I_II_III_IV_V_VI_1		MGYG000000304	PKHDDFDP_00033	Dodola_DolB
	3300002468_6	PNJKDENN_00077	SspD		BGEO_SAMN07136710_METAG_IMMBNPOM	JDDBMKPF_00081	AAA_15		MGYG000000304	PKHDDFDP_00034	GajB_2
	3300002468_6	PNJKDENN_00154	GajB_2		BGEO_SAMN07136710_METAG_IMMBNPOM	JDDBMKPF_00098	CSD		MGYG000000304	PKHDDFDP_00075	Type_II_MTases
	3300002468_6	PNJKDENN_00191	LmuB_SMC_Cap4_nuclease_II		BGEO_SAMN07136710_METAG_IMMBNPOM	JDDBMKPF_00131	Mokosh_TypeI_MkoB		MGYG000000304	PKHDDFDP_00082	Dodola_DolB
	3300002468_6	PNJKDENN_00238	LmuB_SMC_PDDEXK		BGEO_SAMN07136710_METAG_IMMBNPOM	JDDBMKPF_00144	GajB_2		MGYG000000304	PKHDDFDP_00090	PsyrTA_PsyrA
	3300002468_6	PNJKDENN_00268	drmC		BGEO_SAMN07136710_METAG_IMMBNPOM	JDDBMKPF_00198	ShosTA_ShosA		MGYG000000304	PKHDDFDP_00101	DndA
	3300002468_6	PNJKDENN_00274	SoFic		BGEO_SAMN07136710_METAG_IMMBNPOM	JDDBMKPF_00225	PsyrTA_PsyrT		MGYG000000304	PKHDDFDP_00133	RosmerTA_RmrA_2662548665
	3300002468_6	PNJKDENN_00278	RosmerTA_RmrA_2617826694		BGEO_SAMN07136710_METAG_IMMBNPOM	JDDBMKPF_00255	DEDDh_I_II_III_IV_V_VI_1		MGYG000000304	PKHDDFDP_00159	MzaA
	3300002468_6	PNJKDENN_00332	AG_E1_ThiF		BGEO_SAMN07136710_METAG_IMMBNPOM	JDDBMKPF_00271	Dodola_DolB		MGYG000000304	PKHDDFDP_00176	PsyrTA_PsyrT
	3300002468_6	PNJKDENN_00341	RosmerTA_RmrA_2664250653		BGEO_SAMN07136710_METAG_IMMBNPOM	JDDBMKPF_00334	ZorB		MGYG000000304	PKHDDFDP_00182	LmuB_SMC_Mrr
	3300002468_6	PNJKDENN_00348	AAA_21		BGEO_SAMN07136710_METAG_IMMBNPOM	JDDBMKPF_00413	LmuB_SMC_Lipase		MGYG000000304	PKHDDFDP_00198	ShosTA_ShosT
	3300002468_6	PNJKDENN_00364	AG_E1_ThiF		BGEO_SAMN07136710_METAG_IMMBNPOM	JDDBMKPF_00434	SspH		MGYG000000304	PKHDDFDP_00210	Avs1A
	3300002468_6	PNJKDENN_00368	Dodola_DolB		BGEO_SAMN07136710_METAG_IMMBNPOM	JDDBMKPF_00439	Dodola_DolB		MGYG000000304	PKHDDFDP_00291	QatD
	3300002468_6	PNJKDENN_00412	RosmerTA_RmrA_2623274509		BGEO_SAMN07136710_METAG_IMMBNPOM	JDDBMKPF_00441	CSD		MGYG000000304	PKHDDFDP_00315	SspH
	3300002468_6	PNJKDENN_00417	PD_DExK_I_II_III_IV_V_VI_1		BGEO_SAMN07136710_METAG_IMMBNPOM	JDDBMKPF_00572	ZorB		MGYG000000304	PKHDDFDP_00400	Type_I_MTases
	3300002468_6	PNJKDENN_00434	RosmerTA_RmrA_2617826694		BGEO_SAMN07136710_METAG_IMMBNPOM	JDDBMKPF_00573	ZorA		MGYG000000304	PKHDDFDP_00401	Type_I_S
	3300002468_6	PNJKDENN_00439	EcoprrI		BGEO_SAMN07136710_METAG_IMMBNPOM	JDDBMKPF_00578	Mokosh_TypeI_MkoB		MGYG000000304	PKHDDFDP_00403	HEPN
	3300002468_6	PNJKDENN_00447	DptH		BGEO_SAMN07136710_METAG_IMMBNPOM	JDDBMKPF_00659	AAA_21		MGYG000000304	PKHDDFDP_00459	Dodola_DolB
	3300002468_6	PNJKDENN_00452	LmuB_SMC_Mrr		BGEO_SAMN07136710_METAG_IMMBNPOM	JDDBMKPF_00686	PsyrTA_PsyrT		MGYG000000304	PKHDDFDP_00526	JetC_III
	3300002468_6	PNJKDENN_00480	PD_DExK_I_II_III_IV_V_VI_1		BGEO_SAMN07136710_METAG_IMMBNPOM	JDDBMKPF_00705	Type_II_MTases		MGYG000000304	PKHDDFDP_00557	AAA_21
	3300002468_6	PNJKDENN_00500	LmuB_SMC_PDDEXK		BGEO_SAMN07136710_METAG_IMMBNPOM	JDDBMKPF_00722	Mokosh_TypeI_MkoA		MGYG000000304	PKHDDFDP_00571	DinG_IV-A_2
	3300002468_6	PNJKDENN_00537	LmuB_SMC_Cap4_nuclease_II		BGEO_SAMN07136710_METAG_IMMBNPOM	JDDBMKPF_00725	Type_II_REases		MGYG000000304	PKHDDFDP_00598	JetC_I
	3300002468_6	PNJKDENN_00645	DinG_IV-A_2		BGEO_SAMN07136710_METAG_IMMBNPOM	JDDBMKPF_00768	ZorB		MGYG000000304	PKHDDFDP_00609	LmuB_SMC_Cap4_nuclease_II
	3300002468_6	PNJKDENN_00663	drmD		BGEO_SAMN07136710_METAG_IMMBNPOM	JDDBMKPF_00882	ATPase_TOPRIM_COG3593		MGYG000000304	PKHDDFDP_00640	PsyrTA_PsyrT
	3300002468_6	PNJKDENN_00668	RL_C		BGEO_SAMN07136710_METAG_IMMBNPOM	JDDBMKPF_00925	LmuB_SMC_Hydrolase_protease		MGYG000000304	PKHDDFDP_00655	WYL_I_II_III_IV_V_VI_1
	3300002468_6	PNJKDENN_00670	RL_A		BGEO_SAMN07136710_METAG_IMMBNPOM	JDDBMKPF_00957	Dodola_DolB		MGYG000000304	PKHDDFDP_00656	JetC_II
	3300002468_6	PNJKDENN_00680	RosmerTA_RmrA_2634882613		BGEO_SAMN07136710_METAG_IMMBNPOM	JDDBMKPF_00984	PsyrTA_PsyrT		MGYG000000304	PKHDDFDP_00657	JetC_III
	3300002468_6	PNJKDENN_00686	AG_cyclase		BGEO_SAMN07136710_METAG_IMMBNPOM	JDDBMKPF_00997	DEDDh_I_II_III_IV_V_VI_1		MGYG000000304	PKHDDFDP_00672	LmuB_SMC_Hydrolase_protease
	3300002468_6	PNJKDENN_00693	LmuB_SMC_Cap4_nuclease_II		BGEO_SAMN07136710_METAG_IMMBNPOM	JDDBMKPF_01054	HNH_TIGR02646		MGYG000000304	PKHDDFDP_00680	PsyrTA_PsyrT
	3300002468_6	PNJKDENN_00712	QueC		BGEO_SAMN07136710_METAG_IMMBNPOM	JDDBMKPF_01058	Shango_SngC		MGYG000000304	PKHDDFDP_00705	PsyrTA_PsyrT
	3300002468_6	PNJKDENN_00735	Type_IV_REases		BGEO_SAMN07136710_METAG_IMMBNPOM	JDDBMKPF_01135	QueC		MGYG000000304	PKHDDFDP_00732	RosmerTA_RmrA_2634882613
	3300002468_6	PNJKDENN_00736	Type_IV_REases		BGEO_SAMN07136710_METAG_IMMBNPOM	JDDBMKPF_01138	ZorB		MGYG000000304	PKHDDFDP_00747	Mokosh_TypeI_MkoA
	3300002468_6	PNJKDENN_00776	ZorD		BGEO_SAMN07136710_METAG_IMMBNPOM	JDDBMKPF_01164	PsyrTA_PsyrT		MGYG000000304	PKHDDFDP_00797	Dodola_DolB
	3300002468_6	PNJKDENN_00786	Mokosh_TypeI_MkoA		BGEO_SAMN07136710_METAG_IMMBNPOM	JDDBMKPF_01168	Shango_SngC		MGYG000000304	PKHDDFDP_00802	JetC_II
	3300002468_6	PNJKDENN_00821	ZorB		BGEO_SAMN07136710_METAG_IMMBNPOM	JDDBMKPF_01185	AAA_21		MGYG000000304	PKHDDFDP_01030	GajB_2
	3300002468_6	PNJKDENN_00858	HEPN		BGEO_SAMN07136710_METAG_IMMBNPOM	JDDBMKPF_01201	Hydrolase		MGYG000000304	PKHDDFDP_01038	RosmerTA_RmrA_2634882613
	3300002468_6	PNJKDENN_00926	PsyrTA_PsyrT		BGEO_SAMN07136710_METAG_IMMBNPOM	JDDBMKPF_01281	Mokosh_TypeI_MkoB		MGYG000000304	PKHDDFDP_01073	LmuB_SMC_Mrr
	3300002468_6	PNJKDENN_00938	Mokosh_TypeI_MkoB		BGEO_SAMN07136710_METAG_IMMBNPOM	JDDBMKPF_01287	GajB_2		MGYG000000304	PKHDDFDP_01088	RosmerTA_RmrA_2664250653
	3300002468_6	PNJKDENN_00965	Type_II_MTases		BGEO_SAMN07136710_METAG_IMMBNPOM	JDDBMKPF_01289	ZorB		MGYG000000304	PKHDDFDP_01121	Mokosh_TypeI_MkoA
	3300002468_6	PNJKDENN_01007	QatD		BGEO_SAMN07136710_METAG_IMMBNPOM	JDDBMKPF_01301	Type_I_REases		MGYG000000304	PKHDDFDP_01208	ATPase_TypeIA
	3300002468_6	PNJKDENN_01086	cas3HD_I_1		BGEO_SAMN07136710_METAG_IMMBNPOM	JDDBMKPF_01303	KwaB		MGYG000000304	PKHDDFDP_01290	QueC
	3300002468_6	PNJKDENN_01115	AAA_21		BGEO_SAMN07136710_METAG_IMMBNPOM	JDDBMKPF_01304	KwaA		MGYG000000304	PKHDDFDP_01323	RosmerTA_RmrA_2662548665
	3300002468_6	PNJKDENN_01134	DEDDh_I_II_III_IV_V_VI_1		BGEO_SAMN07136710_METAG_IMMBNPOM	JDDBMKPF_01306	Type_I_S		MGYG000000304	PKHDDFDP_01329	Type_II_REases
	3300002468_6	PNJKDENN_01142	PsyrTA_PsyrT		BGEO_SAMN07136710_METAG_IMMBNPOM	JDDBMKPF_01309	Type_I_MTases		MGYG000000304	PKHDDFDP_01356	AG_E1_ThiF
	3300002468_6	PNJKDENN_01144	PsyrTA_PsyrT		BGEO_SAMN07136710_METAG_IMMBNPOM	JDDBMKPF_01317	QatD		MGYG000000304	PKHDDFDP_01357	QatD
	3300002468_6	PNJKDENN_01147	Type_II_REases		BGEO_SAMN07136710_METAG_IMMBNPOM	JDDBMKPF_01320	Type_II_MTases		MGYG000000304	PKHDDFDP_01361	AG_E1_ThiF
	3300002468_6	PNJKDENN_01195	Shango_SngC		BGEO_SAMN07136710_METAG_IMMBNPOM	JDDBMKPF_01364	LmuB_SMC_Hydrolase_protease		MGYG000000304	PKHDDFDP_01402	PsyrTA_PsyrT
	3300002468_6	PNJKDENN_01208	Dodola_DolB		BGEO_SAMN07136710_METAG_IMMBNPOM	JDDBMKPF_01366	PsyrTA_PsyrT		MGYG000000304	PKHDDFDP_01422	RosmerTA_RmrA_2677172838
	3300002468_6	PNJKDENN_01418	JetC_III		BGEO_SAMN07136710_METAG_IMMBNPOM	JDDBMKPF_01475	AG_E1_ThiF		MGYG000000304	PKHDDFDP_01434	LmuB_SMC_Hydrolase_protease
	3300002468_6	PNJKDENN_01494	LmuB_SMC_Cap4_nuclease_II		BGEO_SAMN07136710_METAG_IMMBNPOM	JDDBMKPF_01554	E2_II		MGYG000000304	PKHDDFDP_01439	AAA_21
	3300002468_6	PNJKDENN_01507	JetC_III		BGEO_SAMN07136710_METAG_IMMBNPOM	JDDBMKPF_01610	PsyrTA_PsyrT		MGYG000000304	PKHDDFDP_01450	LmuB_SMC_Cap4_nuclease_II
	3300002468_6	PNJKDENN_01583	GajB_2		BGEO_SAMN07136710_METAG_IMMBNPOM	JDDBMKPF_01624	Phospholipase		MGYG000000304	PKHDDFDP_01451	LmuB_SMC_Hydrolase_protease
	3300002468_6	PNJKDENN_01623	GajB_2		BGEO_SAMN07136710_METAG_IMMBNPOM	JDDBMKPF_01699	Type_II_MTases		MGYG000000305	EKLBKEHI_00020	Mokosh_TypeI_MkoA
	3300002468_6	PNJKDENN_01656	CSD		BGEO_SAMN07136710_METAG_IMMBNPOM	JDDBMKPF_01717	QatD		MGYG000000305	EKLBKEHI_00025	DEDDh_I_II_III_IV_V_VI_1
	3300002468_6	PNJKDENN_01657	Shango_SngC		BGEO_SAMN07136710_METAG_IMMBNPOM	JDDBMKPF_01718	JetC_II		MGYG000000305	EKLBKEHI_00112	DptH
	3300002468_6	PNJKDENN_01681	Mokosh_TypeI_MkoA		BGEO_SAMN07136710_METAG_IMMBNPOM	JDDBMKPF_01724	pglW		MGYG000000305	EKLBKEHI_00113	DndD
	3300002468_6	PNJKDENN_01693	LmuB_SMC_Hydrolase_protease		BGEO_SAMN07136710_METAG_IMMBNPOM	JDDBMKPF_01797	DEDDh_I_II_III_IV_V_VI_1		MGYG000000305	EKLBKEHI_00115	Type_III_REases
	3300002468_6	PNJKDENN_01732	brxHI		BGEO_SAMN07136710_METAG_IMMBNPOM	JDDBMKPF_01862	ATPase_TypeIA		MGYG000000305	EKLBKEHI_00116	Type_III_MTases
	3300002468_6	PNJKDENN_01782	DruA		BGEO_SAMN07136710_METAG_IMMBNPOM	JDDBMKPF_01883	RosmerTA_RmrA_2634932349		MGYG000000305	EKLBKEHI_00255	LmuB_SMC_Hydrolase_protease
	3300002468_6	PNJKDENN_01787	RosmerTA_RmrA_2664250653		BGEO_SAMN07136710_METAG_IMMBNPOM	JDDBMKPF_02001	Shango_SngC		MGYG000000305	EKLBKEHI_00256	GajB_2
	3300002468_6	PNJKDENN_01789	Menshen_NsnC_2601090942		BGEO_SAMN07136710_METAG_IMMBNPOM	JDDBMKPF_02010	CSD		MGYG000000305	EKLBKEHI_00279	Type_II_MTases
	3300002468_6	PNJKDENN_01802	LmuB_SMC_Cap4_nuclease_II		BGEO_SAMN07136710_METAG_IMMBNPOM	JDDBMKPF_02029	drmD		MGYG000000305	EKLBKEHI_00281	QatD
	3300002468_6	PNJKDENN_01819	CSD		BGEO_SAMN07136710_METAG_IMMBNPOM	JDDBMKPF_02030	RosmerTA_RmrA_2662548665		MGYG000000305	EKLBKEHI_00359	RosmerTA_RmrA_2617826694
	3300002468_6	PNJKDENN_01835	ZorD		BGEO_SAMN07136710_METAG_IMMBNPOM	JDDBMKPF_02131	AG_cyclase		MGYG000000305	EKLBKEHI_00362	Type_III_REases
	3300002468_6	PNJKDENN_01840	RosmerTA_RmrA_2634932349		BGEO_SAMN07136710_METAG_IMMBNPOM	JDDBMKPF_02185	AAA_21		MGYG000000305	EKLBKEHI_00363	Type_III_REases
	3300002468_6	PNJKDENN_01853	AAA_21		BGEO_SAMN07136710_METAG_IMMBNPOM	JDDBMKPF_02230	GajB_2		MGYG000000305	EKLBKEHI_00364	Type_III_MTases
	3300002468_6	PNJKDENN_01872	Shango_SngC		BGEO_SAMN07136710_METAG_IMMBNPOM	JDDBMKPF_02234	PsyrTA_PsyrT		MGYG000000305	EKLBKEHI_00366	drmD
	3300002468_6	PNJKDENN_01887	AAA_21		BGEO_SAMN07136710_METAG_IMMBNPOM	JDDBMKPF_02345	DinG_IV-A_2		MGYG000000305	EKLBKEHI_00399	SspE
	3300002468_6	PNJKDENN_01891	Type_II_REases		BGEO_SAMN07136710_METAG_IMMBNPOM	JDDBMKPF_02360	LmuB_SMC_Cap4_nuclease_II		MGYG000000305	EKLBKEHI_00410	WYL_I_II_III_IV_V_VI_1
	3300002468_6	PNJKDENN_01920	RosmerTA_RmrA_2677172838		BGEO_SAMN07136710_METAG_IMMBNPOM	JDDBMKPF_02415	ZorB		MGYG000000305	EKLBKEHI_00428	E2_II
	3300002468_6	PNJKDENN_01997	DarG		BGEO_SAMN07136710_METAG_IMMBNPOM	JDDBMKPF_02484	MzaA		MGYG000000305	EKLBKEHI_00432	RosmerTA_RmrA_2734955840
	3300002468_6	PNJKDENN_02005	CSD		BGEO_SAMN07136710_METAG_IMMBNPOM	JDDBMKPF_02554	LmuB_SMC_Mrr		MGYG000000305	EKLBKEHI_00433	DEDDh_I_II_III_IV_V_VI_1
	3300002468_6	PNJKDENN_02100	RL_A		BGEO_SAMN07136710_METAG_IMMBNPOM	JDDBMKPF_02574	LmuB_SMC_Hydrolase_protease		MGYG000000305	EKLBKEHI_00455	PD_DExK_I_II_III_IV_V_VI_1
	3300002468_6	PNJKDENN_02101	RL_B		BGEO_SAMN07136710_METAG_IMMBNPOM	JDDBMKPF_02591	RT_I_II_III_IV_V_VI_1		MGYG000000305	EKLBKEHI_00460	RosmerTA_RmrA_2676476075
	3300002468_6	PNJKDENN_02102	RL_C		BGEO_SAMN07136710_METAG_IMMBNPOM	JDDBMKPF_02602	IetA		MGYG000000305	EKLBKEHI_00479	Shango_SngC
	3300002468_6	PNJKDENN_02103	RL_D		BGEO_SAMN07136710_METAG_IMMBNPOM	JDDBMKPF_02705	AG_cyclase		MGYG000000305	EKLBKEHI_00487	Dodola_DolB
	3300002468_6	PNJKDENN_02104	ThsA_new_grand		BGEO_SAMN07136710_METAG_IMMBNPOM	JDDBMKPF_02716	Dodola_DolB		MGYG000000305	EKLBKEHI_00488	WYL_I_II_III_IV_V_VI_1
	3300002468_6	PNJKDENN_02118	Type_I_REases		BGEO_SAMN07136710_METAG_IMMBNPOM	JDDBMKPF_02811	CSD		MGYG000000305	EKLBKEHI_00489	DEDDh_I_II_III_IV_V_VI_1
	3300002468_6	PNJKDENN_02121	RosmerTA_RmrA_2634932349		BGEO_SAMN07136710_METAG_IMMBNPOM	JDDBMKPF_02835	ThsA_new_grand		MGYG000000305	EKLBKEHI_00554	LmuB_SMC_Cap4_nuclease_II
	3300002468_6	PNJKDENN_02122	RosmerTA_RmrA_2677172838		BGEO_SAMN07136710_METAG_IMMBNPOM	JDDBMKPF_02877	Shango_SngC		MGYG000000305	EKLBKEHI_00569	Type_II_MTases
	3300002468_6	PNJKDENN_02138	Mokosh_TypeI_MkoA		BGEO_SAMN07136710_METAG_IMMBNPOM	JDDBMKPF_02924	ShosTA_ShosT		MGYG000000305	EKLBKEHI_00570	Type_II_REases
	3300002468_6	PNJKDENN_02141	Mokosh_TypeI_MkoA		BGEO_SAMN07136710_METAG_IMMBNPOM	JDDBMKPF_02944	PsyrTA_PsyrA		MGYG000000305	EKLBKEHI_00579	ZorB
	3300002468_6	PNJKDENN_02264	AAA_21		BGEO_SAMN07136710_METAG_IMMBNPOM	JDDBMKPF_03043	DarG		MGYG000000305	EKLBKEHI_00647	LmuB_SMC_Cap4_nuclease_II
	3300002468_6	PNJKDENN_02485	GajB_2		BGEO_SAMN07136710_METAG_IMMBNPOM	JDDBMKPF_03068	DndA		MGYG000000305	EKLBKEHI_00662	Mokosh_TypeI_MkoA
	3300002468_6	PNJKDENN_02489	Menshen_NsnA		BGEO_SAMN07136710_METAG_IMMBNPOM	JDDBMKPF_03074	DndA		MGYG000000305	EKLBKEHI_00663	Mokosh_TypeI_MkoA
	3300002468_6	PNJKDENN_02518	IetA		BGEO_SAMN07136710_METAG_IMMBNPOM	JDDBMKPF_03163	Dodola_DolB		MGYG000000305	EKLBKEHI_00664	TerYB
	3300002468_6	PNJKDENN_02612	pglW		BGEO_SAMN07136710_METAG_IMMBNPOM	JDDBMKPF_03208	DEDDh_I_II_III_IV_V_VI_1		MGYG000000305	EKLBKEHI_00699	DEDDh_I_II_III_IV_V_VI_1
	3300002468_6	PNJKDENN_02710	CSD		BGEO_SAMN07136710_METAG_IMMBNPOM	JDDBMKPF_03224	Dodola_DolB		MGYG000000305	EKLBKEHI_00744	Type_II_MTases
	3300002468_6	PNJKDENN_02803	RosmerTA_RmrA_2664250653		BGEO_SAMN07136710_METAG_IMMBNPOM	JDDBMKPF_03225	Dodola_DolB		MGYG000000305	EKLBKEHI_00770	Mokosh_TypeI_MkoA
	3300002468_6	PNJKDENN_02831	AG_cyclase		BGEO_SAMN07136710_METAG_IMMBNPOM	JDDBMKPF_03234	Shango_SngC		MGYG000000305	EKLBKEHI_00791	Type_I_REases
	3300002468_6	PNJKDENN_02847	MzaA		BGEO_SAMN07136710_METAG_IMMBNPOM	JDDBMKPF_03273	WYL_I_II_III_IV_V_VI_1		MGYG000000305	EKLBKEHI_00792	Type_I_S
	3300002468_6	PNJKDENN_02873	DndA		MALA_SAMN05421563_METAG_CFEKGAML	BHJNPLKH_00003	LmuB_SMC_Cap4_nuclease_II		MGYG000000305	EKLBKEHI_00793	LmuB_SMC_Cap4_nuclease_II
	3300002468_6	PNJKDENN_02929	CSD		MALA_SAMN05421563_METAG_CFEKGAML	BHJNPLKH_00013	QatD		MGYG000000305	EKLBKEHI_00795	Type_I_MTases
	3300002468_6	PNJKDENN_02983	RosmerTA_RmrA_2603008502		MALA_SAMN05421563_METAG_CFEKGAML	BHJNPLKH_00019	PsyrTA_PsyrT		MGYG000000305	EKLBKEHI_00829	PsyrTA_PsyrT
	3300002468_6	PNJKDENN_03006	Dodola_DolB		MALA_SAMN05421563_METAG_CFEKGAML	BHJNPLKH_00036	LmuB_SMC_Cap4_nuclease_II		MGYG000000305	EKLBKEHI_00842	IetA
	3300002468_6	PNJKDENN_03164	WYL_I_II_III_IV_V_VI_1		MALA_SAMN05421563_METAG_CFEKGAML	BHJNPLKH_00091	GajB_2		MGYG000000305	EKLBKEHI_00859	ShosTA_ShosT
	3300002468_6	PNJKDENN_03205	DndA		MALA_SAMN05421563_METAG_CFEKGAML	BHJNPLKH_00133	LmuB_SMC_Cap4_nuclease_II		MGYG000000305	EKLBKEHI_00863	Dodola_DolB
	3300002468_6	PNJKDENN_03206	WYL_I_II_III_IV_V_VI_1		MALA_SAMN05421563_METAG_CFEKGAML	BHJNPLKH_00150	Dodola_DolB		MGYG000000305	EKLBKEHI_00890	GajB_2
	3300002468_6	PNJKDENN_03208	cas3_I_5		MALA_SAMN05421563_METAG_CFEKGAML	BHJNPLKH_00187	MzaA		MGYG000000305	EKLBKEHI_00894	Type_II_REases
	3300002468_6	PNJKDENN_03209	cas5_I-C_11		MALA_SAMN05421563_METAG_CFEKGAML	BHJNPLKH_00219	PsyrTA_PsyrT		MGYG000000305	EKLBKEHI_00899	JetC_III
	3300002468_6	PNJKDENN_03210	cas8c_I-C_4		MALA_SAMN05421563_METAG_CFEKGAML	BHJNPLKH_00223	PsyrTA_PsyrA		MGYG000000305	EKLBKEHI_00963	PsyrTA_PsyrT
	3300002468_6	PNJKDENN_03211	cas7_I-C_7		MALA_SAMN05421563_METAG_CFEKGAML	BHJNPLKH_00304	DndA		MGYG000000305	EKLBKEHI_01027	ZorD
	3300002468_6	PNJKDENN_03213	cas4_I_II_III_IV_V_VI_6		MALA_SAMN05421563_METAG_CFEKGAML	BHJNPLKH_00351	Dodola_DolB		MGYG000000305	EKLBKEHI_01081	AAA_21
	3300002468_6	PNJKDENN_03215	cas1_I_II_III_IV_V_VI_6		MALA_SAMN05421563_METAG_CFEKGAML	BHJNPLKH_00360	QueC		MGYG000000305	EKLBKEHI_01083	Type_I_REases
	3300002468_6	PNJKDENN_03216	cas2_I_II_III_IV_V_VI_3		MALA_SAMN05421563_METAG_CFEKGAML	BHJNPLKH_00369	CSD		MGYG000000305	EKLBKEHI_01084	Type_I_S
	3300002468_6	PNJKDENN_03237	ZorB		MALA_SAMN05421563_METAG_CFEKGAML	BHJNPLKH_00430	SspH		MGYG000000305	EKLBKEHI_01085	Type_I_S
	3300002468_6	PNJKDENN_03290	RosmerTA_RmrA_2634932349		MALA_SAMN05421563_METAG_CFEKGAML	BHJNPLKH_00457	LmuB_SMC_Cap4_nuclease_II		MGYG000000305	EKLBKEHI_01086	Type_I_MTases
	3300002468_6	PNJKDENN_03315	LmuB_SMC_Mrr		MALA_SAMN05421563_METAG_CFEKGAML	BHJNPLKH_00501	Hydrolase		MGYG000000305	EKLBKEHI_01111	cas2_I_II_III_IV_V_VI_6
	3300002468_6	PNJKDENN_03324	AbiEii		MALA_SAMN05421563_METAG_CFEKGAML	BHJNPLKH_00597	Type_II_MTases		MGYG000000305	EKLBKEHI_01112	cas1_I_II_III_IV_V_VI_5
	3300002468_6	PNJKDENN_03327	AbiEii		MALA_SAMN05421563_METAG_CFEKGAML	BHJNPLKH_00628	ShosTA_ShosT		MGYG000000305	EKLBKEHI_01113	cas9_II-A_II-B_II-C_1
	3300002468_6	PNJKDENN_03350	Type_II_MTases		MALA_SAMN05421563_METAG_CFEKGAML	BHJNPLKH_00629	Phospholipase		MGYG000000305	EKLBKEHI_01115	ZorB
	3300002468_6	PNJKDENN_03361	Type_III_REases		MALA_SAMN05421563_METAG_CFEKGAML	BHJNPLKH_00663	LmuB_SMC_Hydrolase_protease		MGYG000000305	EKLBKEHI_01134	Mokosh_TypeI_MkoA
	3300002468_6	PNJKDENN_03362	drmD		MALA_SAMN05421563_METAG_CFEKGAML	BHJNPLKH_00674	Dodola_DolB		MGYG000000305	EKLBKEHI_01138	Mokosh_TypeI_MkoA
	3300002468_6	PNJKDENN_03365	Type_III_MTases		MALA_SAMN05421563_METAG_CFEKGAML	BHJNPLKH_00679	ShosTA_ShosT		MGYG000000305	EKLBKEHI_01164	ShosTA_ShosT
	3300002468_6	PNJKDENN_03366	Type_III_REases		MALA_SAMN05421563_METAG_CFEKGAML	BHJNPLKH_00791	Shango_SngC		MGYG000000305	EKLBKEHI_01185	Type_II_MTases
	3300002468_6	PNJKDENN_03368	GajB_1		MALA_SAMN05421563_METAG_CFEKGAML	BHJNPLKH_00811	Type_II_MTases		MGYG000000305	EKLBKEHI_01235	pglZ3
	3300002468_6	PNJKDENN_03369	GajA		MALA_SAMN05421563_METAG_CFEKGAML	BHJNPLKH_00851	Dodola_DolB		MGYG000000305	EKLBKEHI_01298	WYL_I_II_III_IV_V_VI_1
	3300002468_6	PNJKDENN_03446	AAA_21		MALA_SAMN05421563_METAG_CFEKGAML	BHJNPLKH_00880	Dodola_DolB		MGYG000000305	EKLBKEHI_01304	Dodola_DolB
	3300002468_6	PNJKDENN_03450	LmuB_SMC_Cap4_nuclease_II		MALA_SAMN05421563_METAG_CFEKGAML	BHJNPLKH_00887	LmuB_SMC_Cap4_nuclease_II		MGYG000000305	EKLBKEHI_01306	AG_E1_ThiF
	3300002468_6	PNJKDENN_03456	Mokosh_TypeI_MkoA		MALA_SAMN05421563_METAG_CFEKGAML	BHJNPLKH_00897	PsyrTA_PsyrT		MGYG000000305	EKLBKEHI_01314	Dodola_DolB
	3300002468_6	PNJKDENN_03458	ZorD		MALA_SAMN05421563_METAG_CFEKGAML	BHJNPLKH_00930	Type_II_MTases		MGYG000000305	EKLBKEHI_01321	Type_II_MTases
	3300002468_6	PNJKDENN_03521	JetD_I		MALA_SAMN05421563_METAG_CFEKGAML	BHJNPLKH_00938	AAA_21		MGYG000000305	EKLBKEHI_01322	Type_II_REases
	3300002468_6	PNJKDENN_03523	RosmerTA_RmrA_2617826694		MALA_SAMN05421699_METAG_BELIHAJM	PHMCHLKG_00005	LmuB_SMC_Cap4_nuclease_II		MGYG000000305	EKLBKEHI_01324	Type_II_MTases
	3300002468_6	PNJKDENN_03527	Jab		MALA_SAMN05421699_METAG_BELIHAJM	PHMCHLKG_00039	ZorB		MGYG000000305	EKLBKEHI_01379	drmC
	3300002468_6	PNJKDENN_03528	AG_E1_ThiF		MALA_SAMN05421699_METAG_BELIHAJM	PHMCHLKG_00045	Dodola_DolB		MGYG000000305	EKLBKEHI_01383	Type_II_MTases
	3300002468_6	PNJKDENN_03544	AAA_21		MALA_SAMN05421699_METAG_BELIHAJM	PHMCHLKG_00060	AAA_21		MGYG000000305	EKLBKEHI_01409	PsyrTA_PsyrT
	3300002468_6	PNJKDENN_03555	LmuB_SMC_Cap4_nuclease_II		MALA_SAMN05421699_METAG_BELIHAJM	PHMCHLKG_00072	DndA		MGYG000000305	EKLBKEHI_01410	Type_II_REases
	3300002468_6	PNJKDENN_03566	Shango_SngC		MALA_SAMN05421699_METAG_BELIHAJM	PHMCHLKG_00088	Dodola_DolB		MGYG000000305	EKLBKEHI_01411	Type_II_MTases
	3300002468_6	PNJKDENN_03673	Mokosh_TypeI_MkoA		MALA_SAMN05421699_METAG_BELIHAJM	PHMCHLKG_00091	Type_II_MTases		MGYG000000305	EKLBKEHI_01412	MzaA
	3300002468_6	PNJKDENN_03691	SspE		MALA_SAMN05421699_METAG_BELIHAJM	PHMCHLKG_00097	ShosTA_ShosT		MGYG000000305	EKLBKEHI_01415	Dodola_DolB
	3300002468_6	PNJKDENN_03692	Type_I_MTases		MALA_SAMN05421699_METAG_BELIHAJM	PHMCHLKG_00141	DEDDh_I_II_III_IV_V_VI_1		MGYG000000305	EKLBKEHI_01522	Type_II_MTases
	3300002468_6	PNJKDENN_03693	Type_I_S		MALA_SAMN05421699_METAG_BELIHAJM	PHMCHLKG_00174	LmuB_SMC_Mrr		MGYG000000305	EKLBKEHI_01530	ShosTA_ShosT
	3300002468_6	PNJKDENN_03694	Type_I_REases		MALA_SAMN05421699_METAG_BELIHAJM	PHMCHLKG_00198	Dodola_DolB		MGYG000000305	EKLBKEHI_01537	DndA
	3300002468_6	PNJKDENN_03716	Type_II_MTases		MALA_SAMN05421699_METAG_BELIHAJM	PHMCHLKG_00203	Type_II_MTases		MGYG000000305	EKLBKEHI_01540	ShosTA_ShosA
	3300002468_6	PNJKDENN_03812	AG_cyclase		MALA_SAMN05421699_METAG_BELIHAJM	PHMCHLKG_00229	ATPase_TOPRIM_COG3593		MGYG000000305	EKLBKEHI_01542	ShosTA_ShosT
	3300002468_6	PNJKDENN_03863	Type_I_MTases		MALA_SAMN05421699_METAG_BELIHAJM	PHMCHLKG_00353	AAA_15		MGYG000000305	EKLBKEHI_01560	brxP
	3300002468_6	PNJKDENN_03865	Type_I_S		MALA_SAMN05421699_METAG_BELIHAJM	PHMCHLKG_00371	Type_II_REases		MGYG000000305	EKLBKEHI_01564	brxL
	3300002468_6	PNJKDENN_03868	Type_I_REases		MALA_SAMN05421699_METAG_BELIHAJM	PHMCHLKG_00375	PsyrTA_PsyrT		MGYG000000305	EKLBKEHI_01578	GajB_2
	3300002468_6	PNJKDENN_03869	Type_I_REases		MALA_SAMN05421699_METAG_BELIHAJM	PHMCHLKG_00399	SspH		MGYG000000305	EKLBKEHI_01677	ZorB
	3300002468_6	PNJKDENN_03994	RosmerTA_RmrA_2634882613		MALA_SAMN05421699_METAG_BELIHAJM	PHMCHLKG_00400	DEDDh_I_II_III_IV_V_VI_1		MGYG000000305	EKLBKEHI_01685	cas2_I_II_III_IV_V_VI_5
	3300002468_6	PNJKDENN_04005	Mokosh_TypeI_MkoA		MALA_SAMN05421699_METAG_BELIHAJM	PHMCHLKG_00444	RosmerTA_RmrA_2623274509		MGYG000000305	EKLBKEHI_01687	cas1_I_II_III_IV_V_VI_10
	3300002468_6	PNJKDENN_04018	RosmerTA_RmrA_2677172838		MALA_SAMN05421699_METAG_BELIHAJM	PHMCHLKG_00477	LmuB_SMC_Hydrolase_protease		MGYG000000305	EKLBKEHI_01688	csx20_I_III_2
	3300002468_6	PNJKDENN_04050	RosmerTA_RmrA_2677172838		MALA_SAMN05421699_METAG_BELIHAJM	PHMCHLKG_00596	RosmerTA_RmrA_2623274509		MGYG000000305	EKLBKEHI_01694	csm4gr5_III-A_3
	3300002468_6	PNJKDENN_04053	Mokosh_TypeI_MkoA		MALA_SAMN05421699_METAG_BELIHAJM	PHMCHLKG_00597	RosmerTA_RmrA_2677172838		MGYG000000305	EKLBKEHI_01695	csm3gr7_III-A_1
	3300002468_6	PNJKDENN_04071	RosmerTA_RmrA_2634932349		MALA_SAMN05421699_METAG_BELIHAJM	PHMCHLKG_00600	RosmerTA_RmrA_2677172838		MGYG000000305	EKLBKEHI_01696	csm2gr11_III-A_15
	3300002468_6	PNJKDENN_04177	LmuB_SMC_Cap4_nuclease_II		MALA_SAMN05421699_METAG_BELIHAJM	PHMCHLKG_00620	Menshen_NsnC_2515675032		MGYG000000305	EKLBKEHI_01698	cas6_I_II_III_IV_V_VI_12
	3300002468_6	PNJKDENN_04186	Type_II_MTases		MALA_SAMN05421699_METAG_BELIHAJM	PHMCHLKG_00652	RosmerTA_RmrA_2585209417		MGYG000000305	EKLBKEHI_01717	PsyrTA_PsyrT
	3300002468_6	PNJKDENN_04221	AAA_21		MALA_SAMN05421699_METAG_BELIHAJM	PHMCHLKG_00689	ZorB		MGYG000000305	EKLBKEHI_01737	DruM
	3300002468_6	PNJKDENN_04297	TIR		MALA_SAMN05421699_METAG_BELIHAJM	PHMCHLKG_00709	DndA		MGYG000000305	EKLBKEHI_01769	GajB_2
	3300002468_6	PNJKDENN_04298	RosmerTA_RmrA_2677172838		MALA_SAMN05421699_METAG_BELIHAJM	PHMCHLKG_00765	RosmerTA_RmrA_2664250653		MGYG000000305	EKLBKEHI_01793	LmuB_SMC_Hydrolase_protease
	3300002468_6	PNJKDENN_04306	RosmerTA_RmrA_2734955840		MALA_SAMN05421699_METAG_BELIHAJM	PHMCHLKG_00769	Uzume_UzuA		MGYG000000305	EKLBKEHI_01797	Dynamins_LeoC
	3300002468_6	PNJKDENN_04356	WYL_I_II_III_IV_V_VI_1		MALA_SAMN05421699_METAG_BELIHAJM	PHMCHLKG_00770	Type_II_MTases		MGYG000000305	EKLBKEHI_01832	RosmerTA_RmrA_2677172838
	3300002468_6	PNJKDENN_04395	Mokosh_TypeI_MkoB		MALA_SAMN05421699_METAG_BELIHAJM	PHMCHLKG_00773	drt4		MGYG000000305	EKLBKEHI_01833	DruM
	3300002468_6	PNJKDENN_04419	PsyrTA_PsyrT		MALA_SAMN05421699_METAG_BELIHAJM	PHMCHLKG_00777	RosmerTA_RmrA_2664250653		MGYG000000305	EKLBKEHI_01866	SspH
	3300002468_6	PNJKDENN_04537	Mokosh_TypeI_MkoA		MALA_SAMN05421699_METAG_BELIHAJM	PHMCHLKG_00814	JetC_II		MGYG000000305	EKLBKEHI_01878	Type_II_MTases
	3300002468_6	PNJKDENN_04589	IetA		MALA_SAMN05421699_METAG_BELIHAJM	PHMCHLKG_00927	Type_II_MTases		MGYG000000305	EKLBKEHI_01916	Type_II_MTases
	3300002468_6	PNJKDENN_04604	Dodola_DolB		MALA_SAMN05421699_METAG_BELIHAJM	PHMCHLKG_00931	DUF3800		MGYG000000305	EKLBKEHI_01917	Type_II_REases
	3300002468_6	PNJKDENN_04642	SspH		MALA_SAMN05421699_METAG_BELIHAJM	PHMCHLKG_00942	AbiEi_3		MGYG000000305	EKLBKEHI_01919	ATPase_TOPRIM_COG3593
	3300002468_6	PNJKDENN_04715	SspE		MALA_SAMN05421699_METAG_BELIHAJM	PHMCHLKG_00943	AbiEii		MGYG000000305	EKLBKEHI_02004	GajB_3
	3300002468_6	PNJKDENN_04716	SspE		MALA_SAMN05421699_METAG_BELIHAJM	PHMCHLKG_00985	JetC_II		MGYG000000317	PGIKNNMM_00007	PsyrTA_PsyrT
	3300002468_6	PNJKDENN_04727	Type_IIG		MALA_SAMN05421699_METAG_BELIHAJM	PHMCHLKG_00993	LmuB_SMC_Hydrolase_protease		MGYG000000317	PGIKNNMM_00065	Type_II_MTases
	3300002468_6	PNJKDENN_04730	GajB_2		MALA_SAMN05421699_METAG_BELIHAJM	PHMCHLKG_00998	Type_II_MTases		MGYG000000317	PGIKNNMM_00088	ShosTA_ShosT
	3300002468_6	PNJKDENN_04731	GajA		MALA_SAMN05421699_METAG_BELIHAJM	PHMCHLKG_01022	ShosTA_ShosT		MGYG000000317	PGIKNNMM_00155	RosmerTA_RmrA_2603008502
	3300002468_6	PNJKDENN_04735	Type_II_MTases		MALA_SAMN05421699_METAG_BELIHAJM	PHMCHLKG_01049	RosmerTA_RmrA_2677172838		MGYG000000317	PGIKNNMM_00162	PsyrTA_PsyrA
	3300002468_6	PNJKDENN_04743	E2_II		MALA_SAMN05421699_METAG_BELIHAJM	PHMCHLKG_01055	LmuB_SMC_Hydrolase_protease		MGYG000000317	PGIKNNMM_00255	ATPase_TypeIA
	3300002468_6	PNJKDENN_04744	Cyclase_II		MALA_SAMN05421699_METAG_BELIHAJM	PHMCHLKG_01097	Type_II_MTases		MGYG000000317	PGIKNNMM_00265	DEDDh_I_II_III_IV_V_VI_1
	3300002468_6	PNJKDENN_04745	Phospholipase		MALA_SAMN05421699_METAG_BELIHAJM	PHMCHLKG_01109	QatD		MGYG000000317	PGIKNNMM_00277	Dodola_DolB
	3300002468_6	PNJKDENN_04748	Type_I_REases		MALA_SAMN05421699_METAG_BELIHAJM	PHMCHLKG_01164	Dodola_DolB		MGYG000000317	PGIKNNMM_00294	DndA
	3300002468_6	PNJKDENN_04749	Type_I_MTases		MALA_SAMN05421699_METAG_BELIHAJM	PHMCHLKG_01165	Dodola_DolB		MGYG000000317	PGIKNNMM_00335	LmuB_SMC_Mrr
	3300002468_6	PNJKDENN_04750	Type_I_S		MALA_SAMN05421699_METAG_BELIHAJM	PHMCHLKG_01184	PsyrTA_PsyrT		MGYG000000317	PGIKNNMM_00338	RosmerTA_RmrA_2677172838
	3300002468_6	PNJKDENN_04752	Type_I_MTases		MALA_SAMN05421699_METAG_BELIHAJM	PHMCHLKG_01218	DEDDh_I_II_III_IV_V_VI_1		MGYG000000317	PGIKNNMM_00339	Mokosh_TypeI_MkoA
	3300002468_6	PNJKDENN_04754	DruH		MALA_SAMN05421699_METAG_BELIHAJM	PHMCHLKG_01260	DndA		MGYG000000317	PGIKNNMM_00341	RosmerTA_RmrA_2677172838
	3300002468_6	PNJKDENN_04755	DruE_3		MALA_SAMN05421699_METAG_BELIHAJM	PHMCHLKG_01283	PsyrTA_PsyrT		MGYG000000317	PGIKNNMM_00354	GajB_2
	3300002468_6	PNJKDENN_04778	AAA_21		MALA_SAMN05421699_METAG_BELIHAJM	PHMCHLKG_01304	brxP		MGYG000000317	PGIKNNMM_00370	LmuB_SMC_Hydrolase_protease
	3300002468_6	PNJKDENN_04801	RosmerTA_RmrA_2662548665		MALA_SAMN05421699_METAG_BELIHAJM	PHMCHLKG_01307	Dodola_DolB		MGYG000000317	PGIKNNMM_00426	QatD
	3300002468_6	PNJKDENN_04805	RosmerTA_RmrA_2662548665		MALA_SAMN05421699_METAG_BELIHAJM	PHMCHLKG_01334	PsyrTA_PsyrA		MGYG000000317	PGIKNNMM_00431	ShosTA_ShosT
	3300002468_6	PNJKDENN_04818	DEDDh_I_II_III_IV_V_VI_1		MALA_SAMN05421699_METAG_BELIHAJM	PHMCHLKG_01346	GajB_2		MGYG000000317	PGIKNNMM_00461	LmuB_SMC_Lipase
	3300002468_6	PNJKDENN_04862	Type_II_MTases		MALA_SAMN05421699_METAG_BELIHAJM	PHMCHLKG_01428	EcoprrI		MGYG000000317	PGIKNNMM_00474	SspH
	3300002468_6	PNJKDENN_05010	LmuB_SMC_Cap4_nuclease_II		MALA_SAMN05421699_METAG_BELIHAJM	PHMCHLKG_01429	Type_I_S		MGYG000000317	PGIKNNMM_00477	RosmerTA_RmrA_2634882613
	3300002468_6	PNJKDENN_05057	Avs1A		MALA_SAMN05421699_METAG_BELIHAJM	PHMCHLKG_01430	PrrC		MGYG000000317	PGIKNNMM_00520	RosmerTA_RmrA_2753529055
	3300002468_6	PNJKDENN_05183	JetC_III		MALA_SAMN05421699_METAG_BELIHAJM	PHMCHLKG_01431	Type_I_REases		MGYG000000317	PGIKNNMM_00533	Dodola_DolB
	3300002468_6	PNJKDENN_05185	ShosTA_ShosA		MALA_SAMN05421699_METAG_BELIHAJM	PHMCHLKG_01443	CSD		MGYG000000317	PGIKNNMM_00571	Type_II_MTases
	3300002468_6	PNJKDENN_05198	LmuB_SMC_Cap4_nuclease_II		MALA_SAMN05421699_METAG_BELIHAJM	PHMCHLKG_01444	Shango_SngC		MGYG000000317	PGIKNNMM_00600	SspH
	3300002468_6	PNJKDENN_05204	DUF3800		MALA_SAMN05421699_METAG_BELIHAJM	PHMCHLKG_01526	GajB_2		MGYG000000317	PGIKNNMM_00635	AAA_21
	3300002468_6	PNJKDENN_05205	ThsB_Global		MALA_SAMN05421699_METAG_BELIHAJM	PHMCHLKG_01581	Dodola_DolB		MGYG000000317	PGIKNNMM_00642	AAA_21
	3300002468_6	PNJKDENN_05208	Type_I_MTases		MALA_SAMN05421699_METAG_BELIHAJM	PHMCHLKG_01676	DinG_IV-A_2		MGYG000000317	PGIKNNMM_00666	ShosTA_ShosT
	3300002468_6	PNJKDENN_05209	Type_I_S		MALA_SAMN05421699_METAG_BELIHAJM	PHMCHLKG_01694	Phospholipase		MGYG000000317	PGIKNNMM_00680	brxP
	3300002468_6	PNJKDENN_05210	PD_DExK_I_II_III_IV_V_VI_1		MALA_SAMN05421699_METAG_BELIHAJM	PHMCHLKG_01743	Type_IIG		MGYG000000317	PGIKNNMM_00681	brxP
	3300002468_6	PNJKDENN_05211	Type_I_REases		MALA_SAMN05421699_METAG_BELIHAJM	PHMCHLKG_01747	drt3a		MGYG000000317	PGIKNNMM_00762	DEDDh_I_II_III_IV_V_VI_1
	3300002468_6	PNJKDENN_05213	LmuA_effector_Mrr		MALA_SAMN05421699_METAG_BELIHAJM	PHMCHLKG_01748	drt3b		MGYG000000317	PGIKNNMM_00767	Type_II_REases
	3300002468_6	PNJKDENN_05230	Type_II_MTases		MALA_SAMN05421699_METAG_BELIHAJM	PHMCHLKG_01776	Type_II_MTases		MGYG000000317	PGIKNNMM_00785	Type_IV_REases
	3300002468_6	PNJKDENN_05298	ZorB		MALA_SAMN05421699_METAG_BELIHAJM	PHMCHLKG_01777	Type_II_MTases		MGYG000000317	PGIKNNMM_00829	Dodola_DolB
	3300002468_6	PNJKDENN_05306	WYL_I_II_III_IV_V_VI_1		MALA_SAMN05421699_METAG_BELIHAJM	PHMCHLKG_01803	MzaA		MGYG000000317	PGIKNNMM_00848	Cyclase_II
	3300002468_6	PNJKDENN_05327	AAA_21		MALA_SAMN05421699_METAG_BELIHAJM	PHMCHLKG_01856	QueC		MGYG000000317	PGIKNNMM_00849	AG_E1_ThiF
	3300002468_6	PNJKDENN_05370	RosmerTA_RmrA_2677172838		MALA_SAMN05422121_METAG_DJPEOIKD	EKLDKLPI_00203	Dodola_DolB		MGYG000000317	PGIKNNMM_00850	Jab
	3300002468_6	PNJKDENN_05468	LmuB_SMC_Cap4_nuclease_II		MALA_SAMN05422121_METAG_DJPEOIKD	EKLDKLPI_00338	LmuB_SMC_Mrr		MGYG000000317	PGIKNNMM_00851	Endonuc_small
	3300002468_6	PNJKDENN_05473	RosmerTA_RmrA_2634932349		MALA_SAMN05422121_METAG_DJPEOIKD	EKLDKLPI_00439	Dodola_DolB		MGYG000000317	PGIKNNMM_00894	Dodola_DolB
	3300002468_6	PNJKDENN_05482	ZorB		MALA_SAMN05422121_METAG_DJPEOIKD	EKLDKLPI_00468	AG_E1_ThiF		MGYG000000317	PGIKNNMM_00897	JetC_II
	3300002468_6	PNJKDENN_05491	RosmerTA_RmrA_2677172838		MALA_SAMN05422121_METAG_DJPEOIKD	EKLDKLPI_00501	Mokosh_TypeI_MkoA		MGYG000000317	PGIKNNMM_00916	Shango_SngC
	3300002468_6	PNJKDENN_05531	QatD		MALA_SAMN05422121_METAG_DJPEOIKD	EKLDKLPI_00504	RosmerTA_RmrA_2734955840		MGYG000000317	PGIKNNMM_00917	Type_II_MTases
	3300002468_6	PNJKDENN_05540	ZorD		MALA_SAMN05422121_METAG_DJPEOIKD	EKLDKLPI_00507	Mokosh_TypeI_MkoA		MGYG000000317	PGIKNNMM_00919	drmD
	3300002468_6	PNJKDENN_05545	ZorD		MALA_SAMN05422121_METAG_DJPEOIKD	EKLDKLPI_00508	WYL_I_II_III_IV_V_VI_1		MGYG000000317	PGIKNNMM_00953	Type_II_MTases
	3300002468_6	PNJKDENN_05546	JetD_I		MALA_SAMN05422121_METAG_DJPEOIKD	EKLDKLPI_00544	LmuB_SMC_Cap4_nuclease_II		MGYG000000317	PGIKNNMM_01008	LmuB_SMC_PDDEXK
	3300002468_6	PNJKDENN_05547	JetC_I		MALA_SAMN05422121_METAG_DJPEOIKD	EKLDKLPI_00601	QatD		MGYG000000317	PGIKNNMM_01009	LmuB_SMC_Hydrolase_protease
	3300002468_6	PNJKDENN_05548	JetB_I		MALA_SAMN05422121_METAG_DJPEOIKD	EKLDKLPI_00669	ShosTA_ShosT		MGYG000000317	PGIKNNMM_01019	LmuB_SMC_Cap4_nuclease_II
	3300002468_6	PNJKDENN_05549	JetA_I		MALA_SAMN05422121_METAG_DJPEOIKD	EKLDKLPI_00676	RosmerTA_RmrA_2617826694		MGYG000000317	PGIKNNMM_01042	GajB_2
	3300002468_6	PNJKDENN_05551	RosmerTA_RmrA_2676476075		MALA_SAMN05422121_METAG_DJPEOIKD	EKLDKLPI_00777	DinG_IV-A_2		MGYG000000317	PGIKNNMM_01043	EcoprrI
	3300002468_6	PNJKDENN_05625	ZorB		MALA_SAMN05422121_METAG_DJPEOIKD	EKLDKLPI_00844	GajB_2		MGYG000000317	PGIKNNMM_01044	Type_I_S
	3300002468_6	PNJKDENN_05772	Dodola_DolB		MALA_SAMN05422121_METAG_DJPEOIKD	EKLDKLPI_00867	HerA_DUF		MGYG000000317	PGIKNNMM_01045	Type_I_REases
	3300002468_6	PNJKDENN_05777	ZorB		MALA_SAMN05422121_METAG_DJPEOIKD	EKLDKLPI_00877	Jab		MGYG000000317	PGIKNNMM_01053	CSD
	3300002468_6	PNJKDENN_05812	AAA_21		MALA_SAMN05422121_METAG_DJPEOIKD	EKLDKLPI_00879	MzaA		MGYG000000317	PGIKNNMM_01069	Sp_dGTPase
	3300002468_6	PNJKDENN_05850	GajB_2		MALA_SAMN05422121_METAG_DJPEOIKD	EKLDKLPI_00933	DEDDh_I_II_III_IV_V_VI_1		MGYG000000317	PGIKNNMM_01073	DndA
	3300002468_6	PNJKDENN_05868	ZorB		MALA_SAMN05422121_METAG_DJPEOIKD	EKLDKLPI_00936	Type_IIG		MGYG000000317	PGIKNNMM_01085	Mokosh_TypeI_MkoA
	3300002468_6	PNJKDENN_05900	JetC_I		MALA_SAMN05422121_METAG_DJPEOIKD	EKLDKLPI_00938	RosmerTA_RmrA_2603008502		MGYG000000317	PGIKNNMM_01147	Shango_SngC
	3300002468_6	PNJKDENN_05907	MzaA		MALA_SAMN05422121_METAG_DJPEOIKD	EKLDKLPI_00939	RosmerTA_RmrA_2641389401		MGYG000000317	PGIKNNMM_01171	cas3_I_5
	3300002468_6	PNJKDENN_05908	PsyrTA_PsyrA		MALA_SAMN05422121_METAG_DJPEOIKD	EKLDKLPI_01066	Shango_SngC		MGYG000000317	PGIKNNMM_01172	ATPase_TOPRIM_COG3593
	3300002468_6	PNJKDENN_05949	LmuB_SMC_Cap4_nuclease_II		MALA_SAMN05422121_METAG_DJPEOIKD	EKLDKLPI_01105	PsyrTA_PsyrA		MGYG000000317	PGIKNNMM_01173	cas5_I-C_11
	3300002468_6	PNJKDENN_06099	Dodola_DolB		MALA_SAMN05422121_METAG_DJPEOIKD	EKLDKLPI_01120	Shango_SngC		MGYG000000317	PGIKNNMM_01174	cas8c_I-C_2
	3300002468_6	PNJKDENN_06142	Type_II_MTases		MALA_SAMN05422121_METAG_DJPEOIKD	EKLDKLPI_01166	LmuB_SMC_Cap4_nuclease_II		MGYG000000317	PGIKNNMM_01175	cas7_I-C_7
	3300002468_6	PNJKDENN_06151	Shango_SngC		MALA_SAMN05422121_METAG_DJPEOIKD	EKLDKLPI_01178	ZorB		MGYG000000317	PGIKNNMM_01176	cas4_I_II_III_IV_V_VI_1
	3300002468_6	PNJKDENN_06219	ZorE		MALA_SAMN05422121_METAG_DJPEOIKD	EKLDKLPI_01202	DndA		MGYG000000317	PGIKNNMM_01178	cas1_I_II_III_IV_V_VI_6
	3300002468_6	PNJKDENN_06228	AAA_21		MALA_SAMN05422121_METAG_DJPEOIKD	EKLDKLPI_01264	RosmerTA_RmrA_2585209417		MGYG000000317	PGIKNNMM_01179	cas2_I_II_III_IV_V_VI_3
	3300002468_6	PNJKDENN_06296	RosmerTA_RmrA_2662548665		MALA_SAMN05422121_METAG_DJPEOIKD	EKLDKLPI_01333	Dodola_DolB		MGYG000000317	PGIKNNMM_01192	Dodola_DolB
	3300002468_6	PNJKDENN_06327	Mokosh_TypeI_MkoA		MALA_SAMN05422121_METAG_DJPEOIKD	EKLDKLPI_01374	DEDDh_I_II_III_IV_V_VI_1		MGYG000000317	PGIKNNMM_01231	PsyrTA_PsyrT
	3300002468_6	PNJKDENN_06361	ThsB_Global		MALA_SAMN05422121_METAG_DJPEOIKD	EKLDKLPI_01415	ShosTA_ShosT		MGYG000000317	PGIKNNMM_01241	drmD
	3300002468_6	PNJKDENN_06363	Phospholipase		MALA_SAMN05422121_METAG_DJPEOIKD	EKLDKLPI_01424	brxHI		MGYG000000317	PGIKNNMM_01243	Type_III_MTases
	3300002544_6	CJBCIIKK_00069	RosmerTA_RmrA_2623274509		MALA_SAMN05422121_METAG_DJPEOIKD	EKLDKLPI_01586	ZorB		MGYG000000317	PGIKNNMM_01251	Type_II_MTases
	3300002544_6	CJBCIIKK_00127	Shango_SngC		MALA_SAMN05422121_METAG_DJPEOIKD	EKLDKLPI_01600	PsyrTA_PsyrT		MGYG000000317	PGIKNNMM_01298	ATPase_TOPRIM_COG3593
	3300002544_6	CJBCIIKK_00159	Dodola_DolB		MALA_SAMN05422121_METAG_DJPEOIKD	EKLDKLPI_01613	Type_IIG		MGYG000000317	PGIKNNMM_01299	Type_II_MTases
	3300002544_6	CJBCIIKK_00185	MzaA		MALA_SAMN05422121_METAG_DJPEOIKD	EKLDKLPI_01641	Type_II_MTases		MGYG000000317	PGIKNNMM_01374	GajB_2
	3300002544_6	CJBCIIKK_00219	PsyrTA_PsyrT		MALA_SAMN05422121_METAG_DJPEOIKD	EKLDKLPI_01658	PsyrTA_PsyrA		MGYG000000317	PGIKNNMM_01385	Type_II_MTases
	3300002544_6	CJBCIIKK_00227	RosmerTA_RmrA_2676476075		MALA_SAMN05422121_METAG_DJPEOIKD	EKLDKLPI_01724	ZorB		MGYG000000317	PGIKNNMM_01410	PtuB
	3300002544_6	CJBCIIKK_00228	RosmerTA_RmrA_2677172838		MALA_SAMN05422121_METAG_DJPEOIKD	EKLDKLPI_01766	RosmerTA_RmrA_2634932349		MGYG000000317	PGIKNNMM_01411	PtuA
	3300002544_6	CJBCIIKK_00283	GajB_2		MALA_SAMN05422121_METAG_DJPEOIKD	EKLDKLPI_01802	Dodola_DolB		MGYG000000317	PGIKNNMM_01416	Type_II_MTases
	3300002544_6	CJBCIIKK_00358	Mokosh_TypeI_MkoB		MALA_SAMN05422121_METAG_DJPEOIKD	EKLDKLPI_01920	GajB_2		MGYG000000317	PGIKNNMM_01418	AG_E1_ThiF
	3300002544_6	CJBCIIKK_00409	ZorB		MALA_SAMN05422121_METAG_DJPEOIKD	EKLDKLPI_01922	Shango_SngC		MGYG000000317	PGIKNNMM_01441	DEDDh_I_II_III_IV_V_VI_1
	3300002544_6	CJBCIIKK_00442	RosmerTA_RmrA_2664250653		MALA_SAMN05422121_METAG_DJPEOIKD	EKLDKLPI_01995	LmuB_SMC_Cap4_nuclease_II		MGYG000000317	PGIKNNMM_01445	ShosTA_ShosT
	3300002544_6	CJBCIIKK_00549	Mokosh_TypeI_MkoA		MALA_SAMN05422121_METAG_DJPEOIKD	EKLDKLPI_02016	ZorB		MGYG000000317	PGIKNNMM_01476	PsyrTA_PsyrT
	3300002544_6	CJBCIIKK_00727	PsyrTA_PsyrT		MALA_SAMN05422121_METAG_DJPEOIKD	EKLDKLPI_02039	Type_II_MTases		MGYG000000317	PGIKNNMM_01493	MzaA
	3300002544_6	CJBCIIKK_00770	HEPN		MALA_SAMN05422121_METAG_DJPEOIKD	EKLDKLPI_02139	LmuB_SMC_Mrr		MGYG000000317	PGIKNNMM_01506	AAA_21
	3300002544_6	CJBCIIKK_00842	JetC_II		MALA_SAMN05422121_METAG_DJPEOIKD	EKLDKLPI_02193	IetA		MGYG000000317	PGIKNNMM_01549	PsyrTA_PsyrT
	3300002544_6	CJBCIIKK_00935	ShosTA_ShosT		MALA_SAMN05422121_METAG_DJPEOIKD	EKLDKLPI_02204	Type_II_MTases		MGYG000000317	PGIKNNMM_01600	AAA_21
	3300002544_6	CJBCIIKK_00958	AG_E1_ThiF		MALA_SAMN05422121_METAG_DJPEOIKD	EKLDKLPI_02249	brxP		MGYG000000317	PGIKNNMM_01616	ATPase_TOPRIM_COG3593
	3300002544_6	CJBCIIKK_01050	RosmerTA_RmrA_2664250653		MALA_SAMN05422121_METAG_DJPEOIKD	EKLDKLPI_02302	IetA		MGYG000000317	PGIKNNMM_01694	ZorB
	3300002544_6	CJBCIIKK_01061	ZorB		MALA_SAMN05422121_METAG_DJPEOIKD	EKLDKLPI_02484	PifA		MGYG000000317	PGIKNNMM_01710	PsyrTA_PsyrT
	3300002544_6	CJBCIIKK_01062	JetC_I		MALA_SAMN05422121_METAG_DJPEOIKD	EKLDKLPI_02545	MzaA		MGYG000000317	PGIKNNMM_01719	DinG_IV-A_2
	3300002544_6	CJBCIIKK_01095	ZorB		MALA_SAMN05422121_METAG_DJPEOIKD	EKLDKLPI_02558	JetC_III		MGYG000000317	PGIKNNMM_01731	QatD
	3300002544_6	CJBCIIKK_01096	Shango_SngC		MALA_SAMN05422121_METAG_DJPEOIKD	EKLDKLPI_02575	DndA		MGYG000000317	PGIKNNMM_01766	Dodola_DolB
	3300002544_6	CJBCIIKK_01160	RosmerTA_RmrA_2677172838		MALA_SAMN05422121_METAG_DJPEOIKD	EKLDKLPI_02576	DndA		MGYG000000317	PGIKNNMM_01775	WYL_I_II_III_IV_V_VI_1
	3300002544_6	CJBCIIKK_01169	AAA_21		MALA_SAMN05422121_METAG_DJPEOIKD	EKLDKLPI_02588	ShosTA_ShosT		MGYG000000317	PGIKNNMM_01779	Dynamins_LeoC
	3300002544_6	CJBCIIKK_01180	AAA_21		MALA_SAMN05422121_METAG_DJPEOIKD	EKLDKLPI_02708	RosmerTA_RmrA_2634882613		MGYG000000317	PGIKNNMM_01856	PsyrTA_PsyrT
	3300002544_6	CJBCIIKK_01182	GajB_2		MALA_SAMN05422121_METAG_DJPEOIKD	EKLDKLPI_02743	Type_II_MTases		MGYG000000317	PGIKNNMM_01898	Dodola_DolB
	3300002544_6	CJBCIIKK_01225	RosmerTA_RmrA_2617826694		MALA_SAMN05422121_METAG_DJPEOIKD	EKLDKLPI_02787	Shango_SngC		MGYG000000317	PGIKNNMM_01911	Mokosh_TypeI_MkoB
	3300002544_6	CJBCIIKK_01230	AAA_21		MALA_SAMN05422121_METAG_DJPEOIKD	EKLDKLPI_02789	PsyrTA_PsyrT		MGYG000000317	PGIKNNMM_01918	AG_E1_ThiF
	3300002544_6	CJBCIIKK_01313	ZorB		MALA_SAMN05422121_METAG_DJPEOIKD	EKLDKLPI_02798	AAA_21		MGYG000000317	PGIKNNMM_01966	E2_II
	3300002544_6	CJBCIIKK_01357	QatD		MALA_SAMN05422121_METAG_DJPEOIKD	EKLDKLPI_02845	PsyrTA_PsyrT		MGYG000000317	PGIKNNMM_01969	Type_II_MTases
	3300002544_6	CJBCIIKK_01399	IetA		MALA_SAMN05422121_METAG_DJPEOIKD	EKLDKLPI_02847	drmC		MGYG000000317	PGIKNNMM_01993	PsyrTA_PsyrT
	3300002544_6	CJBCIIKK_01416	DndA		MALA_SAMN05422121_METAG_DJPEOIKD	EKLDKLPI_02862	RosmerTA_RmrA_2603008502		MGYG000000317	PGIKNNMM_02031	JetC_II
	3300002544_6	CJBCIIKK_01421	DndA		MALA_SAMN05422128_METAG_GFOMCGFD	KNLDMIBK_00053	E2_II		MGYG000000317	PGIKNNMM_02033	DEDDh_I_II_III_IV_V_VI_1
	3300002544_6	CJBCIIKK_01587	AAA_21		MALA_SAMN05422128_METAG_GFOMCGFD	KNLDMIBK_00055	JetC_III		MGYG000000370	FMHCMONL_00004	RosmerTA_RmrA_2677172838
	3300002544_6	CJBCIIKK_01592	PsyrTA_PsyrT		MALA_SAMN05422128_METAG_GFOMCGFD	KNLDMIBK_00114	DarG		MGYG000000370	FMHCMONL_00027	AAA_21
	3300002544_6	CJBCIIKK_01624	ShosTA_ShosT		MALA_SAMN05422128_METAG_GFOMCGFD	KNLDMIBK_00115	DarT		MGYG000000370	FMHCMONL_00044	RosmerTA_RmrA_2676476075
	3300002544_6	CJBCIIKK_01738	SspE		MALA_SAMN05422128_METAG_GFOMCGFD	KNLDMIBK_00116	DarT		MGYG000000370	FMHCMONL_00045	Type_II_MTases
	3300002544_6	CJBCIIKK_01755	Shango_SngC		MALA_SAMN05422128_METAG_GFOMCGFD	KNLDMIBK_00127	PsyrTA_PsyrT		MGYG000000370	FMHCMONL_00064	WYL_I_II_III_IV_V_VI_1
	3300002544_6	CJBCIIKK_01815	RosmerTA_RmrA_2676476075		MALA_SAMN05422128_METAG_GFOMCGFD	KNLDMIBK_00224	brxP		MGYG000000370	FMHCMONL_00083	DEDDh_I_II_III_IV_V_VI_1
	3300002544_6	CJBCIIKK_01874	RosmerTA_RmrA_2634932349		MALA_SAMN05422128_METAG_GFOMCGFD	KNLDMIBK_00288	Dodola_DolB		MGYG000000370	FMHCMONL_00093	DndA
	3300002544_6	CJBCIIKK_01969	ZorB		MALA_SAMN05422128_METAG_GFOMCGFD	KNLDMIBK_00294	ZorB		MGYG000000370	FMHCMONL_00144	AAA_21
	3300002544_6	CJBCIIKK_02114	Dodola_DolB		MALA_SAMN05422128_METAG_GFOMCGFD	KNLDMIBK_00398	ATPase_TypeIA		MGYG000000370	FMHCMONL_00146	RosmerTA_RmrA_2677172838
	3300002544_6	CJBCIIKK_02125	RosmerTA_RmrA_2664250653		MALA_SAMN05422128_METAG_GFOMCGFD	KNLDMIBK_00525	ShosTA_ShosT		MGYG000000370	FMHCMONL_00161	AAA_21
	3300002544_6	CJBCIIKK_02137	RosmerTA_RmrA_2623274509		MALA_SAMN05422128_METAG_GFOMCGFD	KNLDMIBK_00590	ZorB		MGYG000000370	FMHCMONL_00193	Dodola_DolB
	3300002544_6	CJBCIIKK_02144	RosmerTA_RmrA_2664250653		MALA_SAMN05422128_METAG_GFOMCGFD	KNLDMIBK_00620	AAA_15		MGYG000000370	FMHCMONL_00194	Dodola_DolB
	3300002544_6	CJBCIIKK_02227	Dodola_DolB		MALA_SAMN05422128_METAG_GFOMCGFD	KNLDMIBK_00641	ShosTA_ShosA		MGYG000000370	FMHCMONL_00231	Type_II_MTases
	3300002544_6	CJBCIIKK_02323	SspH		MALA_SAMN05422128_METAG_GFOMCGFD	KNLDMIBK_00685	GajB_2		MGYG000000370	FMHCMONL_00233	LmuB_SMC_Cap4_nuclease_II
	3300002544_6	CJBCIIKK_02356	DEDDh_I_II_III_IV_V_VI_1		MALA_SAMN05422128_METAG_GFOMCGFD	KNLDMIBK_00694	Type_I_REases		MGYG000000370	FMHCMONL_00240	RosmerTA_RmrA_2753529055
	3300002544_6	CJBCIIKK_02570	PsyrTA_PsyrT		MALA_SAMN05422128_METAG_GFOMCGFD	KNLDMIBK_00708	AG_E1_ThiF		MGYG000000370	FMHCMONL_00260	AAA_15
	3300002544_6	CJBCIIKK_02578	RosmerTA_RmrA_2634932349		MALA_SAMN05422128_METAG_GFOMCGFD	KNLDMIBK_00754	PsyrTA_PsyrT		MGYG000000370	FMHCMONL_00274	AG_E1_ThiF
	3300002544_6	CJBCIIKK_02680	ATPase_TOPRIM_COG3593		MALA_SAMN05422128_METAG_GFOMCGFD	KNLDMIBK_00759	GajB_2		MGYG000000370	FMHCMONL_00283	GajB_2
	3300002544_6	CJBCIIKK_02709	Type_II_MTases		MALA_SAMN05422128_METAG_GFOMCGFD	KNLDMIBK_00808	LmuB_SMC_Cap4_nuclease_II		MGYG000000370	FMHCMONL_00322	Type_II_REases
	3300002544_6	CJBCIIKK_02766	Dodola_DolB		MALA_SAMN05422128_METAG_GFOMCGFD	KNLDMIBK_00881	Shango_SngC		MGYG000000370	FMHCMONL_00323	Type_II_MTases
	3300002544_6	CJBCIIKK_02768	SoFic		MALA_SAMN05422128_METAG_GFOMCGFD	KNLDMIBK_00885	QatD		MGYG000000370	FMHCMONL_00345	ShosTA_ShosT
	3300002544_6	CJBCIIKK_02925	PsyrTA_PsyrA		MALA_SAMN05422128_METAG_GFOMCGFD	KNLDMIBK_00899	DEDDh_I_II_III_IV_V_VI_1		MGYG000000370	FMHCMONL_00368	AAA_21
	3300002544_6	CJBCIIKK_03057	ShosTA_ShosT		MALA_SAMN05422128_METAG_GFOMCGFD	KNLDMIBK_00906	LmuB_SMC_Hydrolase_protease		MGYG000000370	FMHCMONL_00380	SspH
	3300002544_6	CJBCIIKK_03061	WYL_I_II_III_IV_V_VI_1		MALA_SAMN05422128_METAG_GFOMCGFD	KNLDMIBK_00950	Type_II_MTases		MGYG000000370	FMHCMONL_00390	PsyrTA_PsyrA
	3300002544_6	CJBCIIKK_03101	Dodola_DolB		MALA_SAMN05422128_METAG_GFOMCGFD	KNLDMIBK_00973	AG_cyclase		MGYG000000370	FMHCMONL_00403	Mokosh_TypeI_MkoA
	3300002544_6	CJBCIIKK_03146	brxP		MALA_SAMN05422128_METAG_GFOMCGFD	KNLDMIBK_00993	LmuB_SMC_Hydrolase_protease		MGYG000000370	FMHCMONL_00428	GajB_2
	3300002544_6	CJBCIIKK_03171	HEPN		MALA_SAMN05422128_METAG_GFOMCGFD	KNLDMIBK_01107	DEDDh_I_II_III_IV_V_VI_1		MGYG000000370	FMHCMONL_00440	JetC_I
	3300002544_6	CJBCIIKK_03172	HEPN		MALA_SAMN05422128_METAG_GFOMCGFD	KNLDMIBK_01129	AAA_21		MGYG000000370	FMHCMONL_00518	Type_II_MTases
	3300002544_6	CJBCIIKK_03180	RosmerTA_RmrA_2603008502		MALA_SAMN05422128_METAG_GFOMCGFD	KNLDMIBK_01136	LmuB_SMC_Mrr		MGYG000000370	FMHCMONL_00557	HEPN
	3300002735_4	GJODOBFP_00037	Dodola_DolB		MALA_SAMN05422128_METAG_GFOMCGFD	KNLDMIBK_01153	LmuB_SMC_Hydrolase_protease		MGYG000000370	FMHCMONL_00566	AAA_21
	3300002735_4	GJODOBFP_00053	LmuB_SMC_Cap4_nuclease_II		MALA_SAMN05422128_METAG_GFOMCGFD	KNLDMIBK_01171	MzaA		MGYG000000370	FMHCMONL_00647	LmuB_SMC_hypothetical
	3300002735_4	GJODOBFP_00102	Dodola_DolB		MALA_SAMN05422128_METAG_GFOMCGFD	KNLDMIBK_01180	LmuB_SMC_Cap4_nuclease_II		MGYG000000370	FMHCMONL_00678	RosmerTA_RmrA_2623274509
	3300002735_4	GJODOBFP_00111	AG_E1_ThiF		MALA_SAMN05422128_METAG_GFOMCGFD	KNLDMIBK_01203	drmD		MGYG000000370	FMHCMONL_00708	RosmerTA_RmrA_2677172838
	3300002735_4	GJODOBFP_00119	LmuB_SMC_Hydrolase_protease		MALA_SAMN05422128_METAG_GFOMCGFD	KNLDMIBK_01204	RosmerTA_RmrA_2662548665		MGYG000000370	FMHCMONL_00724	Avs1A
	3300002735_4	GJODOBFP_00151	AG_cyclase		MALA_SAMN05422128_METAG_GFOMCGFD	KNLDMIBK_01212	Shango_SngC		MGYG000000370	FMHCMONL_00778	RosmerTA_RmrA_2617826694
	3300002735_4	GJODOBFP_00244	RT_I_II_III_IV_V_VI_1		MALA_SAMN05422128_METAG_GFOMCGFD	KNLDMIBK_01274	LmuB_SMC_Cap4_nuclease_II		MGYG000000370	FMHCMONL_00783	ShosTA_ShosT
	3300002735_4	GJODOBFP_00291	ATPase_TOPRIM_COG3593		MALA_SAMN05422128_METAG_GFOMCGFD	KNLDMIBK_01275	MzaA		MGYG000000370	FMHCMONL_00799	AAA_21
	3300002735_4	GJODOBFP_00293	RosmerTA_RmrA_2603008502		MALA_SAMN05422128_METAG_GFOMCGFD	KNLDMIBK_01297	Mokosh_TypeI_MkoA		MGYG000000370	FMHCMONL_00807	AAA_21
	3300002735_4	GJODOBFP_00294	RosmerTA_RmrA_2617826694		MALA_SAMN05422128_METAG_GFOMCGFD	KNLDMIBK_01316	DEDDh_I_II_III_IV_V_VI_1		MGYG000000370	FMHCMONL_00833	JetC_III
	3300002735_4	GJODOBFP_00354	ATPase_TypeIA		MALA_SAMN05422128_METAG_GFOMCGFD	KNLDMIBK_01379	Type_II_MTases		MGYG000000370	FMHCMONL_00851	RosmerTA_RmrA_2677172838
	3300002735_4	GJODOBFP_00458	ATPase_TypeIA		MALA_SAMN05422128_METAG_GFOMCGFD	KNLDMIBK_01405	ZorB		MGYG000000370	FMHCMONL_00892	PsyrTA_PsyrT
	3300002735_4	GJODOBFP_00504	AAA_21		MALA_SAMN05422128_METAG_GFOMCGFD	KNLDMIBK_01406	LmuB_SMC_Hydrolase_protease		MGYG000000370	FMHCMONL_00894	Mokosh_TypeI_MkoB
	3300002735_4	GJODOBFP_00531	ATPase_TypeIA		MALA_SAMN05422128_METAG_GFOMCGFD	KNLDMIBK_01416	brxP		MGYG000000370	FMHCMONL_00896	RosmerTA_RmrA_2677172838
	3300002735_4	GJODOBFP_00566	RosmerTA_RmrA_2617826694		MALA_SAMN05422128_METAG_GFOMCGFD	KNLDMIBK_01446	Shango_SngC		MGYG000000370	FMHCMONL_00898	DndA
	3300002735_4	GJODOBFP_00587	Avs1A		MALA_SAMN05422128_METAG_GFOMCGFD	KNLDMIBK_01461	Shango_SngC		MGYG000000370	FMHCMONL_00908	LmuB_SMC_Cap4_nuclease_II
	3300002735_4	GJODOBFP_00638	IetA		MALA_SAMN05422128_METAG_GFOMCGFD	KNLDMIBK_01500	ZorB		MGYG000000370	FMHCMONL_00973	PsyrTA_PsyrA
	3300002735_4	GJODOBFP_00666	PsyrTA_PsyrT		MALA_SAMN05422128_METAG_GFOMCGFD	KNLDMIBK_01522	LmuB_SMC_Hydrolase_protease		MGYG000000370	FMHCMONL_01034	PsyrTA_PsyrT
	3300002735_4	GJODOBFP_00694	CSD		MALA_SAMN05422128_METAG_GFOMCGFD	KNLDMIBK_01563	PtuB		MGYG000000370	FMHCMONL_01105	Dodola_DolB
	3300002735_4	GJODOBFP_00700	QatD		MALA_SAMN05422128_METAG_GFOMCGFD	KNLDMIBK_01614	Dodola_DolB		MGYG000000370	FMHCMONL_01180	Shango_SngC
	3300002735_4	GJODOBFP_00760	Shango_SngC		MALA_SAMN05422128_METAG_GFOMCGFD	KNLDMIBK_01616	CSD		MGYG000000370	FMHCMONL_01201	DEDDh_I_II_III_IV_V_VI_1
	3300002735_4	GJODOBFP_00800	LmuB_SMC_Hydrolase_protease		MALA_SAMN05422128_METAG_GFOMCGFD	KNLDMIBK_01622	AG_cyclase		MGYG000000370	FMHCMONL_01209	RosmerTA_RmrA_2677172838
	3300002735_4	GJODOBFP_00825	LmuB_SMC_Cap4_nuclease_II		MALA_SAMN05422128_METAG_GFOMCGFD	KNLDMIBK_01654	AAA_21		MGYG000000370	FMHCMONL_01227	PsyrTA_PsyrT
	3300002735_4	GJODOBFP_00842	AG_cyclase		MALA_SAMN05422128_METAG_GFOMCGFD	KNLDMIBK_01776	drt3a		MGYG000000370	FMHCMONL_01228	PsyrTA_PsyrA
	3300002735_4	GJODOBFP_00927	RosmerTA_RmrA_2603008502		MALA_SAMN05422128_METAG_GFOMCGFD	KNLDMIBK_01777	drt3b		MGYG000000370	FMHCMONL_01231	DEDDh_I_II_III_IV_V_VI_1
	3300002735_4	GJODOBFP_00928	RosmerTA_RmrA_2677172838		MALA_SAMN05422128_METAG_GFOMCGFD	KNLDMIBK_01916	Mokosh_TypeI_MkoA		MGYG000000370	FMHCMONL_01253	QatD
	3300002735_4	GJODOBFP_00929	RosmerTA_RmrA_2623274509		MALA_SAMN05422128_METAG_GFOMCGFD	KNLDMIBK_01927	Type_II_MTases		MGYG000000370	FMHCMONL_01270	Type_II_MTases
	3300002735_4	GJODOBFP_00931	RosmerTA_RmrA_2677172838		MALA_SAMN05422128_METAG_GFOMCGFD	KNLDMIBK_01948	JetC_I		MGYG000000370	FMHCMONL_01274	RosmerTA_RmrA_2623274509
	3300002735_4	GJODOBFP_00988	AG_cyclase		MALA_SAMN05422128_METAG_GFOMCGFD	KNLDMIBK_01976	WYL_I_II_III_IV_V_VI_4		MGYG000000370	FMHCMONL_01331	MzaA
	3300002735_4	GJODOBFP_01032	RosmerTA_RmrA_2753529055		MALA_SAMN05422128_METAG_GFOMCGFD	KNLDMIBK_02043	Dodola_DolB		MGYG000000370	FMHCMONL_01372	DndA
	3300002735_4	GJODOBFP_01033	RosmerTA_RmrA_2634882613		MALA_SAMN05422128_METAG_GFOMCGFD	KNLDMIBK_02109	SspH		MGYG000000370	FMHCMONL_01411	ShosTA_ShosT
	3300002735_4	GJODOBFP_01110	RosmerTA_RmrA_2603008502		MALA_SAMN05422128_METAG_GFOMCGFD	KNLDMIBK_02175	LmuB_SMC_FMO		MGYG000000370	FMHCMONL_01481	LmuB_SMC_Cap4_nuclease_II
	3300002735_4	GJODOBFP_01127	DndA		MALA_SAMN05422128_METAG_GFOMCGFD	KNLDMIBK_02211	DinG_IV-A_2		MGYG000000370	FMHCMONL_01527	AAA_21
	3300002735_4	GJODOBFP_01132	AG_E1_ThiF		MALA_SAMN05422128_METAG_GFOMCGFD	KNLDMIBK_02282	PsyrTA_PsyrT		MGYG000000370	FMHCMONL_01583	RosmerTA_RmrA_2677172838
	3300002735_4	GJODOBFP_01157	RosmerTA_RmrA_2664250653		MALA_SAMN05422128_METAG_GFOMCGFD	KNLDMIBK_02520	PsyrTA_PsyrT		MGYG000000370	FMHCMONL_01601	LmuB_SMC_Cap4_nuclease_II
	3300002735_4	GJODOBFP_01232	RosmerTA_RmrA_2664250653		MALA_SAMN05422128_METAG_GFOMCGFD	KNLDMIBK_02538	Type_I_MTases		MGYG000000370	FMHCMONL_01607	Type_II_MTases
	3300002735_4	GJODOBFP_01235	RosmerTA_RmrA_2664250653		MALA_SAMN05422128_METAG_GFOMCGFD	KNLDMIBK_02541	RosmerTA_RmrA_2634932349		MGYG000000370	FMHCMONL_01610	AG_E1_ThiF
	3300002735_4	GJODOBFP_01236	RosmerTA_RmrA_2664250653		MALA_SAMN05422128_METAG_GFOMCGFD	KNLDMIBK_02550	Shango_SngC		MGYG000000370	FMHCMONL_01629	RosmerTA_RmrA_2677172838
	3300002735_4	GJODOBFP_01416	Dodola_DolB		MALA_SAMN05422128_METAG_GFOMCGFD	KNLDMIBK_02551	Shango_SngB		MGYG000000370	FMHCMONL_01631	DUF3800
	3300002735_4	GJODOBFP_01418	Dodola_DolB		MALA_SAMN05422128_METAG_GFOMCGFD	KNLDMIBK_02552	Shango_SngA		MGYG000000370	FMHCMONL_01644	Dodola_DolB
	3300002735_4	GJODOBFP_01424	RosmerTA_RmrA_2676476075		MALA_SAMN05422128_METAG_GFOMCGFD	KNLDMIBK_02559	Phospholipase		MGYG000000370	FMHCMONL_01656	RosmerTA_RmrA_2753529055
	3300002735_4	GJODOBFP_01428	SspH		MALA_SAMN05422128_METAG_GFOMCGFD	KNLDMIBK_02622	QatD		MGYG000000370	FMHCMONL_01704	Type_II_REases
	3300002735_4	GJODOBFP_01444	RosmerTA_RmrA_2603008502		MALA_SAMN05422128_METAG_GFOMCGFD	KNLDMIBK_02673	LmuB_SMC_Cap4_nuclease_II		MGYG000000370	FMHCMONL_01737	Dodola_DolB
	3300002735_4	GJODOBFP_01445	RosmerTA_RmrA_2603008502		MALA_SAMN05422128_METAG_GFOMCGFD	KNLDMIBK_02692	DndA		MGYG000000370	FMHCMONL_01739	Type_II_MTases
	3300002735_4	GJODOBFP_01455	RosmerTA_RmrA_2664250653		MALA_SAMN05422128_METAG_GFOMCGFD	KNLDMIBK_02696	DndA		MGYG000000370	FMHCMONL_01741	Uzume_UzuA
	3300002735_4	GJODOBFP_01488	LmuA_effector_Mrr		MALA_SAMN05422128_METAG_GFOMCGFD	KNLDMIBK_02711	JetC_III		MGYG000000370	FMHCMONL_01745	GajB_2
	3300002735_4	GJODOBFP_01490	LmuB_SMC_Cap4_nuclease_II		MALA_SAMN05422128_METAG_GFOMCGFD	KNLDMIBK_02746	PsyrTA_PsyrT		MGYG000000370	FMHCMONL_01824	RosmerTA_RmrA_2617826694
	3300002735_4	GJODOBFP_01493	Type_I_MTases		MALA_SAMN05422128_METAG_GFOMCGFD	KNLDMIBK_02777	DEDDh_I_II_III_IV_V_VI_1		MGYG000000370	FMHCMONL_01859	RosmerTA_RmrA_2677172838
	3300002735_4	GJODOBFP_01495	Type_I_S		MALA_SAMN05422128_METAG_GFOMCGFD	KNLDMIBK_02792	DEDDh_I_II_III_IV_V_VI_1		MGYG000000370	FMHCMONL_01872	RosmerTA_RmrA_2634882613
	3300002735_4	GJODOBFP_01496	Type_I_REases		MALA_SAMN05422128_METAG_GFOMCGFD	KNLDMIBK_02849	LmuB_SMC_Hydrolase_protease		MGYG000000370	FMHCMONL_01881	MzaA
	3300002735_4	GJODOBFP_01506	RosmerTA_RmrA_2753529055		MALA_SAMN05422128_METAG_GFOMCGFD	KNLDMIBK_02866	AAA_21		MGYG000000370	FMHCMONL_01910	RosmerTA_RmrA_2662548665
	3300002735_4	GJODOBFP_01550	MzaA		MALA_SAMN05422128_METAG_GFOMCGFD	KNLDMIBK_02868	Dodola_DolB		MGYG000000370	FMHCMONL_01912	Mokosh_TypeI_MkoA
	3300002735_4	GJODOBFP_01677	AAA_21		MALA_SAMN05422128_METAG_GFOMCGFD	KNLDMIBK_02869	RosmerTA_RmrA_2623274509		MGYG000000370	FMHCMONL_01913	Mokosh_TypeI_MkoA
	3300002735_4	GJODOBFP_01682	Dodola_DolB		MALA_SAMN05422128_METAG_GFOMCGFD	KNLDMIBK_02899	CSD		MGYG000000370	FMHCMONL_01926	SspH
	3300002735_4	GJODOBFP_01767	AAA_21		MALA_SAMN05422128_METAG_GFOMCGFD	KNLDMIBK_02944	Dodola_DolB		MGYG000000370	FMHCMONL_01944	Hydrolase
	3300002735_4	GJODOBFP_01845	PsyrTA_PsyrT		MALA_SAMN05422128_METAG_GFOMCGFD	KNLDMIBK_02961	AAA_21		MGYG000000370	FMHCMONL_01963	DarG
	3300002735_4	GJODOBFP_02100	SspH		MALA_SAMN05422128_METAG_GFOMCGFD	KNLDMIBK_02996	PsyrTA_PsyrT		MGYG000000370	FMHCMONL_01981	RosmerTA_RmrA_2603008502
	3300002735_4	GJODOBFP_02127	Dodola_DolB		MALA_SAMN05422128_METAG_GFOMCGFD	KNLDMIBK_03008	CSD		MGYG000000370	FMHCMONL_01983	GajB_2
	3300002735_4	GJODOBFP_02131	PsyrTA_PsyrT		MALA_SAMN05422128_METAG_GFOMCGFD	KNLDMIBK_03012	ZorB		MGYG000000370	FMHCMONL_01985	JetC_I
	3300002735_4	GJODOBFP_02164	LmuB_SMC_Hydrolase_protease		MALA_SAMN05422128_METAG_GFOMCGFD	KNLDMIBK_03013	DEDDh_I_II_III_IV_V_VI_1		MGYG000000370	FMHCMONL_02074	Mokosh_TypeI_MkoA
	3300002735_4	GJODOBFP_02177	Mokosh_TypeI_MkoA		MALA_SAMN05422128_METAG_GFOMCGFD	KNLDMIBK_03027	Type_II_MTases		MGYG000000370	FMHCMONL_02095	DEDDh_I_II_III_IV_V_VI_1
	3300002735_4	GJODOBFP_02180	GajB_2		MALA_SAMN05422128_METAG_GFOMCGFD	KNLDMIBK_03091	QatD		MGYG000000370	FMHCMONL_02097	PsyrTA_PsyrT
	3300002735_4	GJODOBFP_02181	GajA		MALA_SAMN05422128_METAG_GFOMCGFD	KNLDMIBK_03131	Mokosh_TypeI_MkoA		MGYG000000370	FMHCMONL_02155	Dodola_DolB
	3300002735_4	GJODOBFP_02202	Avs1A		MALA_SAMN05422128_METAG_GFOMCGFD	KNLDMIBK_03148	Shango_SngC		MGYG000000370	FMHCMONL_02289	RosmerTA_RmrA_2677172838
	3300002735_4	GJODOBFP_02269	AAA_21		MALA_SAMN05422128_METAG_GFOMCGFD	KNLDMIBK_03225	AG_E1_ThiF		MGYG000000370	FMHCMONL_02334	LmuB_SMC_Mrr
	3300002735_4	GJODOBFP_02274	Shango_SngC		MALA_SAMN05422128_METAG_GFOMCGFD	KNLDMIBK_03252	GajB_2		MGYG000000370	FMHCMONL_02396	RosmerTA_RmrA_2623274509
	3300002735_4	GJODOBFP_02302	Type_II_MTases		MALA_SAMN05422128_METAG_GFOMCGFD	KNLDMIBK_03325	LmuB_SMC_Hydrolase_protease		MGYG000000370	FMHCMONL_02434	Type_II_MTases
	3300002735_4	GJODOBFP_02308	Shango_SngC		MALA_SAMN05422128_METAG_GFOMCGFD	KNLDMIBK_03415	Shango_SngC		MGYG000000370	FMHCMONL_02449	DndA
	3300002735_4	GJODOBFP_02334	LmuB_SMC_Hydrolase_protease		MALA_SAMN05422128_METAG_GFOMCGFD	KNLDMIBK_03439	ShosTA_ShosT		MGYG000000370	FMHCMONL_02474	RosmerTA_RmrA_2617826694
	3300002735_4	GJODOBFP_02416	RosmerTA_RmrA_2623274509		MALA_SAMN05422128_METAG_GFOMCGFD	KNLDMIBK_03442	Aditi_DitB		MGYG000000370	FMHCMONL_02490	RosmerTA_RmrA_2734955840
	3300002735_4	GJODOBFP_02419	Cyclase_SMODS		MALA_SAMN05422128_METAG_GFOMCGFD	KNLDMIBK_03459	Type_II_REases		MGYG000000370	FMHCMONL_02520	PrimPol_I_II_III_IV_V_VI_1
	3300002735_4	GJODOBFP_02420	2TM_Gros		MALA_SAMN05422128_METAG_GFOMCGFD	KNLDMIBK_03544	Menshen_NsnA		MGYG000000370	FMHCMONL_02528	drmMII
	3300002735_4	GJODOBFP_02422	ATPase_TOPRIM_COG3593		MALA_SAMN05422128_METAG_GFOMCGFD	KNLDMIBK_03590	LmuB_SMC_Cap4_nuclease_II		MGYG000000370	FMHCMONL_02534	SspD
	3300002735_4	GJODOBFP_02424	Mokosh_TypeI_MkoA		MALA_SAMN05422128_METAG_GFOMCGFD	KNLDMIBK_03599	RosmerTA_RmrA_2677172838		MGYG000000370	FMHCMONL_02539	DinG_IV-A_2
	3300002735_4	GJODOBFP_02434	Type_II_REases		MALA_SAMN05422128_METAG_GFOMCGFD	KNLDMIBK_03639	Dodola_DolB		MGYG000000379	CIBOBNGA_00003	PsyrTA_PsyrT
	3300002735_4	GJODOBFP_02435	Type_II_MTases		MALA_SAMN05422128_METAG_GFOMCGFD	KNLDMIBK_03651	ZorB		MGYG000000379	CIBOBNGA_00028	drmMII
	3300002735_4	GJODOBFP_02443	AAA_21		MALA_SAMN05422128_METAG_GFOMCGFD	KNLDMIBK_03659	Dodola_DolB		MGYG000000379	CIBOBNGA_00034	RosmerTA_RmrA_2676476075
	3300002735_4	GJODOBFP_02451	SspH		MALA_SAMN05422128_METAG_GFOMCGFD	KNLDMIBK_03662	RosmerTA_RmrT_2585209417		MGYG000000379	CIBOBNGA_00071	Mokosh_TypeI_MkoA
	3300002735_4	GJODOBFP_02498	Type_II_MTases		MALA_SAMN05422128_METAG_GFOMCGFD	KNLDMIBK_03663	RosmerTA_RmrA_2585209417		MGYG000000379	CIBOBNGA_00075	ShosTA_ShosT
	3300002735_4	GJODOBFP_02546	Type_II_MTases		MALA_SAMN05422128_METAG_GFOMCGFD	KNLDMIBK_03664	Borvo_BovA		MGYG000000379	CIBOBNGA_00095	LmuB_SMC_Mrr
	3300002735_4	GJODOBFP_02566	AAA_21		MALA_SAMN05422128_METAG_GFOMCGFD	KNLDMIBK_03666	GajB_3		MGYG000000379	CIBOBNGA_00107	GajB_2
	3300002735_4	GJODOBFP_02586	pglW		MALA_SAMN05422128_METAG_GFOMCGFD	KNLDMIBK_03667	GajA		MGYG000000379	CIBOBNGA_00113	MzaA
	3300002735_4	GJODOBFP_02668	DarG		MALA_SAMN05422128_METAG_GFOMCGFD	KNLDMIBK_03673	Mokosh_TypeI_MkoB2		MGYG000000379	CIBOBNGA_00123	WYL_I_II_III_IV_V_VI_1
	3300002735_4	GJODOBFP_02679	GajB_2		MALA_SAMN05422128_METAG_GFOMCGFD	KNLDMIBK_03674	Mokosh_TypeI_MkoA2		MGYG000000379	CIBOBNGA_00139	Mokosh_TypeI_MkoA
	3300002735_4	GJODOBFP_02683	RosmerTA_RmrA_2600853143		MALA_SAMN05422128_METAG_GFOMCGFD	KNLDMIBK_03688	LmuB_SMC_Cap4_nuclease_II		MGYG000000379	CIBOBNGA_00203	Dodola_DolB
	3300002735_4	GJODOBFP_02725	RosmerTA_RmrA_2600853143		MALA_SAMN05422128_METAG_GFOMCGFD	KNLDMIBK_03737	LmuB_SMC_Cap4_nuclease_II		MGYG000000379	CIBOBNGA_00204	Dodola_DolB
	3300002735_4	GJODOBFP_02777	RosmerTA_RmrA_2603008502		MALA_SAMN05422128_METAG_GFOMCGFD	KNLDMIBK_03861	DEDDh_I_II_III_IV_V_VI_1		MGYG000000379	CIBOBNGA_00219	DEDDh_I_II_III_IV_V_VI_1
	3300002735_4	GJODOBFP_02785	RosmerTA_RmrA_2641389401		MALA_SAMN05422128_METAG_GFOMCGFD	KNLDMIBK_03867	Type_II_MTases		MGYG000000379	CIBOBNGA_00265	RosmerTA_RmrA_2623274509
	3300002735_4	GJODOBFP_02786	RosmerTA_RmrA_2623274509		MALA_SAMN05422128_METAG_GFOMCGFD	KNLDMIBK_03912	Dodola_DolB		MGYG000000379	CIBOBNGA_00278	PsyrTA_PsyrT
	3300002735_4	GJODOBFP_02788	RosmerTA_RmrA_2603008502		MALA_SAMN05422128_METAG_GFOMCGFD	KNLDMIBK_03913	Dodola_DolB		MGYG000000379	CIBOBNGA_00280	SspH
	3300002735_4	GJODOBFP_02792	HEPN		MALA_SAMN05422128_METAG_GFOMCGFD	KNLDMIBK_03937	AG_E1_ThiF		MGYG000000379	CIBOBNGA_00288	RosmerTA_RmrA_2603008502
	3300002735_4	GJODOBFP_02840	Cyclase_SMODS		MALA_SAMN05422128_METAG_GFOMCGFD	KNLDMIBK_03940	RosmerTA_RmrA_2634932349		MGYG000000379	CIBOBNGA_00291	ShosTA_ShosT
	3300002735_4	GJODOBFP_02860	CSD		MALA_SAMN05422133_METAG_LICJKDFC	ALDPMNIO_00009	LmuB_SMC_Cap4_nuclease_II		MGYG000000379	CIBOBNGA_00417	RosmerTA_RmrA_2603008502
	3300002735_4	GJODOBFP_02885	JetD_II		MALA_SAMN05422133_METAG_LICJKDFC	ALDPMNIO_00053	brxP		MGYG000000379	CIBOBNGA_00512	AAA_21
	3300002735_4	GJODOBFP_02921	ZorD		MALA_SAMN05422133_METAG_LICJKDFC	ALDPMNIO_00178	JetC_II		MGYG000000379	CIBOBNGA_00562	AAA_21
	3300002735_4	GJODOBFP_02951	PsyrTA_PsyrT		MALA_SAMN05422133_METAG_LICJKDFC	ALDPMNIO_00192	LmuB_SMC_Hydrolase_protease		MGYG000000379	CIBOBNGA_00580	Mokosh_TypeI_MkoA
	3300002735_4	GJODOBFP_02952	CSD		MALA_SAMN05422133_METAG_LICJKDFC	ALDPMNIO_00197	ZorA		MGYG000000379	CIBOBNGA_00602	PsyrTA_PsyrT
	3300002735_4	GJODOBFP_02956	AG_cyclase		MALA_SAMN05422133_METAG_LICJKDFC	ALDPMNIO_00251	HNH_TIGR02646		MGYG000000379	CIBOBNGA_00629	LmuB_SMC_Cap4_nuclease_II
	3300002735_4	GJODOBFP_02963	JetC_III		MALA_SAMN05422133_METAG_LICJKDFC	ALDPMNIO_00266	AAA_21		MGYG000000379	CIBOBNGA_00656	AAA_21
	3300002735_4	GJODOBFP_02964	RT_I_II_III_IV_V_VI_1		MALA_SAMN05422133_METAG_LICJKDFC	ALDPMNIO_00388	PsyrTA_PsyrA		MGYG000000379	CIBOBNGA_00724	RosmerTA_RmrA_2734955840
	3300002735_4	GJODOBFP_03008	RosmerTA_RmrA_2634932349		MALA_SAMN05422133_METAG_LICJKDFC	ALDPMNIO_00401	ShosTA_ShosT		MGYG000000379	CIBOBNGA_00754	LmuB_SMC_Cap4_nuclease_II
	3300002735_4	GJODOBFP_03012	SspH		MALA_SAMN05422133_METAG_LICJKDFC	ALDPMNIO_00563	Type_II_MTases		MGYG000000379	CIBOBNGA_00772	AG_E1_ThiF
	3300002735_4	GJODOBFP_03018	RosmerTA_RmrA_2641389401		MALA_SAMN05422133_METAG_LICJKDFC	ALDPMNIO_00564	DndB		MGYG000000379	CIBOBNGA_00802	PsyrTA_PsyrA
	3300002735_4	GJODOBFP_03053	brxP		MALA_SAMN05422133_METAG_LICJKDFC	ALDPMNIO_00590	Dodola_DolB		MGYG000000379	CIBOBNGA_00808	JetC_I
	3300002735_4	GJODOBFP_03061	Type_II_MTases		MALA_SAMN05422133_METAG_LICJKDFC	ALDPMNIO_00640	PsyrTA_PsyrA		MGYG000000379	CIBOBNGA_00838	Avs1A
	3300002735_4	GJODOBFP_03065	Type_I_REases		MALA_SAMN05422133_METAG_LICJKDFC	ALDPMNIO_00691	RosmerTA_RmrA_2662548665		MGYG000000379	CIBOBNGA_00915	LmuB_SMC_Cap4_nuclease_II
	3300002735_4	GJODOBFP_03070	AAA_15		MALA_SAMN05422133_METAG_LICJKDFC	ALDPMNIO_00788	Dodola_DolB		MGYG000000379	CIBOBNGA_00922	Dynamins_LeoC
	3300002735_4	GJODOBFP_03081	RosmerTA_RmrA_2603008502		MALA_SAMN05422133_METAG_LICJKDFC	ALDPMNIO_00831	QatD		MGYG000000379	CIBOBNGA_01042	QatD
	3300002735_4	GJODOBFP_03082	RosmerTA_RmrA_2634932349		MALA_SAMN05422133_METAG_LICJKDFC	ALDPMNIO_00880	PsyrTA_PsyrT		MGYG000000379	CIBOBNGA_01051	RosmerTA_RmrA_2603008502
	3300002735_4	GJODOBFP_03131	DinG_IV-A_2		MALA_SAMN05422133_METAG_LICJKDFC	ALDPMNIO_00934	QatA		MGYG000000379	CIBOBNGA_01069	GajB_2
	3300002735_4	GJODOBFP_03177	DndA		MALA_SAMN05422133_METAG_LICJKDFC	ALDPMNIO_00944	WYL_I_II_III_IV_V_VI_1		MGYG000000379	CIBOBNGA_01074	AAA_21
	3300002735_4	GJODOBFP_03197	DinG_IV-A_2		MALA_SAMN05422133_METAG_LICJKDFC	ALDPMNIO_00964	LmuB_SMC_Lipase		MGYG000000379	CIBOBNGA_01111	Dodola_DolB
	3300002735_4	GJODOBFP_03215	GajB_3		MALA_SAMN05422133_METAG_LICJKDFC	ALDPMNIO_00989	IetA		MGYG000000379	CIBOBNGA_01113	JetC_III
	3300002735_4	GJODOBFP_03267	LmuB_SMC_Cap4_nuclease_II		MALA_SAMN05422133_METAG_LICJKDFC	ALDPMNIO_01144	Mokosh_TypeI_MkoB		MGYG000000379	CIBOBNGA_01114	JetC_III
	3300002735_4	GJODOBFP_03286	RosmerTA_RmrA_2603008502		MALA_SAMN05422133_METAG_LICJKDFC	ALDPMNIO_01240	LmuB_SMC_Hydrolase_protease		MGYG000000379	CIBOBNGA_01115	LmuB_SMC_Hydrolase_protease
	3300002735_4	GJODOBFP_03288	RosmerTA_RmrA_2623274509		MALA_SAMN05422133_METAG_LICJKDFC	ALDPMNIO_01302	ShosTA_ShosT		MGYG000000379	CIBOBNGA_01126	RosmerTA_RmrA_2662548665
	3300002735_4	GJODOBFP_03362	HamB		MALA_SAMN05422133_METAG_LICJKDFC	ALDPMNIO_01325	CSD		MGYG000000379	CIBOBNGA_01148	RosmerTA_RmrA_2677172838
	3300002735_4	GJODOBFP_03363	Shango_SngC		MALA_SAMN05422133_METAG_LICJKDFC	ALDPMNIO_01596	RosmerTA_RmrA_2634932349		MGYG000000379	CIBOBNGA_01218	ShosTA_ShosT
	3300002735_4	GJODOBFP_03377	Shango_SngC		MALA_SAMN05422133_METAG_LICJKDFC	ALDPMNIO_01597	RosmerTA_RmrA_2634932349		MGYG000000379	CIBOBNGA_01261	Type_II_MTases
	3300002735_4	GJODOBFP_03420	Dodola_DolB		MALA_SAMN05422133_METAG_LICJKDFC	ALDPMNIO_01842	Type_II_MTases		MGYG000000379	CIBOBNGA_01266	ShosTA_ShosT
	3300002735_4	GJODOBFP_03425	ShosTA_ShosA		MALA_SAMN05422133_METAG_LICJKDFC	ALDPMNIO_01854	LmuB_SMC_Cap4_nuclease_II		MGYG000000379	CIBOBNGA_01282	Dodola_DolB
	3300002735_4	GJODOBFP_03572	JetC_III		MALA_SAMN05422133_METAG_LICJKDFC	ALDPMNIO_01900	HerA_DUF		MGYG000000379	CIBOBNGA_01288	AAA_21
	3300002735_4	GJODOBFP_03605	LmuB_SMC_Cap4_nuclease_II		MALA_SAMN05422133_METAG_LICJKDFC	ALDPMNIO_01953	GajB_2		MGYG000000379	CIBOBNGA_01292	Dodola_DolB
	3300002735_4	GJODOBFP_03734	DEDDh_I_II_III_IV_V_VI_1		MALA_SAMN05422133_METAG_LICJKDFC	ALDPMNIO_02049	GajB_2		MGYG000000379	CIBOBNGA_01305	SspH
	3300002735_4	GJODOBFP_03760	AAA_21		MALA_SAMN05422133_METAG_LICJKDFC	ALDPMNIO_02074	Dodola_DolB		MGYG000000379	CIBOBNGA_01311	Mokosh_TypeI_MkoA
	3300002735_4	GJODOBFP_03766	drmB		MALA_SAMN05422133_METAG_LICJKDFC	ALDPMNIO_02076	RosmerTA_RmrA_2623274509		MGYG000000379	CIBOBNGA_01339	DarG
	3300002735_4	GJODOBFP_03767	drmA		MALA_SAMN05422133_METAG_LICJKDFC	ALDPMNIO_02082	DEDDh_I_II_III_IV_V_VI_1		MGYG000000379	CIBOBNGA_01417	RosmerTA_RmrA_2662548665
	3300002735_4	GJODOBFP_03769	drmMII		MALA_SAMN05422133_METAG_LICJKDFC	ALDPMNIO_02161	JetC_I		MGYG000000379	CIBOBNGA_01427	RosmerTA_RmrA_2677172838
	3300002735_4	GJODOBFP_03779	GajB_2		MALA_SAMN05422133_METAG_LICJKDFC	ALDPMNIO_02289	Shango_SngC		MGYG000000379	CIBOBNGA_01443	RosmerTA_RmrA_2664250653
	3300002735_4	GJODOBFP_03867	ZorB		MALA_SAMN05422133_METAG_LICJKDFC	ALDPMNIO_02308	JetC_III		MGYG000000379	CIBOBNGA_01447	RosmerTA_RmrA_2662548665
	3300002735_4	GJODOBFP_03891	AAA_21		MALA_SAMN05422133_METAG_LICJKDFC	ALDPMNIO_02313	Shango_SngC		MGYG000000379	CIBOBNGA_01461	Type_III_REases
	3300002735_4	GJODOBFP_03892	AAA_21		MALA_SAMN05422133_METAG_LICJKDFC	ALDPMNIO_02329	RosmerTA_RmrA_2662548665		MGYG000000379	CIBOBNGA_01464	AAA_21
	3300002735_4	GJODOBFP_03914	AAA_21		MALA_SAMN05422133_METAG_LICJKDFC	ALDPMNIO_02330	Shango_SngC		MGYG000000379	CIBOBNGA_01467	Type_IIG
	3300002735_4	GJODOBFP_03931	ShosTA_ShosT		MALA_SAMN05422133_METAG_LICJKDFC	ALDPMNIO_02387	ZorB		MGYG000000379	CIBOBNGA_01468	Type_II_REases
	3300002735_4	GJODOBFP_03974	JetC_I		MALA_SAMN05422133_METAG_LICJKDFC	ALDPMNIO_02391	RosmerTA_RmrA_2634932349		MGYG000000379	CIBOBNGA_01469	Type_II_MTases
	3300002735_4	GJODOBFP_04023	Mokosh_TypeI_MkoB2		MALA_SAMN05422133_METAG_LICJKDFC	ALDPMNIO_02397	E2_II		MGYG000000379	CIBOBNGA_01480	DruM
	3300002735_4	GJODOBFP_04036	RosmerTA_RmrA_2623274509		MALA_SAMN05422133_METAG_LICJKDFC	ALDPMNIO_02398	Cyclase_II		MGYG000000379	CIBOBNGA_01482	ZorD
	3300002735_4	GJODOBFP_04058	Type_I_REases		MALA_SAMN05422133_METAG_LICJKDFC	ALDPMNIO_02448	AAA_21		MGYG000000379	CIBOBNGA_01486	RosmerTA_RmrA_2617826694
	3300002735_4	GJODOBFP_04059	Type_I_S		MALA_SAMN05422133_METAG_LICJKDFC	ALDPMNIO_02494	Type_II_MTases		MGYG000000379	CIBOBNGA_01503	RosmerTA_RmrA_2676476075
	3300002735_4	GJODOBFP_04060	Type_I_MTases		MALA_SAMN05422133_METAG_LICJKDFC	ALDPMNIO_02510	PsyrTA_PsyrT		MGYG000000379	CIBOBNGA_01599	ATPase_TOPRIM_COG3593
	3300002735_4	GJODOBFP_04075	AAA_21		MALA_SAMN05422133_METAG_LICJKDFC	ALDPMNIO_02539	LmuB_SMC_Hydrolase_protease		MGYG000000379	CIBOBNGA_01606	RosmerTA_RmrA_2677172838
	3300002735_4	GJODOBFP_04094	LmuB_SMC_Hydrolase_protease		MALA_SAMN05422133_METAG_LICJKDFC	ALDPMNIO_02550	brxP		MGYG000000379	CIBOBNGA_01692	SoFic
	3300002735_4	GJODOBFP_04102	LmuB_SMC_Mrr		MALA_SAMN05422133_METAG_LICJKDFC	ALDPMNIO_02595	MzaA		MGYG000000379	CIBOBNGA_01693	Cyclase_II
	3300002735_4	GJODOBFP_04117	AG_E1_ThiF		MALA_SAMN05422133_METAG_LICJKDFC	ALDPMNIO_02720	LmuB_SMC_Cap4_nuclease_II		MGYG000000379	CIBOBNGA_01694	E2_II
	3300002735_4	GJODOBFP_04147	WYL_I_II_III_IV_V_VI_1		MALA_SAMN05422133_METAG_LICJKDFC	ALDPMNIO_02733	Type_IIG		MGYG000000379	CIBOBNGA_01695	Effector_4TM_S_4TM
	3300002735_4	GJODOBFP_04281	RosmerTA_RmrA_2603008502		MALA_SAMN05422133_METAG_LICJKDFC	ALDPMNIO_02738	RosmerTA_RmrA_2676476075		MGYG000000379	CIBOBNGA_01762	RosmerTA_RmrA_2603008502
	3300002735_4	GJODOBFP_04282	RosmerTA_RmrA_2677172838		MALA_SAMN05422133_METAG_LICJKDFC	ALDPMNIO_02870	AG_cyclase		MGYG000000379	CIBOBNGA_01787	RosmerTA_RmrA_2677172838
	3300002735_4	GJODOBFP_04293	Type_II_MTases		MALA_SAMN05422133_METAG_LICJKDFC	ALDPMNIO_02876	Mokosh_TypeI_MkoB		MGYG000000379	CIBOBNGA_01798	DndA
	3300002735_4	GJODOBFP_04296	SspD		MALA_SAMN05422133_METAG_LICJKDFC	ALDPMNIO_03007	LmuB_SMC_Cap4_nuclease_II		MGYG000000379	CIBOBNGA_01809	RosmerTA_RmrA_2603008502
	3300002735_4	GJODOBFP_04305	Type_II_MTases		MALA_SAMN05422133_METAG_LICJKDFC	ALDPMNIO_03017	DarG		MGYG000000379	CIBOBNGA_01822	Type_II_MTases
	3300002735_4	GJODOBFP_04307	ZorD		MALA_SAMN05422133_METAG_LICJKDFC	ALDPMNIO_03215	ZorB		MGYG000000379	CIBOBNGA_01886	Dodola_DolB
	3300002735_4	GJODOBFP_04357	SspH		MALA_SAMN05422133_METAG_LICJKDFC	ALDPMNIO_03327	Type_II_REases		MGYG000000379	CIBOBNGA_01895	LmuB_SMC_Cap4_nuclease_II
	3300002735_4	GJODOBFP_04374	ThsB_Global		MALA_SAMN05422133_METAG_LICJKDFC	ALDPMNIO_03328	Type_II_REases		MGYG000000379	CIBOBNGA_01912	AAA_21
	3300002735_4	GJODOBFP_04376	QatA		MALA_SAMN05422133_METAG_LICJKDFC	ALDPMNIO_03329	Type_II_MTases		MGYG000000379	CIBOBNGA_01938	RosmerTA_RmrA_2603008502
	3300002735_4	GJODOBFP_04377	QatB		MALA_SAMN05422133_METAG_LICJKDFC	ALDPMNIO_03341	Shango_SngC		MGYG000000392	KOCHGOLJ_00016	LmuB_SMC_Hydrolase_protease
	3300002735_4	GJODOBFP_04378	QatC		MALA_SAMN05422133_METAG_LICJKDFC	ALDPMNIO_03344	DndA		MGYG000000392	KOCHGOLJ_00019	WYL_I_II_III_IV_V_VI_4
	3300002735_4	GJODOBFP_04379	QatD		MALA_SAMN05422133_METAG_LICJKDFC	ALDPMNIO_03350	DndA		MGYG000000392	KOCHGOLJ_00020	WYL_I_II_III_IV_V_VI_4
	3300002735_4	GJODOBFP_04382	Mokosh_TypeI_MkoA2		MALA_SAMN05422133_METAG_LICJKDFC	ALDPMNIO_03442	TniQ_I-F_1		MGYG000000392	KOCHGOLJ_00069	Mokosh_TypeI_MkoA
	3300005337_12	FEMIBNKE_00011	PRTase_WH		MALA_SAMN05422133_METAG_LICJKDFC	ALDPMNIO_03447	IetA		MGYG000000392	KOCHGOLJ_00073	Mokosh_TypeI_MkoA
	3300005337_12	FEMIBNKE_00066	cas3HD_I_1		MALA_SAMN05422133_METAG_LICJKDFC	ALDPMNIO_03454	Jab		MGYG000000392	KOCHGOLJ_00078	Hydrolase
	3300005337_12	FEMIBNKE_00097	ZorB		MALA_SAMN05422133_METAG_LICJKDFC	ALDPMNIO_03481	RosmerTA_RmrA_2600853143		MGYG000000392	KOCHGOLJ_00083	AG_E1_ThiF
	3300005337_12	FEMIBNKE_00131	LmuB_SMC_Cap4_nuclease_II		MALA_SAMN05422133_METAG_LICJKDFC	ALDPMNIO_03607	ShosTA_ShosT		MGYG000000392	KOCHGOLJ_00131	MzaA
	3300005337_12	FEMIBNKE_00252	ThsA_new_grand		MALA_SAMN05422133_METAG_LICJKDFC	ALDPMNIO_03650	Type_I_MTases		MGYG000000392	KOCHGOLJ_00141	DEDDh_I_II_III_IV_V_VI_1
	3300005337_12	FEMIBNKE_00426	ThsB_Global		MALA_SAMN05422133_METAG_LICJKDFC	ALDPMNIO_03651	Type_I_REases		MGYG000000392	KOCHGOLJ_00181	GajB_2
	3300005337_12	FEMIBNKE_00428	ThsB_Global		MALA_SAMN05422133_METAG_LICJKDFC	ALDPMNIO_03736	AG_E1_ThiF		MGYG000000392	KOCHGOLJ_00187	ShosTA_ShosT
	3300005337_12	FEMIBNKE_00499	ZorB		MALA_SAMN05422133_METAG_LICJKDFC	ALDPMNIO_03762	RosmerTA_RmrA_2664250653		MGYG000000392	KOCHGOLJ_00227	PsyrTA_PsyrA
	3300005337_12	FEMIBNKE_00527	DptH		MALA_SAMN05422133_METAG_LICJKDFC	ALDPMNIO_03809	AAA_21		MGYG000000392	KOCHGOLJ_00233	LmuB_SMC_Mrr
	3300005337_12	FEMIBNKE_00532	RosmerTA_RmrA_2677172838		MALA_SAMN05422133_METAG_LICJKDFC	ALDPMNIO_04123	drmC		MGYG000000392	KOCHGOLJ_00271	Dodola_DolB
	3300005337_12	FEMIBNKE_00546	cll		MALA_SAMN05422133_METAG_LICJKDFC	ALDPMNIO_04128	JetC_III		MGYG000000392	KOCHGOLJ_00272	Dodola_DolB
	3300005337_12	FEMIBNKE_00589	DndA		MALA_SAMN05422133_METAG_LICJKDFC	ALDPMNIO_04199	JetC_II		MGYG000000392	KOCHGOLJ_00284	RosmerTA_RmrA_2603008502
	3300005337_12	FEMIBNKE_00613	QatD		MALA_SAMN05422133_METAG_LICJKDFC	ALDPMNIO_04244	AG_cyclase		MGYG000000392	KOCHGOLJ_00303	RosmerTA_RmrA_2634932349
	3300005337_12	FEMIBNKE_00622	LmuB_SMC_Cap4_nuclease_II		MALA_SAMN05422133_METAG_LICJKDFC	ALDPMNIO_04287	PsyrTA_PsyrT		MGYG000000392	KOCHGOLJ_00311	AG_E1_ThiF
	3300005337_12	FEMIBNKE_00697	Type_II_MTases		MALA_SAMN05422133_METAG_LICJKDFC	ALDPMNIO_04321	RosmerTA_RmrA_2662548665		MGYG000000392	KOCHGOLJ_00335	RosmerTA_RmrA_2677172838
	3300005337_12	FEMIBNKE_00738	E2_II		MALA_SAMN05422133_METAG_LICJKDFC	ALDPMNIO_04529	ZorA		MGYG000000392	KOCHGOLJ_00352	DndA
	3300005337_12	FEMIBNKE_00748	RosmerTA_RmrA_2623274509		MALA_SAMN05422133_METAG_LICJKDFC	ALDPMNIO_04589	Type_II_MTases		MGYG000000392	KOCHGOLJ_00361	Mokosh_TypeI_MkoA
	3300005337_12	FEMIBNKE_00773	PsyrTA_PsyrA		MALA_SAMN05422133_METAG_LICJKDFC	ALDPMNIO_04591	Type_IV_REases		MGYG000000392	KOCHGOLJ_00379	DEDDh_I_II_III_IV_V_VI_1
	3300005337_12	FEMIBNKE_00776	ZorB		MALA_SAMN05422133_METAG_LICJKDFC	ALDPMNIO_04593	RosmerTA_RmrA_2662548665		MGYG000000392	KOCHGOLJ_00387	AAA_21
	3300005337_12	FEMIBNKE_00877	ATPase_TOPRIM_COG3593		MALA_SAMN05422133_METAG_LICJKDFC	ALDPMNIO_04616	ShosTA_ShosT		MGYG000000392	KOCHGOLJ_00396	LmuB_SMC_Cap4_nuclease_II
	3300005337_12	FEMIBNKE_00902	ZorB		MALA_SAMN05422133_METAG_LICJKDFC	ALDPMNIO_04624	Type_II_MTases		MGYG000000392	KOCHGOLJ_00402	LmuB_SMC_Cap4_nuclease_II
	3300005337_12	FEMIBNKE_00948	RosmerTA_RmrA_2603008502		MALA_SAMN05422133_METAG_LICJKDFC	ALDPMNIO_04626	Dodola_DolB		MGYG000000392	KOCHGOLJ_00420	AAA_21
	3300005337_12	FEMIBNKE_00955	IetA		MALA_SAMN05422133_METAG_LICJKDFC	ALDPMNIO_04643	Type_IIG		MGYG000000392	KOCHGOLJ_00434	cas2_I_II_III_IV_V_VI_3
	3300005337_12	FEMIBNKE_01013	AAA_21		MALA_SAMN05422133_METAG_LICJKDFC	ALDPMNIO_04654	RosmerTA_RmrA_2677172838		MGYG000000392	KOCHGOLJ_00435	cas1_I_II_III_IV_V_VI_6
	3300005337_12	FEMIBNKE_01032	LmuB_SMC_Cap4_nuclease_II		MALA_SAMN05422133_METAG_LICJKDFC	ALDPMNIO_04674	AAA_21		MGYG000000392	KOCHGOLJ_00436	cas4_I_II_III_IV_V_VI_6
	3300005337_12	FEMIBNKE_01071	PsyrTA_PsyrT		MALA_SAMN05422133_METAG_LICJKDFC	ALDPMNIO_04800	ZorB		MGYG000000392	KOCHGOLJ_00437	cas7_I-C_13
	3300005337_12	FEMIBNKE_01096	AAA_21		MALA_SAMN05422133_METAG_LICJKDFC	ALDPMNIO_04805	AAA_21		MGYG000000392	KOCHGOLJ_00438	cas8c_I-C_4
	3300005337_12	FEMIBNKE_01102	ShosTA_ShosT		MALA_SAMN05422133_METAG_LICJKDFC	ALDPMNIO_04810	Type_II_MTases		MGYG000000392	KOCHGOLJ_00439	cas5_I-C_11
	3300005337_12	FEMIBNKE_01110	AAA_21		MALA_SAMN05422133_METAG_LICJKDFC	ALDPMNIO_04819	AAA_21		MGYG000000392	KOCHGOLJ_00441	cas3_I_5
	3300005337_12	FEMIBNKE_01150	Dodola_DolB		MALA_SAMN05422133_METAG_LICJKDFC	ALDPMNIO_04877	Type_II_MTases		MGYG000000392	KOCHGOLJ_00465	Avs1A
	3300005337_12	FEMIBNKE_01153	DptH		MALA_SAMN05422149_METAG_CFOFNMIM	IOLCCPNH_00111	LmuB_SMC_Cap4_nuclease_II		MGYG000000392	KOCHGOLJ_00481	ShosTA_ShosT
	3300005337_12	FEMIBNKE_01156	PsyrTA_PsyrT		MALA_SAMN05422149_METAG_CFOFNMIM	IOLCCPNH_00124	Type_IIG		MGYG000000392	KOCHGOLJ_00491	PsyrTA_PsyrT
	3300005337_12	FEMIBNKE_01161	ATPase_TypeIA		MALA_SAMN05422149_METAG_CFOFNMIM	IOLCCPNH_00129	RosmerTA_RmrA_2676476075		MGYG000000392	KOCHGOLJ_00493	ShosTA_ShosT
	3300005337_12	FEMIBNKE_01167	pglZ3		MALA_SAMN05422149_METAG_CFOFNMIM	IOLCCPNH_00352	ShosTA_ShosT		MGYG000000392	KOCHGOLJ_00498	GajB_2
	3300005337_12	FEMIBNKE_01226	RosmerTA_RmrA_2677172838		MALA_SAMN05422149_METAG_CFOFNMIM	IOLCCPNH_00365	PsyrTA_PsyrA		MGYG000000392	KOCHGOLJ_00520	Dodola_DolB
	3300005337_12	FEMIBNKE_01234	DruM		MALA_SAMN05422149_METAG_CFOFNMIM	IOLCCPNH_00501	Mokosh_TypeI_MkoB		MGYG000000392	KOCHGOLJ_00530	Dodola_DolB
	3300005337_12	FEMIBNKE_01264	ZorD		MALA_SAMN05422149_METAG_CFOFNMIM	IOLCCPNH_00597	LmuB_SMC_Hydrolase_protease		MGYG000000392	KOCHGOLJ_00538	IetA
	3300005337_12	FEMIBNKE_01322	PsyrTA_PsyrT		MALA_SAMN05422149_METAG_CFOFNMIM	IOLCCPNH_00659	ShosTA_ShosT		MGYG000000392	KOCHGOLJ_00545	DndA
	3300005337_12	FEMIBNKE_01358	Shango_SngC		MALA_SAMN05422149_METAG_CFOFNMIM	IOLCCPNH_00682	CSD		MGYG000000392	KOCHGOLJ_00590	LmuB_SMC_Cap4_nuclease_II
	3300005337_12	FEMIBNKE_01422	GajB_2		MALA_SAMN05422149_METAG_CFOFNMIM	IOLCCPNH_00708	Shango_SngC		MGYG000000392	KOCHGOLJ_00627	WYL_I_II_III_IV_V_VI_1
	3300005337_12	FEMIBNKE_01456	MzaA		MALA_SAMN05422149_METAG_CFOFNMIM	IOLCCPNH_00709	RosmerTA_RmrA_2662548665		MGYG000000392	KOCHGOLJ_00658	Dodola_DolB
	3300005337_12	FEMIBNKE_01459	Type_II_REases		MALA_SAMN05422149_METAG_CFOFNMIM	IOLCCPNH_00725	Shango_SngC		MGYG000000392	KOCHGOLJ_00663	Mokosh_TypeI_MkoA
	3300005337_12	FEMIBNKE_01465	LmuB_SMC_hypothetical		MALA_SAMN05422149_METAG_CFOFNMIM	IOLCCPNH_00730	JetC_III		MGYG000000392	KOCHGOLJ_00667	Mokosh_TypeI_MkoA
	3300005337_12	FEMIBNKE_01556	ThsB_Global		MALA_SAMN05422149_METAG_CFOFNMIM	IOLCCPNH_00749	Shango_SngC		MGYG000000392	KOCHGOLJ_00672	SspH
	3300005337_12	FEMIBNKE_01557	Tiamat_TmtA_2639564464		MALA_SAMN05422149_METAG_CFOFNMIM	IOLCCPNH_00875	AG_cyclase		MGYG000000392	KOCHGOLJ_00699	JetC_III
	3300005337_12	FEMIBNKE_01560	Avs1A		MALA_SAMN05422149_METAG_CFOFNMIM	IOLCCPNH_00881	Mokosh_TypeI_MkoB		MGYG000000392	KOCHGOLJ_00734	Shango_SngC
	3300005337_12	FEMIBNKE_01563	RosmerTA_RmrA_2623274509		MALA_SAMN05422149_METAG_CFOFNMIM	IOLCCPNH_01013	LmuB_SMC_Cap4_nuclease_II		MGYG000000392	KOCHGOLJ_00751	SspH
	3300005337_12	FEMIBNKE_01573	ThsB_Global		MALA_SAMN05422149_METAG_CFOFNMIM	IOLCCPNH_01041	DndA		MGYG000000392	KOCHGOLJ_00772	DEDDh_I_II_III_IV_V_VI_1
	3300005337_12	FEMIBNKE_01586	Dodola_DolB		MALA_SAMN05422149_METAG_CFOFNMIM	IOLCCPNH_01047	DndA		MGYG000000392	KOCHGOLJ_00783	Cyclase_II
	3300005337_12	FEMIBNKE_01611	Type_II_MTases		MALA_SAMN05422149_METAG_CFOFNMIM	IOLCCPNH_01050	Shango_SngC		MGYG000000392	KOCHGOLJ_00784	E2_II
	3300005337_12	FEMIBNKE_01612	Type_II_REases		MALA_SAMN05422149_METAG_CFOFNMIM	IOLCCPNH_01062	Type_II_MTases		MGYG000000392	KOCHGOLJ_00785	Effector_4TM_S_4TM
	3300005337_12	FEMIBNKE_01632	Shango_SngC		MALA_SAMN05422149_METAG_CFOFNMIM	IOLCCPNH_01063	Type_II_REases		MGYG000000392	KOCHGOLJ_00786	Type_II_MTases
	3300005337_12	FEMIBNKE_01633	Shango_SngC		MALA_SAMN05422149_METAG_CFOFNMIM	IOLCCPNH_01064	Type_II_REases		MGYG000000392	KOCHGOLJ_00787	Type_II_REases
	3300005337_12	FEMIBNKE_01639	PsyrTA_PsyrA		MALA_SAMN05422149_METAG_CFOFNMIM	IOLCCPNH_01166	Type_I_REases		MGYG000000392	KOCHGOLJ_00833	AAA_21
	3300005337_12	FEMIBNKE_01664	DndA		MALA_SAMN05422149_METAG_CFOFNMIM	IOLCCPNH_01167	Type_I_MTases		MGYG000000392	KOCHGOLJ_00862	PsyrTA_PsyrT
	3300005337_12	FEMIBNKE_01708	JetC_III		MALA_SAMN05422149_METAG_CFOFNMIM	IOLCCPNH_01210	ShosTA_ShosT		MGYG000000392	KOCHGOLJ_00934	RosmerTA_RmrA_2623274509
	3300005337_12	FEMIBNKE_01709	AAA_15		MALA_SAMN05422149_METAG_CFOFNMIM	IOLCCPNH_01288	GajB_2		MGYG000000392	KOCHGOLJ_00935	RosmerTA_RmrA_2664250653
	3300005337_12	FEMIBNKE_01818	Avs1A		MALA_SAMN05422149_METAG_CFOFNMIM	IOLCCPNH_01342	HerA_DUF		MGYG000000392	KOCHGOLJ_00979	AAA_21
	3300005337_12	FEMIBNKE_01832	Dodola_DolB		MALA_SAMN05422149_METAG_CFOFNMIM	IOLCCPNH_01388	LmuB_SMC_Cap4_nuclease_II		MGYG000000392	KOCHGOLJ_01006	PsyrTA_PsyrT
	3300005337_12	FEMIBNKE_01862	GajB_2		MALA_SAMN05422149_METAG_CFOFNMIM	IOLCCPNH_01400	Type_II_MTases		MGYG000000392	KOCHGOLJ_01010	Type_II_MTases
	3300005337_12	FEMIBNKE_02035	ZorB		MALA_SAMN05422149_METAG_CFOFNMIM	IOLCCPNH_01480	Type_II_MTases		MGYG000000392	KOCHGOLJ_01059	QatD
	3300005337_12	FEMIBNKE_02051	DEDDh_I_II_III_IV_V_VI_1		MALA_SAMN05422149_METAG_CFOFNMIM	IOLCCPNH_01481	DndB		MGYG000000392	KOCHGOLJ_01104	Type_IV_REases
	3300005337_12	FEMIBNKE_02164	ShosTA_ShosT		MALA_SAMN05422149_METAG_CFOFNMIM	IOLCCPNH_01507	Dodola_DolB		MGYG000000392	KOCHGOLJ_01105	JetC_III
	3300005337_12	FEMIBNKE_02193	LmuB_SMC_Cap4_nuclease_II		MALA_SAMN05422149_METAG_CFOFNMIM	IOLCCPNH_01642	brxP		MGYG000000392	KOCHGOLJ_01117	Type_II_MTases
	3300005337_12	FEMIBNKE_02206	RosmerTA_RmrA_2623274509		MALA_SAMN05422149_METAG_CFOFNMIM	IOLCCPNH_01794	AAA_21		MGYG000000392	KOCHGOLJ_01119	Type_II_REases
	3300005337_12	FEMIBNKE_02338	LmuB_SMC_Mrr		MALA_SAMN05422149_METAG_CFOFNMIM	IOLCCPNH_01967	DEDDh_I_II_III_IV_V_VI_1		MGYG000000392	KOCHGOLJ_01150	Type_II_MTases
	3300005337_12	FEMIBNKE_02348	Dodola_DolB		MALA_SAMN05422149_METAG_CFOFNMIM	IOLCCPNH_01973	RosmerTA_RmrA_2623274509		MGYG000000392	KOCHGOLJ_01151	Type_II_MTases
	3300005337_12	FEMIBNKE_02367	Dodola_DolB		MALA_SAMN05422149_METAG_CFOFNMIM	IOLCCPNH_01975	Dodola_DolB		MGYG000000392	KOCHGOLJ_01170	Type_II_REases
	3300005337_12	FEMIBNKE_02443	Shango_SngC		MALA_SAMN05422149_METAG_CFOFNMIM	IOLCCPNH_02000	GajB_2		MGYG000000392	KOCHGOLJ_01171	Type_IIG
	3300005337_12	FEMIBNKE_02485	JetC_I		MALA_SAMN05422149_METAG_CFOFNMIM	IOLCCPNH_02386	RosmerTA_RmrA_2662548665		MGYG000000392	KOCHGOLJ_01248	Type_II_REases
	3300005337_12	FEMIBNKE_02705	ZorB		MALA_SAMN05422149_METAG_CFOFNMIM	IOLCCPNH_02437	PsyrTA_PsyrA		MGYG000000392	KOCHGOLJ_01302	E2_II
	3300005337_12	FEMIBNKE_02766	PsyrTA_PsyrT		MALA_SAMN05422149_METAG_CFOFNMIM	IOLCCPNH_02478	ZorB		MGYG000000392	KOCHGOLJ_01311	AAA_21
	3300005337_12	FEMIBNKE_02844	Type_II_MTases		MALA_SAMN05422149_METAG_CFOFNMIM	IOLCCPNH_02483	AAA_21		MGYG000000392	KOCHGOLJ_01312	RosmerTA_RmrA_2603008502
	3300005337_12	FEMIBNKE_02907	Dodola_DolB		MALA_SAMN05422149_METAG_CFOFNMIM	IOLCCPNH_02537	RosmerTA_RmrA_2662548665		MGYG000000392	KOCHGOLJ_01332	Hydrolase
	3300005337_12	FEMIBNKE_02923	LmuB_SMC_Cap4_nuclease_II		MALA_SAMN05422149_METAG_CFOFNMIM	IOLCCPNH_02753	drmC		MGYG000000392	KOCHGOLJ_01352	AAA_15
	3300005337_12	FEMIBNKE_03002	DEDDh_I_II_III_IV_V_VI_1		MALA_SAMN05422149_METAG_CFOFNMIM	IOLCCPNH_02758	JetC_III		MGYG000000392	KOCHGOLJ_01398	PsyrTA_PsyrT
	3300005337_12	FEMIBNKE_03039	AAA_21		MALA_SAMN05422149_METAG_CFOFNMIM	IOLCCPNH_02768	Type_II_MTases		MGYG000000392	KOCHGOLJ_01399	drmD
	3300005337_12	FEMIBNKE_03088	RosmerTA_RmrA_2634932349		MALA_SAMN05422149_METAG_CFOFNMIM	IOLCCPNH_02814	AAA_21		MGYG000000392	KOCHGOLJ_01401	GajB_2
	3300005337_12	FEMIBNKE_03124	ZorB		MALA_SAMN05422149_METAG_CFOFNMIM	IOLCCPNH_02933	AG_E1_ThiF		MGYG000000392	KOCHGOLJ_01402	DndA
	3300005337_12	FEMIBNKE_03133	ZorB		MALA_SAMN05422149_METAG_CFOFNMIM	IOLCCPNH_02948	AAA_21		MGYG000000392	KOCHGOLJ_01403	DndE
	3300005337_12	FEMIBNKE_03154	Dynamins_LeoB		MALA_SAMN05422149_METAG_CFOFNMIM	IOLCCPNH_02963	HNH_TIGR02646		MGYG000000392	KOCHGOLJ_01404	DndD
	3300005337_12	FEMIBNKE_03260	ThsA_new_grand		MALA_SAMN05422149_METAG_CFOFNMIM	IOLCCPNH_03017	ZorA		MGYG000000392	KOCHGOLJ_01405	DndC
	3300005337_12	FEMIBNKE_03282	Dodola_DolB		MALA_SAMN05422149_METAG_CFOFNMIM	IOLCCPNH_03022	LmuB_SMC_Hydrolase_protease		MGYG000000392	KOCHGOLJ_01410	Type_I_REases
	3300005337_12	FEMIBNKE_03312	SspH		MALA_SAMN05422149_METAG_CFOFNMIM	IOLCCPNH_03183	WYL_I_II_III_IV_V_VI_1		MGYG000000392	KOCHGOLJ_01411	PsyrTA_PsyrT
	3300005337_12	FEMIBNKE_03323	ATPase_TOPRIM_COG3593		MALA_SAMN05422149_METAG_CFOFNMIM	IOLCCPNH_03203	LmuB_SMC_Lipase		MGYG000000392	KOCHGOLJ_01469	DndA
	3300005337_12	FEMIBNKE_03414	LmuB_SMC_Cap4_nuclease_II		MALA_SAMN05422149_METAG_CFOFNMIM	IOLCCPNH_03228	IetA		MGYG000000392	KOCHGOLJ_01481	Abi_2
	3300005337_12	FEMIBNKE_03576	Dodola_DolB		MALA_SAMN05422149_METAG_CFOFNMIM	IOLCCPNH_03337	PsyrTA_PsyrT		MGYG000000392	KOCHGOLJ_01490	Type_II_MTases
	3300005337_12	FEMIBNKE_03604	ZorB		MALA_SAMN05422149_METAG_CFOFNMIM	IOLCCPNH_03404	Type_II_MTases		MGYG000000392	KOCHGOLJ_01492	Type_I_S
	3300005337_12	FEMIBNKE_03615	AAA_21		MALA_SAMN05422149_METAG_CFOFNMIM	IOLCCPNH_03406	Type_IV_REases		MGYG000000392	KOCHGOLJ_01496	RT_11
	3300005337_12	FEMIBNKE_03633	2TM_5		MALA_SAMN05422149_METAG_CFOFNMIM	IOLCCPNH_03408	RosmerTA_RmrA_2662548665		MGYG000000392	KOCHGOLJ_01525	RosmerTA_RmrA_2634932349
	3300005337_12	FEMIBNKE_03635	AG_cyclase		MALA_SAMN05422149_METAG_CFOFNMIM	IOLCCPNH_03431	ShosTA_ShosT		MGYG000000392	KOCHGOLJ_01526	Type_II_MTases
	3300005337_12	FEMIBNKE_03655	bSEFIR		MALA_SAMN05422149_METAG_CFOFNMIM	IOLCCPNH_03440	Type_II_MTases		MGYG000000392	KOCHGOLJ_01531	RosmerTA_RmrA_2603008502
	3300005337_12	FEMIBNKE_03665	Type_II_MTases		MALA_SAMN05422149_METAG_CFOFNMIM	IOLCCPNH_03442	Dodola_DolB		MGYG000000392	KOCHGOLJ_01547	Type_II_MTases
	3300005337_12	FEMIBNKE_03676	MzaA		MALA_SAMN05422149_METAG_CFOFNMIM	IOLCCPNH_03485	AG_cyclase		MGYG000000392	KOCHGOLJ_01605	RosmerTA_RmrA_2585209417
	3300005337_7	PKBAJNMC_00013	AAA_21		MALA_SAMN05422149_METAG_CFOFNMIM	IOLCCPNH_03585	AAA_21		MGYG000000392	KOCHGOLJ_01612	ShosTA_ShosT
	3300005337_7	PKBAJNMC_00018	ZorB		MALA_SAMN05422149_METAG_CFOFNMIM	IOLCCPNH_03689	QatD		MGYG000000392	KOCHGOLJ_01615	RosmerTA_RmrA_2676476075
	3300005337_7	PKBAJNMC_00038	DarG		MALA_SAMN05422149_METAG_CFOFNMIM	IOLCCPNH_03756	Dodola_DolB		MGYG000000392	KOCHGOLJ_01652	ShosTA_ShosT
	3300005337_7	PKBAJNMC_00050	QueC		MALA_SAMN05422149_METAG_CFOFNMIM	IOLCCPNH_03800	RosmerTA_RmrA_2600853143		MGYG000000392	KOCHGOLJ_01701	Dynamins_LeoC
	3300005337_7	PKBAJNMC_00061	Dodola_DolB		MALA_SAMN05422149_METAG_CFOFNMIM	IOLCCPNH_03923	RosmerTA_RmrA_2634932349		MGYG000000392	KOCHGOLJ_01729	Type_II_MTases
	3300005337_7	PKBAJNMC_00116	pglW		MALA_SAMN05422149_METAG_CFOFNMIM	IOLCCPNH_03924	RosmerTA_RmrA_2634932349		MGYG000000392	KOCHGOLJ_01745	RosmerTA_RmrA_2600853143
	3300005337_7	PKBAJNMC_00158	Shango_SngC		MALA_SAMN05422149_METAG_CFOFNMIM	IOLCCPNH_03988	LmuB_SMC_Hydrolase_protease		MGYG000000392	KOCHGOLJ_01746	WYL_I_II_III_IV_V_VI_4
	3300005337_7	PKBAJNMC_00198	AG_E1_ThiF		MALA_SAMN05422149_METAG_CFOFNMIM	IOLCCPNH_04016	PsyrTA_PsyrT		MGYG000000392	KOCHGOLJ_01748	RosmerTA_RmrA_2603008502
	3300005337_7	PKBAJNMC_00203	GajB_2		MALA_SAMN05422149_METAG_CFOFNMIM	IOLCCPNH_04126	ZorB		MGYG000000392	KOCHGOLJ_01753	RosmerTA_RmrA_2662548665
	3300005337_7	PKBAJNMC_00287	Mokosh_TypeI_MkoA		MALA_SAMN05422149_METAG_CFOFNMIM	IOLCCPNH_04182	RosmerTA_RmrA_2677172838		MGYG000000392	KOCHGOLJ_01756	DarG
	3300005337_7	PKBAJNMC_00328	AG_cyclase		MALA_SAMN05422149_METAG_CFOFNMIM	IOLCCPNH_04193	Type_IIG		MGYG000000392	KOCHGOLJ_01773	WYL_I_II_III_IV_V_VI_1
	3300005337_7	PKBAJNMC_00337	LmuB_SMC_Mrr		MALA_SAMN05422149_METAG_CFOFNMIM	IOLCCPNH_04262	LmuB_SMC_Cap4_nuclease_II		MGYG000000392	KOCHGOLJ_01856	ShosTA_ShosT
	3300005337_7	PKBAJNMC_00432	ThsB_Global		MALA_SAMN05422149_METAG_CFOFNMIM	IOLCCPNH_04406	JetC_I		MGYG000000407	MIEJENKH_00001	Type_I_S
	3300005337_7	PKBAJNMC_00520	pglW		MALA_SAMN05422149_METAG_CFOFNMIM	IOLCCPNH_04441	RosmerTA_RmrA_2664250653		MGYG000000407	MIEJENKH_00002	Type_I_REases
	3300005337_7	PKBAJNMC_00545	RosmerTA_RmrA_2677172838		MALA_SAMN05422149_METAG_CFOFNMIM	IOLCCPNH_04523	IetA		MGYG000000407	MIEJENKH_00005	ShosTA_ShosT
	3300005337_7	PKBAJNMC_00564	ZorB		MALA_SAMN05422149_METAG_CFOFNMIM	IOLCCPNH_04530	Jab		MGYG000000407	MIEJENKH_00028	RosmerTA_RmrA_2603008502
	3300005337_7	PKBAJNMC_00565	ZorB		MALA_SAMN05422149_METAG_CFOFNMIM	IOLCCPNH_04542	JetC_II		MGYG000000407	MIEJENKH_00044	JetC_II
	3300005337_7	PKBAJNMC_00568	ZorD		MALA_SAMN05422149_METAG_CFOFNMIM	IOLCCPNH_04561	ZorA		MGYG000000407	MIEJENKH_00049	RosmerTA_RmrA_2600853143
	3300005337_7	PKBAJNMC_00573	pglW		MALA_SAMN05422149_METAG_CFOFNMIM	IOLCCPNH_04622	AAA_21		MGYG000000407	MIEJENKH_00054	Type_II_MTases
	3300005337_7	PKBAJNMC_00612	CSD		MALA_SAMN05422149_METAG_CFOFNMIM	IOLCCPNH_04644	QatC		MGYG000000407	MIEJENKH_00059	Mokosh_TypeI_MkoB
	3300005337_7	PKBAJNMC_00633	pglW		MALA_SAMN05422149_METAG_CFOFNMIM	IOLCCPNH_04645	RosmerTA_RmrA_2634932349		MGYG000000407	MIEJENKH_00069	WYL_I_II_III_IV_V_VI_1
	3300005337_7	PKBAJNMC_00647	Mokosh_TypeI_MkoA		MALA_SAMN05422149_METAG_CFOFNMIM	IOLCCPNH_04650	DarT		MGYG000000407	MIEJENKH_00086	Avs1A
	3300005337_7	PKBAJNMC_00681	PsyrTA_PsyrT		MALA_SAMN05422149_METAG_CFOFNMIM	IOLCCPNH_04652	LmuB_SMC_Cap4_nuclease_II		MGYG000000407	MIEJENKH_00128	RosmerTA_RmrA_2677172838
	3300005337_7	PKBAJNMC_00693	PsyrTA_PsyrT		MALA_SAMN05422149_METAG_CFOFNMIM	IOLCCPNH_04731	DarG		MGYG000000407	MIEJENKH_00135	MzaA
	3300005337_7	PKBAJNMC_00728	Dodola_DolB		MALA_SAMN05422149_METAG_CFOFNMIM	IOLCCPNH_04825	PsyrTA_PsyrT		MGYG000000407	MIEJENKH_00137	LmuB_SMC_Cap4_nuclease_II
	3300005337_7	PKBAJNMC_00822	Hydrolase		MALA_SAMN05422149_METAG_CFOFNMIM	IOLCCPNH_04892	RosmerTA_RmrA_2634932349		MGYG000000407	MIEJENKH_00165	Type_II_MTases
	3300005337_7	PKBAJNMC_00923	DndA		MALA_SAMN05422149_METAG_CFOFNMIM	IOLCCPNH_04898	E2_II		MGYG000000407	MIEJENKH_00169	GajB_2
	3300005337_7	PKBAJNMC_00951	Type_I_REases		MALA_SAMN05422149_METAG_CFOFNMIM	IOLCCPNH_04899	Cyclase_II		MGYG000000407	MIEJENKH_00206	Dodola_DolB
	3300005337_7	PKBAJNMC_01013	ShosTA_ShosT		MALA_SAMN05422149_METAG_CFOFNMIM	IOLCCPNH_04992	brxP		MGYG000000407	MIEJENKH_00214	RosmerTA_RmrA_2677172838
	3300005337_7	PKBAJNMC_01027	pglW		MALA_SAMN05422149_METAG_CFOFNMIM	IOLCCPNH_05008	ZorB		MGYG000000407	MIEJENKH_00215	RosmerTA_RmrA_2662548665
	3300005337_7	PKBAJNMC_01030	Borvo_BovA_addition		MALA_SAMN05422149_METAG_FHIEBIKM	MPOBDMIM_00004	GajB_2		MGYG000000407	MIEJENKH_00216	RosmerTA_RmrA_2677172838
	3300005337_7	PKBAJNMC_01074	Shango_SngC		MALA_SAMN05422149_METAG_FHIEBIKM	MPOBDMIM_00020	WYL_I_II_III_IV_V_VI_1		MGYG000000407	MIEJENKH_00228	AAA_15
	3300005337_7	PKBAJNMC_01168	Dodola_DolB		MALA_SAMN05422149_METAG_FHIEBIKM	MPOBDMIM_00021	cas9_II-B_2		MGYG000000407	MIEJENKH_00248	AAA_21
	3300005337_7	PKBAJNMC_01173	GajB_2		MALA_SAMN05422149_METAG_FHIEBIKM	MPOBDMIM_00023	cas4_I_II_III_IV_V_VI_1		MGYG000000407	MIEJENKH_00249	AAA_21
	3300005337_7	PKBAJNMC_01189	Mokosh_TypeI_MkoA		MALA_SAMN05422149_METAG_FHIEBIKM	MPOBDMIM_00056	LmuB_SMC_Hydrolase_protease		MGYG000000407	MIEJENKH_00254	AAA_21
	3300005337_7	PKBAJNMC_01190	QatA		MALA_SAMN05422149_METAG_FHIEBIKM	MPOBDMIM_00068	PsyrTA_PsyrT		MGYG000000407	MIEJENKH_00262	Mokosh_TypeI_MkoA
	3300005337_7	PKBAJNMC_01230	Mokosh_TypeI_MkoA		MALA_SAMN05422149_METAG_FHIEBIKM	MPOBDMIM_00108	Avs1A		MGYG000000407	MIEJENKH_00278	2TM_5
	3300005337_7	PKBAJNMC_01236	CSD		MALA_SAMN05422149_METAG_FHIEBIKM	MPOBDMIM_00116	PsyrTA_PsyrT		MGYG000000407	MIEJENKH_00287	SspH
	3300005337_7	PKBAJNMC_01272	pglW		MALA_SAMN05422149_METAG_FHIEBIKM	MPOBDMIM_00133	Shango_SngC		MGYG000000407	MIEJENKH_00294	Type_II_REases
	3300005337_7	PKBAJNMC_01273	Mokosh_TypeI_MkoA		MALA_SAMN05422149_METAG_FHIEBIKM	MPOBDMIM_00149	Dodola_DolB		MGYG000000407	MIEJENKH_00322	DndA
	3300005337_7	PKBAJNMC_01282	Mokosh_TypeI_MkoA		MALA_SAMN05422149_METAG_FHIEBIKM	MPOBDMIM_00184	brxP		MGYG000000407	MIEJENKH_00348	AAA_15
	3300005337_7	PKBAJNMC_01285	MzaA		MALA_SAMN05422149_METAG_FHIEBIKM	MPOBDMIM_00245	drmD		MGYG000000407	MIEJENKH_00372	DEDDh_I_II_III_IV_V_VI_1
	3300005337_7	PKBAJNMC_01377	AbiEii		MALA_SAMN05422149_METAG_FHIEBIKM	MPOBDMIM_00278	JetC_II		MGYG000000407	MIEJENKH_00385	DndA
	3300005337_7	PKBAJNMC_01378	Type_I_MTases		MALA_SAMN05422149_METAG_FHIEBIKM	MPOBDMIM_00284	SspH		MGYG000000407	MIEJENKH_00387	AG_E1_ThiF
	3300005337_7	PKBAJNMC_01379	Type_I_S		MALA_SAMN05422149_METAG_FHIEBIKM	MPOBDMIM_00288	Dodola_DolB		MGYG000000407	MIEJENKH_00388	Dodola_DolB
	3300005337_7	PKBAJNMC_01380	Type_I_REases		MALA_SAMN05422149_METAG_FHIEBIKM	MPOBDMIM_00290	CSD		MGYG000000407	MIEJENKH_00394	ShosTA_ShosA
	3300005337_7	PKBAJNMC_01458	Dodola_DolB		MALA_SAMN05422149_METAG_FHIEBIKM	MPOBDMIM_00337	DEDDh_I_II_III_IV_V_VI_1		MGYG000000407	MIEJENKH_00420	Dodola_DolB
	3300005337_7	PKBAJNMC_01461	AAA_21		MALA_SAMN05422149_METAG_FHIEBIKM	MPOBDMIM_00346	Dodola_DolB		MGYG000000407	MIEJENKH_00421	Dodola_DolB
	3300005337_7	PKBAJNMC_01469	Mokosh_TypeI_MkoB		MALA_SAMN05422149_METAG_FHIEBIKM	MPOBDMIM_00347	Dodola_DolB		MGYG000000407	MIEJENKH_00432	DndA
	3300005337_7	PKBAJNMC_01472	Mokosh_TypeI_MkoA		MALA_SAMN05422149_METAG_FHIEBIKM	MPOBDMIM_00358	WYL_I_II_III_IV_V_VI_1		MGYG000000407	MIEJENKH_00438	Dodola_DolB
	3300005337_7	PKBAJNMC_01552	ZorB		MALA_SAMN05422149_METAG_FHIEBIKM	MPOBDMIM_00395	Avs1A		MGYG000000407	MIEJENKH_00455	Dodola_DolB
	3300005337_7	PKBAJNMC_01584	Avs1A		MALA_SAMN05422149_METAG_FHIEBIKM	MPOBDMIM_00401	DinG_IV-A_2		MGYG000000407	MIEJENKH_00456	JetC_I
	3300005337_7	PKBAJNMC_01663	Borvo_BovA_addition		MALA_SAMN05422149_METAG_FHIEBIKM	MPOBDMIM_00458	JetC_III		MGYG000000407	MIEJENKH_00467	LmuB_SMC_Cap4_nuclease_II
	3300005337_7	PKBAJNMC_01665	ShosTA_ShosT		MALA_SAMN05422149_METAG_FHIEBIKM	MPOBDMIM_00471	brxF		MGYG000000407	MIEJENKH_00478	RosmerTA_RmrA_2753529055
	3300005337_7	PKBAJNMC_01678	DarG		MALA_SAMN05422149_METAG_FHIEBIKM	MPOBDMIM_00603	LmuB_SMC_Mrr		MGYG000000407	MIEJENKH_00483	SspD
	3300005337_7	PKBAJNMC_01711	ThsB_Global		MALA_SAMN05422149_METAG_FHIEBIKM	MPOBDMIM_00620	IetA		MGYG000000407	MIEJENKH_00484	DndA
	3300005337_7	PKBAJNMC_01750	WYL_I_II_III_IV_V_VI_1		MALA_SAMN05422149_METAG_FHIEBIKM	MPOBDMIM_00697	E2_II		MGYG000000407	MIEJENKH_00491	RosmerTA_RmrA_2603008502
	3300005337_7	PKBAJNMC_01752	rdrB_II		MALA_SAMN05422149_METAG_FHIEBIKM	MPOBDMIM_00762	DEDDh_I_II_III_IV_V_VI_1		MGYG000000407	MIEJENKH_00506	RosmerTA_RmrA_2600853143
	3300005337_7	PKBAJNMC_01803	drmC		MALA_SAMN05422149_METAG_FHIEBIKM	MPOBDMIM_00832	QatD		MGYG000000407	MIEJENKH_00508	PsyrTA_PsyrT
	3300005337_7	PKBAJNMC_01892	Shango_SngC		MALA_SAMN05422149_METAG_FHIEBIKM	MPOBDMIM_00845	CSD		MGYG000000407	MIEJENKH_00524	AAA_21
	3300005337_7	PKBAJNMC_01916	AAA_21		MALA_SAMN05422149_METAG_FHIEBIKM	MPOBDMIM_00857	Shango_SngC		MGYG000000407	MIEJENKH_00537	JetC_III
	3300005337_7	PKBAJNMC_01919	pglW		MALA_SAMN05422149_METAG_FHIEBIKM	MPOBDMIM_00879	DndA		MGYG000000407	MIEJENKH_00602	RosmerTA_RmrA_2677172838
	3300005337_7	PKBAJNMC_01926	DinG_IV-A_2		MALA_SAMN05422149_METAG_FHIEBIKM	MPOBDMIM_00885	CSD		MGYG000000407	MIEJENKH_00616	ShosTA_ShosT
	3300005337_7	PKBAJNMC_01954	ShosTA_ShosA		MALA_SAMN05422149_METAG_FHIEBIKM	MPOBDMIM_00926	LmuB_SMC_Cap4_nuclease_II		MGYG000000407	MIEJENKH_00654	ATPase_TOPRIM_COG3593
	3300005337_7	PKBAJNMC_01962	Mokosh_TypeI_MkoA2		MALA_SAMN05422149_METAG_FHIEBIKM	MPOBDMIM_00956	AG_E1_ThiF		MGYG000000407	MIEJENKH_00709	RosmerTA_RmrA_2600853143
	3300005337_7	PKBAJNMC_02012	ShosTA_ShosT		MALA_SAMN05422149_METAG_FHIEBIKM	MPOBDMIM_00957	Type_II_MTases		MGYG000000407	MIEJENKH_00720	ATPase_TypeIA
	3300005337_7	PKBAJNMC_02036	AAA_21		MALA_SAMN05422149_METAG_FHIEBIKM	MPOBDMIM_00970	PsyrTA_PsyrA		MGYG000000407	MIEJENKH_00723	KwaA
	3300005337_7	PKBAJNMC_02037	ZorB		MALA_SAMN05422149_METAG_FHIEBIKM	MPOBDMIM_01063	GajB_2		MGYG000000407	MIEJENKH_00779	GajB_2
	3300005337_7	PKBAJNMC_02118	Mokosh_TypeI_MkoA		MALA_SAMN05422149_METAG_FHIEBIKM	MPOBDMIM_01115	Type_II_REases		MGYG000000407	MIEJENKH_00834	Type_II_MTases
	3300005337_7	PKBAJNMC_02157	Mokosh_TypeI_MkoA		MALA_SAMN05422149_METAG_FHIEBIKM	MPOBDMIM_01116	Type_II_MTases		MGYG000000407	MIEJENKH_00840	QatD
	3300005337_7	PKBAJNMC_02216	drmD		MALA_SAMN05422149_METAG_FHIEBIKM	MPOBDMIM_01128	LmuB_SMC_Hydrolase_protease		MGYG000000407	MIEJENKH_00877	LmuB_SMC_Cap4_nuclease_II
	3300005337_7	PKBAJNMC_02217	Type_II_MTases		MALA_SAMN05422149_METAG_FHIEBIKM	MPOBDMIM_01215	GajB_2		MGYG000000407	MIEJENKH_00891	Dodola_DolB
	3300005337_7	PKBAJNMC_02225	Dodola_DolB		MALA_SAMN05422149_METAG_FHIEBIKM	MPOBDMIM_01233	DEDDh_I_II_III_IV_V_VI_1		MGYG000000407	MIEJENKH_00906	Mokosh_TypeI_MkoA
	3300005337_7	PKBAJNMC_02241	RosmerTA_RmrA_2662548665		MALA_SAMN05422149_METAG_FHIEBIKM	MPOBDMIM_01351	LmuB_SMC_Cap4_nuclease_II		MGYG000000407	MIEJENKH_00930	Type_I_MTases
	3300005337_7	PKBAJNMC_02256	Dodola_DolB		MALA_SAMN05422149_METAG_FHIEBIKM	MPOBDMIM_01356	Type_II_MTases		MGYG000000407	MIEJENKH_00931	PrrC
	3300005337_7	PKBAJNMC_02267	RosmerTA_RmrA_2664250653		MALA_SAMN05422149_METAG_FHIEBIKM	MPOBDMIM_01415	Type_I_REases		MGYG000000407	MIEJENKH_00940	AAA_21
	3300005337_7	PKBAJNMC_02281	drmC		MALA_SAMN05422149_METAG_FHIEBIKM	MPOBDMIM_01417	ThsB_Global		MGYG000000409	ENDLAJCO_00125	WYL_I_II_III_IV_V_VI_1
	3300005337_7	PKBAJNMC_02363	Type_II_MTases		MALA_SAMN05422149_METAG_FHIEBIKM	MPOBDMIM_01418	Type_I_S		MGYG000000409	ENDLAJCO_00136	Abi_2
	3300005337_7	PKBAJNMC_02373	RosmerTA_RmrA_2634932349		MALA_SAMN05422149_METAG_FHIEBIKM	MPOBDMIM_01419	Type_I_MTases		MGYG000000409	ENDLAJCO_00182	RosmerTA_RmrA_2603008502
	3300005337_7	PKBAJNMC_02386	Borvo_BovA		MALA_SAMN05422149_METAG_FHIEBIKM	MPOBDMIM_01422	WYL_I_II_III_IV_V_VI_1		MGYG000000409	ENDLAJCO_00186	RosmerTA_RmrA_2600853143
	3300005337_7	PKBAJNMC_02428	Mokosh_TypeI_MkoA		MALA_SAMN05422149_METAG_FHIEBIKM	MPOBDMIM_01459	Mokosh_TypeI_MkoB		MGYG000000409	ENDLAJCO_00200	AAA_21
	3300005337_7	PKBAJNMC_02429	Mokosh_TypeI_MkoA		MALA_SAMN05422149_METAG_FHIEBIKM	MPOBDMIM_01469	RosmerTA_RmrA_2634932349		MGYG000000409	ENDLAJCO_00243	LmuB_SMC_Cap4_nuclease_II
	3300005337_7	PKBAJNMC_02433	AG_cyclase		MALA_SAMN05422149_METAG_FHIEBIKM	MPOBDMIM_01471	Shango_SngC		MGYG000000409	ENDLAJCO_00249	Type_II_MTases
	3300005337_7	PKBAJNMC_02458	AAA_21		MALA_SAMN05422149_METAG_FHIEBIKM	MPOBDMIM_01492	PsyrTA_PsyrT		MGYG000000409	ENDLAJCO_00259	RosmerTA_RmrA_2623274509
	3300005337_7	PKBAJNMC_02474	Mokosh_TypeI_MkoA		MALA_SAMN05422149_METAG_FHIEBIKM	MPOBDMIM_01504	Type_II_REases		MGYG000000409	ENDLAJCO_00300	LmuB_SMC_Hydrolase_protease
	3300005337_7	PKBAJNMC_02484	Jab		MALA_SAMN05422149_METAG_FHIEBIKM	MPOBDMIM_01677	ShosTA_ShosT		MGYG000000409	ENDLAJCO_00306	LmuB_SMC_Cap4_nuclease_II
	3300005337_7	PKBAJNMC_02485	AG_E1_ThiF		MALA_SAMN05422149_METAG_FHIEBIKM	MPOBDMIM_01692	ZorB		MGYG000000409	ENDLAJCO_00307	Dodola_DolB
	3300005337_7	PKBAJNMC_02498	Mokosh_TypeI_MkoA		MALA_SAMN05422149_METAG_FHIEBIKM	MPOBDMIM_01703	LmuB_SMC_Cap4_nuclease_II		MGYG000000409	ENDLAJCO_00333	RosmerTA_RmrA_2664250653
	3300005337_7	PKBAJNMC_02506	Mokosh_TypeI_MkoA		MALA_SAMN05422149_METAG_FHIEBIKM	MPOBDMIM_01736	MzaA		MGYG000000409	ENDLAJCO_00334	RosmerTA_RmrA_2677172838
	3300005337_7	PKBAJNMC_02543	Mokosh_TypeI_MkoA		MALA_SAMN05422149_METAG_FHIEBIKM	MPOBDMIM_01779	Mokosh_TypeI_MkoA		MGYG000000409	ENDLAJCO_00335	RosmerTA_RmrA_2623274509
	3300005337_7	PKBAJNMC_02619	PsyrTA_PsyrT		MALA_SAMN05422149_METAG_FHIEBIKM	MPOBDMIM_01788	Phospholipase		MGYG000000409	ENDLAJCO_00337	Dodola_DolB
	3300005337_7	PKBAJNMC_02639	AAA_21		MALA_SAMN05422149_METAG_FHIEBIKM	MPOBDMIM_01798	JetC_I		MGYG000000409	ENDLAJCO_00340	RosmerTA_RmrA_2677172838
	3300005337_7	PKBAJNMC_02651	Phospholipase		MALA_SAMN05422149_METAG_FHIEBIKM	MPOBDMIM_01799	JetB_I		MGYG000000409	ENDLAJCO_00343	Mokosh_TypeI_MkoB
	3300005337_7	PKBAJNMC_02691	AAA_21		MALA_SAMN05422149_METAG_FHIEBIKM	MPOBDMIM_01800	JetA_I		MGYG000000409	ENDLAJCO_00348	Dodola_DolB
	3300005337_7	PKBAJNMC_02722	DndA		MALA_SAMN05422149_METAG_FHIEBIKM	MPOBDMIM_01813	JetC_III		MGYG000000409	ENDLAJCO_00352	PsyrTA_PsyrA
	3300005337_7	PKBAJNMC_02739	Mokosh_TypeI_MkoA		MALA_SAMN05422149_METAG_FHIEBIKM	MPOBDMIM_01853	ShosTA_ShosT		MGYG000000409	ENDLAJCO_00362	RosmerTA_RmrA_2677172838
	3300005337_7	PKBAJNMC_02884	DndA		MALA_SAMN05422149_METAG_FHIEBIKM	MPOBDMIM_01861	WYL_I_II_III_IV_V_VI_1		MGYG000000409	ENDLAJCO_00364	DndA
	3300005337_7	PKBAJNMC_02929	Mokosh_TypeI_MkoA		MALA_SAMN05422149_METAG_FHIEBIKM	MPOBDMIM_01864	HamB		MGYG000000409	ENDLAJCO_00384	RosmerTA_RmrA_2603008502
	3300005337_7	PKBAJNMC_02946	Avs1A		MALA_SAMN05422149_METAG_FHIEBIKM	MPOBDMIM_01865	HamA_2		MGYG000000409	ENDLAJCO_00402	RosmerTA_RmrA_2662548665
	3300005337_7	PKBAJNMC_02953	Shango_SngC		MALA_SAMN05422149_METAG_FHIEBIKM	MPOBDMIM_01955	AG_E1_ThiF		MGYG000000409	ENDLAJCO_00403	RosmerTA_RmrA_2677172838
	3300005337_7	PKBAJNMC_02982	Mokosh_TypeI_MkoA		MALA_SAMN05422149_METAG_FHIEBIKM	MPOBDMIM_01985	Dodola_DolB		MGYG000000409	ENDLAJCO_00419	RosmerTA_RmrA_2623274509
	3300005337_7	PKBAJNMC_03005	IetA		MALA_SAMN05422149_METAG_FHIEBIKM	MPOBDMIM_02023	ZorB		MGYG000000409	ENDLAJCO_00474	PsyrTA_PsyrT
	3300005337_7	PKBAJNMC_03021	AbiEi_4		MALA_SAMN05422149_METAG_FHIEBIKM	MPOBDMIM_02059	PsyrTA_PsyrT		MGYG000000409	ENDLAJCO_00480	RosmerTA_RmrA_2603008502
	3300005337_7	PKBAJNMC_03022	AbiEii		MALA_SAMN05422149_METAG_FHIEBIKM	MPOBDMIM_02090	Menshen_NsnA		MGYG000000409	ENDLAJCO_00496	LmuB_SMC_Hydrolase_protease
	3300005337_7	PKBAJNMC_03025	ShosTA_ShosA		MALA_SAMN05422149_METAG_FHIEBIKM	MPOBDMIM_02091	AAA_21		MGYG000000409	ENDLAJCO_00507	DndA
	3300005337_7	PKBAJNMC_03026	Type_II_MTases		MALA_SAMN05422149_METAG_FHIEBIKM	MPOBDMIM_02100	Shango_SngC		MGYG000000409	ENDLAJCO_00524	LmuB_SMC_Hydrolase_protease
	3300005337_7	PKBAJNMC_03027	Type_II_REases		MALA_SAMN05422149_METAG_FHIEBIKM	MPOBDMIM_02125	DEDDh_I_II_III_IV_V_VI_1		MGYG000000409	ENDLAJCO_00537	RosmerTA_RmrA_2662548665
	3300005337_7	PKBAJNMC_03028	Type_II_REases		MALA_SAMN05422149_METAG_FHIEBIKM	MPOBDMIM_02151	ZorB		MGYG000000409	ENDLAJCO_00571	LmuB_SMC_Mrr
	3300005337_7	PKBAJNMC_03068	DEDDh_I_II_III_IV_V_VI_1		MALA_SAMN05422149_METAG_FHIEBIKM	MPOBDMIM_02159	LmuB_SMC_Hydrolase_protease		MGYG000000409	ENDLAJCO_00637	GajB_3
	3300005337_7	PKBAJNMC_03100	CSD		MALA_SAMN05422149_METAG_FHIEBIKM	MPOBDMIM_02163	DndA		MGYG000000409	ENDLAJCO_00640	RosmerTA_RmrA_2677172838
	3300005337_7	PKBAJNMC_03112	DarG		MALA_SAMN05422149_METAG_FHIEBIKM	MPOBDMIM_02169	AG_E1_ThiF		MGYG000000409	ENDLAJCO_00781	Avs1A
	3300005337_7	PKBAJNMC_03214	DndA		MALA_SAMN05422149_METAG_FHIEBIKM	MPOBDMIM_02170	PsyrTA_PsyrT		MGYG000000409	ENDLAJCO_00815	RosmerTA_RmrA_2677172838
	3300005337_7	PKBAJNMC_03234	DarG		MALA_SAMN05422149_METAG_FHIEBIKM	MPOBDMIM_02191	Type_II_MTases		MGYG000000409	ENDLAJCO_00817	RosmerTA_RmrA_2677172838
	3300005337_7	PKBAJNMC_03238	Mokosh_TypeI_MkoA		MALA_SAMN05422149_METAG_FHIEBIKM	MPOBDMIM_02231	JetC_III		MGYG000000409	ENDLAJCO_00829	AAA_21
	3300005337_7	PKBAJNMC_03266	LmuB_SMC_Mrr		MALA_SAMN05422149_METAG_FHIEBIKM	MPOBDMIM_02495	ZorB		MGYG000000409	ENDLAJCO_00861	DarG
	3300005337_7	PKBAJNMC_03294	JetC_II		MALA_SAMN05422149_METAG_FHIEBIKM	MPOBDMIM_02496	ZorA2		MGYG000000409	ENDLAJCO_00878	RosmerTA_RmrA_2753529055
	3300005337_7	PKBAJNMC_03325	RosmerTA_RmrA_2676476075		MALA_SAMN05422149_METAG_FHIEBIKM	MPOBDMIM_02547	GajB_2		MGYG000000409	ENDLAJCO_00879	RosmerTA_RmrA_2677172838
	3300005337_7	PKBAJNMC_03328	Phospholipase		MALA_SAMN05422149_METAG_FHIEBIKM	MPOBDMIM_02561	ATPase_TypeIA		MGYG000000409	ENDLAJCO_00971	WYL_I_II_III_IV_V_VI_4
	3300005337_7	PKBAJNMC_03329	Cyclase_II		MALA_SAMN05422149_METAG_FHIEBIKM	MPOBDMIM_02564	Dodola_DolB		MGYG000000409	ENDLAJCO_00979	RosmerTA_RmrA_2634882613
	3300005337_7	PKBAJNMC_03330	AG_E1_ThiF		MALA_SAMN05422149_METAG_FHIEBIKM	MPOBDMIM_02567	Shango_SngC		MGYG000000409	ENDLAJCO_00984	Type_I_REases
	3300005337_7	PKBAJNMC_03331	Jab		MALA_SAMN05422149_METAG_FHIEBIKM	MPOBDMIM_02587	ATPase_TypeIA		MGYG000000409	ENDLAJCO_00998	WYL_I_II_III_IV_V_VI_4
	3300005337_7	PKBAJNMC_03343	ShosTA_ShosT		MALA_SAMN05422149_METAG_FHIEBIKM	MPOBDMIM_02589	AbiH		MGYG000000409	ENDLAJCO_01032	RosmerTA_RmrA_2634882613
	3300005337_7	PKBAJNMC_03344	ShosTA_ShosA		MALA_SAMN05422149_METAG_FHIEBIKM	MPOBDMIM_02600	Type_II_MTases		MGYG000000409	ENDLAJCO_01033	RosmerTA_RmrA_2634882613
	3300005337_7	PKBAJNMC_03386	LmuB_SMC_Cap4_nuclease_II		MALA_SAMN05422149_METAG_FHIEBIKM	MPOBDMIM_02602	Dodola_DolB		MGYG000000409	ENDLAJCO_01036	WYL_I_II_III_IV_V_VI_1
	3300005337_7	PKBAJNMC_03387	LmuC_acc_Cap4_nuclease		MALA_SAMN05422149_METAG_FHIEBIKM	MPOBDMIM_02634	LmuB_SMC_PDDEXK		MGYG000000409	ENDLAJCO_01041	Abi_2
	3300005337_7	PKBAJNMC_03388	LmuA_effector_Cap4_nuclease_II		MALA_SAMN05422149_METAG_FHIEBIKM	MPOBDMIM_02652	LmuB_SMC_PDDEXK		MGYG000000409	ENDLAJCO_01062	RosmerTA_RmrA_2677172838
	3300005337_7	PKBAJNMC_03400	Endonuc_big		MALA_SAMN05422149_METAG_FHIEBIKM	MPOBDMIM_02657	Mokosh_TypeI_MkoA		MGYG000000409	ENDLAJCO_01077	Avs1A
	3300005337_7	PKBAJNMC_03440	AAA_21		MALA_SAMN05422149_METAG_FHIEBIKM	MPOBDMIM_02671	Dodola_DolB		MGYG000000409	ENDLAJCO_01091	LmuB_SMC_Cap4_nuclease_II
	3300005337_7	PKBAJNMC_03563	Mokosh_TypeI_MkoA		MALA_SAMN05422149_METAG_FHIEBIKM	MPOBDMIM_02707	ZorB		MGYG000000409	ENDLAJCO_01116	RosmerTA_RmrA_2634882613
	3300005337_7	PKBAJNMC_03583	Borvo_BovA		MALA_SAMN05422149_METAG_FHIEBIKM	MPOBDMIM_02740	Mokosh_TypeI_MkoA		MGYG000000409	ENDLAJCO_01121	GajB_2
	3300005337_7	PKBAJNMC_03607	ThsA_new_grand		MALA_SAMN05422149_METAG_FHIEBIKM	MPOBDMIM_02789	MzaA		MGYG000000409	ENDLAJCO_01212	PsyrTA_PsyrT
	3300005337_7	PKBAJNMC_03617	PsyrTA_PsyrT		MALA_SAMN05422149_METAG_FHIEBIKM	MPOBDMIM_02792	IetA		MGYG000000409	ENDLAJCO_01215	RosmerTA_RmrA_2677172838
	3300005337_7	PKBAJNMC_03667	Mokosh_TypeI_MkoA		MALA_SAMN05422149_METAG_FHIEBIKM	MPOBDMIM_02793	Type_III_REases		MGYG000000409	ENDLAJCO_01223	AG_E1_ThiF
	3300005337_7	PKBAJNMC_03704	Mokosh_TypeI_MkoA		MALA_SAMN05422149_METAG_FHIEBIKM	MPOBDMIM_02794	Type_III_MTases		MGYG000000409	ENDLAJCO_01261	ShosTA_ShosT
	3300005337_7	PKBAJNMC_03705	ThsA_new_grand		MALA_SAMN05422149_METAG_FHIEBIKM	MPOBDMIM_02825	LmuB_SMC_Hydrolase_protease		MGYG000000409	ENDLAJCO_01265	GajB_2
	3300005337_7	PKBAJNMC_03716	AAA_21		MALA_SAMN05422149_METAG_FHIEBIKM	MPOBDMIM_02838	Type_II_MTases		MGYG000000409	ENDLAJCO_01312	GajB_2
	3300005337_7	PKBAJNMC_03726	LmuB_SMC_Cap4_nuclease_II		MALA_SAMN05422149_METAG_FHIEBIKM	MPOBDMIM_02847	Phospholipase		MGYG000000409	ENDLAJCO_01348	ShosTA_ShosA
	3300005337_7	PKBAJNMC_03727	RosmerTA_RmrA_2753529055		MALA_SAMN05422149_METAG_FHIEBIKM	MPOBDMIM_02866	DEDDh_I_II_III_IV_V_VI_1		MGYG000000409	ENDLAJCO_01383	QatD
	3300005337_7	PKBAJNMC_03732	Mokosh_TypeI_MkoA		MALA_SAMN05422149_METAG_FHIEBIKM	MPOBDMIM_02873	Shango_SngC		MGYG000000409	ENDLAJCO_01391	RosmerTA_RmrA_2634882613
	3300005337_7	PKBAJNMC_03764	Mokosh_TypeI_MkoA		MALA_SAMN05422149_METAG_FHIEBIKM	MPOBDMIM_02917	ShosTA_ShosT		MGYG000000409	ENDLAJCO_01392	DndA
	3300005337_7	PKBAJNMC_03793	AAA_21		MALA_SAMN05422149_METAG_FHIEBIKM	MPOBDMIM_02957	JetC_III		MGYG000000409	ENDLAJCO_01417	RosmerTA_RmrA_2677172838
	3300005337_7	PKBAJNMC_03816	Mokosh_TypeI_MkoA		MALA_SAMN05422149_METAG_FHIEBIKM	MPOBDMIM_02973	ZorB		MGYG000000409	ENDLAJCO_01462	RosmerTA_RmrA_2600853143
	3300005337_7	PKBAJNMC_03875	Mokosh_TypeI_MkoA		MALA_SAMN05422149_METAG_FHIEBIKM	MPOBDMIM_02983	Dodola_DolB		MGYG000000409	ENDLAJCO_01466	PsyrTA_PsyrT
	3300005337_7	PKBAJNMC_03882	Dodola_DolB		MALA_SAMN05422149_METAG_FHIEBIKM	MPOBDMIM_03056	ZorB		MGYG000000409	ENDLAJCO_01474	Type_II_MTases
	3300005337_7	PKBAJNMC_03889	GajB_2		MALA_SAMN05422149_METAG_FHIEBIKM	MPOBDMIM_03058	DEDDh_I_II_III_IV_V_VI_1		MGYG000000409	ENDLAJCO_01477	Mokosh_TypeI_MkoA2
	3300005337_7	PKBAJNMC_04053	AAA_21		MALA_SAMN05422149_METAG_FHIEBIKM	MPOBDMIM_03100	QatD		MGYG000000409	ENDLAJCO_01500	Dodola_DolB
	3300005337_7	PKBAJNMC_04130	JetC_II		MALA_SAMN05422149_METAG_FHIEBIKM	MPOBDMIM_03129	Olokun_OloA		MGYG000000409	ENDLAJCO_01503	RosmerTA_RmrA_2677172838
	3300005337_7	PKBAJNMC_04137	QatD		MALA_SAMN05422149_METAG_FHIEBIKM	MPOBDMIM_03135	JetC_III		MGYG000000409	ENDLAJCO_01582	PsyrTA_PsyrT
	3300005337_7	PKBAJNMC_04140	Mokosh_TypeI_MkoA		MALA_SAMN05422149_METAG_FHIEBIKM	MPOBDMIM_03150	PsyrTA_PsyrT		MGYG000000409	ENDLAJCO_01599	GajB_2
	3300005337_7	PKBAJNMC_04150	LmuB_SMC_Cap4_nuclease_II		MALA_SAMN05422149_METAG_FHIEBIKM	MPOBDMIM_03165	ShosTA_ShosT		MGYG000000409	ENDLAJCO_01642	ShosTA_ShosT
	3300005337_7	PKBAJNMC_04181	RosmerTA_RmrA_2662548665		MALA_SAMN05422149_METAG_FHIEBIKM	MPOBDMIM_03176	DEDDh_I_II_III_IV_V_VI_1		MGYG000000409	ENDLAJCO_01653	CSD
	3300005337_7	PKBAJNMC_04194	PsyrTA_PsyrT		MALA_SAMN05422149_METAG_FHIEBIKM	MPOBDMIM_03235	Type_I_MTases		MGYG000000409	ENDLAJCO_01672	Dodola_DolB
	3300005337_7	PKBAJNMC_04236	Mokosh_TypeI_MkoA		MALA_SAMN05422149_METAG_FHIEBIKM	MPOBDMIM_03236	Type_I_S		MGYG000000409	ENDLAJCO_01688	Type_II_MTases
	3300005337_7	PKBAJNMC_04251	Mokosh_TypeI_MkoA		MALA_SAMN05422149_METAG_FHIEBIKM	MPOBDMIM_03238	Type_I_REases		MGYG000000409	ENDLAJCO_01689	Type_II_REases
	3300005337_7	PKBAJNMC_04322	brxHI		MALA_SAMN05422149_METAG_FHIEBIKM	MPOBDMIM_03239	ZorA		MGYG000000409	ENDLAJCO_01690	RosmerTA_RmrA_2634932349
	3300005337_7	PKBAJNMC_04451	Mokosh_TypeI_MkoA		MALA_SAMN05422149_METAG_FHIEBIKM	MPOBDMIM_03240	ZorB		MGYG000000409	ENDLAJCO_01709	ATPase_TypeIA
	3300005337_7	PKBAJNMC_04575	CSD		MALA_SAMN05422149_METAG_FHIEBIKM	MPOBDMIM_03241	ZorC		MGYG000000409	ENDLAJCO_01741	Type_II_MTases
	3300005337_7	PKBAJNMC_04578	Mokosh_TypeI_MkoB		MALA_SAMN05422149_METAG_FHIEBIKM	MPOBDMIM_03242	ZorD		MGYG000000409	ENDLAJCO_01743	Type_II_MTases
	3300005337_7	PKBAJNMC_04590	Avs1A		MALA_SAMN05422149_METAG_FHIEBIKM	MPOBDMIM_03245	Type_II_MTases		MGYG000000409	ENDLAJCO_01755	RosmerTA_RmrA_2677172838
	3300005337_7	PKBAJNMC_04629	Dodola_DolB		MALA_SAMN05422149_METAG_FHIEBIKM	MPOBDMIM_03275	brxP		MGYG000000409	ENDLAJCO_01762	AbiEii
	3300005337_7	PKBAJNMC_04651	Dodola_DolB		MALA_SAMN05422168_METAG_GOCFBEKE	OBPEEEPH_00001	TniQ_I-F_1		MGYG000000409	ENDLAJCO_01769	AAA_21
	3300005337_7	PKBAJNMC_04661	Mokosh_TypeI_MkoA		MALA_SAMN05422168_METAG_GOCFBEKE	OBPEEEPH_00006	Mokosh_TypeI_MkoB		MGYG000000409	ENDLAJCO_01794	Dodola_DolB
	3300005337_7	PKBAJNMC_04693	Mokosh_TypeI_MkoA		MALA_SAMN05422168_METAG_GOCFBEKE	OBPEEEPH_00046	PsyrTA_PsyrT		MGYG000000409	ENDLAJCO_01796	Dodola_DolB
	3300005337_7	PKBAJNMC_04731	E2_II		MALA_SAMN05422168_METAG_GOCFBEKE	OBPEEEPH_00051	RosmerTA_RmrA_2676476075		MGYG000000409	ENDLAJCO_01804	LmuB_SMC_Cap4_nuclease_II
	3300005337_7	PKBAJNMC_04751	Dodola_DolB		MALA_SAMN05422168_METAG_GOCFBEKE	OBPEEEPH_00190	AAA_21		MGYG000000409	ENDLAJCO_01837	ZorD
	3300005337_7	PKBAJNMC_04752	Dodola_DolB		MALA_SAMN05422168_METAG_GOCFBEKE	OBPEEEPH_00202	Type_II_MTases		MGYG000000409	ENDLAJCO_01844	MzaE
	3300005337_7	PKBAJNMC_04775	ZorD		MALA_SAMN05422168_METAG_GOCFBEKE	OBPEEEPH_00236	ShosTA_ShosT		MGYG000000409	ENDLAJCO_01846	Type_II_REases
	3300005337_7	PKBAJNMC_04782	Mokosh_TypeI_MkoA		MALA_SAMN05422168_METAG_GOCFBEKE	OBPEEEPH_00335	RosmerTA_RmrA_2623274509		MGYG000000409	ENDLAJCO_01847	Type_II_REases
	3300005337_7	PKBAJNMC_04785	Mokosh_TypeI_MkoA		MALA_SAMN05422168_METAG_GOCFBEKE	OBPEEEPH_00344	DruM		MGYG000000409	ENDLAJCO_01849	Type_II_MTases
	3300005337_7	PKBAJNMC_04805	RosmerTA_RmrA_2623274509		MALA_SAMN05422168_METAG_GOCFBEKE	OBPEEEPH_00364	DndA		MGYG000000409	ENDLAJCO_01850	RosmerTA_RmrA_2617826694
	3300005337_7	PKBAJNMC_04846	Shango_SngC		MALA_SAMN05422168_METAG_GOCFBEKE	OBPEEEPH_00372	DndA		MGYG000000409	ENDLAJCO_01851	WYL_I_II_III_IV_V_VI_1
	3300005337_7	PKBAJNMC_04850	AAA_21		MALA_SAMN05422168_METAG_GOCFBEKE	OBPEEEPH_00423	AG_E1_ThiF		MGYG000000409	ENDLAJCO_01863	RosmerTA_RmrA_2662548665
	3300005337_7	PKBAJNMC_04869	Mokosh_TypeI_MkoA		MALA_SAMN05422168_METAG_GOCFBEKE	OBPEEEPH_00431	Dodola_DolB		MGYG000000409	ENDLAJCO_01865	Type_II_MTases
	3300005337_7	PKBAJNMC_04890	Mokosh_TypeI_MkoA		MALA_SAMN05422168_METAG_GOCFBEKE	OBPEEEPH_00449	brxP		MGYG000000409	ENDLAJCO_01887	Dodola_DolB
	3300005337_7	PKBAJNMC_04922	SspH		MALA_SAMN05422168_METAG_GOCFBEKE	OBPEEEPH_00454	ZorB		MGYG000000409	ENDLAJCO_01905	DEDDh_I_II_III_IV_V_VI_1
	3300005337_7	PKBAJNMC_04933	AAA_21		MALA_SAMN05422168_METAG_GOCFBEKE	OBPEEEPH_00538	RosmerTA_RmrA_2676476075		MGYG000000409	ENDLAJCO_01915	LmuB_SMC_Cap4_nuclease_II
	3300005337_7	PKBAJNMC_04937	Mokosh_TypeI_MkoA		MALA_SAMN05422168_METAG_GOCFBEKE	OBPEEEPH_00583	QatD		MGYG000000409	ENDLAJCO_01930	RosmerTA_RmrA_2677172838
	3300005337_7	PKBAJNMC_04994	ThsB_Global		MALA_SAMN05422168_METAG_GOCFBEKE	OBPEEEPH_00685	RosmerTA_RmrA_2734955840		MGYG000000409	ENDLAJCO_01947	SspH
	3300005466_12	CPPCPJBE_00017	RosmerTA_RmrA_2634932349		MALA_SAMN05422168_METAG_GOCFBEKE	OBPEEEPH_00743	RosmerTA_RmrA_2617826694		MGYG000000409	ENDLAJCO_01996	RosmerTA_RmrA_2623274509
	3300005466_12	CPPCPJBE_00085	Dodola_DolB		MALA_SAMN05422168_METAG_GOCFBEKE	OBPEEEPH_00800	RosmerTA_RmrA_2662548665		MGYG000000409	ENDLAJCO_02030	DEDDh_I_II_III_IV_V_VI_1
	3300005466_12	CPPCPJBE_00114	Menshen_NsnC_2525400098		MALA_SAMN05422168_METAG_GOCFBEKE	OBPEEEPH_00924	TniQ_I-F_1		MGYG000000409	ENDLAJCO_02044	LmuB_SMC_Cap4_nuclease_II
	3300005466_12	CPPCPJBE_00150	ZorB		MALA_SAMN05422168_METAG_GOCFBEKE	OBPEEEPH_00931	Type_I_REases		MGYG000000409	ENDLAJCO_02047	MzaA
	3300005466_12	CPPCPJBE_00166	DEDDh_I_II_III_IV_V_VI_1		MALA_SAMN05422168_METAG_GOCFBEKE	OBPEEEPH_00932	Type_I_MTases		MGYG000000409	ENDLAJCO_02078	DndA
	3300005466_12	CPPCPJBE_00205	DEDDh_I_II_III_IV_V_VI_1		MALA_SAMN05422168_METAG_GOCFBEKE	OBPEEEPH_00933	Type_I_S		MGYG000000409	ENDLAJCO_02085	Type_I_MTases
	3300005466_12	CPPCPJBE_00231	Dodola_DolB		MALA_SAMN05422168_METAG_GOCFBEKE	OBPEEEPH_00935	beta		MGYG000000409	ENDLAJCO_02087	RosmerTA_RmrA_2677172838
	3300005466_12	CPPCPJBE_00251	QueC		MALA_SAMN05422168_METAG_GOCFBEKE	OBPEEEPH_00936	RosmerTA_RmrA_2734955840		MGYG000000409	ENDLAJCO_02089	WYL_I_II_III_IV_V_VI_1
	3300005466_12	CPPCPJBE_00254	ZorB		MALA_SAMN05422168_METAG_GOCFBEKE	OBPEEEPH_00962	Type_II_REases		MGYG000000409	ENDLAJCO_02131	RosmerTA_RmrA_2677172838
	3300005466_12	CPPCPJBE_00312	IetA		MALA_SAMN05422168_METAG_GOCFBEKE	OBPEEEPH_00985	RosmerTA_RmrA_2662548665		MGYG000000409	ENDLAJCO_02167	RosmerTA_RmrA_2677172838
	3300005466_12	CPPCPJBE_00325	LmuB_SMC_Cap4_nuclease_II		MALA_SAMN05422168_METAG_GOCFBEKE	OBPEEEPH_01072	LmuB_SMC_Cap4_nuclease_II		MGYG000000409	ENDLAJCO_02231	SduA
	3300005466_12	CPPCPJBE_00336	JetC_II		MALA_SAMN05422168_METAG_GOCFBEKE	OBPEEEPH_01100	RosmerTA_RmrA_2662548665		MGYG000000409	ENDLAJCO_02234	RosmerTA_RmrA_2623274509
	3300005466_12	CPPCPJBE_00405	ShosTA_ShosT		MALA_SAMN05422168_METAG_GOCFBEKE	OBPEEEPH_01210	AAA_21		MGYG000000409	ENDLAJCO_02281	WYL_I_II_III_IV_V_VI_1
	3300005466_12	CPPCPJBE_00436	Shango_SngC		MALA_SAMN05422168_METAG_GOCFBEKE	OBPEEEPH_01220	ZorB		MGYG000000409	ENDLAJCO_02330	RosmerTA_RmrA_2734955840
	3300005466_12	CPPCPJBE_00459	DndA		MALA_SAMN05422168_METAG_GOCFBEKE	OBPEEEPH_01274	LmuB_SMC_Hydrolase_protease		MGYG000000409	ENDLAJCO_02348	AAA_21
	3300005466_12	CPPCPJBE_00487	Type_II_MTases		MALA_SAMN05422168_METAG_GOCFBEKE	OBPEEEPH_01276	Dodola_DolB		MGYG000000409	ENDLAJCO_02364	RosmerTA_RmrA_2603008502
	3300005466_12	CPPCPJBE_00533	CSD		MALA_SAMN05422168_METAG_GOCFBEKE	OBPEEEPH_01371	Type_II_MTases		MGYG000000409	ENDLAJCO_02365	RosmerTA_RmrA_2603008502
	3300005466_12	CPPCPJBE_00608	Type_II_MTases		MALA_SAMN05422168_METAG_GOCFBEKE	OBPEEEPH_01378	ZorB		MGYG000000414	CNPNGBOJ_00001	JetC_III
	3300005466_12	CPPCPJBE_00619	GajA		MALA_SAMN05422168_METAG_GOCFBEKE	OBPEEEPH_01466	MzaA		MGYG000000414	CNPNGBOJ_00004	Type_IIG
	3300005466_12	CPPCPJBE_00620	GajB_1		MALA_SAMN05422168_METAG_GOCFBEKE	OBPEEEPH_01584	GajB_2		MGYG000000414	CNPNGBOJ_00005	drmD
	3300005466_12	CPPCPJBE_00626	ZorB		MALA_SAMN05422168_METAG_GOCFBEKE	OBPEEEPH_01698	Shango_SngC		MGYG000000414	CNPNGBOJ_00006	PD_DExK_I_II_III_IV_V_VI_1
	3300005466_12	CPPCPJBE_00643	Shango_SngC		MALA_SAMN05422168_METAG_GOCFBEKE	OBPEEEPH_01706	WYL_I_II_III_IV_V_VI_1		MGYG000000414	CNPNGBOJ_00007	RosmerTA_RmrA_2634932349
	3300005466_12	CPPCPJBE_00663	LmuB_SMC_Cap4_nuclease_II		MALA_SAMN05422168_METAG_GOCFBEKE	OBPEEEPH_01716	ShosTA_ShosT		MGYG000000414	CNPNGBOJ_00043	brxP
	3300005466_12	CPPCPJBE_00715	PsyrTA_PsyrT		MALA_SAMN05422168_METAG_GOCFBEKE	OBPEEEPH_01917	ZorB		MGYG000000414	CNPNGBOJ_00093	DEDDh_I_II_III_IV_V_VI_1
	3300005466_12	CPPCPJBE_00786	Dodola_DolB		MALA_SAMN05422168_METAG_GOCFBEKE	OBPEEEPH_01925	Shango_SngC		MGYG000000414	CNPNGBOJ_00102	MzaA
	3300005466_12	CPPCPJBE_00815	Type_II_MTases		MALA_SAMN05422168_METAG_GOCFBEKE	OBPEEEPH_02018	AG_E1_ThiF		MGYG000000414	CNPNGBOJ_00217	Type_II_MTases
	3300005466_12	CPPCPJBE_00841	ZorB		MALA_SAMN05422168_METAG_GOCFBEKE	OBPEEEPH_02071	PsyrTA_PsyrT		MGYG000000414	CNPNGBOJ_00220	PsyrTA_PsyrT
	3300005466_12	CPPCPJBE_00844	AG_cyclase		MALA_SAMN05422168_METAG_GOCFBEKE	OBPEEEPH_02184	ZorB		MGYG000000414	CNPNGBOJ_00224	Type_II_MTases
	3300005466_12	CPPCPJBE_00853	GajB_2		MALA_SAMN05422168_METAG_GOCFBEKE	OBPEEEPH_02194	Shango_SngC		MGYG000000414	CNPNGBOJ_00295	Dodola_DolB
	3300005466_12	CPPCPJBE_00864	Type_II_MTases		MALA_SAMN05422168_METAG_GOCFBEKE	OBPEEEPH_02212	PsyrTA_PsyrA		MGYG000000414	CNPNGBOJ_00357	JetC_III
	3300005466_12	CPPCPJBE_00933	ZorB		MALA_SAMN05422168_METAG_GOCFBEKE	OBPEEEPH_02249	RosmerTA_RmrA_2603008502		MGYG000000414	CNPNGBOJ_00383	IetA
	3300005466_12	CPPCPJBE_00950	LmuB_SMC_Cap4_nuclease_II		MALA_SAMN05422168_METAG_GOCFBEKE	OBPEEEPH_02259	PtuA_2		MGYG000000414	CNPNGBOJ_00394	LmuB_SMC_Cap4_nuclease_II
	3300005466_12	CPPCPJBE_00974	CSD		MALA_SAMN05422168_METAG_GOCFBEKE	OBPEEEPH_02263	JetC_I		MGYG000000414	CNPNGBOJ_00443	AbiEii
	3300005466_12	CPPCPJBE_00976	Dodola_DolB		MALA_SAMN05422168_METAG_GOCFBEKE	OBPEEEPH_02357	SspH		MGYG000000414	CNPNGBOJ_00444	drmD
	3300005466_12	CPPCPJBE_00981	SspH		MALA_SAMN05422168_METAG_GOCFBEKE	OBPEEEPH_02390	Type_II_MTases		MGYG000000414	CNPNGBOJ_00445	Type_IIG
	3300005466_12	CPPCPJBE_01028	drmC		MALA_SAMN05422168_METAG_GOCFBEKE	OBPEEEPH_02433	JetC_II		MGYG000000414	CNPNGBOJ_00476	DEDDh_I_II_III_IV_V_VI_1
	3300005466_12	CPPCPJBE_01046	Mokosh_TypeI_MkoB		MALA_SAMN05422168_METAG_GOCFBEKE	OBPEEEPH_02446	PsyrTA_PsyrT		MGYG000000414	CNPNGBOJ_00526	DUF4435
	3300005466_12	CPPCPJBE_01053	Type_II_MTases		MALA_SAMN05422168_METAG_GOCFBEKE	OBPEEEPH_02530	RosmerTA_RmrA_2662548665		MGYG000000414	CNPNGBOJ_00536	ATPase_TOPRIM_COG3593
	3300005466_12	CPPCPJBE_01185	AG_cyclase		MALA_SAMN05422168_METAG_GOCFBEKE	OBPEEEPH_02591	GajB_2		MGYG000000414	CNPNGBOJ_00568	TerYA
	3300005466_12	CPPCPJBE_01208	JetC_III		MALA_SAMN05422168_METAG_GOCFBEKE	OBPEEEPH_02595	Dodola_DolB		MGYG000000414	CNPNGBOJ_00617	PsyrTA_PsyrT
	3300005466_12	CPPCPJBE_01269	Type_I_REases		MALA_SAMN05422168_METAG_GOCFBEKE	OBPEEEPH_02602	DEDDh_I_II_III_IV_V_VI_1		MGYG000000414	CNPNGBOJ_00736	PsyrTA_PsyrT
	3300005466_12	CPPCPJBE_01270	PrrC		MALA_SAMN05422168_METAG_GOCFBEKE	OBPEEEPH_02643	PsyrTA_PsyrT		MGYG000000414	CNPNGBOJ_00989	Phosphoribosyltransferase
	3300005466_12	CPPCPJBE_01271	Type_I_S		MALA_SAMN05422168_METAG_GOCFBEKE	OBPEEEPH_03040	DEDDh_I_II_III_IV_V_VI_1		MGYG000000414	CNPNGBOJ_01072	WYL_I_II_III_IV_V_VI_1
	3300005466_12	CPPCPJBE_01272	EcoprrI		MALA_SAMN05422168_METAG_GOCFBEKE	OBPEEEPH_03288	AAA_21		MGYG000000414	CNPNGBOJ_01106	QatA
	3300005466_12	CPPCPJBE_01288	GajB_3		TARA_SAMEA2591122_METAG_ABCJNOCC	DOINGOMM_00018	AAA_21		MGYG000000414	CNPNGBOJ_01107	Type_I_MTases
	3300005466_12	CPPCPJBE_01289	GajA		TARA_SAMEA2591122_METAG_ABCJNOCC	DOINGOMM_00025	PsyrTA_PsyrT		MGYG000000414	CNPNGBOJ_01108	Type_I_S
	3300005466_12	CPPCPJBE_01298	RosmerTA_RmrA_2623274509		TARA_SAMEA2591122_METAG_ABCJNOCC	DOINGOMM_00074	QatD		MGYG000000414	CNPNGBOJ_01109	Type_I_REases
	3300005466_12	CPPCPJBE_01325	ShosTA_ShosT		TARA_SAMEA2591122_METAG_ABCJNOCC	DOINGOMM_00167	IetA		MGYG000000414	CNPNGBOJ_01148	QatD
	3300005466_12	CPPCPJBE_01340	Mokosh_TypeI_MkoA		TARA_SAMEA2591122_METAG_ABCJNOCC	DOINGOMM_00221	ZorB		MGYG000000414	CNPNGBOJ_01149	AG_E1_ThiF
	3300005466_12	CPPCPJBE_01398	GajB_2		TARA_SAMEA2591122_METAG_ABCJNOCC	DOINGOMM_00224	E2_II		MGYG000000414	CNPNGBOJ_01158	GajB_2
	3300005466_12	CPPCPJBE_01417	DEDDh_I_II_III_IV_V_VI_1		TARA_SAMEA2591122_METAG_ABCJNOCC	DOINGOMM_00233	PsyrTA_PsyrT		MGYG000000414	CNPNGBOJ_01182	PD_DExK_I_II_III_IV_V_VI_1
	3300005466_12	CPPCPJBE_01446	PsyrTA_PsyrT		TARA_SAMEA2591122_METAG_ABCJNOCC	DOINGOMM_00278	PsyrTA_PsyrA		MGYG000000414	CNPNGBOJ_01270	PsyrTA_PsyrT
	3300005466_12	CPPCPJBE_01449	Mokosh_TypeI_MkoA		TARA_SAMEA2591122_METAG_ABCJNOCC	DOINGOMM_00322	Dodola_DolB		MGYG000000414	CNPNGBOJ_01303	Mokosh_TypeI_MkoB
	3300005466_12	CPPCPJBE_01474	PRTase_WH		TARA_SAMEA2591122_METAG_ABCJNOCC	DOINGOMM_00324	Type_II_REases		MGYG000000414	CNPNGBOJ_01347	AG_E1_ThiF
	3300005466_12	CPPCPJBE_01662	LmuB_SMC_Hydrolase_protease		TARA_SAMEA2591122_METAG_ABCJNOCC	DOINGOMM_00333	Dodola_DolB		MGYG000000414	CNPNGBOJ_01380	AAA_21
	3300005466_12	CPPCPJBE_01738	AAA_21		TARA_SAMEA2591122_METAG_ABCJNOCC	DOINGOMM_00404	ShosTA_ShosT		MGYG000000414	CNPNGBOJ_01430	ShosTA_ShosT
	3300005466_12	CPPCPJBE_01776	MzaA		TARA_SAMEA2591122_METAG_ABCJNOCC	DOINGOMM_00421	AG_E1_ThiF		MGYG000000414	CNPNGBOJ_01626	Dynamins_LeoC
	3300005466_12	CPPCPJBE_01787	JetC_II		TARA_SAMEA2591122_METAG_ABCJNOCC	DOINGOMM_00495	ZorE		MGYG000000414	CNPNGBOJ_01645	PsyrTA_PsyrA
	3300005466_12	CPPCPJBE_01800	RosmerTA_RmrA_2676476075		TARA_SAMEA2591122_METAG_ABCJNOCC	DOINGOMM_00629	PsyrTA_PsyrT		MGYG000000414	CNPNGBOJ_01714	RosmerTA_RmrA_2617826694
	3300005466_12	CPPCPJBE_01816	DinG_IV-A_2		TARA_SAMEA2591122_METAG_ABCJNOCC	DOINGOMM_00712	AAA_21		MGYG000000414	CNPNGBOJ_01742	LmuB_SMC_Mrr
	3300005466_12	CPPCPJBE_01822	ZorB		TARA_SAMEA2591122_METAG_ABCJNOCC	DOINGOMM_00715	AAA_21		MGYG000000414	CNPNGBOJ_01749	Type_IIG
	3300005466_12	CPPCPJBE_01887	Dodola_DolB		TARA_SAMEA2591122_METAG_ABCJNOCC	DOINGOMM_00789	Type_II_MTases		MGYG000000414	CNPNGBOJ_01807	LmuB_SMC_Hydrolase_protease
	3300005466_12	CPPCPJBE_01921	Type_II_MTases		TARA_SAMEA2591122_METAG_ABCJNOCC	DOINGOMM_00798	Dodola_DolB		MGYG000000414	CNPNGBOJ_01811	AAA_21
	3300005466_12	CPPCPJBE_01922	AG_E1_ThiF		TARA_SAMEA2591122_METAG_ABCJNOCC	DOINGOMM_00816	AG_cyclase		MGYG000000414	CNPNGBOJ_01854	RosmerTA_RmrA_2677172838
	3300005466_12	CPPCPJBE_01926	Shango_SngC		TARA_SAMEA2591122_METAG_ABCJNOCC	DOINGOMM_00886	LmuB_SMC_Cap4_nuclease_II		MGYG000000414	CNPNGBOJ_01855	Type_II_REases
	3300005466_12	CPPCPJBE_02010	ATPase_TypeIA		TARA_SAMEA2591122_METAG_ABCJNOCC	DOINGOMM_00931	AAA_21		MGYG000000414	CNPNGBOJ_01862	CSD
	3300005466_12	CPPCPJBE_02036	AAA_21		TARA_SAMEA2591122_METAG_ABCJNOCC	DOINGOMM_00977	DndA		MGYG000000414	CNPNGBOJ_01903	DndA
	3300005466_12	CPPCPJBE_02151	LmuB_SMC_Cap4_nuclease_II		TARA_SAMEA2591122_METAG_ABCJNOCC	DOINGOMM_00994	Dodola_DolB		MGYG000000414	CNPNGBOJ_01935	LmuB_SMC_Cap4_nuclease_II
	3300005466_12	CPPCPJBE_02162	CSD		TARA_SAMEA2591122_METAG_ABCJNOCC	DOINGOMM_01134	WYL_I_II_III_IV_V_VI_1		MGYG000000414	CNPNGBOJ_01936	LmuB_SMC_Hydrolase_protease
	3300005466_12	CPPCPJBE_02199	DEDDh_I_II_III_IV_V_VI_1		TARA_SAMEA2591122_METAG_ABCJNOCC	DOINGOMM_01137	GajB_2		MGYG000000414	CNPNGBOJ_01947	E2_II
	3300005466_12	CPPCPJBE_02207	PtuB		TARA_SAMEA2591122_METAG_ABCJNOCC	DOINGOMM_01197	AAA_21		MGYG000000414	CNPNGBOJ_01972	Abi_2
	3300005466_12	CPPCPJBE_02265	Shango_SngC		TARA_SAMEA2591122_METAG_ABCJNOCC	DOINGOMM_01266	DEDDh_I_II_III_IV_V_VI_1		MGYG000000414	CNPNGBOJ_01973	GajB_2
	3300005466_12	CPPCPJBE_02274	drmD		TARA_SAMEA2591122_METAG_ABCJNOCC	DOINGOMM_01279	PsyrTA_PsyrT		MGYG000000414	CNPNGBOJ_02012	Dodola_DolB
	3300005466_12	CPPCPJBE_02415	GajB_2		TARA_SAMEA2591122_METAG_ABCJNOCC	DOINGOMM_01313	DEDDh_I_II_III_IV_V_VI_1		MGYG000000414	CNPNGBOJ_02071	Dodola_DolB
	3300005466_12	CPPCPJBE_02422	DndA		TARA_SAMEA2591122_METAG_ABCJNOCC	DOINGOMM_01379	RosmerTA_RmrA_2623274509		MGYG000000414	CNPNGBOJ_02092	pglZ3
	3300005466_12	CPPCPJBE_02463	ShosTA_ShosA		TARA_SAMEA2591122_METAG_ABCJNOCC	DOINGOMM_01403	AAA_21		MGYG000000414	CNPNGBOJ_02131	QatD
	3300005466_12	CPPCPJBE_02495	Shango_SngC		TARA_SAMEA2591122_METAG_ABCJNOCC	DOINGOMM_01428	AAA_21		MGYG000000414	CNPNGBOJ_02133	ShosTA_ShosA
	3300005466_12	CPPCPJBE_02519	AG_cyclase		TARA_SAMEA2591122_METAG_ABCJNOCC	DOINGOMM_01554	LmuB_SMC_Cap4_nuclease_II		MGYG000000414	CNPNGBOJ_02142	PsyrTA_PsyrT
	3300005466_12	CPPCPJBE_02524	Type_I_S		TARA_SAMEA2591122_METAG_ABCJNOCC	DOINGOMM_01759	ShosTA_ShosT		MGYG000000414	CNPNGBOJ_02154	SspH
	3300005466_12	CPPCPJBE_02525	Type_I_MTases		TARA_SAMEA2591122_METAG_ABCJNOCC	DOINGOMM_01821	cas6_I_II_III_IV_V_VI_21		MGYG000000419	NGMAAJLC_00056	RosmerTA_RmrA_2677172838
	3300005466_12	CPPCPJBE_02526	Type_I_REases		TARA_SAMEA2591122_METAG_ABCJNOCC	DOINGOMM_01839	LmuB_SMC_Cap4_nuclease_II		MGYG000000419	NGMAAJLC_00057	RosmerTA_RmrA_2677172838
	3300005466_12	CPPCPJBE_02579	ZorB		TARA_SAMEA2591122_METAG_ABCJNOCC	DOINGOMM_01928	AG_cyclase		MGYG000000419	NGMAAJLC_00094	RosmerTA_RmrA_2603008502
	3300005466_12	CPPCPJBE_02614	ZorB		TARA_SAMEA2591122_METAG_ABCJNOCC	DOINGOMM_02081	AAA_21		MGYG000000419	NGMAAJLC_00095	RosmerTA_RmrA_2677172838
	3300005466_12	CPPCPJBE_02651	DEDDh_I_II_III_IV_V_VI_1		TARA_SAMEA2591122_METAG_ABCJNOCC	DOINGOMM_02111	CSD		MGYG000000419	NGMAAJLC_00112	MzaA
	3300005466_12	CPPCPJBE_02678	drmC		TARA_SAMEA2591122_METAG_ABCJNOCC	DOINGOMM_02115	Type_II_MTases		MGYG000000419	NGMAAJLC_00152	Dodola_DolB
	3300005466_12	CPPCPJBE_02695	Mokosh_TypeI_MkoB		TARA_SAMEA2591122_METAG_ABCJNOCC	DOINGOMM_02122	Shango_SngC		MGYG000000419	NGMAAJLC_00160	AAA_21
	3300005466_12	CPPCPJBE_02815	Dodola_DolB		TARA_SAMEA2591122_METAG_ABCJNOCC	DOINGOMM_02202	Dodola_DolB		MGYG000000419	NGMAAJLC_00167	JetC_III
	3300005466_12	CPPCPJBE_02829	QatD		TARA_SAMEA2591122_METAG_ABCJNOCC	DOINGOMM_02211	ShosTA_ShosT		MGYG000000419	NGMAAJLC_00169	JetC_I
	3300005466_12	CPPCPJBE_02888	ZorE		TARA_SAMEA2591122_METAG_ABCJNOCC	DOINGOMM_02228	MzaA		MGYG000000419	NGMAAJLC_00228	PD_DExK_I_II_III_IV_V_VI_1
	3300005466_12	CPPCPJBE_02898	CSD		TARA_SAMEA2591122_METAG_ABCJNOCC	DOINGOMM_02371	pglW		MGYG000000419	NGMAAJLC_00229	PD_DExK_I_II_III_IV_V_VI_1
	3300005466_12	CPPCPJBE_02938	LmuB_SMC_Hydrolase_protease		TARA_SAMEA2591122_METAG_ABCJNOCC	DOINGOMM_02380	GajB_2		MGYG000000419	NGMAAJLC_00230	Avs1A
	3300005466_12	CPPCPJBE_02948	LmuB_SMC_Hydrolase_protease		TARA_SAMEA2591122_METAG_ABCJNOCC	DOINGOMM_02492	AAA_21		MGYG000000419	NGMAAJLC_00234	AG_E1_ThiF
	3300005466_12	CPPCPJBE_03008	DndA		TARA_SAMEA2591122_METAG_DKOENCIK	CPBMBOHG_00006	AG_cyclase		MGYG000000419	NGMAAJLC_00240	DndA
	3300005466_12	CPPCPJBE_03010	RosmerTA_RmrA_2676476075		TARA_SAMEA2591122_METAG_DKOENCIK	CPBMBOHG_00012	Type_II_MTases		MGYG000000419	NGMAAJLC_00244	WYL_I_II_III_IV_V_VI_4
	3300005466_12	CPPCPJBE_03072	Type_II_REases		TARA_SAMEA2591122_METAG_DKOENCIK	CPBMBOHG_00082	RosmerTA_RmrA_2677172838		MGYG000000419	NGMAAJLC_00290	DndA
	3300005466_12	CPPCPJBE_03077	Type_II_MTases		TARA_SAMEA2591122_METAG_DKOENCIK	CPBMBOHG_00224	ShosTA_ShosT		MGYG000000419	NGMAAJLC_00293	Mokosh_TypeI_MkoA
	3300005466_12	CPPCPJBE_03094	AAA_21		TARA_SAMEA2591122_METAG_DKOENCIK	CPBMBOHG_00229	Type_II_MTases		MGYG000000419	NGMAAJLC_00319	Dodola_DolB
	3300005466_12	CPPCPJBE_03097	LmuB_SMC_Cap4_nuclease_II		TARA_SAMEA2591122_METAG_DKOENCIK	CPBMBOHG_00260	PsyrTA_PsyrT		MGYG000000419	NGMAAJLC_00331	Dodola_DolB
	3300005466_12	CPPCPJBE_03133	JetC_III		TARA_SAMEA2591122_METAG_DKOENCIK	CPBMBOHG_00290	AAA_21		MGYG000000419	NGMAAJLC_00338	GajB_2
	3300005466_12	CPPCPJBE_03156	Hydrolase		TARA_SAMEA2591122_METAG_DKOENCIK	CPBMBOHG_00301	Shango_SngC		MGYG000000419	NGMAAJLC_00341	Dodola_DolB
	3300005466_12	CPPCPJBE_03242	Type_II_MTases		TARA_SAMEA2591122_METAG_DKOENCIK	CPBMBOHG_00327	SspH		MGYG000000419	NGMAAJLC_00380	RosmerTA_RmrA_2600853143
	3300005466_12	CPPCPJBE_03277	MzaA		TARA_SAMEA2591122_METAG_DKOENCIK	CPBMBOHG_00355	DEDDh_I_II_III_IV_V_VI_1		MGYG000000419	NGMAAJLC_00386	ShosTA_ShosT
	3300005529_26	JDNJDAPB_00205	Type_II_MTases		TARA_SAMEA2591122_METAG_DKOENCIK	CPBMBOHG_00362	Dodola_DolB		MGYG000000419	NGMAAJLC_00420	HerA_DUF
	3300005529_26	JDNJDAPB_00206	PRTase		TARA_SAMEA2591122_METAG_DKOENCIK	CPBMBOHG_00426	AG_E1_ThiF		MGYG000000419	NGMAAJLC_00435	SspH
	3300005529_26	JDNJDAPB_00218	AbiEii		TARA_SAMEA2591122_METAG_DKOENCIK	CPBMBOHG_00438	ATPase_TOPRIM_COG3593		MGYG000000419	NGMAAJLC_00483	RosmerTA_RmrA_2603008502
	3300005529_26	JDNJDAPB_00276	ShosTA_ShosT		TARA_SAMEA2591122_METAG_DKOENCIK	CPBMBOHG_00489	DEDDh_I_II_III_IV_V_VI_1		MGYG000000419	NGMAAJLC_00488	DndA
	3300005529_26	JDNJDAPB_00341	ATPase_TypeIA		TARA_SAMEA2591122_METAG_DKOENCIK	CPBMBOHG_00503	LmuB_SMC_Hydrolase_protease		MGYG000000419	NGMAAJLC_00504	GajB_2
	3300005529_26	JDNJDAPB_00390	Type_II_MTases		TARA_SAMEA2591122_METAG_DKOENCIK	CPBMBOHG_00553	Type_II_REases		MGYG000000419	NGMAAJLC_00554	ShosTA_ShosT
	3300005529_26	JDNJDAPB_00404	ShosTA_ShosT		TARA_SAMEA2591122_METAG_DKOENCIK	CPBMBOHG_00567	Dodola_DolB		MGYG000000419	NGMAAJLC_00568	Type_II_MTases
	3300005529_26	JDNJDAPB_00438	MzaA		TARA_SAMEA2591122_METAG_DKOENCIK	CPBMBOHG_00570	Type_II_MTases		MGYG000000419	NGMAAJLC_00569	Type_II_REases
	3300005529_26	JDNJDAPB_00497	CSD		TARA_SAMEA2591122_METAG_DKOENCIK	CPBMBOHG_00604	DEDDh_I_II_III_IV_V_VI_1		MGYG000000419	NGMAAJLC_00572	QatC
	3300005529_26	JDNJDAPB_00505	Type_II_MTases		TARA_SAMEA2591122_METAG_DKOENCIK	CPBMBOHG_00689	AG_cyclase		MGYG000000419	NGMAAJLC_00582	Abi_2
	3300005529_26	JDNJDAPB_00523	Type_II_MTases		TARA_SAMEA2591122_METAG_DKOENCIK	CPBMBOHG_00717	Type_I_REases		MGYG000000419	NGMAAJLC_00595	RosmerTA_RmrA_2603008502
	3300005529_26	JDNJDAPB_00585	Mokosh_TypeI_MkoA		TARA_SAMEA2591122_METAG_DKOENCIK	CPBMBOHG_00764	ShosTA_ShosT		MGYG000000419	NGMAAJLC_00598	CSD
	3300005529_26	JDNJDAPB_00746	PsyrTA_PsyrT		TARA_SAMEA2591122_METAG_DKOENCIK	CPBMBOHG_00788	Dodola_DolB		MGYG000000419	NGMAAJLC_00615	Type_II_MTases
	3300005529_26	JDNJDAPB_00749	Mokosh_TypeI_MkoA		TARA_SAMEA2591122_METAG_DKOENCIK	CPBMBOHG_00803	LmuB_SMC_Hydrolase_protease		MGYG000000419	NGMAAJLC_00626	RosmerTA_RmrA_2603008502
	3300005529_26	JDNJDAPB_00766	pglW		TARA_SAMEA2591122_METAG_DKOENCIK	CPBMBOHG_00839	ZorB		MGYG000000419	NGMAAJLC_00628	Avs1A
	3300005529_26	JDNJDAPB_00782	RosmerTA_RmrA_2734955840		TARA_SAMEA2591122_METAG_DKOENCIK	CPBMBOHG_00899	AG_cyclase		MGYG000000419	NGMAAJLC_00641	QatD
	3300005529_26	JDNJDAPB_00829	RosmerTA_RmrA_2634882613		TARA_SAMEA2591122_METAG_DKOENCIK	CPBMBOHG_00987	DndA		MGYG000000419	NGMAAJLC_00647	Shango_SngC
	3300005529_26	JDNJDAPB_00834	Cyclase_II		TARA_SAMEA2591122_METAG_DKOENCIK	CPBMBOHG_00988	DndA		MGYG000000419	NGMAAJLC_00650	Type_II_MTases
	3300005529_26	JDNJDAPB_00837	Phospholipase		TARA_SAMEA2591122_METAG_DKOENCIK	CPBMBOHG_00992	DndA		MGYG000000419	NGMAAJLC_00659	ATPase_TOPRIM_COG3593
	3300005529_26	JDNJDAPB_00838	Cyclase_II		TARA_SAMEA2591122_METAG_DKOENCIK	CPBMBOHG_01037	AAA_21		MGYG000000419	NGMAAJLC_00681	IetA
	3300005529_26	JDNJDAPB_00898	CSD		TARA_SAMEA2591122_METAG_DKOENCIK	CPBMBOHG_01070	ATPase_TypeIA		MGYG000000419	NGMAAJLC_00686	Dodola_DolB
	3300005529_26	JDNJDAPB_00949	LmuB_SMC_Cap4_nuclease_II		TARA_SAMEA2591122_METAG_DKOENCIK	CPBMBOHG_01213	Hydrolase		MGYG000000419	NGMAAJLC_00687	LmuB_SMC_hypothetical
	3300005529_26	JDNJDAPB_00973	LmuB_SMC_Cap4_nuclease_II		TARA_SAMEA2591122_METAG_DKOENCIK	CPBMBOHG_01350	QatD		MGYG000000419	NGMAAJLC_00692	LmuB_SMC_Hydrolase_protease
	3300005529_26	JDNJDAPB_00991	AAA_21		TARA_SAMEA2591122_METAG_DKOENCIK	CPBMBOHG_01373	Shango_SngC		MGYG000000419	NGMAAJLC_00695	PsyrTA_PsyrT
	3300005529_26	JDNJDAPB_01082	WYL_I_II_III_IV_V_VI_1		TARA_SAMEA2591122_METAG_DKOENCIK	CPBMBOHG_01469	LmuB_SMC_Cap4_nuclease_II		MGYG000000419	NGMAAJLC_00768	GajB_2
	3300005529_26	JDNJDAPB_01097	AAA_21		TARA_SAMEA2591122_METAG_DKOENCIK	CPBMBOHG_01485	LmuB_SMC_Cap4_nuclease_II		MGYG000000419	NGMAAJLC_00780	GajB_2
	3300005529_26	JDNJDAPB_01178	Type_II_MTases		TARA_SAMEA2591122_METAG_DKOENCIK	CPBMBOHG_01492	LmuB_SMC_Hydrolase_protease		MGYG000000419	NGMAAJLC_00799	LmuB_SMC_Hydrolase_protease
	3300005529_26	JDNJDAPB_01192	Dodola_DolB		TARA_SAMEA2591122_METAG_DKOENCIK	CPBMBOHG_01525	Jab		MGYG000000419	NGMAAJLC_00800	Dodola_DolB
	3300005529_26	JDNJDAPB_01197	LmuB_SMC_Hydrolase_protease		TARA_SAMEA2591122_METAG_DKOENCIK	CPBMBOHG_01529	Mokosh_TypeI_MkoA		MGYG000000419	NGMAAJLC_00812	Shango_SngC
	3300005529_26	JDNJDAPB_01205	Type_II_MTases		TARA_SAMEA2591122_METAG_DKOENCIK	CPBMBOHG_01621	GajB_2		MGYG000000419	NGMAAJLC_00813	Type_IIG
	3300005529_26	JDNJDAPB_01206	MzaE		TARA_SAMEA2591122_METAG_DKOENCIK	CPBMBOHG_01643	MzaA		MGYG000000419	NGMAAJLC_00965	Dodola_DolB
	3300005529_26	JDNJDAPB_01207	MzaD		TARA_SAMEA2591122_METAG_DKOENCIK	CPBMBOHG_01645	LmuB_SMC_Cap4_nuclease_II		MGYG000000419	NGMAAJLC_00999	DEDDh_I_II_III_IV_V_VI_1
	3300005529_26	JDNJDAPB_01208	Type_II_REases		TARA_SAMEA2591122_METAG_DKOENCIK	CPBMBOHG_01663	HNH_TIGR02646		MGYG000000419	NGMAAJLC_01088	Type_II_MTases
	3300005529_26	JDNJDAPB_01209	Type_II_REases		TARA_SAMEA2591122_METAG_DKOENCIK	CPBMBOHG_01704	GajB_2		MGYG000000419	NGMAAJLC_01155	ATPase_TOPRIM_COG3593
	3300005529_26	JDNJDAPB_01211	Type_II_REases		TARA_SAMEA2591122_METAG_DKOENCIK	CPBMBOHG_01741	PsyrTA_PsyrT		MGYG000000429	NLNPKBLE_00003	DEDDh_I_II_III_IV_V_VI_1
	3300005529_26	JDNJDAPB_01212	RosmerTA_RmrA_2677172838		TARA_SAMEA2591122_METAG_DKOENCIK	CPBMBOHG_01764	Dodola_DolB		MGYG000000429	NLNPKBLE_00016	AAA_21
	3300005529_26	JDNJDAPB_01229	MzaA		TARA_SAMEA2591122_METAG_DKOENCIK	CPBMBOHG_01789	PsyrTA_PsyrT		MGYG000000429	NLNPKBLE_00021	RosmerTA_RmrA_2634882613
	3300005529_26	JDNJDAPB_01267	WHSWIM		TARA_SAMEA2591122_METAG_DKOENCIK	CPBMBOHG_01913	PsyrTA_PsyrT		MGYG000000429	NLNPKBLE_00030	RosmerTA_RmrA_2600853143
	3300005529_26	JDNJDAPB_01268	RT_Tot		TARA_SAMEA2591122_METAG_DKOENCIK	CPBMBOHG_01988	Dodola_DolB		MGYG000000429	NLNPKBLE_00068	Type_II_MTases
	3300005529_26	JDNJDAPB_01302	Mokosh_TypeI_MkoA		TARA_SAMEA2591122_METAG_DKOENCIK	CPBMBOHG_02092	ATPase_TypeIA		MGYG000000429	NLNPKBLE_00077	Dodola_DolB
	3300005529_26	JDNJDAPB_01382	AG_cyclase		TARA_SAMEA2591122_METAG_DKOENCIK	CPBMBOHG_02255	JetC_III		MGYG000000429	NLNPKBLE_00110	Type_IV_REases
	3300005529_26	JDNJDAPB_01385	ShosTA_ShosT		TARA_SAMEA2591122_METAG_DKOENCIK	CPBMBOHG_02324	Type_II_MTases		MGYG000000429	NLNPKBLE_00134	GajB_2
	3300005529_26	JDNJDAPB_01490	PsyrTA_PsyrA		TARA_SAMEA2591122_METAG_DKOENCIK	CPBMBOHG_02496	Type_II_MTases		MGYG000000429	NLNPKBLE_00151	PsyrTA_PsyrT
	3300005529_26	JDNJDAPB_01501	LmuB_SMC_Cap4_nuclease_II		TARA_SAMEA2591122_METAG_DKOENCIK	CPBMBOHG_02498	AG_cyclase		MGYG000000429	NLNPKBLE_00172	Mokosh_TypeI_MkoB2
	3300005529_26	JDNJDAPB_01505	Mokosh_TypeI_MkoA		TARA_SAMEA2591122_METAG_DKOENCIK	CPBMBOHG_02548	DinG_IV-A_2		MGYG000000429	NLNPKBLE_00173	Mokosh_TypeI_MkoB2
	3300005529_26	JDNJDAPB_01557	AAA_21		TARA_SAMEA2591122_METAG_DKOENCIK	CPBMBOHG_02549	Type_II_MTases		MGYG000000429	NLNPKBLE_00184	WH
	3300005529_26	JDNJDAPB_01600	brxF		TARA_SAMEA2591122_METAG_DKOENCIK	CPBMBOHG_02559	ZorB		MGYG000000429	NLNPKBLE_00194	RosmerTA_RmrA_2662548665
	3300005529_26	JDNJDAPB_01607	PsyrTA_PsyrT		TARA_SAMEA2591122_METAG_DKOENCIK	CPBMBOHG_02569	AG_cyclase		MGYG000000429	NLNPKBLE_00258	SspH
	3300005529_26	JDNJDAPB_01660	Type_II_MTases		TARA_SAMEA2591122_METAG_DKOENCIK	CPBMBOHG_02570	AG_cyclase		MGYG000000429	NLNPKBLE_00274	RosmerTA_RmrA_2585209417
	3300005529_26	JDNJDAPB_01770	Mokosh_TypeI_MkoA		TARA_SAMEA2591122_METAG_DKOENCIK	CPBMBOHG_02579	AG_cyclase		MGYG000000429	NLNPKBLE_00340	GajB_2
	3300005529_26	JDNJDAPB_01793	AG_cyclase		TARA_SAMEA2591122_METAG_HLJDBPKL	LOHAOGAM_00030	LmuB_SMC_Mrr		MGYG000000429	NLNPKBLE_00349	RosmerTA_RmrA_2664250653
	3300005529_26	JDNJDAPB_01851	Type_II_MTases		TARA_SAMEA2591122_METAG_HLJDBPKL	LOHAOGAM_00166	Shango_SngC		MGYG000000429	NLNPKBLE_00376	Avs1A
	3300005529_26	JDNJDAPB_01873	Mokosh_TypeI_MkoA		TARA_SAMEA2591122_METAG_HLJDBPKL	LOHAOGAM_00182	ShosTA_ShosT		MGYG000000429	NLNPKBLE_00414	Avs1A
	3300005529_26	JDNJDAPB_01896	AAA_21		TARA_SAMEA2591122_METAG_HLJDBPKL	LOHAOGAM_00215	ZorB		MGYG000000429	NLNPKBLE_00421	GajB_3
	3300005529_26	JDNJDAPB_01937	Nhi_2		TARA_SAMEA2591122_METAG_HLJDBPKL	LOHAOGAM_00263	DEDDh_I_II_III_IV_V_VI_1		MGYG000000429	NLNPKBLE_00453	DndA
	3300005529_26	JDNJDAPB_01985	MzaA		TARA_SAMEA2591122_METAG_HLJDBPKL	LOHAOGAM_00272	ATPase_TOPRIM_COG3593		MGYG000000429	NLNPKBLE_00526	AAA_15
	3300005529_26	JDNJDAPB_02011	DndB		TARA_SAMEA2591122_METAG_HLJDBPKL	LOHAOGAM_00293	AAA_21		MGYG000000429	NLNPKBLE_00543	Type_II_REases
	3300005529_26	JDNJDAPB_02089	Dodola_DolB		TARA_SAMEA2591122_METAG_HLJDBPKL	LOHAOGAM_00326	LmuB_SMC_Hydrolase_protease		MGYG000000429	NLNPKBLE_00608	WYL_I_II_III_IV_V_VI_1
	3300005529_26	JDNJDAPB_02101	Shango_SngA		TARA_SAMEA2591122_METAG_HLJDBPKL	LOHAOGAM_00362	Dodola_DolB		MGYG000000429	NLNPKBLE_00609	Mokosh_TypeI_MkoB2
	3300005529_26	JDNJDAPB_02198	QatD		TARA_SAMEA2591122_METAG_HLJDBPKL	LOHAOGAM_00370	ShosTA_ShosT		MGYG000000429	NLNPKBLE_00616	AG_E1_ThiF
	3300005529_26	JDNJDAPB_02307	Type_II_MTases		TARA_SAMEA2591122_METAG_HLJDBPKL	LOHAOGAM_00381	DEDDh_I_II_III_IV_V_VI_1		MGYG000000429	NLNPKBLE_00626	AAA_21
	3300005529_26	JDNJDAPB_02352	GajB_2		TARA_SAMEA2591122_METAG_HLJDBPKL	LOHAOGAM_00384	LmuB_SMC_Cap4_nuclease_II		MGYG000000429	NLNPKBLE_00642	AAA_21
	3300005529_26	JDNJDAPB_02355	AAA_21		TARA_SAMEA2591122_METAG_HLJDBPKL	LOHAOGAM_00411	PsyrTA_PsyrA		MGYG000000429	NLNPKBLE_00644	Type_IV_REases
	3300005529_26	JDNJDAPB_02385	Mokosh_TypeI_MkoA		TARA_SAMEA2591122_METAG_HLJDBPKL	LOHAOGAM_00424	DndA		MGYG000000429	NLNPKBLE_00668	LmuB_SMC_Hydrolase_protease
	3300005529_26	JDNJDAPB_02408	AG_cyclase		TARA_SAMEA2591122_METAG_HLJDBPKL	LOHAOGAM_00453	QatD		MGYG000000429	NLNPKBLE_00684	DEDDh_I_II_III_IV_V_VI_1
	3300005529_26	JDNJDAPB_02443	MzaA		TARA_SAMEA2591122_METAG_HLJDBPKL	LOHAOGAM_00492	RosmerTA_RmrA_2623274509		MGYG000000429	NLNPKBLE_00690	Type_II_MTases
	3300005529_26	JDNJDAPB_02446	LmuB_SMC_Hydrolase_protease		TARA_SAMEA2591122_METAG_HLJDBPKL	LOHAOGAM_00617	PsyrTA_PsyrT		MGYG000000429	NLNPKBLE_00693	LmuB_SMC_Cap4_nuclease_II
	3300005529_26	JDNJDAPB_02460	GajB_2		TARA_SAMEA2591122_METAG_HLJDBPKL	LOHAOGAM_00618	ZorB		MGYG000000429	NLNPKBLE_00696	MzaA
	3300005529_26	JDNJDAPB_02510	AAA_21		TARA_SAMEA2591122_METAG_HLJDBPKL	LOHAOGAM_00634	MzaA		MGYG000000429	NLNPKBLE_00706	Dodola_DolB
	3300005529_26	JDNJDAPB_02594	Mokosh_TypeI_MkoA		TARA_SAMEA2591122_METAG_HLJDBPKL	LOHAOGAM_00674	Menshen_NsnC_2518623264		MGYG000000429	NLNPKBLE_00710	PsyrTA_PsyrT
	3300005529_26	JDNJDAPB_02612	Dodola_DolB		TARA_SAMEA2591122_METAG_HLJDBPKL	LOHAOGAM_00762	IetA		MGYG000000429	NLNPKBLE_00731	RosmerTA_RmrA_2617826694
	3300005529_26	JDNJDAPB_02703	PsyrTA_PsyrT		TARA_SAMEA2591122_METAG_HLJDBPKL	LOHAOGAM_00778	GajB_2		MGYG000000429	NLNPKBLE_00732	Type_II_REases
	3300005529_26	JDNJDAPB_02739	AAA_21		TARA_SAMEA2591122_METAG_HLJDBPKL	LOHAOGAM_00840	Dodola_DolB		MGYG000000429	NLNPKBLE_00733	Type_II_REases
	3300005529_26	JDNJDAPB_02784	Type_II_MTases		TARA_SAMEA2591122_METAG_HLJDBPKL	LOHAOGAM_00859	PsyrTA_PsyrT		MGYG000000429	NLNPKBLE_00735	MzaE
	3300005529_26	JDNJDAPB_02787	RosmerTA_RmrA_2677172838		TARA_SAMEA2591122_METAG_HLJDBPKL	LOHAOGAM_00861	ShosTA_ShosT		MGYG000000429	NLNPKBLE_00736	Type_II_MTases
	3300005529_26	JDNJDAPB_02841	AAA_21		TARA_SAMEA2591122_METAG_HLJDBPKL	LOHAOGAM_00928	PsyrTA_PsyrA		MGYG000000429	NLNPKBLE_00738	LmuA_effector_Mrr
	3300005529_26	JDNJDAPB_02933	LmuB_SMC_Hydrolase_protease		TARA_SAMEA2591122_METAG_HLJDBPKL	LOHAOGAM_00943	GajB_2		MGYG000000429	NLNPKBLE_00740	LmuB_SMC_Mrr
	3300005529_26	JDNJDAPB_03004	PsyrTA_PsyrT		TARA_SAMEA2591122_METAG_HLJDBPKL	LOHAOGAM_00945	ShosTA_ShosT		MGYG000000429	NLNPKBLE_00774	RosmerTA_RmrA_2662548665
	3300005529_26	JDNJDAPB_03018	ZorD		TARA_SAMEA2591122_METAG_HLJDBPKL	LOHAOGAM_00999	PsyrTA_PsyrT		MGYG000000429	NLNPKBLE_00776	RosmerTA_RmrA_2603008502
	3300005529_26	JDNJDAPB_03026	Mokosh_TypeI_MkoA		TARA_SAMEA2591122_METAG_HLJDBPKL	LOHAOGAM_01004	Type_II_MTases		MGYG000000429	NLNPKBLE_00785	DndA
	3300005529_26	JDNJDAPB_03043	LmuB_SMC_Cap4_nuclease_II		TARA_SAMEA2591122_METAG_HLJDBPKL	LOHAOGAM_01051	DndA		MGYG000000429	NLNPKBLE_00787	Type_II_MTases
	3300005529_26	JDNJDAPB_03067	Dodola_DolB		TARA_SAMEA2591122_METAG_HLJDBPKL	LOHAOGAM_01055	Shango_SngC		MGYG000000429	NLNPKBLE_00792	QatD
	3300005529_26	JDNJDAPB_03151	ZorD		TARA_SAMEA2591122_METAG_HLJDBPKL	LOHAOGAM_01065	ZorD		MGYG000000429	NLNPKBLE_00895	ATPase_TOPRIM_COG3593
	3300005529_26	JDNJDAPB_03211	LmuB_SMC_Amidase		TARA_SAMEA2591122_METAG_HLJDBPKL	LOHAOGAM_01071	JetC_III		MGYG000000429	NLNPKBLE_00900	LmuB_SMC_Cap4_nuclease_II
	3300005529_26	JDNJDAPB_03267	AAA_21		TARA_SAMEA2591122_METAG_HLJDBPKL	LOHAOGAM_01074	Type_II_MTases		MGYG000000429	NLNPKBLE_00906	CSD
	3300005529_26	JDNJDAPB_03341	Mokosh_TypeI_MkoA		TARA_SAMEA2591122_METAG_HLJDBPKL	LOHAOGAM_01108	LmuB_SMC_Cap4_nuclease_II		MGYG000000429	NLNPKBLE_00912	ShosTA_ShosT
	3300005529_26	JDNJDAPB_03389	DndA		TARA_SAMEA2591122_METAG_HLJDBPKL	LOHAOGAM_01128	LmuB_SMC_hypothetical		MGYG000000429	NLNPKBLE_00951	ShosTA_ShosT
	3300005529_26	JDNJDAPB_03424	AG_E1_ThiF		TARA_SAMEA2591122_METAG_HLJDBPKL	LOHAOGAM_01191	Dodola_DolB		MGYG000000429	NLNPKBLE_00955	DndA
	3300005529_26	JDNJDAPB_03450	JetC_II		TARA_SAMEA2591122_METAG_HLJDBPKL	LOHAOGAM_01204	Dodola_DolB		MGYG000000429	NLNPKBLE_00959	Mokosh_TypeI_MkoB
	3300005529_26	JDNJDAPB_03457	Type_II_MTases		TARA_SAMEA2591122_METAG_HLJDBPKL	LOHAOGAM_01239	RosmerTA_RmrA_2677172838		MGYG000000429	NLNPKBLE_01022	AAA_21
	3300005529_26	JDNJDAPB_03500	HamB		TARA_SAMEA2591122_METAG_HLJDBPKL	LOHAOGAM_01295	Shango_SngC		MGYG000000429	NLNPKBLE_01023	AAA_21
	3300005529_26	JDNJDAPB_03504	Mokosh_TypeI_MkoA		TARA_SAMEA2591122_METAG_HLJDBPKL	LOHAOGAM_01315	LmuB_SMC_Hydrolase_protease		MGYG000000429	NLNPKBLE_01092	Dodola_DolB
	3300005529_26	JDNJDAPB_03516	Mokosh_TypeI_MkoB		TARA_SAMEA2591122_METAG_HLJDBPKL	LOHAOGAM_01356	pglZ3		MGYG000000429	NLNPKBLE_01131	Dodola_DolB
	3300005529_26	JDNJDAPB_03559	AAA_21		TARA_SAMEA2591122_METAG_HLJDBPKL	LOHAOGAM_01409	E2_II		MGYG000000429	NLNPKBLE_01132	Dodola_DolB
	3300005529_26	JDNJDAPB_03578	Mokosh_TypeI_MkoB		TARA_SAMEA2591122_METAG_HLJDBPKL	LOHAOGAM_01416	RosmerTA_RmrA_2662548665		MGYG000000429	NLNPKBLE_01143	RosmerTA_RmrA_2677172838
	3300005529_26	JDNJDAPB_03664	Type_II_MTases		TARA_SAMEA2591122_METAG_HLJDBPKL	LOHAOGAM_01437	SspH		MGYG000000429	NLNPKBLE_01149	ShosTA_ShosT
	3300005529_26	JDNJDAPB_03697	ShosTA_ShosT		TARA_SAMEA2591122_METAG_HLJDBPKL	LOHAOGAM_01480	Type_II_MTases		MGYG000000429	NLNPKBLE_01172	RosmerTA_RmrA_2623274509
	3300005529_26	JDNJDAPB_03734	Mokosh_TypeI_MkoA		TARA_SAMEA2591122_METAG_HLJDBPKL	LOHAOGAM_01490	Dodola_DolB		MGYG000000429	NLNPKBLE_01176	AAA_21
	3300005529_26	JDNJDAPB_03937	GajB_2		TARA_SAMEA2591122_METAG_MBECNJKK	FBMKMAJH_00015	Type_II_MTases		MGYG000000429	NLNPKBLE_01180	ShosTA_ShosT
	3300005529_26	JDNJDAPB_03973	ShosTA_ShosT		TARA_SAMEA2591122_METAG_MBECNJKK	FBMKMAJH_00050	AAA_15		MGYG000000429	NLNPKBLE_01208	DndA
	3300005529_26	JDNJDAPB_04001	DinG_IV-A_2		TARA_SAMEA2591122_METAG_MBECNJKK	FBMKMAJH_00054	Type_II_MTases		MGYG000000429	NLNPKBLE_01217	drmC
	3300005529_26	JDNJDAPB_04026	DndA		TARA_SAMEA2591122_METAG_MBECNJKK	FBMKMAJH_00061	Type_II_MTases		MGYG000000429	NLNPKBLE_01234	Dodola_DolB
	3300005529_26	JDNJDAPB_04038	LmuB_SMC_Cap4_nuclease_II		TARA_SAMEA2591122_METAG_MBECNJKK	FBMKMAJH_00147	AAA_21		MGYG000000429	NLNPKBLE_01252	Dodola_DolB
	3300005529_26	JDNJDAPB_04047	Shango_SngC		TARA_SAMEA2591122_METAG_MBECNJKK	FBMKMAJH_00194	PsyrTA_PsyrT		MGYG000000429	NLNPKBLE_01256	ShosTA_ShosA
	3300005529_26	JDNJDAPB_04108	PsyrTA_PsyrT		TARA_SAMEA2591122_METAG_MBECNJKK	FBMKMAJH_00283	RosmerTA_RmrT_2600853143		MGYG000000429	NLNPKBLE_01299	NDT
	3300005529_26	JDNJDAPB_04109	RosmerTA_RmrA_2634932349		TARA_SAMEA2591122_METAG_MBECNJKK	FBMKMAJH_00344	Avs1A		MGYG000000429	NLNPKBLE_01300	RT_Tot
	3300005529_26	JDNJDAPB_04132	DEDDh_I_II_III_IV_V_VI_1		TARA_SAMEA2591122_METAG_MBECNJKK	FBMKMAJH_00452	DEDDh_I_II_III_IV_V_VI_1		MGYG000000429	NLNPKBLE_01353	RosmerTA_RmrA_2677172838
	3300005529_26	JDNJDAPB_04160	brxHI		TARA_SAMEA2591122_METAG_MBECNJKK	FBMKMAJH_00457	Dodola_DolB		MGYG000000429	NLNPKBLE_01365	RosmerTA_RmrA_2753529055
	3300005529_26	JDNJDAPB_04193	Mokosh_TypeI_MkoA		TARA_SAMEA2591122_METAG_MBECNJKK	FBMKMAJH_00481	AG_E1_ThiF		MGYG000000429	NLNPKBLE_01382	RosmerTA_RmrA_2634932349
	3300005529_26	JDNJDAPB_04249	LmuB_SMC_Cap4_nuclease_II		TARA_SAMEA2591122_METAG_MBECNJKK	FBMKMAJH_00565	DEDDh_I_II_III_IV_V_VI_1		MGYG000000429	NLNPKBLE_01411	Dodola_DolB
	3300005529_26	JDNJDAPB_04379	QatD		TARA_SAMEA2591122_METAG_MBECNJKK	FBMKMAJH_00575	AAA_21		MGYG000000429	NLNPKBLE_01415	RosmerTA_RmrA_2677172838
	3300005529_26	JDNJDAPB_04433	Dodola_DolB		TARA_SAMEA2591122_METAG_MBECNJKK	FBMKMAJH_00622	AAA_21		MGYG000000429	NLNPKBLE_01510	LmuB_SMC_Cap4_nuclease_II
	3300005529_26	JDNJDAPB_04489	LmuB_SMC_Cap4_nuclease_II		TARA_SAMEA2591122_METAG_MBECNJKK	FBMKMAJH_00628	Dodola_DolB		MGYG000000429	NLNPKBLE_01519	Mokosh_TypeI_MkoA
	3300005529_26	JDNJDAPB_04511	pglW		TARA_SAMEA2591122_METAG_MBECNJKK	FBMKMAJH_00629	Dodola_DolB		MGYG000000429	NLNPKBLE_01600	Type_II_MTases
	3300005529_26	JDNJDAPB_04580	Mokosh_TypeI_MkoA		TARA_SAMEA2591122_METAG_MBECNJKK	FBMKMAJH_00641	LmuB_SMC_Cap4_nuclease_II		MGYG000000429	NLNPKBLE_01610	RosmerTA_RmrA_2664250653
	3300005529_26	JDNJDAPB_04586	SspH		TARA_SAMEA2591122_METAG_MBECNJKK	FBMKMAJH_00646	DndA		MGYG000000429	NLNPKBLE_01621	RosmerTA_RmrA_2664250653
	3300005529_26	JDNJDAPB_04619	Dodola_DolB		TARA_SAMEA2591122_METAG_MBECNJKK	FBMKMAJH_00650	DndA		MGYG000000435	OFNDMECD_00045	ThsB_Global
	3300005529_26	JDNJDAPB_04675	Mokosh_TypeI_MkoA		TARA_SAMEA2591122_METAG_MBECNJKK	FBMKMAJH_00753	ZorB		MGYG000000435	OFNDMECD_00103	Mokosh_TypeI_MkoA
	3300005529_26	JDNJDAPB_04715	Mokosh_TypeI_MkoA		TARA_SAMEA2591122_METAG_MBECNJKK	FBMKMAJH_00754	ZorA		MGYG000000435	OFNDMECD_00110	JetA_I
	3300005529_26	JDNJDAPB_04761	LmuB_SMC_Cap4_nuclease_II		TARA_SAMEA2591122_METAG_MBECNJKK	FBMKMAJH_00769	Dodola_DolB		MGYG000000435	OFNDMECD_00111	JetB_I
	3300005529_26	JDNJDAPB_04855	PsyrTA_PsyrA		TARA_SAMEA2591122_METAG_MBECNJKK	FBMKMAJH_00774	ZorB		MGYG000000435	OFNDMECD_00112	JetC_I
	3300005529_26	JDNJDAPB_04860	LmuB_SMC_Hydrolase_protease		TARA_SAMEA2591122_METAG_MBECNJKK	FBMKMAJH_00776	IetA		MGYG000000435	OFNDMECD_00139	Avs1A
	3300005529_26	JDNJDAPB_04889	Mokosh_TypeI_MkoA		TARA_SAMEA2591122_METAG_MBECNJKK	FBMKMAJH_00823	ShosTA_ShosT		MGYG000000435	OFNDMECD_00145	DinG_IV-A_2
	3300005529_26	JDNJDAPB_04917	ATPase_TOPRIM_COG3593		TARA_SAMEA2591122_METAG_MBECNJKK	FBMKMAJH_00827	ShosTA_ShosT		MGYG000000435	OFNDMECD_00157	ATPase_TypeIA
	3300005529_26	JDNJDAPB_04929	DarG		TARA_SAMEA2591122_METAG_MBECNJKK	FBMKMAJH_00841	PsyrTA_PsyrT		MGYG000000435	OFNDMECD_00193	MzaA
	3300005529_26	JDNJDAPB_04972	MzaA		TARA_SAMEA2591122_METAG_MBECNJKK	FBMKMAJH_00864	Dodola_DolB		MGYG000000435	OFNDMECD_00194	MzaA
	3300005529_26	JDNJDAPB_04973	PsyrTA_PsyrT		TARA_SAMEA2591122_METAG_MBECNJKK	FBMKMAJH_00959	MzaA		MGYG000000435	OFNDMECD_00199	Shango_SngC
	3300005529_26	JDNJDAPB_05023	Shango_SngC		TARA_SAMEA2591122_METAG_MBECNJKK	FBMKMAJH_00989	JetC_III		MGYG000000435	OFNDMECD_00231	Dynamins_LeoC
	3300005529_26	JDNJDAPB_05029	Type_I_MTases		TARA_SAMEA2591122_METAG_MBECNJKK	FBMKMAJH_00994	GajB_2		MGYG000000435	OFNDMECD_00244	ShosTA_ShosT
	3300005529_26	JDNJDAPB_05030	Type_I_S		TARA_SAMEA2591122_METAG_MBECNJKK	FBMKMAJH_01170	PsyrTA_PsyrT		MGYG000000435	OFNDMECD_00252	Dodola_DolB
	3300005529_26	JDNJDAPB_05032	AG_cyclase		TARA_SAMEA2591122_METAG_MBECNJKK	FBMKMAJH_01184	LmuB_SMC_Cap4_nuclease_II		MGYG000000435	OFNDMECD_00275	Dodola_DolB
	3300005529_26	JDNJDAPB_05041	DndA		TARA_SAMEA2591122_METAG_MBECNJKK	FBMKMAJH_01264	Shango_SngC		MGYG000000435	OFNDMECD_00329	RosmerTA_RmrA_2603008502
	3300005529_26	JDNJDAPB_05043	brxP		TARA_SAMEA2591122_METAG_MBECNJKK	FBMKMAJH_01276	AAA_21		MGYG000000435	OFNDMECD_00331	RosmerTA_RmrA_2603008502
	3300005529_26	JDNJDAPB_05044	brxP		TARA_SAMEA2591122_METAG_MBECNJKK	FBMKMAJH_01286	QatD		MGYG000000435	OFNDMECD_00371	PRTase_WH
	3300005529_26	JDNJDAPB_05051	RosmerTA_RmrA_2634932349		TARA_SAMEA2591122_METAG_NKMKLIKH	BIKNLOFK_00001	Dodola_DolB		MGYG000000435	OFNDMECD_00445	ThsB_Global
	3300005529_26	JDNJDAPB_05082	LmuB_SMC_Cap4_nuclease_II		TARA_SAMEA2591122_METAG_NKMKLIKH	BIKNLOFK_00041	DEDDh_I_II_III_IV_V_VI_1		MGYG000000435	OFNDMECD_00528	Type_II_MTases
	3300005529_26	JDNJDAPB_05189	DarG		TARA_SAMEA2591122_METAG_NKMKLIKH	BIKNLOFK_00056	DndA		MGYG000000435	OFNDMECD_00559	RosmerTA_RmrA_2623274509
	3300005529_26	JDNJDAPB_05305	AAA_21		TARA_SAMEA2591122_METAG_NKMKLIKH	BIKNLOFK_00105	SspD		MGYG000000435	OFNDMECD_00566	PsyrTA_PsyrT
	3300005529_26	JDNJDAPB_05370	HNH_TIGR02646		TARA_SAMEA2591122_METAG_NKMKLIKH	BIKNLOFK_00118	AAA_21		MGYG000000435	OFNDMECD_00571	Dodola_DolB
	3300005529_26	JDNJDAPB_05456	AG_E1_ThiF		TARA_SAMEA2591122_METAG_NKMKLIKH	BIKNLOFK_00125	Type_II_MTases		MGYG000000435	OFNDMECD_00597	RosmerTA_RmrA_2753529055
	3300005529_29	ECMKOJFL_00001	csm3gr7_III-D_2		TARA_SAMEA2591122_METAG_NKMKLIKH	BIKNLOFK_00153	ShosTA_ShosT		MGYG000000435	OFNDMECD_00622	EcoprrI
	3300005529_29	ECMKOJFL_00002	csx19_III-D_2		TARA_SAMEA2591122_METAG_NKMKLIKH	BIKNLOFK_00162	Dodola_DolB		MGYG000000435	OFNDMECD_00627	PsyrTA_PsyrT
	3300005529_29	ECMKOJFL_00003	csm3gr7_III-A_III-D_10		TARA_SAMEA2591122_METAG_NKMKLIKH	BIKNLOFK_00201	Dodola_DolB		MGYG000000435	OFNDMECD_00628	ShosTA_ShosT
	3300005529_29	ECMKOJFL_00004	csx10gr5_III-D_3		TARA_SAMEA2591122_METAG_NKMKLIKH	BIKNLOFK_00241	Type_II_MTases		MGYG000000435	OFNDMECD_00629	CSD
	3300005529_29	ECMKOJFL_00005	csm3gr7_III-D_3		TARA_SAMEA2591122_METAG_NKMKLIKH	BIKNLOFK_00257	ShosTA_ShosT		MGYG000000435	OFNDMECD_00634	PsyrTA_PsyrT
	3300005529_29	ECMKOJFL_00006	cas10_III-D_3		TARA_SAMEA2591122_METAG_NKMKLIKH	BIKNLOFK_00293	RosmerTA_RmrA_2603008502		MGYG000000435	OFNDMECD_00685	RosmerTA_RmrA_2623274509
	3300005529_29	ECMKOJFL_00158	AAA_21		TARA_SAMEA2591122_METAG_NKMKLIKH	BIKNLOFK_00372	PsyrTA_PsyrA		MGYG000000435	OFNDMECD_00686	LmuB_SMC_Cap4_nuclease_II
	3300005529_29	ECMKOJFL_00214	Dodola_DolB		TARA_SAMEA2591122_METAG_NKMKLIKH	BIKNLOFK_00376	PsyrTA_PsyrT		MGYG000000435	OFNDMECD_00692	GajB_2
	3300005529_29	ECMKOJFL_00249	AG_cyclase		TARA_SAMEA2591122_METAG_NKMKLIKH	BIKNLOFK_00408	MzaA		MGYG000000435	OFNDMECD_00705	DEDDh_I_II_III_IV_V_VI_1
	3300005529_29	ECMKOJFL_00293	GajB_2		TARA_SAMEA2591122_METAG_NKMKLIKH	BIKNLOFK_00449	Dodola_DolB		MGYG000000435	OFNDMECD_00734	CSD
	3300005529_29	ECMKOJFL_00298	SspH		TARA_SAMEA2591122_METAG_NKMKLIKH	BIKNLOFK_00452	LmuB_SMC_Cap4_nuclease_II		MGYG000000435	OFNDMECD_00758	RosmerTA_RmrA_2603008502
	3300005529_29	ECMKOJFL_00311	RosmerTA_RmrA_2664250653		TARA_SAMEA2591122_METAG_NKMKLIKH	BIKNLOFK_00467	LmuB_SMC_Cap4_nuclease_II		MGYG000000435	OFNDMECD_00778	RosmerTA_RmrA_2603008502
	3300005529_29	ECMKOJFL_00350	Mokosh_TypeI_MkoB		TARA_SAMEA2591122_METAG_NKMKLIKH	BIKNLOFK_00506	HNH_TIGR02646		MGYG000000435	OFNDMECD_00779	RosmerTA_RmrA_2623274509
	3300005529_29	ECMKOJFL_00455	ThsB_Global		TARA_SAMEA2591122_METAG_NKMKLIKH	BIKNLOFK_00511	GajB_2		MGYG000000435	OFNDMECD_00782	RosmerTA_RmrA_2623274509
	3300005529_29	ECMKOJFL_00457	cas12f2_V-F_1		TARA_SAMEA2591122_METAG_NKMKLIKH	BIKNLOFK_00603	Phospholipase		MGYG000000435	OFNDMECD_00783	Dodola_DolB
	3300005529_29	ECMKOJFL_00473	LmuB_SMC_PDDEXK		TARA_SAMEA2591122_METAG_NKMKLIKH	BIKNLOFK_00604	ShosTA_ShosT		MGYG000000435	OFNDMECD_00785	RosmerTA_RmrA_2603008502
	3300005529_29	ECMKOJFL_00474	LmuC_acc_PDDEXK		TARA_SAMEA2591122_METAG_NKMKLIKH	BIKNLOFK_00726	QueC		MGYG000000435	OFNDMECD_00876	ShosTA_ShosA
	3300005529_29	ECMKOJFL_00506	RosmerTA_RmrA_2664250653		TARA_SAMEA2591122_METAG_NKMKLIKH	BIKNLOFK_00739	CSD		MGYG000000435	OFNDMECD_00890	DEDDh_I_II_III_IV_V_VI_1
	3300005529_29	ECMKOJFL_00511	RT_Tot		TARA_SAMEA2591122_METAG_NKMKLIKH	BIKNLOFK_00828	LmuB_SMC_Cap4_nuclease_II		MGYG000000435	OFNDMECD_00918	DndA
	3300005529_29	ECMKOJFL_00560	pglW		TARA_SAMEA2591122_METAG_NKMKLIKH	BIKNLOFK_00845	QatD		MGYG000000435	OFNDMECD_00967	AAA_21
	3300005529_29	ECMKOJFL_00584	LmuB_SMC_Lipase		TARA_SAMEA2591122_METAG_NKMKLIKH	BIKNLOFK_00851	PsyrTA_PsyrT		MGYG000000435	OFNDMECD_00978	AAA_21
	3300005529_29	ECMKOJFL_00590	PsyrTA_PsyrT		TARA_SAMEA2591122_METAG_NKMKLIKH	BIKNLOFK_00868	LmuB_SMC_Cap4_nuclease_II		MGYG000000435	OFNDMECD_00989	Shango_SngB
	3300005529_29	ECMKOJFL_00620	ThsB_Global		TARA_SAMEA2591122_METAG_NKMKLIKH	BIKNLOFK_00887	SspH		MGYG000000435	OFNDMECD_00999	Dodola_DolB
	3300005529_29	ECMKOJFL_00633	DarG		TARA_SAMEA2591122_METAG_NKMKLIKH	BIKNLOFK_00914	LmuB_SMC_Cap4_nuclease_II		MGYG000000435	OFNDMECD_01008	Avs1A
	3300005529_29	ECMKOJFL_00638	Mokosh_TypeI_MkoA		TARA_SAMEA2591122_METAG_NKMKLIKH	BIKNLOFK_00980	LmuB_SMC_Amidase		MGYG000000435	OFNDMECD_01030	Type_II_MTases
	3300005529_29	ECMKOJFL_00648	MzaA		TARA_SAMEA2619531_METAG_CDJDEOGJ	CLBNJDIO_00007	PsyrTA_PsyrT		MGYG000000435	OFNDMECD_01042	AAA_21
	3300005529_29	ECMKOJFL_00654	PtuB		TARA_SAMEA2619531_METAG_CDJDEOGJ	CLBNJDIO_00039	GajB_2		MGYG000000435	OFNDMECD_01047	Type_I_REases
	3300005529_29	ECMKOJFL_00665	GajB_2		TARA_SAMEA2619531_METAG_CDJDEOGJ	CLBNJDIO_00057	PsyrTA_PsyrT		MGYG000000435	OFNDMECD_01050	Dodola_DolB
	3300005529_29	ECMKOJFL_00667	Type_II_MTases		TARA_SAMEA2619531_METAG_CDJDEOGJ	CLBNJDIO_00071	Dodola_DolB		MGYG000000435	OFNDMECD_01051	DarT
	3300005529_29	ECMKOJFL_00668	Type_II_REases		TARA_SAMEA2619531_METAG_CDJDEOGJ	CLBNJDIO_00072	Dodola_DolB		MGYG000000435	OFNDMECD_01052	DarG
	3300005529_29	ECMKOJFL_00714	AG_E1_ThiF		TARA_SAMEA2619531_METAG_CDJDEOGJ	CLBNJDIO_00085	DEDDh_I_II_III_IV_V_VI_1		MGYG000000435	OFNDMECD_01081	ZorD
	3300005529_29	ECMKOJFL_00814	AG_cyclase		TARA_SAMEA2619531_METAG_CDJDEOGJ	CLBNJDIO_00096	LmuB_SMC_Cap4_nuclease_II		MGYG000000435	OFNDMECD_01132	SspH
	3300005529_29	ECMKOJFL_00825	Type_II_MTases		TARA_SAMEA2619531_METAG_CDJDEOGJ	CLBNJDIO_00107	IetA		MGYG000000435	OFNDMECD_01168	RosmerTA_RmrA_2662548665
	3300005529_29	ECMKOJFL_00893	Type_II_MTases		TARA_SAMEA2619531_METAG_CDJDEOGJ	CLBNJDIO_00154	LmuB_SMC_Cap4_nuclease_II		MGYG000000435	OFNDMECD_01174	RosmerTA_RmrA_2662548665
	3300005529_29	ECMKOJFL_00968	AG_cyclase		TARA_SAMEA2619531_METAG_CDJDEOGJ	CLBNJDIO_00165	DEDDh_I_II_III_IV_V_VI_1		MGYG000000435	OFNDMECD_01194	RT_I_II_III_IV_V_VI_1
	3300005529_29	ECMKOJFL_00975	Mokosh_TypeI_MkoA		TARA_SAMEA2619531_METAG_CDJDEOGJ	CLBNJDIO_00263	CSD		MGYG000000435	OFNDMECD_01196	DndA
	3300005529_29	ECMKOJFL_00976	IetA		TARA_SAMEA2619531_METAG_CDJDEOGJ	CLBNJDIO_00270	AG_E1_ThiF		MGYG000000435	OFNDMECD_01208	AbiEii
	3300005529_29	ECMKOJFL_00979	ShosTA_ShosT		TARA_SAMEA2619531_METAG_CDJDEOGJ	CLBNJDIO_00327	QueC		MGYG000000435	OFNDMECD_01242	DndA
	3300005529_29	ECMKOJFL_00980	DinG_IV-A_2		TARA_SAMEA2619531_METAG_CDJDEOGJ	CLBNJDIO_00330	ZorB		MGYG000000435	OFNDMECD_01243	AG_E1_ThiF
	3300005529_29	ECMKOJFL_01046	Type_II_MTases		TARA_SAMEA2619531_METAG_CDJDEOGJ	CLBNJDIO_00345	SspH		MGYG000000435	OFNDMECD_01246	Cyclase_II
	3300005529_29	ECMKOJFL_01053	Dodola_DolB		TARA_SAMEA2619531_METAG_CDJDEOGJ	CLBNJDIO_00377	LmuB_SMC_Cap4_nuclease_II		MGYG000000435	OFNDMECD_01257	WYL_I_II_III_IV_V_VI_4
	3300005529_29	ECMKOJFL_01059	Shango_SngC		TARA_SAMEA2619531_METAG_CDJDEOGJ	CLBNJDIO_00391	DndA		MGYG000000435	OFNDMECD_01261	DndA
	3300005529_29	ECMKOJFL_01136	pglW		TARA_SAMEA2619531_METAG_CDJDEOGJ	CLBNJDIO_00503	QatD		MGYG000000435	OFNDMECD_01263	brxL
	3300005529_29	ECMKOJFL_01140	LmuB_SMC_Cap4_nuclease_II		TARA_SAMEA2619531_METAG_CDJDEOGJ	CLBNJDIO_00539	cas6_I_II_III_IV_V_VI_21		MGYG000000435	OFNDMECD_01266	brxP
	3300005529_29	ECMKOJFL_01174	Type_II_MTases		TARA_SAMEA2619531_METAG_CDJDEOGJ	CLBNJDIO_00660	ShosTA_ShosT		MGYG000000435	OFNDMECD_01267	brxP
	3300005529_29	ECMKOJFL_01217	GajB_2		TARA_SAMEA2619531_METAG_CDJDEOGJ	CLBNJDIO_00707	MzaA		MGYG000000435	OFNDMECD_01269	RosmerTA_RmrA_2623274509
	3300005529_29	ECMKOJFL_01239	Mokosh_TypeI_MkoA		TARA_SAMEA2619531_METAG_CDJDEOGJ	CLBNJDIO_00713	LmuB_SMC_Cap4_nuclease_II		MGYG000000435	OFNDMECD_01272	WYL_I_II_III_IV_V_VI_1
	3300005529_29	ECMKOJFL_01256	DndA		TARA_SAMEA2619531_METAG_CDJDEOGJ	CLBNJDIO_00759	ATPase_TOPRIM_COG3593		MGYG000000435	OFNDMECD_01297	Type_II_MTases
	3300005529_29	ECMKOJFL_01305	AAA_21		TARA_SAMEA2619531_METAG_CDJDEOGJ	CLBNJDIO_00813	AAA_21		MGYG000000435	OFNDMECD_01304	AAA_21
	3300005529_29	ECMKOJFL_01320	Mokosh_TypeI_MkoA		TARA_SAMEA2619531_METAG_CDJDEOGJ	CLBNJDIO_00851	GajB_2		MGYG000000435	OFNDMECD_01314	AAA_21
	3300005529_29	ECMKOJFL_01383	Type_II_MTases		TARA_SAMEA2619531_METAG_CDJDEOGJ	CLBNJDIO_00864	PsyrTA_PsyrT		MGYG000000435	OFNDMECD_01322	AAA_21
	3300005529_29	ECMKOJFL_01400	Dodola_DolB		TARA_SAMEA2619531_METAG_CDJDEOGJ	CLBNJDIO_00957	Type_II_MTases		MGYG000000435	OFNDMECD_01323	AAA_21
	3300005529_29	ECMKOJFL_01438	cas12f2_V-F_1		TARA_SAMEA2619531_METAG_FLAJGHOH	CODGEEJG_00001	Phospholipase		MGYG000000435	OFNDMECD_01325	Phosphoribosyltransferase
	3300005529_29	ECMKOJFL_01457	Mokosh_TypeI_MkoA		TARA_SAMEA2619531_METAG_FLAJGHOH	CODGEEJG_00007	DndA		MGYG000000435	OFNDMECD_01408	AAA_21
	3300005529_29	ECMKOJFL_01468	Dodola_DolB		TARA_SAMEA2619531_METAG_FLAJGHOH	CODGEEJG_00052	GajB_2		MGYG000000435	OFNDMECD_01412	IetA
	3300005529_29	ECMKOJFL_01520	Mokosh_TypeI_MkoA		TARA_SAMEA2619531_METAG_FLAJGHOH	CODGEEJG_00057	Mokosh_TypeI_MkoB		MGYG000000435	OFNDMECD_01420	PsyrTA_PsyrT
	3300005529_29	ECMKOJFL_01555	AAA_21		TARA_SAMEA2619531_METAG_FLAJGHOH	CODGEEJG_00085	ZorA		MGYG000000435	OFNDMECD_01434	QatD
	3300005529_29	ECMKOJFL_01586	RosmerTA_RmrA_2662548665		TARA_SAMEA2619531_METAG_FLAJGHOH	CODGEEJG_00086	ZorB		MGYG000000435	OFNDMECD_01443	ATPase_TOPRIM_COG3593
	3300005529_29	ECMKOJFL_01588	RL_A		TARA_SAMEA2619531_METAG_FLAJGHOH	CODGEEJG_00148	LmuB_SMC_Hydrolase_protease		MGYG000000435	OFNDMECD_01460	RosmerTA_RmrA_2677172838
	3300005529_29	ECMKOJFL_01589	drmD		TARA_SAMEA2619531_METAG_FLAJGHOH	CODGEEJG_00246	Phospholipase		MGYG000000435	OFNDMECD_01482	AAA_21
	3300005529_29	ECMKOJFL_01590	brxHII		TARA_SAMEA2619531_METAG_FLAJGHOH	CODGEEJG_00255	PsyrTA_PsyrT		MGYG000000435	OFNDMECD_01489	DruM
	3300005529_29	ECMKOJFL_01633	AAA_21		TARA_SAMEA2619531_METAG_FLAJGHOH	CODGEEJG_00420	RosmerTA_RmrA_2677172838		MGYG000000435	OFNDMECD_01494	RosmerTA_RmrA_2585209417
	3300005529_29	ECMKOJFL_01681	WYL_I_II_III_IV_V_VI_1		TARA_SAMEA2619531_METAG_FLAJGHOH	CODGEEJG_00484	LmuB_SMC_Cap4_nuclease_II		MGYG000000435	OFNDMECD_01497	RosmerTA_RmrA_2600853143
	3300005529_29	ECMKOJFL_01757	PsyrTA_PsyrT		TARA_SAMEA2619531_METAG_FLAJGHOH	CODGEEJG_00521	Dodola_DolB		MGYG000000435	OFNDMECD_01527	RosmerTA_RmrA_2603008502
	3300005529_29	ECMKOJFL_01770	ThsB_Global		TARA_SAMEA2619531_METAG_FLAJGHOH	CODGEEJG_00592	LmuB_SMC_Cap4_nuclease_II		MGYG000000435	OFNDMECD_01528	RosmerTA_RmrA_2603008502
	3300005529_29	ECMKOJFL_01930	Type_II_REases		TARA_SAMEA2619531_METAG_FLAJGHOH	CODGEEJG_00626	PsyrTA_PsyrT		MGYG000000435	OFNDMECD_01571	GajB_2
	3300005529_29	ECMKOJFL_01931	Type_II_MTases		TARA_SAMEA2619531_METAG_FLAJGHOH	CODGEEJG_00713	AG_E1_ThiF		MGYG000000435	OFNDMECD_01622	Type_II_MTases
	3300005529_29	ECMKOJFL_01932	Type_II_REases		TARA_SAMEA2619531_METAG_FLAJGHOH	CODGEEJG_00756	AAA_21		MGYG000000435	OFNDMECD_01628	Avs1A
	3300005529_29	ECMKOJFL_01933	Type_II_REases		TARA_SAMEA2619531_METAG_FLAJGHOH	CODGEEJG_00867	AG_cyclase		MGYG000000435	OFNDMECD_01648	LmuB_SMC_Cap4_nuclease_II
	3300005529_29	ECMKOJFL_01934	Type_II_MTases		TARA_SAMEA2619531_METAG_FLAJGHOH	CODGEEJG_00924	LmuB_SMC_Cap4_nuclease_II		MGYG000000435	OFNDMECD_01650	RosmerTA_RmrA_2603008502
	3300005529_29	ECMKOJFL_01957	DndA		TARA_SAMEA2619531_METAG_FLAJGHOH	CODGEEJG_01037	drmMII		MGYG000000435	OFNDMECD_01673	RT_I_II_III_IV_V_VI_1
	3300005529_29	ECMKOJFL_02001	Type_II_MTases		TARA_SAMEA2619531_METAG_FLAJGHOH	CODGEEJG_01038	RosmerTA_RmrA_2664250653		MGYG000000435	OFNDMECD_01683	Avs1A
	3300005529_29	ECMKOJFL_02002	Type_II_MTases		TARA_SAMEA2619531_METAG_FLAJGHOH	CODGEEJG_01046	RosmerTA_RmrA_2664250653		MGYG000000435	OFNDMECD_01705	PD_DExK_I_II_III_IV_V_VI_1
	3300005529_29	ECMKOJFL_02009	AAA_21		TARA_SAMEA2619531_METAG_FLAJGHOH	CODGEEJG_01049	RosmerTA_RmrA_2664250653		MGYG000000441	MDGACOIE_00002	Type_I_REases
	3300005529_29	ECMKOJFL_02016	AAA_21		TARA_SAMEA2619531_METAG_FLAJGHOH	CODGEEJG_01065	cas3_I-G_3		MGYG000000441	MDGACOIE_00009	SoFic
	3300005529_29	ECMKOJFL_02038	Mokosh_TypeI_MkoA		TARA_SAMEA2619531_METAG_FLAJGHOH	CODGEEJG_01066	csb2gr5_I-G_1		MGYG000000441	MDGACOIE_00023	Mokosh_TypeI_MkoA
	3300005529_29	ECMKOJFL_02050	ATPase_TOPRIM_COG3593		TARA_SAMEA2619531_METAG_FLAJGHOH	CODGEEJG_01067	csb1gr7_I-G_1		MGYG000000441	MDGACOIE_00108	DinG_IV-A_2
	3300005529_29	ECMKOJFL_02088	Mokosh_TypeI_MkoA		TARA_SAMEA2619531_METAG_FLAJGHOH	CODGEEJG_01068	WYL_I_II_III_IV_V_VI_4		MGYG000000441	MDGACOIE_00114	DEDDh_I_II_III_IV_V_VI_1
	3300005529_29	ECMKOJFL_02106	pglW		TARA_SAMEA2619531_METAG_FLAJGHOH	CODGEEJG_01070	QueC		MGYG000000441	MDGACOIE_00127	AAA_15
	3300005529_29	ECMKOJFL_02129	cas6_I_II_III_IV_V_VI_22		TARA_SAMEA2619531_METAG_FLAJGHOH	CODGEEJG_01083	Dodola_DolB		MGYG000000441	MDGACOIE_00226	PsyrTA_PsyrA
	3300005529_29	ECMKOJFL_02132	csm3gr7_III-A_III-D_2		TARA_SAMEA2619531_METAG_FLAJGHOH	CODGEEJG_01087	Type_II_MTases		MGYG000000441	MDGACOIE_00243	DEDDh_I_II_III_IV_V_VI_1
	3300005529_29	ECMKOJFL_02133	csx10gr5_III-D_3		TARA_SAMEA2619531_METAG_FLAJGHOH	CODGEEJG_01130	Type_II_REases		MGYG000000441	MDGACOIE_00264	Dodola_DolB
	3300005529_29	ECMKOJFL_02136	brxP		TARA_SAMEA2619531_METAG_FLAJGHOH	CODGEEJG_01206	Dodola_DolB		MGYG000000441	MDGACOIE_00275	LmuB_SMC_Cap4_nuclease_II
	3300005529_29	ECMKOJFL_02211	cas3HD_I_1		TARA_SAMEA2619531_METAG_FLAJGHOH	CODGEEJG_01261	LmuB_SMC_Cap4_nuclease_II		MGYG000000441	MDGACOIE_00451	Type_II_MTases
	3300005529_29	ECMKOJFL_02234	cas12f2_V-F_1		TARA_SAMEA2619531_METAG_FLAJGHOH	CODGEEJG_01269	Type_II_MTases		MGYG000000441	MDGACOIE_00506	GajB_2
	3300005529_29	ECMKOJFL_02246	drmC		TARA_SAMEA2619531_METAG_FLAJGHOH	CODGEEJG_01287	AAA_21		MGYG000000441	MDGACOIE_00522	RosmerTA_RmrA_2734955840
	3300005529_29	ECMKOJFL_02292	Dodola_DolB		TARA_SAMEA2619531_METAG_FLAJGHOH	CODGEEJG_01310	GajB_2		MGYG000000441	MDGACOIE_00533	Dodola_DolB
	3300005529_29	ECMKOJFL_02327	ThsB_Global		TARA_SAMEA2619531_METAG_FLAJGHOH	CODGEEJG_01335	RosmerTA_RmrA_2634882613		MGYG000000441	MDGACOIE_00623	AAA_21
	3300005529_29	ECMKOJFL_02377	AG_E1_ThiF		TARA_SAMEA2619531_METAG_FLAJGHOH	CODGEEJG_01336	RosmerTA_RmrA_2676476075		MGYG000000441	MDGACOIE_00661	ShosTA_ShosT
	3300005529_29	ECMKOJFL_02380	RosmerTA_RmrA_2662548665		TARA_SAMEA2619531_METAG_FLAJGHOH	CODGEEJG_01345	Type_I_REases		MGYG000000441	MDGACOIE_00678	JetC_III
	3300005529_29	ECMKOJFL_02387	Type_II_MTases		TARA_SAMEA2619531_METAG_FLAJGHOH	CODGEEJG_01356	Type_II_MTases		MGYG000000441	MDGACOIE_00705	Dodola_DolB
	3300005529_29	ECMKOJFL_02398	RosmerTA_RmrA_2677172838		TARA_SAMEA2619531_METAG_FLAJGHOH	CODGEEJG_01478	Type_II_MTases		MGYG000000441	MDGACOIE_00714	RosmerTA_RmrA_2662548665
	3300005529_29	ECMKOJFL_02413	HEPN		TARA_SAMEA2619531_METAG_FLAJGHOH	CODGEEJG_01505	AG_cyclase		MGYG000000441	MDGACOIE_00719	ZorD
	3300005529_29	ECMKOJFL_02416	Cyclase_II		TARA_SAMEA2619531_METAG_FLAJGHOH	CODGEEJG_01531	MzaA		MGYG000000441	MDGACOIE_00732	LmuB_SMC_Cap4_nuclease_II
	3300005529_29	ECMKOJFL_02417	Endonuc_big		TARA_SAMEA2619531_METAG_FLAJGHOH	CODGEEJG_01538	LmuB_SMC_PDDEXK		MGYG000000441	MDGACOIE_00770	MzaA
	3300005529_29	ECMKOJFL_02419	Type_I_MTases		TARA_SAMEA2619531_METAG_FLAJGHOH	CODGEEJG_01600	LmuB_SMC_Cap4_nuclease_II		MGYG000000441	MDGACOIE_00778	Type_II_REases
	3300005529_29	ECMKOJFL_02420	Type_I_S		TARA_SAMEA2619531_METAG_FLAJGHOH	CODGEEJG_01727	DndA		MGYG000000441	MDGACOIE_00790	ShosTA_ShosT
	3300005529_29	ECMKOJFL_02421	Type_I_REases		TARA_SAMEA2619531_METAG_FLAJGHOH	CODGEEJG_01736	PsyrTA_PsyrA		MGYG000000441	MDGACOIE_00834	AG_E1_ThiF
	3300005529_29	ECMKOJFL_02426	Menshen_NsnC_2525488910		TARA_SAMEA2619531_METAG_FLAJGHOH	CODGEEJG_01756	JetC_III		MGYG000000441	MDGACOIE_00835	QatD
	3300005529_29	ECMKOJFL_02449	Type_II_MTases		TARA_SAMEA2619531_METAG_FLAJGHOH	CODGEEJG_01766	PsyrTA_PsyrT		MGYG000000441	MDGACOIE_00932	ShosTA_ShosT
	3300005529_29	ECMKOJFL_02459	RosmerTA_RmrA_2676476075		TARA_SAMEA2619531_METAG_FLAJGHOH	CODGEEJG_01780	Dodola_DolB		MGYG000000441	MDGACOIE_00933	PtuB
	3300005529_29	ECMKOJFL_02542	AAA_21		TARA_SAMEA2619531_METAG_FLAJGHOH	CODGEEJG_01781	Dodola_DolB		MGYG000000441	MDGACOIE_00934	PtuA
	3300005529_29	ECMKOJFL_02546	Mokosh_TypeI_MkoA		TARA_SAMEA2619531_METAG_FLAJGHOH	CODGEEJG_01874	HerA_DUF		MGYG000000441	MDGACOIE_00974	SspH
	3300005529_29	ECMKOJFL_02573	Type_II_MTases		TARA_SAMEA2619531_METAG_FLAJGHOH	CODGEEJG_01891	PsyrTA_PsyrT		MGYG000000441	MDGACOIE_00975	LmuB_SMC_Cap4_nuclease_II
	3300005529_29	ECMKOJFL_02649	WYL_I_II_III_IV_V_VI_1		TARA_SAMEA2619531_METAG_FLAJGHOH	CODGEEJG_01893	QatD		MGYG000000441	MDGACOIE_00983	LmuB_SMC_Hydrolase_protease
	3300005529_29	ECMKOJFL_02703	ThsB_Global		TARA_SAMEA2619531_METAG_FLAJGHOH	CODGEEJG_02113	Dodola_DolB		MGYG000000441	MDGACOIE_01000	cas2_I_II_III_IV_V_VI_6
	3300005529_29	ECMKOJFL_02705	ATPase_TOPRIM_COG3593		TARA_SAMEA2619531_METAG_FLAJGHOH	CODGEEJG_02115	Shango_SngC		MGYG000000441	MDGACOIE_01001	cas1_I_II_III_IV_V_VI_5
	3300005529_29	ECMKOJFL_02711	ThsB_Global		TARA_SAMEA2619531_METAG_FLAJGHOH	CODGEEJG_02135	AG_cyclase		MGYG000000441	MDGACOIE_01029	Shango_SngC
	3300005529_29	ECMKOJFL_02776	AAA_21		TARA_SAMEA2619531_METAG_FLAJGHOH	CODGEEJG_02152	Sp_dGTPase		MGYG000000441	MDGACOIE_01044	JetC_I
	3300005529_29	ECMKOJFL_02983	SspH		TARA_SAMEA2619531_METAG_FLAJGHOH	CODGEEJG_02159	LmuB_SMC_Cap4_nuclease_II		MGYG000000441	MDGACOIE_01115	QatD
	3300005529_29	ECMKOJFL_03034	WYL_I_II_III_IV_V_VI_1		TARA_SAMEA2619531_METAG_FLAJGHOH	CODGEEJG_02160	LmuB_SMC_Cap4_nuclease_II		MGYG000000441	MDGACOIE_01211	LmuB_SMC_Hydrolase_protease
	3300005529_29	ECMKOJFL_03088	ShosTA_ShosT		TARA_SAMEA2619531_METAG_FLAJGHOH	CODGEEJG_02183	Menshen_NsnC_2617187710		MGYG000000441	MDGACOIE_01307	Avs2A
	3300005529_29	ECMKOJFL_03105	Dodola_DolB		TARA_SAMEA2619531_METAG_FLAJGHOH	CODGEEJG_02195	BstA		MGYG000000441	MDGACOIE_01332	Type_II_MTases
	3300005529_29	ECMKOJFL_03117	Mokosh_TypeI_MkoA		TARA_SAMEA2619531_METAG_FLAJGHOH	CODGEEJG_02206	SspH		MGYG000000441	MDGACOIE_01340	DruM
	3300005529_29	ECMKOJFL_03118	Dodola_DolB		TARA_SAMEA2619531_METAG_FLAJGHOH	CODGEEJG_02235	Type_IV_REases		MGYG000000441	MDGACOIE_01347	Type_I_REases
	3300005529_29	ECMKOJFL_03121	Mokosh_TypeI_MkoA		TARA_SAMEA2619531_METAG_FLAJGHOH	CODGEEJG_02292	DinG_IV-A_2		MGYG000000441	MDGACOIE_01392	Type_II_MTases
	3300005529_29	ECMKOJFL_03139	AG_E1_ThiF		TARA_SAMEA2619531_METAG_FLAJGHOH	CODGEEJG_02403	ZorB		MGYG000000441	MDGACOIE_01393	Type_II_REases
	3300005529_29	ECMKOJFL_03144	Jab		TARA_SAMEA2619531_METAG_FLAJGHOH	CODGEEJG_02429	ShosTA_ShosT		MGYG000000441	MDGACOIE_01429	LmuB_SMC_Hydrolase_protease
	3300005529_29	ECMKOJFL_03168	LmuB_SMC_Cap4_nuclease_II		TARA_SAMEA2619531_METAG_FLAJGHOH	CODGEEJG_02480	PsyrTA_PsyrA		MGYG000000441	MDGACOIE_01445	LmuB_SMC_Hydrolase_protease
	3300005529_29	ECMKOJFL_03211	cas12f1_V-F_3		TARA_SAMEA2619531_METAG_FLAJGHOH	CODGEEJG_02542	ShosTA_ShosT		MGYG000000441	MDGACOIE_01559	PsyrTA_PsyrT
	3300005529_29	ECMKOJFL_03245	Mokosh_TypeI_MkoA		TARA_SAMEA2619531_METAG_FLAJGHOH	CODGEEJG_02552	Shango_SngC		MGYG000000441	MDGACOIE_01563	LmuB_SMC_Cap4_nuclease_II
	3300005529_29	ECMKOJFL_03272	Shango_SngC		TARA_SAMEA2619531_METAG_FLAJGHOH	CODGEEJG_02632	SspD		MGYG000000441	MDGACOIE_01638	AG_E1_ThiF
	3300005529_29	ECMKOJFL_03279	ThsB_Global		TARA_SAMEA2619531_METAG_FLAJGHOH	CODGEEJG_02634	DruM		MGYG000000441	MDGACOIE_01641	GajB_2
	3300005529_29	ECMKOJFL_03281	PtuA		TARA_SAMEA2619531_METAG_FLAJGHOH	CODGEEJG_02648	dCTPdeaminase		MGYG000000441	MDGACOIE_01680	RosmerTA_RmrA_2676476075
	3300005529_29	ECMKOJFL_03289	MzaA		TARA_SAMEA2619531_METAG_FLAJGHOH	CODGEEJG_02698	DEDDh_I_II_III_IV_V_VI_1		MGYG000000441	MDGACOIE_01766	ShosTA_ShosT
	3300005529_29	ECMKOJFL_03291	ThsB_Global		TARA_SAMEA2619531_METAG_FLAJGHOH	CODGEEJG_02751	RosmerTA_RmrA_2664250653		MGYG000000441	MDGACOIE_01796	EcoprrI
	3300005529_29	ECMKOJFL_03371	MzaA		TARA_SAMEA2619531_METAG_FLAJGHOH	CODGEEJG_02814	RosmerTA_RmrA_2677172838		MGYG000000441	MDGACOIE_01797	Type_II_MTases
	3300005529_29	ECMKOJFL_03509	cas12f1_V-F_3		TARA_SAMEA2619531_METAG_FLAJGHOH	CODGEEJG_02819	AG_E1_ThiF		MGYG000000441	MDGACOIE_01992	RosmerTA_RmrA_2677172838
	3300005529_29	ECMKOJFL_03532	Mokosh_TypeI_MkoA		TARA_SAMEA2619531_METAG_FLAJGHOH	CODGEEJG_02828	RosmerTA_RmrA_2677172838		MGYG000000441	MDGACOIE_01993	HamB
	3300005529_29	ECMKOJFL_03641	PsyrTA_PsyrA		TARA_SAMEA2619531_METAG_FLAJGHOH	CODGEEJG_02927	JetC_III		MGYG000000441	MDGACOIE_02019	DndA
	3300005529_29	ECMKOJFL_03674	Mokosh_TypeI_MkoA		TARA_SAMEA2619531_METAG_FLAJGHOH	CODGEEJG_02941	Dodola_DolB		MGYG000000441	MDGACOIE_02031	Type_II_MTases
	3300005529_29	ECMKOJFL_03675	SspH		TARA_SAMEA2619531_METAG_FLAJGHOH	CODGEEJG_02977	ZorB		MGYG000000453	FLHEGFFD_00012	DndA
	3300005529_29	ECMKOJFL_03692	Dynamins_LeoA2		TARA_SAMEA2619531_METAG_FLAJGHOH	CODGEEJG_03015	AbiEii		MGYG000000453	FLHEGFFD_00072	ATPase_TOPRIM_COG3593
	3300005529_29	ECMKOJFL_03707	GajB_2		TARA_SAMEA2619531_METAG_JLLPIFLH	NHIJDDNH_00128	Shango_SngC		MGYG000000453	FLHEGFFD_00079	RosmerTA_RmrA_2623274509
	3300005529_29	ECMKOJFL_03748	Dodola_DolB		TARA_SAMEA2619531_METAG_JLLPIFLH	NHIJDDNH_00144	ShosTA_ShosT		MGYG000000453	FLHEGFFD_00122	AAA_21
	3300005529_29	ECMKOJFL_03792	PsyrTA_PsyrA		TARA_SAMEA2619531_METAG_JLLPIFLH	NHIJDDNH_00177	ZorB		MGYG000000453	FLHEGFFD_00177	AAA_21
	3300005529_29	ECMKOJFL_03810	pglW		TARA_SAMEA2619531_METAG_JLLPIFLH	NHIJDDNH_00219	Dodola_DolB		MGYG000000453	FLHEGFFD_00183	GajB_2
	3300005529_29	ECMKOJFL_03817	Mokosh_TypeI_MkoA		TARA_SAMEA2619531_METAG_JLLPIFLH	NHIJDDNH_00237	PsyrTA_PsyrT		MGYG000000453	FLHEGFFD_00197	Type_II_REases
	3300005529_29	ECMKOJFL_03818	pglW		TARA_SAMEA2619531_METAG_JLLPIFLH	NHIJDDNH_00239	ShosTA_ShosT		MGYG000000453	FLHEGFFD_00220	DndA
	3300005529_29	ECMKOJFL_03820	pglW		TARA_SAMEA2619531_METAG_JLLPIFLH	NHIJDDNH_00306	PsyrTA_PsyrA		MGYG000000453	FLHEGFFD_00226	QatD
	3300005529_29	ECMKOJFL_03835	MzaA		TARA_SAMEA2619531_METAG_JLLPIFLH	NHIJDDNH_00322	GajB_2		MGYG000000453	FLHEGFFD_00241	AAA_21
	3300005529_29	ECMKOJFL_03836	Type_II_REases		TARA_SAMEA2619531_METAG_JLLPIFLH	NHIJDDNH_00324	ShosTA_ShosT		MGYG000000453	FLHEGFFD_00324	Mokosh_TypeI_MkoA
	3300005529_29	ECMKOJFL_03837	Type_II_MTases		TARA_SAMEA2619531_METAG_JLLPIFLH	NHIJDDNH_00342	MzaA		MGYG000000453	FLHEGFFD_00352	JetC_II
	3300005529_29	ECMKOJFL_03914	AG_cyclase		TARA_SAMEA2619531_METAG_JLLPIFLH	NHIJDDNH_00382	Menshen_NsnC_2518623264		MGYG000000453	FLHEGFFD_00353	JetC_II
	3300005529_29	ECMKOJFL_03915	AG_cyclase		TARA_SAMEA2619531_METAG_JLLPIFLH	NHIJDDNH_00470	IetA		MGYG000000453	FLHEGFFD_00354	JetC_III
	3300005529_29	ECMKOJFL_03921	MzaA		TARA_SAMEA2619531_METAG_JLLPIFLH	NHIJDDNH_00486	GajB_2		MGYG000000453	FLHEGFFD_00356	Dodola_DolB
	3300005529_29	ECMKOJFL_03931	AG_cyclase		TARA_SAMEA2619531_METAG_JLLPIFLH	NHIJDDNH_00556	PsyrTA_PsyrT		MGYG000000453	FLHEGFFD_00501	DndA
	3300005529_29	ECMKOJFL_03951	pglW		TARA_SAMEA2619531_METAG_JLLPIFLH	NHIJDDNH_00561	Type_II_MTases		MGYG000000453	FLHEGFFD_00522	ShosTA_ShosT
	3300005529_29	ECMKOJFL_03966	Mokosh_TypeI_MkoA		TARA_SAMEA2619531_METAG_JLLPIFLH	NHIJDDNH_00608	DndA		MGYG000000453	FLHEGFFD_00532	SspH
	3300005529_29	ECMKOJFL_03972	pglW		TARA_SAMEA2619531_METAG_JLLPIFLH	NHIJDDNH_00612	Shango_SngC		MGYG000000453	FLHEGFFD_00534	PsyrTA_PsyrT
	3300005529_29	ECMKOJFL_03993	Mokosh_TypeI_MkoA		TARA_SAMEA2619531_METAG_JLLPIFLH	NHIJDDNH_00622	ZorD		MGYG000000453	FLHEGFFD_00585	Mokosh_TypeI_MkoA
	3300005529_29	ECMKOJFL_04025	E2		TARA_SAMEA2619531_METAG_JLLPIFLH	NHIJDDNH_00628	JetC_III		MGYG000000453	FLHEGFFD_00628	RosmerTA_RmrA_2623274509
	3300005529_29	ECMKOJFL_04027	AG_E1_ThiF		TARA_SAMEA2619531_METAG_JLLPIFLH	NHIJDDNH_00631	Type_II_MTases		MGYG000000453	FLHEGFFD_00635	DndA
	3300005529_29	ECMKOJFL_04037	ThsB_Global		TARA_SAMEA2619531_METAG_JLLPIFLH	NHIJDDNH_00652	LmuB_SMC_Cap4_nuclease_II		MGYG000000453	FLHEGFFD_00654	Dodola_DolB
	3300005529_29	ECMKOJFL_04108	Mokosh_TypeI_MkoA		TARA_SAMEA2619531_METAG_JLLPIFLH	NHIJDDNH_00655	DEDDh_I_II_III_IV_V_VI_1		MGYG000000453	FLHEGFFD_00655	Dodola_DolB
	3300005529_29	ECMKOJFL_04116	Type_II_MTases		TARA_SAMEA2619531_METAG_JLLPIFLH	NHIJDDNH_00666	ShosTA_ShosT		MGYG000000453	FLHEGFFD_00670	DEDDh_I_II_III_IV_V_VI_1
	3300005529_29	ECMKOJFL_04117	Type_II_REases		TARA_SAMEA2619531_METAG_JLLPIFLH	NHIJDDNH_00674	Dodola_DolB		MGYG000000453	FLHEGFFD_00683	WYL_I_II_III_IV_V_VI_1
	3300005529_29	ECMKOJFL_04121	Mokosh_TypeI_MkoA		TARA_SAMEA2619531_METAG_JLLPIFLH	NHIJDDNH_00709	LmuB_SMC_Hydrolase_protease		MGYG000000453	FLHEGFFD_00693	MzaA
	3300005529_29	ECMKOJFL_04129	AbiEi_4		TARA_SAMEA2619531_METAG_JLLPIFLH	NHIJDDNH_00742	AAA_21		MGYG000000453	FLHEGFFD_00699	GajB_2
	3300005529_29	ECMKOJFL_04166	Mokosh_TypeI_MkoA		TARA_SAMEA2619531_METAG_JLLPIFLH	NHIJDDNH_00763	ATPase_TOPRIM_COG3593		MGYG000000453	FLHEGFFD_00711	AAA_15
	3300005529_29	ECMKOJFL_04170	QatD		TARA_SAMEA2619531_METAG_JLLPIFLH	NHIJDDNH_00772	DEDDh_I_II_III_IV_V_VI_1		MGYG000000453	FLHEGFFD_00731	ShosTA_ShosT
	3300005529_29	ECMKOJFL_04185	Dodola_DolB		TARA_SAMEA2619531_METAG_JLLPIFLH	NHIJDDNH_00909	PsyrTA_PsyrT		MGYG000000453	FLHEGFFD_00735	PsyrTA_PsyrT
	3300005529_29	ECMKOJFL_04189	AAA_21		TARA_SAMEA2619531_METAG_JLLPIFLH	NHIJDDNH_00910	ZorB		MGYG000000453	FLHEGFFD_00807	RosmerTA_RmrA_2617826694
	3300005529_29	ECMKOJFL_04253	CSD		TARA_SAMEA2619531_METAG_JLLPIFLH	NHIJDDNH_00940	Dodola_DolB		MGYG000000453	FLHEGFFD_00942	ShosTA_ShosT
	3300005529_29	ECMKOJFL_04272	ShosTA_ShosA		TARA_SAMEA2619531_METAG_JLLPIFLH	NHIJDDNH_01003	LmuB_SMC_hypothetical		MGYG000000453	FLHEGFFD_00959	DarG
	3300005529_29	ECMKOJFL_04393	ThsB_Global		TARA_SAMEA2619531_METAG_JLLPIFLH	NHIJDDNH_01023	LmuB_SMC_Cap4_nuclease_II		MGYG000000453	FLHEGFFD_00973	RosmerTA_RmrA_2677172838
	3300005529_29	ECMKOJFL_04462	Mokosh_TypeI_MkoA		TARA_SAMEA2619531_METAG_JLLPIFLH	NHIJDDNH_01084	pglZ3		MGYG000000453	FLHEGFFD_01007	PsyrTA_PsyrT
	3300005529_29	ECMKOJFL_04537	RosmerTA_RmrA_2634932349		TARA_SAMEA2619531_METAG_JLLPIFLH	NHIJDDNH_01137	E2_II		MGYG000000453	FLHEGFFD_01017	Mokosh_TypeI_MkoA
	3300005529_29	ECMKOJFL_04538	Menshen_NsnC_2617187710		TARA_SAMEA2619531_METAG_JLLPIFLH	NHIJDDNH_01154	QatD		MGYG000000453	FLHEGFFD_01089	Dodola_DolB
	3300005529_29	ECMKOJFL_04586	DptH		TARA_SAMEA2619531_METAG_JLLPIFLH	NHIJDDNH_01193	RosmerTA_RmrA_2623274509		MGYG000000453	FLHEGFFD_01093	RosmerTA_RmrA_2634932349
	3300005529_29	ECMKOJFL_04626	Mokosh_TypeI_MkoA		TARA_SAMEA2619531_METAG_JLLPIFLH	NHIJDDNH_01268	LmuB_SMC_Hydrolase_protease		MGYG000000453	FLHEGFFD_01132	Avs1A
	3300005529_29	ECMKOJFL_04677	Mokosh_TypeI_MkoA		TARA_SAMEA2619531_METAG_JLLPIFLH	NHIJDDNH_01288	Shango_SngC		MGYG000000453	FLHEGFFD_01152	Type_II_MTases
	3300005529_29	ECMKOJFL_04734	E2_II		TARA_SAMEA2619531_METAG_JLLPIFLH	NHIJDDNH_01335	RosmerTA_RmrA_2677172838		MGYG000000453	FLHEGFFD_01189	Dodola_DolB
	3300005529_29	ECMKOJFL_04755	IetA		TARA_SAMEA2619531_METAG_JLLPIFLH	NHIJDDNH_01367	LmuB_SMC_Mrr		MGYG000000453	FLHEGFFD_01193	AAA_21
	3300005529_29	ECMKOJFL_04773	Mokosh_TypeI_MkoA		TARA_SAMEA2619531_METAG_JLLPIFLH	NHIJDDNH_01377	PsyrTA_PsyrA		MGYG000000453	FLHEGFFD_01199	Dodola_DolB
	3300005529_29	ECMKOJFL_04781	SspH		TARA_SAMEA2619531_METAG_JLLPIFLH	NHIJDDNH_01391	DndA		MGYG000000453	FLHEGFFD_01217	ShosTA_ShosT
	3300005529_29	ECMKOJFL_04898	AAA_21		TARA_SAMEA2619531_METAG_JLLPIFLH	NHIJDDNH_01425	SspH		MGYG000000453	FLHEGFFD_01264	RosmerTA_RmrA_2664250653
	3300005529_29	ECMKOJFL_04911	AAA_21		TARA_SAMEA2619531_METAG_JLLPIFLH	NHIJDDNH_01497	Type_II_MTases		MGYG000000453	FLHEGFFD_01324	AG_E1_ThiF
	3300005529_29	ECMKOJFL_04923	LmuB_SMC_Mrr		TARA_SAMEA2619531_METAG_JLLPIFLH	NHIJDDNH_01542	RosmerTA_RmrA_2662548665		MGYG000000453	FLHEGFFD_01340	RosmerTA_RmrA_2603008502
	3300005529_29	ECMKOJFL_04935	Mokosh_TypeI_MkoA		TARA_SAMEA2619531_METAG_JLLPIFLH	NHIJDDNH_01548	Dodola_DolB		MGYG000000453	FLHEGFFD_01398	Hydrolase
	3300005529_29	ECMKOJFL_04940	pglW		TARA_SAMEA2619548_METAG_GKNMECPN	EKBIFOMO_00053	DarG		MGYG000000453	FLHEGFFD_01414	RosmerTA_RmrA_2662548665
	3300005529_29	ECMKOJFL_04942	RosmerTA_RmrA_2677172838		TARA_SAMEA2619548_METAG_GKNMECPN	EKBIFOMO_00121	PsyrTA_PsyrT		MGYG000000453	FLHEGFFD_01430	RosmerTA_RmrA_2603008502
	3300005529_29	ECMKOJFL_04965	Mokosh_TypeI_MkoB		TARA_SAMEA2619548_METAG_GKNMECPN	EKBIFOMO_00201	HNH_TIGR02646		MGYG000000453	FLHEGFFD_01473	PsyrTA_PsyrA
	3300005529_29	ECMKOJFL_04976	Type_II_REases		TARA_SAMEA2619548_METAG_GKNMECPN	EKBIFOMO_00222	Mokosh_TypeI_MkoA		MGYG000000453	FLHEGFFD_01479	JetC_I
	3300005529_29	ECMKOJFL_04986	LmuB_SMC_Hydrolase_protease		TARA_SAMEA2619548_METAG_GKNMECPN	EKBIFOMO_00223	DEDDh_I_II_III_IV_V_VI_1		MGYG000000453	FLHEGFFD_01544	KwaB_2
	3300005529_29	ECMKOJFL_05017	Jab		TARA_SAMEA2619548_METAG_GKNMECPN	EKBIFOMO_00231	LmuB_SMC_Cap4_nuclease_II		MGYG000000453	FLHEGFFD_01545	KwaA
	3300005529_29	ECMKOJFL_05021	AAA_21		TARA_SAMEA2619548_METAG_GKNMECPN	EKBIFOMO_00525	Shango_SngC		MGYG000000453	FLHEGFFD_01611	Type_II_MTases
	3300005529_29	ECMKOJFL_05106	pglW		TARA_SAMEA2619548_METAG_GKNMECPN	EKBIFOMO_00532	LmuB_SMC_Cap4_nuclease_II		MGYG000000453	FLHEGFFD_01617	AAA_21
	3300005529_29	ECMKOJFL_05128	RosmerTA_RmrA_2734955840		TARA_SAMEA2619548_METAG_GKNMECPN	EKBIFOMO_00539	ZorD		MGYG000000476	MKJPPEIB_00003	ATPase_TOPRIM_COG3593
	3300005529_29	ECMKOJFL_05162	LmuB_SMC_FMO		TARA_SAMEA2619548_METAG_GKNMECPN	EKBIFOMO_00623	CSD		MGYG000000476	MKJPPEIB_00040	ShosTA_ShosT
	3300005529_29	ECMKOJFL_05255	pglW		TARA_SAMEA2619548_METAG_GKNMECPN	EKBIFOMO_00682	Shango_SngC		MGYG000000476	MKJPPEIB_00052	Mokosh_TypeI_MkoA
	3300005529_29	ECMKOJFL_05265	ShosTA_ShosT		TARA_SAMEA2619548_METAG_GKNMECPN	EKBIFOMO_00745	QatD		MGYG000000476	MKJPPEIB_00219	DndA
	3300005529_29	ECMKOJFL_05277	Borvo_BovA_addition		TARA_SAMEA2619548_METAG_GKNMECPN	EKBIFOMO_00871	ShosTA_ShosT		MGYG000000476	MKJPPEIB_00234	PsyrTA_PsyrT
	3300005529_29	ECMKOJFL_05288	HerA_DUF		TARA_SAMEA2619548_METAG_GKNMECPN	EKBIFOMO_00919	MzaA		MGYG000000476	MKJPPEIB_00255	RosmerTA_RmrA_2677172838
	3300005529_29	ECMKOJFL_05329	Mokosh_TypeI_MkoA		TARA_SAMEA2619548_METAG_GKNMECPN	EKBIFOMO_00962	Dodola_DolB		MGYG000000476	MKJPPEIB_00273	AAA_21
	3300005529_29	ECMKOJFL_05373	Dynamins_LeoC		TARA_SAMEA2619548_METAG_GKNMECPN	EKBIFOMO_00994	GajB_3		MGYG000000476	MKJPPEIB_00286	ShosTA_ShosT
	3300005529_29	ECMKOJFL_05404	Type_II_MTases		TARA_SAMEA2619548_METAG_GKNMECPN	EKBIFOMO_01065	Type_II_MTases		MGYG000000476	MKJPPEIB_00341	QatD
	3300005529_29	ECMKOJFL_05405	Type_II_REases		TARA_SAMEA2619548_METAG_GKNMECPN	EKBIFOMO_01069	WYL_I_II_III_IV_V_VI_1		MGYG000000476	MKJPPEIB_00402	IetA
	3300005529_29	ECMKOJFL_05424	AAA_21		TARA_SAMEA2619548_METAG_GKNMECPN	EKBIFOMO_01070	WYL_I_II_III_IV_V_VI_1		MGYG000000476	MKJPPEIB_00432	MzaA
	3300005529_29	ECMKOJFL_05469	Type_II_MTases		TARA_SAMEA2619548_METAG_GKNMECPN	EKBIFOMO_01103	Mokosh_TypeI_MkoA		MGYG000000476	MKJPPEIB_00471	RosmerTA_RmrA_2603008502
	3300005529_29	ECMKOJFL_05470	pglW		TARA_SAMEA2619548_METAG_GKNMECPN	EKBIFOMO_01108	DndA		MGYG000000476	MKJPPEIB_00481	JetC_II
	3300005529_29	ECMKOJFL_05476	Type_II_MTases		TARA_SAMEA2619548_METAG_GKNMECPN	EKBIFOMO_01218	IetA		MGYG000000476	MKJPPEIB_00504	AAA_21
	3300005529_29	ECMKOJFL_05537	Dodola_DolB		TARA_SAMEA2619548_METAG_GKNMECPN	EKBIFOMO_01270	DEDDh_I_II_III_IV_V_VI_1		MGYG000000476	MKJPPEIB_00516	ShosTA_ShosT
	3300005529_29	ECMKOJFL_05558	Type_II_MTases		TARA_SAMEA2619548_METAG_GKNMECPN	EKBIFOMO_01305	ShosTA_ShosT		MGYG000000476	MKJPPEIB_00544	RosmerTA_RmrA_2603008502
	3300005529_29	ECMKOJFL_05633	ThsB_Global		TARA_SAMEA2619548_METAG_GKNMECPN	EKBIFOMO_01472	ShosTA_ShosT		MGYG000000476	MKJPPEIB_00569	pglW
	3300005529_29	ECMKOJFL_05636	pglW		TARA_SAMEA2619548_METAG_GKNMECPN	EKBIFOMO_01506	LmuB_SMC_Cap4_nuclease_II		MGYG000000476	MKJPPEIB_00588	AAA_21
	3300005529_29	ECMKOJFL_05662	Type_II_MTases		TARA_SAMEA2619548_METAG_GKNMECPN	EKBIFOMO_01525	GajB_2		MGYG000000476	MKJPPEIB_00600	GajB_2
	3300005529_29	ECMKOJFL_05704	Dynamins_LeoC		TARA_SAMEA2619548_METAG_GKNMECPN	EKBIFOMO_01572	AG_E1_ThiF		MGYG000000476	MKJPPEIB_00623	LmuB_SMC_Cap4_nuclease_II
	3300005529_29	ECMKOJFL_05764	Dodola_DolB		TARA_SAMEA2619548_METAG_GKNMECPN	EKBIFOMO_01644	brxP		MGYG000000476	MKJPPEIB_00650	Bunzi_BnzB
	3300005529_29	ECMKOJFL_05796	AG_cyclase		TARA_SAMEA2619548_METAG_GKNMECPN	EKBIFOMO_01646	GajB_2		MGYG000000476	MKJPPEIB_00653	LmuB_SMC_Cap4_nuclease_II
	3300005529_29	ECMKOJFL_05841	Type_II_MTases		TARA_SAMEA2619548_METAG_GKNMECPN	EKBIFOMO_01654	AAA_21		MGYG000000476	MKJPPEIB_00658	RosmerTA_RmrA_2603008502
	3300005529_32	DJELLPOH_00141	AAA_21		TARA_SAMEA2619548_METAG_GKNMECPN	EKBIFOMO_01658	DndA		MGYG000000476	MKJPPEIB_00681	ShosTA_ShosT
	3300005529_32	DJELLPOH_00178	AAA_21		TARA_SAMEA2619548_METAG_GKNMECPN	EKBIFOMO_01757	ATPase_TypeIA		MGYG000000476	MKJPPEIB_00707	PsyrTA_PsyrT
	3300005529_32	DJELLPOH_00237	LmuB_SMC_FMO		TARA_SAMEA2619548_METAG_GKNMECPN	EKBIFOMO_01771	Mokosh_TypeI_MkoA		MGYG000000476	MKJPPEIB_00747	ShosTA_ShosT
	3300005529_32	DJELLPOH_00286	ThsB_Global		TARA_SAMEA2619548_METAG_GKNMECPN	EKBIFOMO_01935	Dodola_DolB		MGYG000000476	MKJPPEIB_00784	RosmerTA_RmrA_2600853143
	3300005529_32	DJELLPOH_00352	brxP		TARA_SAMEA2619548_METAG_GKNMECPN	EKBIFOMO_01954	MzaA		MGYG000000476	MKJPPEIB_00785	RosmerTA_RmrA_2664250653
	3300005529_32	DJELLPOH_00356	brxP		TARA_SAMEA2619548_METAG_GKNMECPN	EKBIFOMO_01971	Shango_SngC		MGYG000000476	MKJPPEIB_00818	Avs1A
	3300005529_32	DJELLPOH_00464	Nhi_2		TARA_SAMEA2619548_METAG_GKNMECPN	EKBIFOMO_02037	GajB_2		MGYG000000476	MKJPPEIB_00842	ShosTA_ShosT
	3300005529_32	DJELLPOH_00470	ZorB		TARA_SAMEA2619548_METAG_GKNMECPN	EKBIFOMO_02089	MzaA		MGYG000000476	MKJPPEIB_00860	LmuB_SMC_Cap4_nuclease_II
	3300005529_32	DJELLPOH_00531	MzaA		TARA_SAMEA2619548_METAG_GKNMECPN	EKBIFOMO_02108	SspH		MGYG000000476	MKJPPEIB_00876	WYL_I_II_III_IV_V_VI_1
	3300005529_32	DJELLPOH_00571	Mokosh_TypeI_MkoA		TARA_SAMEA2619548_METAG_GKNMECPN	EKBIFOMO_02164	AAA_21		MGYG000000476	MKJPPEIB_00914	ShosTA_ShosA
	3300005529_32	DJELLPOH_00572	Type_I_S		TARA_SAMEA2619548_METAG_GKNMECPN	EKBIFOMO_02261	DinG_IV-A_2		MGYG000000476	MKJPPEIB_00919	LmuB_SMC_Cap4_nuclease_II
	3300005529_32	DJELLPOH_00573	PD_DExK_I_II_III_IV_V_VI_1		TARA_SAMEA2619548_METAG_JKDPPLBC	LCKIEAED_00009	Dynamins_LeoC		MGYG000000476	MKJPPEIB_00950	Dodola_DolB
	3300005529_32	DJELLPOH_00575	Type_I_MTases		TARA_SAMEA2619548_METAG_JKDPPLBC	LCKIEAED_00085	IetA		MGYG000000476	MKJPPEIB_00954	AAA_21
	3300005529_32	DJELLPOH_00576	Type_I_REases		TARA_SAMEA2619548_METAG_JKDPPLBC	LCKIEAED_00137	DndA		MGYG000000476	MKJPPEIB_00988	DEDDh_I_II_III_IV_V_VI_1
	3300005529_32	DJELLPOH_00594	ATPase_TOPRIM_COG3593		TARA_SAMEA2619548_METAG_JKDPPLBC	LCKIEAED_00143	AAA_21		MGYG000000476	MKJPPEIB_01030	Type_II_MTases
	3300005529_32	DJELLPOH_00843	Shango_SngC		TARA_SAMEA2619548_METAG_JKDPPLBC	LCKIEAED_00181	Mokosh_TypeI_MkoA		MGYG000000476	MKJPPEIB_01088	Dodola_DolB
	3300005529_32	DJELLPOH_00899	JetC_II		TARA_SAMEA2619548_METAG_JKDPPLBC	LCKIEAED_00186	Type_II_MTases		MGYG000000476	MKJPPEIB_01104	AAA_21
	3300005529_32	DJELLPOH_00932	ZorD		TARA_SAMEA2619548_METAG_JKDPPLBC	LCKIEAED_00209	Dodola_DolB		MGYG000000476	MKJPPEIB_01146	LmuB_SMC_Hydrolase_protease
	3300005529_32	DJELLPOH_00978	ThsB_Global		TARA_SAMEA2619548_METAG_JKDPPLBC	LCKIEAED_00355	QatD		MGYG000000476	MKJPPEIB_01181	Dodola_DolB
	3300005529_32	DJELLPOH_01012	drmC		TARA_SAMEA2619548_METAG_JKDPPLBC	LCKIEAED_00357	Dodola_DolB		MGYG000000476	MKJPPEIB_01257	JetC_III
	3300005529_32	DJELLPOH_01023	RosmerTA_RmrA_2664250653		TARA_SAMEA2619548_METAG_JKDPPLBC	LCKIEAED_00364	pglW		MGYG000000476	MKJPPEIB_01271	Dodola_DolB
	3300005529_32	DJELLPOH_01025	RosmerTA_RmrA_2617826694		TARA_SAMEA2619548_METAG_JKDPPLBC	LCKIEAED_00381	DndA		MGYG000000476	MKJPPEIB_01281	GajB_2
	3300005529_32	DJELLPOH_01030	AG_E1_ThiF		TARA_SAMEA2619548_METAG_JKDPPLBC	LCKIEAED_00416	MzaA		MGYG000000476	MKJPPEIB_01289	DarG
	3300005529_32	DJELLPOH_01047	AG_cyclase		TARA_SAMEA2619548_METAG_JKDPPLBC	LCKIEAED_00440	SspH		MGYG000000476	MKJPPEIB_01324	RosmerTA_RmrA_2634882613
	3300005529_32	DJELLPOH_01060	HEPN		TARA_SAMEA2619548_METAG_JKDPPLBC	LCKIEAED_00537	Mokosh_TypeI_MkoA		MGYG000000476	MKJPPEIB_01340	AAA_15
	3300005529_32	DJELLPOH_01076	Dodola_DolB		TARA_SAMEA2619548_METAG_JKDPPLBC	LCKIEAED_00546	GajB_2		MGYG000000476	MKJPPEIB_01362	DEDDh_I_II_III_IV_V_VI_1
	3300005529_32	DJELLPOH_01119	AG_cyclase		TARA_SAMEA2619548_METAG_JKDPPLBC	LCKIEAED_00595	LmuB_SMC_Cap4_nuclease_II		MGYG000000476	MKJPPEIB_01404	GajB_2
	3300005529_32	DJELLPOH_01174	GajB_2		TARA_SAMEA2619548_METAG_JKDPPLBC	LCKIEAED_00664	ZorD		MGYG000000476	MKJPPEIB_01411	DndA
	3300005529_32	DJELLPOH_01249	AG_E1_ThiF		TARA_SAMEA2619548_METAG_JKDPPLBC	LCKIEAED_00689	Dodola_DolB		MGYG000000476	MKJPPEIB_01432	RosmerTA_RmrA_2600853143
	3300005529_32	DJELLPOH_01328	ZorB		TARA_SAMEA2619548_METAG_JKDPPLBC	LCKIEAED_00695	LmuB_SMC_Cap4_nuclease_II		MGYG000000476	MKJPPEIB_01447	DndA
	3300005529_32	DJELLPOH_01493	ShosTA_ShosT		TARA_SAMEA2619548_METAG_JKDPPLBC	LCKIEAED_00753	ShosTA_ShosT		MGYG000000476	MKJPPEIB_01461	Avs1A
	3300005529_32	DJELLPOH_01532	RosmerTA_RmrA_2664250653		TARA_SAMEA2619548_METAG_JKDPPLBC	LCKIEAED_00785	AG_E1_ThiF		MGYG000000476	MKJPPEIB_01462	SspH
	3300005529_32	DJELLPOH_01589	Phospholipase		TARA_SAMEA2619548_METAG_JKDPPLBC	LCKIEAED_00836	WYL_I_II_III_IV_V_VI_1		MGYG000000476	MKJPPEIB_01463	ShosTA_ShosT
	3300005529_32	DJELLPOH_01620	AG_cyclase		TARA_SAMEA2619548_METAG_JKDPPLBC	LCKIEAED_00839	PsyrTA_PsyrT		MGYG000000476	MKJPPEIB_01541	RosmerTA_RmrA_2617826694
	3300005529_32	DJELLPOH_01637	PsyrTA_PsyrA		TARA_SAMEA2619548_METAG_JKDPPLBC	LCKIEAED_00849	AAA_21		MGYG000000476	MKJPPEIB_01564	LmuB_SMC_Cap4_nuclease_II
	3300005529_32	DJELLPOH_01678	drmD		TARA_SAMEA2619548_METAG_JKDPPLBC	LCKIEAED_00905	Shango_SngC		MGYG000000476	MKJPPEIB_01595	RosmerTA_RmrA_2634932349
	3300005529_32	DJELLPOH_01728	ZorB		TARA_SAMEA2619548_METAG_JKDPPLBC	LCKIEAED_00915	Mokosh_TypeI_MkoB		MGYG000000476	MKJPPEIB_01619	SoFic
	3300005529_32	DJELLPOH_01780	ThsB_Global		TARA_SAMEA2619548_METAG_JKDPPLBC	LCKIEAED_00935	Dodola_DolB		MGYG000000476	MKJPPEIB_01634	AG_E1_ThiF
	3300005529_32	DJELLPOH_01845	HEPN		TARA_SAMEA2619548_METAG_JKDPPLBC	LCKIEAED_00950	GajB_2		MGYG000000476	MKJPPEIB_01638	Dodola_DolB
	3300005529_32	DJELLPOH_01975	CSD		TARA_SAMEA2619548_METAG_JKDPPLBC	LCKIEAED_00953	LmuB_SMC_Cap4_nuclease_II		MGYG000000476	MKJPPEIB_01691	AAA_21
	3300005529_32	DJELLPOH_02033	Type_II_MTases		TARA_SAMEA2619548_METAG_JKDPPLBC	LCKIEAED_00993	DEDDh_I_II_III_IV_V_VI_1		MGYG000000476	MKJPPEIB_01706	Mokosh_TypeI_MkoA
	3300005529_32	DJELLPOH_02034	LmuB_SMC_Lipase		TARA_SAMEA2619548_METAG_JKDPPLBC	LCKIEAED_01015	Mokosh_TypeI_MkoA		MGYG000000476	MKJPPEIB_01707	SspH
	3300005529_32	DJELLPOH_02106	PsyrTA_PsyrT		TARA_SAMEA2619548_METAG_JKDPPLBC	LCKIEAED_01126	AAA_21		MGYG000000476	MKJPPEIB_01759	RosmerTA_RmrA_2677172838
	3300005529_32	DJELLPOH_02138	Type_II_MTases		TARA_SAMEA2619548_METAG_JKDPPLBC	LCKIEAED_01146	PsyrTA_PsyrT		MGYG000000476	MKJPPEIB_01763	Type_II_MTases
	3300005529_32	DJELLPOH_02139	Type_II_MTases		TARA_SAMEA2619548_METAG_JKDPPLBC	LCKIEAED_01170	ZorB		MGYG000000476	MKJPPEIB_01786	AAA_21
	3300005529_32	DJELLPOH_02140	Type_II_MTases		TARA_SAMEA2619548_METAG_JKDPPLBC	LCKIEAED_01176	PsyrTA_PsyrT		MGYG000000476	MKJPPEIB_01795	Type_II_MTases
	3300005529_32	DJELLPOH_02220	RosmerTA_RmrA_2634932349		TARA_SAMEA2619548_METAG_JKDPPLBC	LCKIEAED_01180	ZorB		MGYG000000476	MKJPPEIB_01799	RosmerTA_RmrA_2677172838
	3300005529_32	DJELLPOH_02266	ZorB		TARA_SAMEA2619548_METAG_JKDPPLBC	LCKIEAED_01187	JetC_I		MGYG000000476	MKJPPEIB_01825	RosmerTA_RmrA_2634932349
	3300005529_32	DJELLPOH_02348	Dodola_DolB		TARA_SAMEA2619548_METAG_JKDPPLBC	LCKIEAED_01257	DinG_IV-A_2		MGYG000000476	MKJPPEIB_01879	Dynamins_LeoC
	3300005529_32	DJELLPOH_02349	Dodola_DolB		TARA_SAMEA2619548_METAG_JKDPPLBC	LCKIEAED_01264	ShosTA_ShosT		MGYG000000476	MKJPPEIB_01886	drmC
	3300005529_32	DJELLPOH_02458	ZorB		TARA_SAMEA2619548_METAG_JKDPPLBC	LCKIEAED_01326	HNH_TIGR02646		MGYG000000476	MKJPPEIB_01895	Mokosh_TypeI_MkoA
	3300005529_32	DJELLPOH_02459	LmuB_SMC_Hydrolase_protease		TARA_SAMEA2619548_METAG_JKDPPLBC	LCKIEAED_01358	DndA		MGYG000000476	MKJPPEIB_01916	LmuB_SMC_Cap4_nuclease_II
	3300005529_32	DJELLPOH_02489	Type_II_MTases		TARA_SAMEA2619548_METAG_JKDPPLBC	LCKIEAED_01393	Shango_SngC		MGYG000000476	MKJPPEIB_01990	RosmerTA_RmrA_2603008502
	3300005529_32	DJELLPOH_02591	LmuB_SMC_Hydrolase_protease		TARA_SAMEA2619548_METAG_JKDPPLBC	LCKIEAED_01404	Mokosh_TypeI_MkoA		MGYG000000476	MKJPPEIB_02006	Avs1A
	3300005529_32	DJELLPOH_02618	AG_cyclase		TARA_SAMEA2619548_METAG_JKDPPLBC	LCKIEAED_01490	Mokosh_TypeI_MkoA		MGYG000000476	MKJPPEIB_02036	PsyrTA_PsyrT
	3300005529_32	DJELLPOH_02650	QatD		TARA_SAMEA2619548_METAG_JKDPPLBC	LCKIEAED_01491	pglW		MGYG000000476	MKJPPEIB_02065	cas3_I_5
	3300005529_32	DJELLPOH_02662	LmuB_SMC_Hydrolase_protease		TARA_SAMEA2619548_METAG_JKDPPLBC	LCKIEAED_01532	Dodola_DolB		MGYG000000476	MKJPPEIB_02066	cas7b_I-B_I-C_2
	3300005529_32	DJELLPOH_02713	AG_cyclase		TARA_SAMEA2619548_METAG_JKDPPLBC	LCKIEAED_01535	MzaA		MGYG000000476	MKJPPEIB_02067	cas8c_I-C_3
	3300005529_32	DJELLPOH_02785	Dodola_DolB		TARA_SAMEA2619548_METAG_JKDPPLBC	LCKIEAED_01554	LmuB_SMC_Hydrolase_protease		MGYG000000476	MKJPPEIB_02068	cas5_I-C_11
	3300005529_32	DJELLPOH_02799	MzaA		TARA_SAMEA2619548_METAG_JKDPPLBC	LCKIEAED_01639	SspH		MGYG000000476	MKJPPEIB_02078	Dodola_DolB
	3300005529_32	DJELLPOH_02840	AG_cyclase		TARA_SAMEA2619548_METAG_JKDPPLBC	LCKIEAED_01649	Type_II_MTases		MGYG000000476	MKJPPEIB_02098	RosmerTA_RmrA_2603008502
	3300005529_32	DJELLPOH_02887	Dodola_DolB		TARA_SAMEA2619548_METAG_JKDPPLBC	LCKIEAED_01695	Mokosh_TypeI_MkoA		MGYG000000476	MKJPPEIB_02144	Type_II_REases
	3300005529_32	DJELLPOH_02923	LmuB_SMC_Cap4_nuclease_II		TARA_SAMEA2619548_METAG_JKDPPLBC	LCKIEAED_01697	LmuB_SMC_Cap4_nuclease_II		MGYG000000476	MKJPPEIB_02147	RosmerTA_RmrA_2623274509
	3300005529_32	DJELLPOH_02943	Mokosh_TypeI_MkoA		TARA_SAMEA2619548_METAG_MIPMNJJH	LGGEAAIK_00147	RosmerTA_RmrA_2677172838		MGYG000000476	MKJPPEIB_02155	E2_II
	3300005529_32	DJELLPOH_02965	Type_II_MTases		TARA_SAMEA2619548_METAG_MIPMNJJH	LGGEAAIK_00211	LmuB_SMC_Cap4_nuclease_II		MGYG000000504	PNJBEJKP_00021	LmuB_SMC_Hydrolase_protease
	3300005529_32	DJELLPOH_02979	Dodola_DolB		TARA_SAMEA2619548_METAG_MIPMNJJH	LGGEAAIK_00248	Dodola_DolB		MGYG000000504	PNJBEJKP_00029	GajB_2
	3300005529_32	DJELLPOH_03055	Avs1A		TARA_SAMEA2619548_METAG_MIPMNJJH	LGGEAAIK_00319	LmuB_SMC_Cap4_nuclease_II		MGYG000000504	PNJBEJKP_00179	LmuB_SMC_Cap4_nuclease_II
	3300005529_32	DJELLPOH_03142	LmuB_SMC_Cap4_nuclease_II		TARA_SAMEA2619548_METAG_MIPMNJJH	LGGEAAIK_00354	PsyrTA_PsyrT		MGYG000000504	PNJBEJKP_00187	Shango_SngC
	3300005529_32	DJELLPOH_03194	Dodola_DolB		TARA_SAMEA2619548_METAG_MIPMNJJH	LGGEAAIK_00441	AG_E1_ThiF		MGYG000000504	PNJBEJKP_00196	ShosTA_ShosT
	3300005529_32	DJELLPOH_03214	Type_I_MTases		TARA_SAMEA2619548_METAG_MIPMNJJH	LGGEAAIK_00484	AAA_21		MGYG000000504	PNJBEJKP_00362	DndA
	3300005529_32	DJELLPOH_03215	Type_I_S		TARA_SAMEA2619548_METAG_MIPMNJJH	LGGEAAIK_00595	AG_cyclase		MGYG000000504	PNJBEJKP_00365	AAA_15
	3300005529_32	DJELLPOH_03219	DarG		TARA_SAMEA2619548_METAG_MIPMNJJH	LGGEAAIK_00650	dCTPdeaminase		MGYG000000504	PNJBEJKP_00373	AAA_21
	3300005529_32	DJELLPOH_03220	Type_I_REases		TARA_SAMEA2619548_METAG_MIPMNJJH	LGGEAAIK_00700	DEDDh_I_II_III_IV_V_VI_1		MGYG000000504	PNJBEJKP_00383	AG_E1_ThiF
	3300005529_32	DJELLPOH_03258	AG_cyclase		TARA_SAMEA2619548_METAG_MIPMNJJH	LGGEAAIK_00753	RosmerTA_RmrA_2664250653		MGYG000000504	PNJBEJKP_00384	QatD
	3300005529_32	DJELLPOH_03289	Type_II_REases		TARA_SAMEA2619548_METAG_MIPMNJJH	LGGEAAIK_00820	Dodola_DolB		MGYG000000504	PNJBEJKP_00422	PtuB
	3300005529_32	DJELLPOH_03290	Type_II_MTases		TARA_SAMEA2619548_METAG_MIPMNJJH	LGGEAAIK_00822	Shango_SngC		MGYG000000504	PNJBEJKP_00423	PtuA
	3300005529_32	DJELLPOH_03364	Shango_SngC		TARA_SAMEA2619548_METAG_MIPMNJJH	LGGEAAIK_00842	AG_cyclase		MGYG000000504	PNJBEJKP_00577	Mokosh_TypeI_MkoA
	3300005529_32	DJELLPOH_03375	AG_E1_ThiF		TARA_SAMEA2619548_METAG_MIPMNJJH	LGGEAAIK_00859	Sp_dGTPase		MGYG000000504	PNJBEJKP_00593	PsyrTA_PsyrT
	3300005529_32	DJELLPOH_03478	Mokosh_TypeI_MkoA		TARA_SAMEA2619548_METAG_MIPMNJJH	LGGEAAIK_00866	LmuB_SMC_Cap4_nuclease_II		MGYG000000504	PNJBEJKP_00619	LmuB_SMC_Cap4_nuclease_II
	3300005529_32	DJELLPOH_03497	QatD		TARA_SAMEA2619548_METAG_MIPMNJJH	LGGEAAIK_00867	LmuB_SMC_Cap4_nuclease_II		MGYG000000504	PNJBEJKP_00629	LmuB_SMC_Hydrolase_protease
	3300005529_32	DJELLPOH_03586	Dodola_DolB		TARA_SAMEA2619548_METAG_MIPMNJJH	LGGEAAIK_00890	Menshen_NsnC_2617187710		MGYG000000504	PNJBEJKP_00754	MzaA
	3300005529_32	DJELLPOH_03604	PsyrTA_PsyrA		TARA_SAMEA2619548_METAG_MIPMNJJH	LGGEAAIK_00902	BstA		MGYG000000504	PNJBEJKP_00761	LmuB_SMC_Cap4_nuclease_II
	3300005529_32	DJELLPOH_03717	AG_cyclase		TARA_SAMEA2619548_METAG_MIPMNJJH	LGGEAAIK_00913	SspH		MGYG000000504	PNJBEJKP_00833	Type_II_MTases
	3300005529_32	DJELLPOH_03755	Type_I_MTases		TARA_SAMEA2619548_METAG_MIPMNJJH	LGGEAAIK_00942	Type_IV_REases		MGYG000000504	PNJBEJKP_00882	brxP
	3300005529_32	DJELLPOH_03796	Type_II_MTases		TARA_SAMEA2619548_METAG_MIPMNJJH	LGGEAAIK_00999	DinG_IV-A_2		MGYG000000504	PNJBEJKP_00893	ShosTA_ShosT
	3300005529_32	DJELLPOH_03826	AG_E1_ThiF		TARA_SAMEA2619548_METAG_MIPMNJJH	LGGEAAIK_01082	Dodola_DolB		MGYG000000504	PNJBEJKP_00911	RosmerTA_RmrA_2623274509
	3300005529_32	DJELLPOH_03843	PsyrTA_PsyrT		TARA_SAMEA2619548_METAG_MIPMNJJH	LGGEAAIK_01140	JetC_III		MGYG000000504	PNJBEJKP_00927	cas9_II-A_II-B_II-C_1
	3300005529_32	DJELLPOH_03867	ThsB_Global		TARA_SAMEA2619548_METAG_MIPMNJJH	LGGEAAIK_01201	ShosTA_ShosT		MGYG000000504	PNJBEJKP_00928	cas1_I_II_III_IV_V_VI_5
	3300005529_32	DJELLPOH_03874	ThsB_Global		TARA_SAMEA2619548_METAG_MIPMNJJH	LGGEAAIK_01211	Shango_SngC		MGYG000000504	PNJBEJKP_00929	cas2_I_II_III_IV_V_VI_6
	3300005529_32	DJELLPOH_03977	ZorB		TARA_SAMEA2619548_METAG_MIPMNJJH	LGGEAAIK_01291	SspD		MGYG000000504	PNJBEJKP_01009	DEDDh_I_II_III_IV_V_VI_1
	3300005529_32	DJELLPOH_03999	JetC_III		TARA_SAMEA2619548_METAG_MIPMNJJH	LGGEAAIK_01293	DruM		MGYG000000504	PNJBEJKP_01106	QatD
	3300005529_32	DJELLPOH_04054	Type_II_MTases		TARA_SAMEA2619548_METAG_MIPMNJJH	LGGEAAIK_01307	Phospholipase		MGYG000000504	PNJBEJKP_01110	cas3HD_I_1
	3300005529_32	DJELLPOH_04057	AG_cyclase		TARA_SAMEA2619548_METAG_MIPMNJJH	LGGEAAIK_01313	DndA		MGYG000000504	PNJBEJKP_01136	Dodola_DolB
	3300005529_32	DJELLPOH_04111	ThsB_Global		TARA_SAMEA2619548_METAG_MIPMNJJH	LGGEAAIK_01358	GajB_2		MGYG000000504	PNJBEJKP_01174	PsyrTA_PsyrA
	3300005529_32	DJELLPOH_04115	PsyrTA_PsyrT		TARA_SAMEA2619548_METAG_MIPMNJJH	LGGEAAIK_01363	Mokosh_TypeI_MkoB		MGYG000000504	PNJBEJKP_01197	Type_II_REases
	3300005529_32	DJELLPOH_04120	DndA		TARA_SAMEA2619548_METAG_MIPMNJJH	LGGEAAIK_01391	ZorA		MGYG000000504	PNJBEJKP_01216	AAA_21
	3300005529_32	DJELLPOH_04123	DndA		TARA_SAMEA2619548_METAG_MIPMNJJH	LGGEAAIK_01392	ZorB		MGYG000000504	PNJBEJKP_01287	drmD
	3300005529_32	DJELLPOH_04139	AG_cyclase		TARA_SAMEA2619548_METAG_MIPMNJJH	LGGEAAIK_01489	DndA		MGYG000000504	PNJBEJKP_01289	Type_III_MTases
	3300005529_32	DJELLPOH_04156	Type_II_MTases		TARA_SAMEA2619548_METAG_MIPMNJJH	LGGEAAIK_01498	PsyrTA_PsyrA		MGYG000000504	PNJBEJKP_01291	LmuB_SMC_Cap4_nuclease_II
	3300005529_32	DJELLPOH_04212	GajB_2		TARA_SAMEA2619548_METAG_MIPMNJJH	LGGEAAIK_01518	JetC_III		MGYG000000504	PNJBEJKP_01292	Type_III_REases
	3300005529_32	DJELLPOH_04323	ATPase_TOPRIM_COG3593		TARA_SAMEA2619548_METAG_MIPMNJJH	LGGEAAIK_01528	PsyrTA_PsyrT		MGYG000000504	PNJBEJKP_01354	Mokosh_TypeI_MkoA
	3300005529_32	DJELLPOH_04334	HNH_TIGR02646		TARA_SAMEA2619548_METAG_MIPMNJJH	LGGEAAIK_01542	Dodola_DolB		MGYG000000504	PNJBEJKP_01387	DEDDh_I_II_III_IV_V_VI_1
	3300005529_32	DJELLPOH_04335	LmuB_SMC_Cap4_nuclease_II		TARA_SAMEA2619548_METAG_MIPMNJJH	LGGEAAIK_01543	Dodola_DolB		MGYG000000504	PNJBEJKP_01404	JetC_I
	3300005529_32	DJELLPOH_04339	Type_II_MTases		TARA_SAMEA2619548_METAG_MIPMNJJH	LGGEAAIK_01636	HerA_DUF		MGYG000000504	PNJBEJKP_01492	IetA
	3300005529_32	DJELLPOH_04475	MzaA		TARA_SAMEA2619548_METAG_MIPMNJJH	LGGEAAIK_01653	PsyrTA_PsyrT		MGYG000000504	PNJBEJKP_01564	ShosTA_ShosT
	3300005529_32	DJELLPOH_04509	Type_II_MTases		TARA_SAMEA2619548_METAG_MIPMNJJH	LGGEAAIK_01655	QatD		MGYG000000504	PNJBEJKP_01571	AG_E1_ThiF
	3300005529_32	DJELLPOH_04510	Type_II_MTases		TARA_SAMEA2619548_METAG_MIPMNJJH	LGGEAAIK_01869	Type_II_MTases		MGYG000000504	PNJBEJKP_01645	cas2_I_II_III_IV_V_VI_6
	3300005529_32	DJELLPOH_04520	AAA_21		TARA_SAMEA2619548_METAG_MIPMNJJH	LGGEAAIK_01896	AG_cyclase		MGYG000000504	PNJBEJKP_01646	cas1_I_II_III_IV_V_VI_5
	3300005529_32	DJELLPOH_04555	cas1_I_II_III_IV_V_VI_6		TARA_SAMEA2619548_METAG_MIPMNJJH	LGGEAAIK_01922	MzaA		MGYG000000504	PNJBEJKP_01662	RosmerTA_RmrA_2662548665
	3300005529_32	DJELLPOH_04560	WYL_I_II_III_IV_V_VI_1		TARA_SAMEA2619548_METAG_MIPMNJJH	LGGEAAIK_01929	LmuB_SMC_PDDEXK		MGYG000000504	PNJBEJKP_01668	ZorD
	3300005529_32	DJELLPOH_04604	PsyrTA_PsyrT		TARA_SAMEA2619548_METAG_MIPMNJJH	LGGEAAIK_01991	LmuB_SMC_Cap4_nuclease_II		MGYG000000504	PNJBEJKP_01767	GajB_2
	3300005529_32	DJELLPOH_04647	DarG		TARA_SAMEA2619548_METAG_MIPMNJJH	LGGEAAIK_02038	ZorB		MGYG000000504	PNJBEJKP_01801	Type_II_REases
	3300005529_32	DJELLPOH_04785	LmuB_SMC_Lipase		TARA_SAMEA2619548_METAG_MIPMNJJH	LGGEAAIK_02139	ZorB		MGYG000000504	PNJBEJKP_01802	Type_II_MTases
	3300005529_32	DJELLPOH_04844	Type_IV_REases		TARA_SAMEA2619548_METAG_MIPMNJJH	LGGEAAIK_02165	ShosTA_ShosT		MGYG000000504	PNJBEJKP_01804	Type_II_MTases
	3300005529_32	DJELLPOH_04887	AG_cyclase		TARA_SAMEA2619548_METAG_MIPMNJJH	LGGEAAIK_02205	Dodola_DolB		MGYG000000504	PNJBEJKP_01805	Type_II_REases
	3300005529_32	DJELLPOH_04903	ZorB		TARA_SAMEA2619548_METAG_MIPMNJJH	LGGEAAIK_02281	Type_II_REases		MGYG000000504	PNJBEJKP_01838	HamB
	3300005529_32	DJELLPOH_05188	DndA		TARA_SAMEA2619548_METAG_MIPMNJJH	LGGEAAIK_02324	Type_II_MTases		MGYG000000504	PNJBEJKP_01847	DinG_IV-A_2
	3300005529_32	DJELLPOH_05261	PsyrTA_PsyrT		TARA_SAMEA2619548_METAG_MIPMNJJH	LGGEAAIK_02328	Dodola_DolB		MGYG000000504	PNJBEJKP_01870	Dodola_DolB
	3300005529_32	DJELLPOH_05301	RosmerTA_RmrA_2617826694		TARA_SAMEA2619548_METAG_MIPMNJJH	LGGEAAIK_02341	QueC		MGYG000000504	PNJBEJKP_02091	RosmerTA_RmrA_2617826694
	3300005529_32	DJELLPOH_05377	Type_II_MTases		TARA_SAMEA2619548_METAG_MIPMNJJH	LGGEAAIK_02343	WYL_I_II_III_IV_V_VI_4		MGYG000000562	AJGFDFCP_00001	cas6_I-B_III_1
	3300005529_32	DJELLPOH_05406	ZorB		TARA_SAMEA2619548_METAG_MIPMNJJH	LGGEAAIK_02344	csb1gr7_I-G_1		MGYG000000562	AJGFDFCP_00002	cas8b1_I-B_9
	3300005529_32	DJELLPOH_05428	SspH		TARA_SAMEA2619548_METAG_MIPMNJJH	LGGEAAIK_02345	csb2gr5_I-G_1		MGYG000000562	AJGFDFCP_00003	cas7b_I-B_I-C_2
	3300005529_32	DJELLPOH_05446	ZorB		TARA_SAMEA2619548_METAG_MIPMNJJH	LGGEAAIK_02346	cas3_I-G_3		MGYG000000562	AJGFDFCP_00004	cas5_I-B_17
	3300005529_32	DJELLPOH_05458	AG_cyclase		TARA_SAMEA2619548_METAG_MIPMNJJH	LGGEAAIK_02362	RosmerTA_RmrA_2664250653		MGYG000000562	AJGFDFCP_00005	cas3_I_5
	3300005529_32	DJELLPOH_05491	Type_II_REases		TARA_SAMEA2619548_METAG_MIPMNJJH	LGGEAAIK_02365	RosmerTA_RmrA_2664250653		MGYG000000562	AJGFDFCP_00006	cas1_I_II_III_IV_V_VI_7
	3300005529_32	DJELLPOH_05563	AG_cyclase		TARA_SAMEA2619548_METAG_MIPMNJJH	LGGEAAIK_02373	RosmerTA_RmrA_2664250653		MGYG000000562	AJGFDFCP_00007	cas2_I_II_III_IV_V_VI_3
	3300005529_32	DJELLPOH_05582	PD_DExK_I_II_III_IV_V_VI_1		TARA_SAMEA2619548_METAG_MIPMNJJH	LGGEAAIK_02374	drmMII		MGYG000000562	AJGFDFCP_00011	ATPase_TypeIA
	3300005529_32	DJELLPOH_05607	DndB		TARA_SAMEA2619548_METAG_MIPMNJJH	LGGEAAIK_02481	LmuB_SMC_Hydrolase_protease		MGYG000000562	AJGFDFCP_00031	LmuB_SMC_Hydrolase_protease
	3300005529_32	DJELLPOH_05710	1TM_new		TARA_SAMEA2619548_METAG_MIPMNJJH	LGGEAAIK_02579	Phospholipase		MGYG000000562	AJGFDFCP_00042	AG_E1_ThiF
	3300005529_32	DJELLPOH_05711	Endonuc_small		TARA_SAMEA2619548_METAG_MIPMNJJH	LGGEAAIK_02588	PsyrTA_PsyrT		MGYG000000562	AJGFDFCP_00061	AAA_21
	3300005529_32	DJELLPOH_05712	Cyclase_II		TARA_SAMEA2619548_METAG_MIPMNJJH	LGGEAAIK_02733	RosmerTA_RmrA_2677172838		MGYG000000562	AJGFDFCP_00069	RosmerTA_RmrA_2662548665
	3300005529_32	DJELLPOH_05713	bacHORMA_2		TARA_SAMEA2619548_METAG_MIPMNJJH	LGGEAAIK_02742	AG_E1_ThiF		MGYG000000562	AJGFDFCP_00117	AAA_21
	3300005529_32	DJELLPOH_05714	HORMA		TARA_SAMEA2619548_METAG_MIPMNJJH	LGGEAAIK_02747	RosmerTA_RmrA_2677172838		MGYG000000562	AJGFDFCP_00139	RosmerTA_RmrA_2623274509
	3300005529_32	DJELLPOH_05715	TRIP13		TARA_SAMEA2619548_METAG_MIPMNJJH	LGGEAAIK_02787	AbiEii		MGYG000000562	AJGFDFCP_00140	RosmerTA_RmrA_2634932349
	3300005529_32	DJELLPOH_05772	GajB_2		TARA_SAMEA2619548_METAG_MIPMNJJH	LGGEAAIK_02834	LmuB_SMC_Cap4_nuclease_II		MGYG000000562	AJGFDFCP_00146	RosmerTA_RmrA_2623274509
	3300005529_32	DJELLPOH_05855	ThsB_Global		TARA_SAMEA2619548_METAG_MIPMNJJH	LGGEAAIK_02842	Type_II_MTases		MGYG000000562	AJGFDFCP_00149	LmuB_SMC_Cap4_nuclease_II
	3300005529_32	DJELLPOH_05881	Type_II_MTases		TARA_SAMEA2619548_METAG_MIPMNJJH	LGGEAAIK_02860	AAA_21		MGYG000000562	AJGFDFCP_00157	Dodola_DolA
	3300005529_32	DJELLPOH_05884	Type_I_MTases		TARA_SAMEA2619548_METAG_MIPMNJJH	LGGEAAIK_02934	PsyrTA_PsyrA		MGYG000000562	AJGFDFCP_00190	Mokosh_TypeI_MkoB2
	3300005529_32	DJELLPOH_05887	SspE		TARA_SAMEA2619667_METAG_CCJFNDGF	GGFHPHJH_00006	MzaA		MGYG000000562	AJGFDFCP_00210	DndA
	3300005529_32	DJELLPOH_05888	Type_I_S		TARA_SAMEA2619667_METAG_CCJFNDGF	GGFHPHJH_00022	ShosTA_ShosT		MGYG000000562	AJGFDFCP_00213	LmuB_SMC_Hydrolase_protease
	3300005529_32	DJELLPOH_05889	Type_I_REases		TARA_SAMEA2619667_METAG_CCJFNDGF	GGFHPHJH_00031	Dodola_DolB		MGYG000000562	AJGFDFCP_00248	Type_I_MTases
	3300005529_32	DJELLPOH_05901	ShosTA_ShosT		TARA_SAMEA2619667_METAG_CCJFNDGF	GGFHPHJH_00037	ZorB		MGYG000000562	AJGFDFCP_00249	Type_I_S
	3300005529_34	LKPKPDPC_00029	Type_IIG		TARA_SAMEA2619667_METAG_CCJFNDGF	GGFHPHJH_00040	E2_II		MGYG000000562	AJGFDFCP_00254	Type_I_S
	3300005529_34	LKPKPDPC_00043	DinG_IV-A_2		TARA_SAMEA2619667_METAG_CCJFNDGF	GGFHPHJH_00049	PsyrTA_PsyrT		MGYG000000562	AJGFDFCP_00256	Type_I_REases
	3300005529_34	LKPKPDPC_00092	DndA		TARA_SAMEA2619667_METAG_CCJFNDGF	GGFHPHJH_00094	PsyrTA_PsyrA		MGYG000000562	AJGFDFCP_00264	brxP
	3300005529_34	LKPKPDPC_00238	Type_II_MTases		TARA_SAMEA2619667_METAG_CCJFNDGF	GGFHPHJH_00139	Dodola_DolB		MGYG000000562	AJGFDFCP_00271	AG_E1_ThiF
	3300005529_34	LKPKPDPC_00262	QatD		TARA_SAMEA2619667_METAG_CCJFNDGF	GGFHPHJH_00141	Type_II_REases		MGYG000000562	AJGFDFCP_00272	Jab
	3300005529_34	LKPKPDPC_00266	LmuB_SMC_Cap4_nuclease_II		TARA_SAMEA2619667_METAG_CCJFNDGF	GGFHPHJH_00150	Dodola_DolB		MGYG000000562	AJGFDFCP_00345	QueC
	3300005529_34	LKPKPDPC_00365	Shango_SngC		TARA_SAMEA2619667_METAG_CCJFNDGF	GGFHPHJH_00223	ShosTA_ShosT		MGYG000000562	AJGFDFCP_00390	brxF
	3300005529_34	LKPKPDPC_00441	Olokun_OloA		TARA_SAMEA2619667_METAG_CCJFNDGF	GGFHPHJH_00240	AG_E1_ThiF		MGYG000000562	AJGFDFCP_00392	PsyrTA_PsyrA
	3300005529_34	LKPKPDPC_00500	AAA_21		TARA_SAMEA2619667_METAG_CCJFNDGF	GGFHPHJH_00314	ZorE		MGYG000000562	AJGFDFCP_00410	ZorB
	3300005529_34	LKPKPDPC_00576	LmuB_SMC_Hydrolase_protease		TARA_SAMEA2619667_METAG_CCJFNDGF	GGFHPHJH_00407	WYL_I_II_III_IV_V_VI_1		MGYG000000562	AJGFDFCP_00421	Dodola_DolB
	3300005529_34	LKPKPDPC_00655	AAA_21		TARA_SAMEA2619667_METAG_CCJFNDGF	GGFHPHJH_00410	GajB_2		MGYG000000562	AJGFDFCP_00444	DEDDh_I_II_III_IV_V_VI_1
	3300005529_34	LKPKPDPC_00686	SduA		TARA_SAMEA2619667_METAG_CCJFNDGF	GGFHPHJH_00470	AAA_21		MGYG000000562	AJGFDFCP_00520	WYL_I_II_III_IV_V_VI_1
	3300005529_34	LKPKPDPC_00701	GajB_2		TARA_SAMEA2619667_METAG_CCJFNDGF	GGFHPHJH_00539	AG_cyclase		MGYG000000562	AJGFDFCP_00532	AAA_15
	3300005529_34	LKPKPDPC_00706	ThsB_Global		TARA_SAMEA2619667_METAG_CCJFNDGF	GGFHPHJH_00557	Dodola_DolB		MGYG000000562	AJGFDFCP_00534	csx1_III_9
	3300005529_34	LKPKPDPC_00708	Type_I_MTases		TARA_SAMEA2619667_METAG_CCJFNDGF	GGFHPHJH_00566	Type_II_MTases		MGYG000000562	AJGFDFCP_00535	csx20_I_III_2
	3300005529_34	LKPKPDPC_00741	SspH		TARA_SAMEA2619667_METAG_CCJFNDGF	GGFHPHJH_00640	AAA_21		MGYG000000562	AJGFDFCP_00536	cas6_I_II_III_IV_V_VI_15
	3300005529_34	LKPKPDPC_00882	Type_II_MTases		TARA_SAMEA2619667_METAG_CCJFNDGF	GGFHPHJH_00643	AAA_21		MGYG000000562	AJGFDFCP_00537	cas10_III-D_3
	3300005529_34	LKPKPDPC_00907	Mokosh_TypeI_MkoA		TARA_SAMEA2619667_METAG_CCJFNDGF	GGFHPHJH_00664	QatD		MGYG000000562	AJGFDFCP_00538	csm3gr7_III-D_3
	3300005529_34	LKPKPDPC_00914	AAA_21		TARA_SAMEA2619667_METAG_CCJFNDGF	GGFHPHJH_00713	PsyrTA_PsyrT		MGYG000000562	AJGFDFCP_00541	csm3gr7_III-D_2
	3300005529_34	LKPKPDPC_00917	Dodola_DolB		TARA_SAMEA2619667_METAG_CCJFNDGF	GGFHPHJH_00720	AAA_21		MGYG000000562	AJGFDFCP_00542	cas1_I_II_III_IV_V_VI_1
	3300005529_34	LKPKPDPC_00920	PsyrTA_PsyrT		TARA_SAMEA2619667_METAG_CCJFNDGF	GGFHPHJH_00769	DEDDh_I_II_III_IV_V_VI_1		MGYG000000562	AJGFDFCP_00543	cas2_I_II_III_IV_V_VI_3
	3300005529_34	LKPKPDPC_00991	LmuB_SMC_Cap4_nuclease_II		TARA_SAMEA2619667_METAG_CCJFNDGF	GGFHPHJH_00782	PsyrTA_PsyrT		MGYG000000562	AJGFDFCP_00544	WYL_I_II_III_IV_V_VI_4
	3300005529_34	LKPKPDPC_00997	GajB_2		TARA_SAMEA2619667_METAG_CCJFNDGF	GGFHPHJH_00816	DEDDh_I_II_III_IV_V_VI_1		MGYG000000562	AJGFDFCP_00545	WYL_I_II_III_IV_V_VI_4
	3300005529_34	LKPKPDPC_01078	CSD		TARA_SAMEA2619667_METAG_CCJFNDGF	GGFHPHJH_00939	PsyrTA_PsyrT		MGYG000000562	AJGFDFCP_00547	Dynamins_LeoA2
	3300005529_34	LKPKPDPC_01107	Mokosh_TypeI_MkoA		TARA_SAMEA2619667_METAG_CCJFNDGF	GGFHPHJH_01124	Dodola_DolB		MGYG000000562	AJGFDFCP_00550	Dynamins_LeoA2
	3300005529_34	LKPKPDPC_01112	AAA_21		TARA_SAMEA2619667_METAG_CCJFNDGF	GGFHPHJH_01157	DndA		MGYG000000562	AJGFDFCP_00553	AAA_21
	3300005529_34	LKPKPDPC_01119	QatA		TARA_SAMEA2619667_METAG_CCJFNDGF	GGFHPHJH_01203	AAA_21		MGYG000000562	AJGFDFCP_00558	Dodola_DolB
	3300005529_34	LKPKPDPC_01142	GajB_2		TARA_SAMEA2619667_METAG_CCJFNDGF	GGFHPHJH_01248	LmuB_SMC_Cap4_nuclease_II		MGYG000000562	AJGFDFCP_00575	PsyrTA_PsyrT
	3300005529_34	LKPKPDPC_01189	Mokosh_TypeI_MkoB		TARA_SAMEA2619667_METAG_CCJFNDGF	GGFHPHJH_01338	IetA		MGYG000000562	AJGFDFCP_00577	AG_E1_ThiF
	3300005529_34	LKPKPDPC_01202	LmuB_SMC_Cap4_nuclease_II		TARA_SAMEA2619667_METAG_CCJFNDGF	GGFHPHJH_01383	PsyrTA_PsyrT		MGYG000000562	AJGFDFCP_00579	ShosTA_ShosT
	3300005529_34	LKPKPDPC_01234	Mokosh_TypeI_MkoB		TARA_SAMEA2619667_METAG_CCJFNDGF	GGFHPHJH_01457	AG_cyclase		MGYG000000562	AJGFDFCP_00640	AAA_15
	3300005529_34	LKPKPDPC_01249	Mokosh_TypeI_MkoA		TARA_SAMEA2619667_METAG_CCJFNDGF	GGFHPHJH_01471	AAA_21		MGYG000000562	AJGFDFCP_00643	LmuB_SMC_Hydrolase_protease
	3300005529_34	LKPKPDPC_01341	RosmerTA_RmrA_2617826694		TARA_SAMEA2619667_METAG_CCJFNDGF	GGFHPHJH_01496	AAA_21		MGYG000000562	AJGFDFCP_00664	JetC_I
	3300005529_34	LKPKPDPC_01346	MzaA		TARA_SAMEA2619667_METAG_CCJFNDGF	GGFHPHJH_01521	RosmerTA_RmrA_2623274509		MGYG000000562	AJGFDFCP_00691	Type_II_MTases
	3300005529_34	LKPKPDPC_01412	Mokosh_TypeI_MkoB		TARA_SAMEA2619667_METAG_CCJFNDGF	GGFHPHJH_01611	AAA_21		MGYG000000562	AJGFDFCP_00718	RosmerTA_RmrA_2677172838
	3300005529_34	LKPKPDPC_01422	LmuB_SMC_Hydrolase_protease		TARA_SAMEA2619667_METAG_CCJFNDGF	GGFHPHJH_01724	pglW		MGYG000000562	AJGFDFCP_00740	Mokosh_TypeI_MkoB
	3300005529_34	LKPKPDPC_01487	RosmerTA_RmrA_2662548665		TARA_SAMEA2619667_METAG_CCJFNDGF	GGFHPHJH_01733	GajB_2		MGYG000000562	AJGFDFCP_00745	RosmerTA_RmrA_2662548665
	3300005529_34	LKPKPDPC_01522	PsyrTA_PsyrA		TARA_SAMEA2619667_METAG_CCJFNDGF	GGFHPHJH_01895	cas6_I_II_III_IV_V_VI_21		MGYG000000562	AJGFDFCP_00753	cas3HD_I_1
	3300005529_34	LKPKPDPC_01554	Mokosh_TypeI_MkoA		TARA_SAMEA2619667_METAG_CCJFNDGF	GGFHPHJH_01913	LmuB_SMC_Cap4_nuclease_II		MGYG000000562	AJGFDFCP_00755	LmuB_SMC_Hydrolase_protease
	3300005529_34	LKPKPDPC_01561	Mokosh_TypeI_MkoA		TARA_SAMEA2619667_METAG_CCJFNDGF	GGFHPHJH_01956	LmuB_SMC_Cap4_nuclease_II		MGYG000000562	AJGFDFCP_00768	DEDDh_I_II_III_IV_V_VI_1
	3300005529_34	LKPKPDPC_01563	PsyrTA_PsyrT		TARA_SAMEA2619667_METAG_CCJFNDGF	GGFHPHJH_02010	Shango_SngC		MGYG000000562	AJGFDFCP_00776	PsyrTA_PsyrT
	3300005529_34	LKPKPDPC_01591	ZorB		TARA_SAMEA2619667_METAG_CCJFNDGF	GGFHPHJH_02017	Type_II_MTases		MGYG000000562	AJGFDFCP_00786	LmuB_SMC_Cap4_nuclease_II
	3300005529_34	LKPKPDPC_01687	HamB		TARA_SAMEA2619667_METAG_CCJFNDGF	GGFHPHJH_02021	CSD		MGYG000000562	AJGFDFCP_00788	LmuB_SMC_Cap4_nuclease_II
	3300005529_34	LKPKPDPC_01695	AAA_21		TARA_SAMEA2619667_METAG_CCJFNDGF	GGFHPHJH_02382	ShosTA_ShosT		MGYG000000562	AJGFDFCP_00886	DndA
	3300005529_34	LKPKPDPC_01701	LmuB_SMC_Mrr		TARA_SAMEA2619667_METAG_HHMIEAMK	BBIHPIFH_00041	brxP		MGYG000000562	AJGFDFCP_00892	ATPase_TOPRIM_COG3593
	3300005529_34	LKPKPDPC_01708	WYL_I_II_III_IV_V_VI_1		TARA_SAMEA2619667_METAG_HHMIEAMK	BBIHPIFH_00044	brxP		MGYG000000562	AJGFDFCP_00985	JetC_III
	3300005529_34	LKPKPDPC_01735	AAA_21		TARA_SAMEA2619667_METAG_HHMIEAMK	BBIHPIFH_00077	Type_II_MTases		MGYG000000562	AJGFDFCP_00986	JetB_III
	3300005529_34	LKPKPDPC_01762	Mokosh_TypeI_MkoA		TARA_SAMEA2619667_METAG_HHMIEAMK	BBIHPIFH_00085	LmuB_SMC_Cap4_nuclease_II		MGYG000000562	AJGFDFCP_00987	JetA_III
	3300005529_34	LKPKPDPC_01784	RosmerTA_RmrA_2662548665		TARA_SAMEA2619667_METAG_HHMIEAMK	BBIHPIFH_00115	ShosTA_ShosT		MGYG000000562	AJGFDFCP_01020	Type_II_MTases
	3300005529_34	LKPKPDPC_01820	Mokosh_TypeI_MkoA		TARA_SAMEA2619667_METAG_HHMIEAMK	BBIHPIFH_00139	MzaA		MGYG000000562	AJGFDFCP_01095	cas9_II-A_1
	3300005529_34	LKPKPDPC_01950	ShosTA_ShosT		TARA_SAMEA2619667_METAG_HHMIEAMK	BBIHPIFH_00155	LmuB_SMC_Hydrolase_protease		MGYG000000562	AJGFDFCP_01096	cas1_I_II_III_IV_V_VI_5
	3300005529_34	LKPKPDPC_01962	HNH_TIGR02646		TARA_SAMEA2619667_METAG_HHMIEAMK	BBIHPIFH_00213	Type_II_MTases		MGYG000000562	AJGFDFCP_01097	cas2_I_II_III_IV_V_VI_6
	3300005529_34	LKPKPDPC_01963	SoFic		TARA_SAMEA2619667_METAG_HHMIEAMK	BBIHPIFH_00216	Dodola_DolB		MGYG000000562	AJGFDFCP_01098	csn2_II-A_3
	3300005529_34	LKPKPDPC_02000	Type_II_REases		TARA_SAMEA2619667_METAG_HHMIEAMK	BBIHPIFH_00258	ShosTA_ShosT		MGYG000000562	AJGFDFCP_01132	Dodola_DolB
	3300005529_34	LKPKPDPC_02001	Type_II_MTases		TARA_SAMEA2619667_METAG_HHMIEAMK	BBIHPIFH_00288	MzaA		MGYG000000562	AJGFDFCP_01134	Bunzi_BnzA
	3300005529_34	LKPKPDPC_02002	RosmerTA_RmrA_2676476075		TARA_SAMEA2619667_METAG_HHMIEAMK	BBIHPIFH_00351	AAA_21		MGYG000000562	AJGFDFCP_01157	GajB_2
	3300005529_34	LKPKPDPC_02036	ShosTA_ShosT		TARA_SAMEA2619667_METAG_HHMIEAMK	BBIHPIFH_00388	GajB_2		MGYG000000562	AJGFDFCP_01171	AbiEi_4
	3300005529_34	LKPKPDPC_02037	MzaA		TARA_SAMEA2619667_METAG_HHMIEAMK	BBIHPIFH_00431	PsyrTA_PsyrT		MGYG000000562	AJGFDFCP_01195	Avs1A
	3300005529_34	LKPKPDPC_02117	Mokosh_TypeI_MkoA		TARA_SAMEA2619667_METAG_HHMIEAMK	BBIHPIFH_00577	Dodola_DolB		MGYG000000562	AJGFDFCP_01215	DndA
	3300005529_34	LKPKPDPC_02118	AAA_21		TARA_SAMEA2619667_METAG_HHMIEAMK	BBIHPIFH_00578	ATPase_TypeIA		MGYG000000562	AJGFDFCP_01245	Type_II_MTases
	3300005529_34	LKPKPDPC_02202	AAA_21		TARA_SAMEA2619667_METAG_HHMIEAMK	BBIHPIFH_00581	Type_II_MTases		MGYG000000562	AJGFDFCP_01247	DndA
	3300005529_34	LKPKPDPC_02263	MzaA		TARA_SAMEA2619667_METAG_HHMIEAMK	BBIHPIFH_00601	RosmerTA_RmrA_2617826694		MGYG000000562	AJGFDFCP_01257	Type_II_MTases
	3300005529_34	LKPKPDPC_02345	ZorB		TARA_SAMEA2619667_METAG_HHMIEAMK	BBIHPIFH_00602	Type_II_MTases		MGYG000000562	AJGFDFCP_01281	Type_II_REases
	3300005529_34	LKPKPDPC_02495	ShosTA_ShosT		TARA_SAMEA2619667_METAG_HHMIEAMK	BBIHPIFH_00611	LmuB_SMC_Hydrolase_protease		MGYG000000562	AJGFDFCP_01306	Shango_SngC
	3300005529_34	LKPKPDPC_02535	ShosTA_ShosT		TARA_SAMEA2619667_METAG_HHMIEAMK	BBIHPIFH_00614	LmuB_SMC_Mrr		MGYG000000562	AJGFDFCP_01311	cas12f2_V-F_1
	3300005529_34	LKPKPDPC_02642	Type_IV_REases		TARA_SAMEA2619667_METAG_HHMIEAMK	BBIHPIFH_00653	Dodola_DolB		MGYG000000562	AJGFDFCP_01348	Mokosh_TypeI_MkoB
	3300005529_34	LKPKPDPC_02699	Type_II_MTases		TARA_SAMEA2619667_METAG_HHMIEAMK	BBIHPIFH_00654	Dodola_DolB		MGYG000000562	AJGFDFCP_01385	ZorA
	3300005529_34	LKPKPDPC_02701	MzaA		TARA_SAMEA2619667_METAG_HHMIEAMK	BBIHPIFH_00676	MzaA		MGYG000000562	AJGFDFCP_01386	GajB_2
	3300005529_34	LKPKPDPC_02721	AG_cyclase		TARA_SAMEA2619667_METAG_HHMIEAMK	BBIHPIFH_00695	QatD		MGYG000000562	AJGFDFCP_01408	RosmerTA_RmrA_2617826694
	3300005529_34	LKPKPDPC_02780	AG_E1_ThiF		TARA_SAMEA2619667_METAG_HHMIEAMK	BBIHPIFH_00697	SspH		MGYG000000562	AJGFDFCP_01417	Type_II_MTases
	3300005529_34	LKPKPDPC_02781	DndB		TARA_SAMEA2619667_METAG_HHMIEAMK	BBIHPIFH_00700	Jab		MGYG000000562	AJGFDFCP_01425	Dodola_DolB
	3300005529_34	LKPKPDPC_02811	LmuB_SMC_Cap4_nuclease_II		TARA_SAMEA2619667_METAG_HHMIEAMK	BBIHPIFH_00705	Dynamins_LeoC		MGYG000000562	AJGFDFCP_01426	Dodola_DolB
	3300005529_34	LKPKPDPC_02875	RosmerTA_RmrA_2634882613		TARA_SAMEA2619667_METAG_HHMIEAMK	BBIHPIFH_00725	LmuB_SMC_Mrr		MGYG000000562	AJGFDFCP_01437	JetC_III
	3300005529_34	LKPKPDPC_02890	Shango_SngC		TARA_SAMEA2619667_METAG_HHMIEAMK	BBIHPIFH_00762	ShosTA_ShosT		MGYG000000562	AJGFDFCP_01489	DinG_IV-A_2
	3300005529_34	LKPKPDPC_02902	PsyrTA_PsyrA		TARA_SAMEA2619667_METAG_HHMIEAMK	BBIHPIFH_00789	MzaA		MGYG000000562	AJGFDFCP_01538	ATPase_TOPRIM_COG3593
	3300005529_34	LKPKPDPC_03029	ShosTA_ShosT		TARA_SAMEA2619667_METAG_HHMIEAMK	BBIHPIFH_00842	PsyrTA_PsyrT		MGYG000000562	AJGFDFCP_01550	RosmerTA_RmrA_2585209417
	3300005529_34	LKPKPDPC_03238	HNH_TIGR02646		TARA_SAMEA2619667_METAG_HHMIEAMK	BBIHPIFH_00892	AG_E1_ThiF		MGYG000000562	AJGFDFCP_01577	QatD
	3300005529_34	LKPKPDPC_03239	LmuB_SMC_Hydrolase_protease		TARA_SAMEA2619667_METAG_HHMIEAMK	BBIHPIFH_00952	PsyrTA_PsyrT		MGYG000000562	AJGFDFCP_01597	DEDDh_I_II_III_IV_V_VI_1
	3300005529_34	LKPKPDPC_03308	DndA		TARA_SAMEA2619667_METAG_HHMIEAMK	BBIHPIFH_01014	IetA		MGYG000000562	AJGFDFCP_01603	LmuB_SMC_Hydrolase_protease
	3300005529_34	LKPKPDPC_03310	brxP		TARA_SAMEA2619667_METAG_HKFELDGC	AJOCBDIJ_00112	ZorB		MGYG000000562	AJGFDFCP_01640	RosmerTA_RmrA_2623274509
	3300005529_34	LKPKPDPC_03312	brxP		TARA_SAMEA2619667_METAG_HKFELDGC	AJOCBDIJ_00257	DEDDh_I_II_III_IV_V_VI_1		MGYG000000562	AJGFDFCP_01675	LmuB_SMC_Cap4_nuclease_II
	3300005529_34	LKPKPDPC_03324	AAA_21		TARA_SAMEA2619667_METAG_HKFELDGC	AJOCBDIJ_00270	RosmerTA_RmrA_2623274509		MGYG000000562	AJGFDFCP_01705	Mokosh_TypeI_MkoA
	3300005529_34	LKPKPDPC_03450	Mokosh_TypeI_MkoA		TARA_SAMEA2619667_METAG_HKFELDGC	AJOCBDIJ_00275	Dodola_DolB		MGYG000000562	AJGFDFCP_01726	Type_II_MTases
	3300005529_34	LKPKPDPC_03506	AAA_21		TARA_SAMEA2619667_METAG_HKFELDGC	AJOCBDIJ_00294	MzaA		MGYG000000562	AJGFDFCP_01729	ShosTA_ShosT
	3300005529_34	LKPKPDPC_03552	Dodola_DolB		TARA_SAMEA2619667_METAG_HKFELDGC	AJOCBDIJ_00343	LmuB_SMC_PDDEXK		MGYG000000562	AJGFDFCP_01742	PsyrTA_PsyrT
	3300005529_34	LKPKPDPC_03572	MzaA		TARA_SAMEA2619667_METAG_HKFELDGC	AJOCBDIJ_00349	WYL_I_II_III_IV_V_VI_1		MGYG000000562	AJGFDFCP_01745	LmuB_SMC_Cap4_nuclease_II
	3300005529_34	LKPKPDPC_03591	DndA		TARA_SAMEA2619667_METAG_HKFELDGC	AJOCBDIJ_00350	WYL_I_II_III_IV_V_VI_1		MGYG000000562	AJGFDFCP_01769	RosmerTA_RmrA_2617826694
	3300005529_34	LKPKPDPC_03620	Mokosh_TypeI_MkoA		TARA_SAMEA2619667_METAG_HKFELDGC	AJOCBDIJ_00465	CSD		MGYG000000562	AJGFDFCP_01779	RosmerTA_RmrA_2662548665
	3300005529_34	LKPKPDPC_03647	AG_E1_ThiF		TARA_SAMEA2619667_METAG_HKFELDGC	AJOCBDIJ_00489	ZorD		MGYG000000562	AJGFDFCP_01780	RosmerTA_RmrA_2677172838
	3300005529_34	LKPKPDPC_03648	QatD		TARA_SAMEA2619667_METAG_HKFELDGC	AJOCBDIJ_00563	ShosTA_ShosT		MGYG000000562	AJGFDFCP_01783	Type_II_MTases
	3300005529_34	LKPKPDPC_03796	DarG		TARA_SAMEA2619667_METAG_HKFELDGC	AJOCBDIJ_00569	Dodola_DolB		MGYG000000562	AJGFDFCP_01804	PsyrTA_PsyrT
	3300005529_34	LKPKPDPC_03804	Dodola_DolB		TARA_SAMEA2619667_METAG_HKFELDGC	AJOCBDIJ_00598	PsyrTA_PsyrA		MGYG000000562	AJGFDFCP_01821	ShosTA_ShosT
	3300005529_34	LKPKPDPC_03814	LmuB_SMC_Hydrolase_protease		TARA_SAMEA2619667_METAG_HKFELDGC	AJOCBDIJ_00617	Jab		MGYG000000562	AJGFDFCP_01826	Dynamins_LeoC
	3300005529_34	LKPKPDPC_03826	DruM		TARA_SAMEA2619667_METAG_HKFELDGC	AJOCBDIJ_00650	AG_E1_ThiF		MGYG000000562	AJGFDFCP_01839	Dodola_DolB
	3300005529_34	LKPKPDPC_03861	Dodola_DolB		TARA_SAMEA2619667_METAG_HKFELDGC	AJOCBDIJ_00673	DndA		MGYG000000562	AJGFDFCP_01840	IetS
	3300005529_34	LKPKPDPC_04053	PD_DExK_I_II_III_IV_V_VI_1		TARA_SAMEA2619667_METAG_HKFELDGC	AJOCBDIJ_00772	Mokosh_TypeI_MkoA		MGYG000000562	AJGFDFCP_01861	ATPase_TOPRIM_COG3593
	3300005529_34	LKPKPDPC_04056	Type_IIG		TARA_SAMEA2619667_METAG_HKFELDGC	AJOCBDIJ_00778	DndA		MGYG000000562	AJGFDFCP_01884	JetD_III
	3300005529_34	LKPKPDPC_04064	Mokosh_TypeI_MkoA		TARA_SAMEA2619667_METAG_HKFELDGC	AJOCBDIJ_00889	Mokosh_TypeI_MkoA		MGYG000000562	AJGFDFCP_01885	JetC_III
	3300005529_34	LKPKPDPC_04102	RosmerTA_RmrA_2634932349		TARA_SAMEA2619667_METAG_HKFELDGC	AJOCBDIJ_00926	ZorD		MGYG000000562	AJGFDFCP_01906	AAA_21
	3300005529_34	LKPKPDPC_04200	LmuB_SMC_Cap4_nuclease_II		TARA_SAMEA2619667_METAG_HKFELDGC	AJOCBDIJ_00950	MzaA		MGYG000000562	AJGFDFCP_01945	AAA_21
	3300005529_34	LKPKPDPC_04205	ZorD		TARA_SAMEA2619667_METAG_HKFELDGC	AJOCBDIJ_00974	Dodola_DolB		MGYG000000562	AJGFDFCP_01969	Type_II_REases
	3300005529_34	LKPKPDPC_04244	Shango_SngC		TARA_SAMEA2619667_METAG_HKFELDGC	AJOCBDIJ_01010	GajB_3		MGYG000000562	AJGFDFCP_02013	RosmerTA_RmrA_2677172838
	3300005529_34	LKPKPDPC_04269	ShosTA_ShosT		TARA_SAMEA2619667_METAG_HKFELDGC	AJOCBDIJ_01012	LmuB_SMC_Cap4_nuclease_II		MGYG000000562	AJGFDFCP_02039	RosmerTA_RmrA_2662548665
	3300005529_34	LKPKPDPC_04272	Type_II_REases		TARA_SAMEA2619667_METAG_HKFELDGC	AJOCBDIJ_01031	brxP		MGYG000000562	AJGFDFCP_02068	RosmerTA_RmrA_2677172838
	3300005529_34	LKPKPDPC_04273	Type_II_MTases		TARA_SAMEA2619667_METAG_HKFELDGC	AJOCBDIJ_01045	AAA_21		MGYG000000562	AJGFDFCP_02083	RosmerTA_RmrA_2623274509
	3300005529_34	LKPKPDPC_04351	PsyrTA_PsyrT		TARA_SAMEA2619667_METAG_HKFELDGC	AJOCBDIJ_01143	LmuB_SMC_Cap4_nuclease_II		MGYG000000562	AJGFDFCP_02094	RosmerTA_RmrA_2634932349
	3300005529_34	LKPKPDPC_04534	Mokosh_TypeI_MkoA		TARA_SAMEA2619667_METAG_HKFELDGC	AJOCBDIJ_01165	DEDDh_I_II_III_IV_V_VI_1		MGYG000000562	AJGFDFCP_02098	PsyrTA_PsyrT
	3300005529_34	LKPKPDPC_04594	SIR2		TARA_SAMEA2619667_METAG_HKFELDGC	AJOCBDIJ_01206	AAA_21		MGYG000000562	AJGFDFCP_02102	LmuB_SMC_Mrr
	3300005529_34	LKPKPDPC_04595	HerA_SIR2		TARA_SAMEA2619667_METAG_HKFELDGC	AJOCBDIJ_01230	cas4_I_II_III_IV_V_VI_1		MGYG000000562	AJGFDFCP_02104	AAA_21
	3300005529_34	LKPKPDPC_04618	PsyrTA_PsyrT		TARA_SAMEA2619667_METAG_HKFELDGC	AJOCBDIJ_01290	Shango_SngC		MGYG000000562	AJGFDFCP_02126	RosmerTA_RmrA_2677172838
	3300005529_34	LKPKPDPC_04633	Mokosh_TypeI_MkoA		TARA_SAMEA2619667_METAG_HKFELDGC	AJOCBDIJ_01330	Type_II_MTases		MGYG000000562	AJGFDFCP_02137	RosmerTA_RmrA_2603008502
	3300005529_36	JKBJLMAO_00002	RosmerTA_RmrA_2634882613		TARA_SAMEA2619667_METAG_HKFELDGC	AJOCBDIJ_01331	Shango_SngC		MGYG000000562	AJGFDFCP_02159	E2_II
	3300005529_36	JKBJLMAO_00041	RosmerTA_RmrA_2664250653		TARA_SAMEA2619667_METAG_HKFELDGC	AJOCBDIJ_01357	SspH		MGYG000000562	AJGFDFCP_02164	Hydrolase
	3300005529_36	JKBJLMAO_00046	AG_cyclase		TARA_SAMEA2619667_METAG_HKFELDGC	AJOCBDIJ_01389	LmuB_SMC_Cap4_nuclease_II		MGYG000000562	AJGFDFCP_02196	LmuB_SMC_FMO
	3300005529_36	JKBJLMAO_00062	Dodola_DolB		TARA_SAMEA2619667_METAG_HKFELDGC	AJOCBDIJ_01397	Type_II_MTases		MGYG000000562	AJGFDFCP_02202	LmuB_SMC_Hydrolase_protease
	3300005529_36	JKBJLMAO_00080	Dodola_DolB		TARA_SAMEA2619667_METAG_HKFELDGC	AJOCBDIJ_01399	PsyrTA_PsyrT		MGYG000000562	AJGFDFCP_02204	GajB_2
	3300005529_36	JKBJLMAO_00113	Avs1A		TARA_SAMEA2619667_METAG_HKFELDGC	AJOCBDIJ_01410	GajB_2		MGYG000000562	AJGFDFCP_02221	RosmerTA_RmrA_2603008502
	3300005529_36	JKBJLMAO_00125	drmC		TARA_SAMEA2619667_METAG_HKFELDGC	AJOCBDIJ_01420	brxP		MGYG000000562	AJGFDFCP_02251	MzaA
	3300005529_36	JKBJLMAO_00127	CSD		TARA_SAMEA2619667_METAG_HKFELDGC	AJOCBDIJ_01467	QatD		MGYG000000562	AJGFDFCP_02254	Avs1A
	3300005529_36	JKBJLMAO_00180	Dodola_DolB		TARA_SAMEA2619667_METAG_HKFELDGC	AJOCBDIJ_01472	ShosTA_ShosT		MGYG000000562	AJGFDFCP_02274	Dodola_DolB
	3300005529_36	JKBJLMAO_00187	RosmerTA_RmrA_2603008502		TARA_SAMEA2619667_METAG_HKFELDGC	AJOCBDIJ_01475	PsyrTA_PsyrT		MGYG000000562	AJGFDFCP_02282	SspH
	3300005529_36	JKBJLMAO_00200	Mokosh_TypeI_MkoA		TARA_SAMEA2619667_METAG_HKFELDGC	AJOCBDIJ_01536	Mokosh_TypeI_MkoA		MGYG000000562	AJGFDFCP_02292	Mokosh_TypeI_MkoA
	3300005529_36	JKBJLMAO_00202	Mokosh_TypeI_MkoA		TARA_SAMEA2619667_METAG_HKFELDGC	AJOCBDIJ_01563	Type_II_MTases		MGYG000000562	AJGFDFCP_02380	AAA_21
	3300005529_36	JKBJLMAO_00305	ZorB		TARA_SAMEA2619667_METAG_HKFELDGC	AJOCBDIJ_01614	GajB_2		MGYG000000562	AJGFDFCP_02400	RosmerTA_RmrA_2634882613
	3300005529_36	JKBJLMAO_00310	ShosTA_ShosT		TARA_SAMEA2619667_METAG_HKFELDGC	AJOCBDIJ_01619	ShosTA_ShosT		MGYG000000562	AJGFDFCP_02409	LmuB_SMC_Lipase
	3300005529_36	JKBJLMAO_00333	AAA_21		TARA_SAMEA2619667_METAG_HKFELDGC	AJOCBDIJ_01772	PsyrTA_PsyrT		MGYG000000562	AJGFDFCP_02433	GajB_2
	3300005529_36	JKBJLMAO_00403	Mokosh_TypeI_MkoA		TARA_SAMEA2619667_METAG_HKFELDGC	AJOCBDIJ_02002	Mokosh_TypeI_MkoA		MGYG000000562	AJGFDFCP_02499	Dodola_DolB
	3300005529_36	JKBJLMAO_00441	Mokosh_TypeI_MkoA		TARA_SAMEA2619667_METAG_KKMOLIMA	LGDAHPNG_00063	ShosTA_ShosT		MGYG000000562	AJGFDFCP_02549	PsyrTA_PsyrT
	3300005529_36	JKBJLMAO_00453	pglW		TARA_SAMEA2619667_METAG_KKMOLIMA	LGDAHPNG_00069	Dodola_DolB		MGYG000000562	AJGFDFCP_02567	Dodola_DolB
	3300005529_36	JKBJLMAO_00455	Mokosh_TypeI_MkoA		TARA_SAMEA2619667_METAG_KKMOLIMA	LGDAHPNG_00097	PsyrTA_PsyrA		MGYG000000562	AJGFDFCP_02586	Dodola_DolB
	3300005529_36	JKBJLMAO_00457	DarG		TARA_SAMEA2619667_METAG_KKMOLIMA	LGDAHPNG_00134	IetA		MGYG000000562	AJGFDFCP_02595	LmuB_SMC_Cap4_nuclease_II
	3300005529_36	JKBJLMAO_00464	JetC_II		TARA_SAMEA2619667_METAG_KKMOLIMA	LGDAHPNG_00149	AG_E1_ThiF		MGYG000000562	AJGFDFCP_02613	RosmerTA_RmrA_2677172838
	3300005529_36	JKBJLMAO_00467	AG_cyclase		TARA_SAMEA2619667_METAG_KKMOLIMA	LGDAHPNG_00171	DndA		MGYG000000562	AJGFDFCP_02627	Type_II_MTases
	3300005529_36	JKBJLMAO_00475	Mokosh_TypeI_MkoA		TARA_SAMEA2619667_METAG_KKMOLIMA	LGDAHPNG_00234	PsyrTA_PsyrT		MGYG000000562	AJGFDFCP_02628	LmuB_SMC_Cap4_nuclease_II
	3300005529_36	JKBJLMAO_00476	Mokosh_TypeI_MkoA		TARA_SAMEA2619667_METAG_KKMOLIMA	LGDAHPNG_00241	QatD		MGYG000000562	AJGFDFCP_02637	ThsB_Global
	3300005529_36	JKBJLMAO_00490	pglW		TARA_SAMEA2619667_METAG_KKMOLIMA	LGDAHPNG_00393	ZorB		MGYG000000562	AJGFDFCP_02704	Type_II_MTases
	3300005529_36	JKBJLMAO_00593	DndA		TARA_SAMEA2619667_METAG_KKMOLIMA	LGDAHPNG_00538	DEDDh_I_II_III_IV_V_VI_1		MGYG000000562	AJGFDFCP_02726	DarG
	3300005529_36	JKBJLMAO_00623	Type_II_MTases		TARA_SAMEA2619667_METAG_KKMOLIMA	LGDAHPNG_00553	ZorD		MGYG000000562	AJGFDFCP_02765	ShosTA_ShosT
	3300005529_36	JKBJLMAO_00682	drmD		TARA_SAMEA2619667_METAG_KKMOLIMA	LGDAHPNG_00575	CSD		MGYG000000562	AJGFDFCP_02789	CSD
	3300005529_36	JKBJLMAO_00683	Menshen_NsnC_2705968471		TARA_SAMEA2619667_METAG_KKMOLIMA	LGDAHPNG_00690	WYL_I_II_III_IV_V_VI_1		MGYG000000562	AJGFDFCP_02794	JetC_III
	3300005529_36	JKBJLMAO_00684	Type_II_MTases		TARA_SAMEA2619667_METAG_KKMOLIMA	LGDAHPNG_00691	WYL_I_II_III_IV_V_VI_1		MGYG000000567	BAKFDHPD_00032	RosmerTA_RmrA_2753529055
	3300005529_36	JKBJLMAO_00686	RL_A		TARA_SAMEA2619667_METAG_KKMOLIMA	LGDAHPNG_00747	MzaA		MGYG000000567	BAKFDHPD_00051	Type_II_MTases
	3300005529_36	JKBJLMAO_00687	Mokosh_TypeI_MkoA		TARA_SAMEA2619667_METAG_KKMOLIMA	LGDAHPNG_00766	Dodola_DolB		MGYG000000567	BAKFDHPD_00083	LmuB_SMC_Cap4_nuclease_II
	3300005529_36	JKBJLMAO_00708	DEDDh_I_II_III_IV_V_VI_1		TARA_SAMEA2619667_METAG_KKMOLIMA	LGDAHPNG_00772	RosmerTA_RmrA_2623274509		MGYG000000567	BAKFDHPD_00090	ShosTA_ShosT
	3300005529_36	JKBJLMAO_00777	pglW		TARA_SAMEA2619667_METAG_KKMOLIMA	LGDAHPNG_00785	AAA_21		MGYG000000567	BAKFDHPD_00111	QatD
	3300005529_36	JKBJLMAO_00778	Shango_SngC		TARA_SAMEA2619667_METAG_KKMOLIMA	LGDAHPNG_00820	GajB_3		MGYG000000567	BAKFDHPD_00118	WYL_I_II_III_IV_V_VI_1
	3300005529_36	JKBJLMAO_00790	AbiEii		TARA_SAMEA2619667_METAG_KKMOLIMA	LGDAHPNG_00854	Dodola_DolB		MGYG000000567	BAKFDHPD_00132	Shango_SngC
	3300005529_36	JKBJLMAO_00821	drmC		TARA_SAMEA2619667_METAG_KKMOLIMA	LGDAHPNG_00879	MzaA		MGYG000000567	BAKFDHPD_00156	ZorB
	3300005529_36	JKBJLMAO_00831	DEDDh_I_II_III_IV_V_VI_1		TARA_SAMEA2619667_METAG_KKMOLIMA	LGDAHPNG_00903	ZorD		MGYG000000567	BAKFDHPD_00243	LmuB_SMC_Hydrolase_protease
	3300005529_36	JKBJLMAO_00845	drmC		TARA_SAMEA2619667_METAG_KKMOLIMA	LGDAHPNG_00959	DEDDh_I_II_III_IV_V_VI_1		MGYG000000567	BAKFDHPD_00251	Type_I_S
	3300005529_36	JKBJLMAO_00888	DndA		TARA_SAMEA2619667_METAG_KKMOLIMA	LGDAHPNG_01063	PsyrTA_PsyrT		MGYG000000567	BAKFDHPD_00252	Type_I_S
	3300005529_36	JKBJLMAO_00905	Mokosh_TypeI_MkoA		TARA_SAMEA2619667_METAG_KKMOLIMA	LGDAHPNG_01081	Menshen_NsnC_2705968471		MGYG000000567	BAKFDHPD_00253	Type_I_MTases
	3300005529_36	JKBJLMAO_00986	Mokosh_TypeI_MkoA		TARA_SAMEA2619667_METAG_KKMOLIMA	LGDAHPNG_01115	Mokosh_TypeI_MkoA		MGYG000000567	BAKFDHPD_00254	Type_I_REases
	3300005529_36	JKBJLMAO_01004	Mokosh_TypeI_MkoA		TARA_SAMEA2619667_METAG_KKMOLIMA	LGDAHPNG_01121	DndA		MGYG000000567	BAKFDHPD_00256	WYL_I_II_III_IV_V_VI_4
	3300005529_36	JKBJLMAO_01023	Dodola_DolB		TARA_SAMEA2619667_METAG_KKMOLIMA	LGDAHPNG_01364	SspH		MGYG000000567	BAKFDHPD_00258	Azaca_ZacB
	3300005529_36	JKBJLMAO_01028	GajB_2		TARA_SAMEA2619667_METAG_KKMOLIMA	LGDAHPNG_01396	LmuB_SMC_Hydrolase_protease		MGYG000000567	BAKFDHPD_00279	Dodola_DolB
	3300005529_36	JKBJLMAO_01076	GajB_2		TARA_SAMEA2619667_METAG_KKMOLIMA	LGDAHPNG_01418	GajB_2		MGYG000000567	BAKFDHPD_00282	cas12f2_V-F_1
	3300005529_36	JKBJLMAO_01102	JetC_II		TARA_SAMEA2619667_METAG_KKMOLIMA	LGDAHPNG_01465	GajB_2		MGYG000000567	BAKFDHPD_00290	cas12f2_V-F_1
	3300005529_36	JKBJLMAO_01109	QatD		TARA_SAMEA2619667_METAG_KKMOLIMA	LGDAHPNG_01471	ShosTA_ShosT		MGYG000000567	BAKFDHPD_00307	SspH
	3300005529_36	JKBJLMAO_01112	pglW		TARA_SAMEA2619667_METAG_KKMOLIMA	LGDAHPNG_01528	Mokosh_TypeI_MkoA		MGYG000000567	BAKFDHPD_00313	PsyrTA_PsyrT
	3300005529_36	JKBJLMAO_01124	Mokosh_TypeI_MkoA2		TARA_SAMEA2619667_METAG_KKMOLIMA	LGDAHPNG_01544	ATPase_TypeIA		MGYG000000567	BAKFDHPD_00323	DEDDh_I_II_III_IV_V_VI_1
	3300005529_36	JKBJLMAO_01131	ShosTA_ShosA		TARA_SAMEA2619667_METAG_KKMOLIMA	LGDAHPNG_01556	Type_II_MTases		MGYG000000567	BAKFDHPD_00335	DndA
	3300005529_36	JKBJLMAO_01157	DinG_IV-A_2		TARA_SAMEA2619667_METAG_KKMOLIMA	LGDAHPNG_01642	Type_II_MTases		MGYG000000567	BAKFDHPD_00381	ZorB
	3300005529_36	JKBJLMAO_01164	Mokosh_TypeI_MkoA		TARA_SAMEA2619667_METAG_KKMOLIMA	LGDAHPNG_01696	ShosTA_ShosT		MGYG000000567	BAKFDHPD_00398	ThsB_Global
	3300005529_36	JKBJLMAO_01167	AAA_21		TARA_SAMEA2619667_METAG_KKMOLIMA	LGDAHPNG_01708	Mokosh_TypeI_MkoA		MGYG000000567	BAKFDHPD_00499	RosmerTA_RmrA_2623274509
	3300005529_36	JKBJLMAO_01184	Shango_SngC		TARA_SAMEA2619667_METAG_KKMOLIMA	LGDAHPNG_01842	AAA_21		MGYG000000567	BAKFDHPD_00514	LmuB_SMC_Mrr
	3300005529_36	JKBJLMAO_01202	pglW		TARA_SAMEA2619667_METAG_KKMOLIMA	LGDAHPNG_01886	Type_II_MTases		MGYG000000567	BAKFDHPD_00517	SspH
	3300005529_36	JKBJLMAO_01237	CSD		TARA_SAMEA2619667_METAG_KKMOLIMA	LGDAHPNG_01887	PsyrTA_PsyrT		MGYG000000567	BAKFDHPD_00536	AAA_21
	3300005529_36	JKBJLMAO_01262	LmuB_SMC_Mrr		TARA_SAMEA2619667_METAG_OAAABDFI	MPLFNPGD_00015	Type_II_MTases		MGYG000000567	BAKFDHPD_00554	ShosTA_ShosA
	3300005529_36	JKBJLMAO_01263	pglW		TARA_SAMEA2619667_METAG_OAAABDFI	MPLFNPGD_00072	JetC_III		MGYG000000567	BAKFDHPD_00569	ShosTA_ShosT
	3300005529_36	JKBJLMAO_01283	pglW		TARA_SAMEA2619667_METAG_OAAABDFI	MPLFNPGD_00088	MzaA		MGYG000000567	BAKFDHPD_00584	LmuB_SMC_Cap4_nuclease_II
	3300005529_36	JKBJLMAO_01332	LmuB_SMC_Mrr		TARA_SAMEA2619667_METAG_OAAABDFI	MPLFNPGD_00112	ShosTA_ShosT		MGYG000000567	BAKFDHPD_00645	Shango_SngC
	3300005529_36	JKBJLMAO_01391	LmuB_SMC_Cap4_nuclease_II		TARA_SAMEA2619667_METAG_OAAABDFI	MPLFNPGD_00142	LmuB_SMC_Hydrolase_protease		MGYG000000567	BAKFDHPD_00653	Mokosh_TypeI_MkoB
	3300005529_36	JKBJLMAO_01394	RosmerTA_RmrA_2623274509		TARA_SAMEA2619667_METAG_OAAABDFI	MPLFNPGD_00185	brxP		MGYG000000567	BAKFDHPD_00669	ShosTA_ShosT
	3300005529_36	JKBJLMAO_01413	ZorB		TARA_SAMEA2619667_METAG_OAAABDFI	MPLFNPGD_00264	RosmerTA_RmrA_2677172838		MGYG000000567	BAKFDHPD_00711	DEDDh_I_II_III_IV_V_VI_1
	3300005529_36	JKBJLMAO_01414	ZorB		TARA_SAMEA2619667_METAG_OAAABDFI	MPLFNPGD_00284	Type_II_MTases		MGYG000000567	BAKFDHPD_00724	GajB_2
	3300005529_36	JKBJLMAO_01446	pglW		TARA_SAMEA2619667_METAG_OAAABDFI	MPLFNPGD_00287	ATPase_TOPRIM_COG3593		MGYG000000567	BAKFDHPD_00736	DEDDh_I_II_III_IV_V_VI_1
	3300005529_36	JKBJLMAO_01465	DndA		TARA_SAMEA2619667_METAG_OAAABDFI	MPLFNPGD_00288	Dodola_DolB		MGYG000000567	BAKFDHPD_00738	IetA
	3300005529_36	JKBJLMAO_01542	DUF3800		TARA_SAMEA2619667_METAG_OAAABDFI	MPLFNPGD_00326	LmuB_SMC_Mrr		MGYG000000567	BAKFDHPD_00772	cas4_I_II_III_IV_V_VI_1
	3300005529_36	JKBJLMAO_01550	ZorD		TARA_SAMEA2619667_METAG_OAAABDFI	MPLFNPGD_00364	MzaA		MGYG000000567	BAKFDHPD_00773	cas2_I_II_III_IV_V_VI_3
	3300005529_36	JKBJLMAO_01552	RosmerTA_RmrA_2677172838		TARA_SAMEA2619667_METAG_OAAABDFI	MPLFNPGD_00405	LmuB_SMC_Cap4_nuclease_II		MGYG000000567	BAKFDHPD_00774	cas1_I_II_III_IV_V_VI_1
	3300005529_36	JKBJLMAO_01555	QatD		TARA_SAMEA2619667_METAG_OAAABDFI	MPLFNPGD_00419	PsyrTA_PsyrT		MGYG000000567	BAKFDHPD_00775	cas9_II-B_2
	3300005529_36	JKBJLMAO_01556	QatC		TARA_SAMEA2619667_METAG_OAAABDFI	MPLFNPGD_00426	LmuB_SMC_Cap4_nuclease_II		MGYG000000567	BAKFDHPD_00806	LmuB_SMC_Cap4_nuclease_II
	3300005529_36	JKBJLMAO_01558	QatA		TARA_SAMEA2619667_METAG_OAAABDFI	MPLFNPGD_00460	PsyrTA_PsyrT		MGYG000000567	BAKFDHPD_00811	E2_II
	3300005529_36	JKBJLMAO_01609	Type_I_REases		TARA_SAMEA2619667_METAG_OAAABDFI	MPLFNPGD_00487	ShosTA_ShosT		MGYG000000567	BAKFDHPD_00818	AG_E1_ThiF
	3300005529_36	JKBJLMAO_01627	AAA_21		TARA_SAMEA2619667_METAG_OAAABDFI	MPLFNPGD_00549	Dynamins_LeoC		MGYG000000567	BAKFDHPD_00824	AAA_21
	3300005529_36	JKBJLMAO_01660	Mokosh_TypeI_MkoA		TARA_SAMEA2619667_METAG_OAAABDFI	MPLFNPGD_00718	Dodola_DolB		MGYG000000567	BAKFDHPD_00862	Type_II_MTases
	3300005529_36	JKBJLMAO_01668	Shango_SngC		TARA_SAMEA2619667_METAG_OAAABDFI	MPLFNPGD_00739	MzaA		MGYG000000567	BAKFDHPD_00873	Dodola_DolB
	3300005529_36	JKBJLMAO_01706	Mokosh_TypeI_MkoA		TARA_SAMEA2619667_METAG_OAAABDFI	MPLFNPGD_00745	ShosTA_ShosT		MGYG000000567	BAKFDHPD_00893	ATPase_TOPRIM_COG3593
	3300005529_36	JKBJLMAO_01718	Mokosh_TypeI_MkoA		TARA_SAMEA2619667_METAG_OAAABDFI	MPLFNPGD_00757	QatD		MGYG000000567	BAKFDHPD_00982	Shango_SngC
	3300005529_36	JKBJLMAO_01720	DarG		TARA_SAMEA2619667_METAG_OAAABDFI	MPLFNPGD_00759	SspH		MGYG000000567	BAKFDHPD_00993	RosmerTA_RmrA_2677172838
	3300005529_36	JKBJLMAO_01747	DndA		TARA_SAMEA2619667_METAG_OAAABDFI	MPLFNPGD_00762	Jab		MGYG000000567	BAKFDHPD_01050	AAA_21
	3300005529_36	JKBJLMAO_01790	PsyrTA_PsyrT		TARA_SAMEA2619667_METAG_OAAABDFI	MPLFNPGD_00822	MzaA		MGYG000000567	BAKFDHPD_01061	Type_II_MTases
	3300005529_36	JKBJLMAO_01862	RT_I_II_III_IV_V_VI_1		TARA_SAMEA2619667_METAG_OAAABDFI	MPLFNPGD_00862	GajB_2		MGYG000000567	BAKFDHPD_01103	QatD
	3300005529_36	JKBJLMAO_01882	pglW		TARA_SAMEA2619667_METAG_OAAABDFI	MPLFNPGD_00967	DEDDh_I_II_III_IV_V_VI_1		MGYG000000567	BAKFDHPD_01123	GajB_2
	3300005529_36	JKBJLMAO_01883	Mokosh_TypeI_MkoA		TARA_SAMEA2619667_METAG_OAAABDFI	MPLFNPGD_00991	Shango_SngC		MGYG000000567	BAKFDHPD_01125	WYL_I_II_III_IV_V_VI_4
	3300005529_36	JKBJLMAO_01927	Mokosh_TypeI_MkoA		TARA_SAMEA2619667_METAG_OAAABDFI	MPLFNPGD_01053	AG_E1_ThiF		MGYG000000567	BAKFDHPD_01133	Dodola_DolB
	3300005529_36	JKBJLMAO_01934	AAA_21		TARA_SAMEA2619667_METAG_OAAABDFI	MPLFNPGD_01069	Type_II_MTases		MGYG000000567	BAKFDHPD_01189	DinG_IV-A_2
	3300005529_36	JKBJLMAO_01962	Mokosh_TypeI_MkoA		TARA_SAMEA2619677_METAG_JABPAPDP	LPCDJDPP_00001	Type_II_MTases		MGYG000000567	BAKFDHPD_01190	ZorD
	3300005529_36	JKBJLMAO_01964	AG_cyclase		TARA_SAMEA2619677_METAG_JABPAPDP	LPCDJDPP_00100	Type_I_REases		MGYG000000567	BAKFDHPD_01200	PsyrTA_PsyrT
	3300005529_36	JKBJLMAO_01981	Mokosh_TypeI_MkoA		TARA_SAMEA2619677_METAG_JABPAPDP	LPCDJDPP_00102	Type_I_S		MGYG000000567	BAKFDHPD_01219	Dodola_DolB
	3300005529_36	JKBJLMAO_01990	AAA_21		TARA_SAMEA2619677_METAG_JABPAPDP	LPCDJDPP_00103	Type_I_MTases		MGYG000000567	BAKFDHPD_01221	Dodola_DolB
	3300005529_36	JKBJLMAO_02001	CSD		TARA_SAMEA2619677_METAG_JABPAPDP	LPCDJDPP_00174	ShosTA_ShosT		MGYG000000567	BAKFDHPD_01239	Shango_SngC
	3300005529_36	JKBJLMAO_02046	Mokosh_TypeI_MkoA		TARA_SAMEA2619677_METAG_JABPAPDP	LPCDJDPP_00210	Dodola_DolB		MGYG000000567	BAKFDHPD_01268	LmuB_SMC_Cap4_nuclease_II
	3300005529_36	JKBJLMAO_02050	Mokosh_TypeI_MkoA		TARA_SAMEA2619677_METAG_JABPAPDP	LPCDJDPP_00260	brxP		MGYG000000567	BAKFDHPD_01325	RT_I_II_III_IV_V_VI_1
	3300005529_36	JKBJLMAO_02088	AAA_21		TARA_SAMEA2619677_METAG_JABPAPDP	LPCDJDPP_00291	GajB_2		MGYG000000567	BAKFDHPD_01339	ShosTA_ShosT
	3300005529_36	JKBJLMAO_02096	RosmerTA_RmrA_2664250653		TARA_SAMEA2619677_METAG_JABPAPDP	LPCDJDPP_00338	PsyrTA_PsyrT		MGYG000000567	BAKFDHPD_01385	ShosTA_ShosT
	3300005529_36	JKBJLMAO_02106	ZorB		TARA_SAMEA2619677_METAG_JABPAPDP	LPCDJDPP_00356	PsyrTA_PsyrT		MGYG000000567	BAKFDHPD_01390	GajB_2
	3300005529_36	JKBJLMAO_02189	Hydrolase		TARA_SAMEA2619677_METAG_JABPAPDP	LPCDJDPP_00389	MzaA		MGYG000000567	BAKFDHPD_01397	AAA_21
	3300005529_36	JKBJLMAO_02262	DarG		TARA_SAMEA2619677_METAG_JABPAPDP	LPCDJDPP_00530	RosmerTA_RmrA_2623274509		MGYG000000567	BAKFDHPD_01450	LmuB_SMC_Cap4_nuclease_II
	3300005529_36	JKBJLMAO_02283	CSD		TARA_SAMEA2619677_METAG_JABPAPDP	LPCDJDPP_00559	AAA_21		MGYG000000567	BAKFDHPD_01464	MzaA
	3300005529_36	JKBJLMAO_02398	ZorB		TARA_SAMEA2619677_METAG_JABPAPDP	LPCDJDPP_00564	PsyrTA_PsyrT		MGYG000000567	BAKFDHPD_01465	MzaA
	3300005529_36	JKBJLMAO_02434	ZorD		TARA_SAMEA2619677_METAG_JABPAPDP	LPCDJDPP_00698	JetC_II		MGYG000000567	BAKFDHPD_01498	CSD
	3300005529_36	JKBJLMAO_02439	AAA_21		TARA_SAMEA2619677_METAG_JABPAPDP	LPCDJDPP_00724	Type_I_REases		MGYG000000567	BAKFDHPD_01626	DEDDh_I_II_III_IV_V_VI_1
	3300005529_36	JKBJLMAO_02445	Type_I_MTases		TARA_SAMEA2619677_METAG_JABPAPDP	LPCDJDPP_00726	Type_I_S		MGYG000000567	BAKFDHPD_01755	RosmerTA_RmrA_2634932349
	3300005529_36	JKBJLMAO_02446	Type_I_S		TARA_SAMEA2619677_METAG_JABPAPDP	LPCDJDPP_00727	Type_I_MTases		MGYG000000567	BAKFDHPD_01782	Type_II_MTases
	3300005529_36	JKBJLMAO_02447	PtuA		TARA_SAMEA2619677_METAG_JABPAPDP	LPCDJDPP_00731	RosmerTA_RmrA_2677172838		MGYG000000567	BAKFDHPD_01796	Hydrolase
	3300005529_36	JKBJLMAO_02450	Type_I_REases		TARA_SAMEA2619677_METAG_JABPAPDP	LPCDJDPP_00733	LmuB_SMC_Cap4_nuclease_II		MGYG000000646	JKBPNLFC_00004	Dodola_DolB
	3300005529_36	JKBJLMAO_02453	Mokosh_TypeI_MkoA		TARA_SAMEA2619677_METAG_JABPAPDP	LPCDJDPP_00777	AG_E1_ThiF		MGYG000000646	JKBPNLFC_00018	DndA
	3300005529_36	JKBJLMAO_02482	Mokosh_TypeI_MkoA		TARA_SAMEA2619677_METAG_JABPAPDP	LPCDJDPP_00824	LmuB_SMC_PDDEXK		MGYG000000646	JKBPNLFC_00030	ShosTA_ShosT
	3300005529_36	JKBJLMAO_02495	Mokosh_TypeI_MkoA		TARA_SAMEA2619677_METAG_JABPAPDP	LPCDJDPP_00860	LmuB_SMC_Mrr		MGYG000000646	JKBPNLFC_00050	LmuB_SMC_Mrr
	3300005529_36	JKBJLMAO_02496	Mokosh_TypeI_MkoA		TARA_SAMEA2619677_METAG_JABPAPDP	LPCDJDPP_00940	ShosTA_ShosT		MGYG000000646	JKBPNLFC_00054	Type_II_MTases
	3300005529_36	JKBJLMAO_02534	Mokosh_TypeI_MkoA		TARA_SAMEA2619677_METAG_JABPAPDP	LPCDJDPP_01047	Dodola_DolB		MGYG000000646	JKBPNLFC_00081	RosmerTA_RmrA_2641389401
	3300005529_36	JKBJLMAO_02608	Mokosh_TypeI_MkoA		TARA_SAMEA2619677_METAG_JABPAPDP	LPCDJDPP_01051	AAA_21		MGYG000000646	JKBPNLFC_00125	GajB_2
	3300005529_36	JKBJLMAO_02649	Mokosh_TypeI_MkoA		TARA_SAMEA2619677_METAG_JABPAPDP	LPCDJDPP_01108	ZorB		MGYG000000646	JKBPNLFC_00139	Mokosh_TypeI_MkoA
	3300005529_36	JKBJLMAO_02667	ShosTA_ShosT		TARA_SAMEA2619677_METAG_JABPAPDP	LPCDJDPP_01138	QatD		MGYG000000646	JKBPNLFC_00183	WYL_I_II_III_IV_V_VI_1
	3300005529_36	JKBJLMAO_02805	Dodola_DolB		TARA_SAMEA2619677_METAG_JABPAPDP	LPCDJDPP_01214	Type_II_MTases		MGYG000000646	JKBPNLFC_00193	MzaA
	3300005529_36	JKBJLMAO_02811	GajB_2		TARA_SAMEA2619677_METAG_JABPAPDP	LPCDJDPP_01312	RosmerTA_RmrA_2664250653		MGYG000000646	JKBPNLFC_00234	Type_II_MTases
	3300005529_36	JKBJLMAO_02823	Mokosh_TypeI_MkoA		TARA_SAMEA2619677_METAG_JABPAPDP	LPCDJDPP_01322	ZorB		MGYG000000646	JKBPNLFC_00241	PsyrTA_PsyrT
	3300005529_36	JKBJLMAO_02882	Mokosh_TypeI_MkoA		TARA_SAMEA2619677_METAG_JABPAPDP	LPCDJDPP_01323	LmuB_SMC_FMO		MGYG000000646	JKBPNLFC_00255	PsyrTA_PsyrT
	3300005529_36	JKBJLMAO_02883	Mokosh_TypeI_MkoA		TARA_SAMEA2619677_METAG_JABPAPDP	LPCDJDPP_01362	ZorB		MGYG000000646	JKBPNLFC_00258	SspH
	3300005529_36	JKBJLMAO_02891	Mokosh_TypeI_MkoA		TARA_SAMEA2619677_METAG_JABPAPDP	LPCDJDPP_01422	LmuB_SMC_Cap4_nuclease_II		MGYG000000646	JKBPNLFC_00267	ShosTA_ShosT
	3300005529_36	JKBJLMAO_02894	MzaA		TARA_SAMEA2619677_METAG_JABPAPDP	LPCDJDPP_01427	LmuA_effector_Cap4_nuclease_II		MGYG000000646	JKBPNLFC_00306	RosmerTA_RmrA_2603008502
	3300005529_36	JKBJLMAO_02999	PsyrTA_PsyrT		TARA_SAMEA2619677_METAG_JABPAPDP	LPCDJDPP_01467	AAA_21		MGYG000000646	JKBPNLFC_00323	QatD
	3300005529_36	JKBJLMAO_03015	Mokosh_TypeI_MkoA		TARA_SAMEA2619677_METAG_JABPAPDP	LPCDJDPP_01488	E2_II		MGYG000000646	JKBPNLFC_00348	LmuB_SMC_Cap4_nuclease_II
	3300005529_36	JKBJLMAO_03020	Mokosh_TypeI_MkoA		TARA_SAMEA2619677_METAG_JABPAPDP	LPCDJDPP_01489	Cyclase_II		MGYG000000646	JKBPNLFC_00351	LmuB_SMC_Cap4_nuclease_II
	3300005529_36	JKBJLMAO_03042	Dodola_DolB		TARA_SAMEA2619677_METAG_JABPAPDP	LPCDJDPP_01490	Sensing_SAVED		MGYG000000646	JKBPNLFC_00361	Dodola_DolB
	3300005529_36	JKBJLMAO_03070	ZorB		TARA_SAMEA2619677_METAG_JABPAPDP	LPCDJDPP_01564	PsyrTA_PsyrA		MGYG000000646	JKBPNLFC_00367	AAA_21
	3300005529_36	JKBJLMAO_03145	Mokosh_TypeI_MkoA		TARA_SAMEA2619677_METAG_JABPAPDP	LPCDJDPP_01635	RosmerTA_RmrA_2677172838		MGYG000000646	JKBPNLFC_00371	Dodola_DolB
	3300005529_36	JKBJLMAO_03146	Mokosh_TypeI_MkoA		TARA_SAMEA2619677_METAG_JABPAPDP	LPCDJDPP_01764	Type_IIG		MGYG000000646	JKBPNLFC_00441	Type_II_MTases
	3300005529_36	JKBJLMAO_03169	AAA_21		TARA_SAMEA2619677_METAG_JABPAPDP	LPCDJDPP_01779	SoFic		MGYG000000646	JKBPNLFC_00499	RosmerTA_RmrA_2676476075
	3300005529_36	JKBJLMAO_03195	Shango_SngC		TARA_SAMEA2619677_METAG_JABPAPDP	LPCDJDPP_01781	Dodola_DolB		MGYG000000646	JKBPNLFC_00541	AAA_21
	3300005529_36	JKBJLMAO_03214	Mokosh_TypeI_MkoA		TARA_SAMEA2619677_METAG_JABPAPDP	LPCDJDPP_01844	Shango_SngC		MGYG000000646	JKBPNLFC_00547	ShosTA_ShosT
	3300005529_36	JKBJLMAO_03280	RosmerTA_RmrA_2634932349		TARA_SAMEA2619677_METAG_JABPAPDP	LPCDJDPP_01848	Shango_SngC		MGYG000000646	JKBPNLFC_00554	AAA_21
	3300005529_36	JKBJLMAO_03284	Type_II_MTases		TARA_SAMEA2619677_METAG_JABPAPDP	LPCDJDPP_01870	DndA		MGYG000000646	JKBPNLFC_00594	Mokosh_TypeI_MkoB2
	3300005529_36	JKBJLMAO_03299	RosmerTA_RmrA_2623274509		TARA_SAMEA2619677_METAG_JABPAPDP	LPCDJDPP_01876	DndA		MGYG000000646	JKBPNLFC_00620	Type_II_MTases
	3300005529_36	JKBJLMAO_03300	RosmerTA_RmrA_2677172838		TARA_SAMEA2619677_METAG_JABPAPDP	LPCDJDPP_02060	Type_II_MTases		MGYG000000646	JKBPNLFC_00647	AAA_21
	3300005529_36	JKBJLMAO_03339	Mokosh_TypeI_MkoA		TARA_SAMEA2619677_METAG_JABPAPDP	LPCDJDPP_02068	LmuB_SMC_Cap4_nuclease_II		MGYG000000646	JKBPNLFC_00676	LmuB_SMC_Hydrolase_protease
	3300005529_36	JKBJLMAO_03435	Mokosh_TypeI_MkoA		TARA_SAMEA2619677_METAG_JABPAPDP	LPCDJDPP_02106	Mokosh_TypeI_MkoB		MGYG000000646	JKBPNLFC_00708	RosmerTA_RmrA_2677172838
	3300005529_36	JKBJLMAO_03485	Mokosh_TypeI_MkoA		TARA_SAMEA2619677_METAG_JABPAPDP	LPCDJDPP_02251	GajB_2		MGYG000000646	JKBPNLFC_00709	RosmerTA_RmrA_2677172838
	3300005529_36	JKBJLMAO_03537	Mokosh_TypeI_MkoA		TARA_SAMEA2619677_METAG_JABPAPDP	LPCDJDPP_02253	AAA_21		MGYG000000646	JKBPNLFC_00750	RosmerTA_RmrA_2623274509
	3300005529_36	JKBJLMAO_03542	Mokosh_TypeI_MkoA		TARA_SAMEA2619677_METAG_JABPAPDP	LPCDJDPP_02377	Type_II_MTases		MGYG000000646	JKBPNLFC_00763	Mokosh_TypeI_MkoA
	3300005529_36	JKBJLMAO_03551	ZorD		TARA_SAMEA2619677_METAG_JABPAPDP	LPCDJDPP_02382	RosmerTA_RmrA_2634932349		MGYG000000646	JKBPNLFC_00784	LmuB_SMC_Hydrolase_protease
	3300005529_36	JKBJLMAO_03570	Dodola_DolB		TARA_SAMEA2619677_METAG_JABPAPDP	LPCDJDPP_02434	SspE		MGYG000000646	JKBPNLFC_00797	RosmerTA_RmrA_2623274509
	3300005529_36	JKBJLMAO_03571	Dodola_DolB		TARA_SAMEA2619677_METAG_JABPAPDP	LPCDJDPP_02456	Shango_SngC		MGYG000000646	JKBPNLFC_00800	PD_DExK_I_II_III_IV_V_VI_1
	3300005529_36	JKBJLMAO_03590	E2_II		TARA_SAMEA2619677_METAG_JABPAPDP	LPCDJDPP_02576	LmuB_SMC_Cap4_nuclease_II		MGYG000000646	JKBPNLFC_00803	Helicase
	3300005529_36	JKBJLMAO_03653	ZorB		TARA_SAMEA2619677_METAG_JABPAPDP	LPCDJDPP_02646	Type_II_MTases		MGYG000000646	JKBPNLFC_00811	RosmerTA_RmrA_2677172838
	3300005529_36	JKBJLMAO_03657	AAA_21		TARA_SAMEA2619677_METAG_JABPAPDP	LPCDJDPP_02691	RosmerTA_RmrA_2676476075		MGYG000000646	JKBPNLFC_00819	RosmerTA_RmrA_2603008502
	3300005529_36	JKBJLMAO_03702	Mokosh_TypeI_MkoA		TARA_SAMEA2619677_METAG_JABPAPDP	LPCDJDPP_02763	RosmerTA_RmrA_2600853143		MGYG000000646	JKBPNLFC_00949	DndA
	3300005529_36	JKBJLMAO_03707	JetC_II		TARA_SAMEA2619677_METAG_JABPAPDP	LPCDJDPP_02855	RosmerTA_RmrA_2623274509		MGYG000000646	JKBPNLFC_00963	RosmerTA_RmrA_2603008502
	3300005529_36	JKBJLMAO_03718	ShosTA_ShosT		TARA_SAMEA2619677_METAG_JABPAPDP	LPCDJDPP_02869	RosmerTA_RmrA_2676476075		MGYG000000646	JKBPNLFC_01024	Dynamins_LeoC
	3300005529_36	JKBJLMAO_03762	Dodola_DolB		TARA_SAMEA2619677_METAG_JABPAPDP	LPCDJDPP_02875	Type_IIG		MGYG000000646	JKBPNLFC_01025	cas12a_V-A_1
	3300005529_36	JKBJLMAO_03765	AAA_21		TARA_SAMEA2619677_METAG_JABPAPDP	LPCDJDPP_02876	Type_IV_REases		MGYG000000646	JKBPNLFC_01028	Mokosh_TypeI_MkoA2
	3300005529_36	JKBJLMAO_03774	Mokosh_TypeI_MkoA		TARA_SAMEA2619677_METAG_JABPAPDP	LPCDJDPP_02919	ZorB		MGYG000000646	JKBPNLFC_01033	Type_I_S
	3300005529_36	JKBJLMAO_03799	LmuB_SMC_Cap4_nuclease_II		TARA_SAMEA2619677_METAG_JABPAPDP	LPCDJDPP_02943	Dodola_DolB		MGYG000000646	JKBPNLFC_01034	Type_II_MTases
	3300005529_36	JKBJLMAO_03807	AG_cyclase		TARA_SAMEA2619677_METAG_JABPAPDP	LPCDJDPP_02995	RosmerTA_RmrA_2603008502		MGYG000000646	JKBPNLFC_01077	RosmerTA_RmrA_2603008502
	3300005529_36	JKBJLMAO_03835	Mokosh_TypeI_MkoA		TARA_SAMEA2619677_METAG_JABPAPDP	LPCDJDPP_03051	PsyrTA_PsyrT		MGYG000000646	JKBPNLFC_01147	brxP
	3300005529_36	JKBJLMAO_03916	GajB_2		TARA_SAMEA2619677_METAG_JABPAPDP	LPCDJDPP_03053	Type_II_MTases		MGYG000000646	JKBPNLFC_01153	Mokosh_TypeI_MkoB2
	3300005529_36	JKBJLMAO_03923	AG_E1_ThiF		TARA_SAMEA2619677_METAG_JABPAPDP	LPCDJDPP_03126	Dodola_DolB		MGYG000000646	JKBPNLFC_01160	RosmerTA_RmrA_2603008502
	3300005529_36	JKBJLMAO_03960	Shango_SngC		TARA_SAMEA2619677_METAG_JABPAPDP	LPCDJDPP_03128	Type_II_MTases		MGYG000000646	JKBPNLFC_01180	AAA_21
	3300005529_36	JKBJLMAO_03998	Mokosh_TypeI_MkoA		TARA_SAMEA2619677_METAG_JABPAPDP	LPCDJDPP_03172	AbiEii		MGYG000000646	JKBPNLFC_01182	GajB_2
	3300005529_36	JKBJLMAO_04046	SspH		TARA_SAMEA2619677_METAG_JABPAPDP	LPCDJDPP_03176	RosmerTA_RmrA_2677172838		MGYG000000646	JKBPNLFC_01193	RosmerTA_RmrA_2634882613
	3300005529_36	JKBJLMAO_04050	Mokosh_TypeI_MkoA		TARA_SAMEA2619677_METAG_JABPAPDP	LPCDJDPP_03210	LmuB_SMC_Cap4_nuclease_II		MGYG000000646	JKBPNLFC_01250	Shango_SngC
	3300005529_36	JKBJLMAO_04092	LmuB_SMC_Mrr		TARA_SAMEA2619677_METAG_JABPAPDP	LPCDJDPP_03415	DEDDh_I_II_III_IV_V_VI_1		MGYG000000646	JKBPNLFC_01256	LmuB_SMC_Hydrolase_protease
	3300005529_36	JKBJLMAO_04104	ZorB		TARA_SAMEA2619678_METAG_GAAOLHGM	OOGKEJFM_00051	ShosTA_ShosT		MGYG000000646	JKBPNLFC_01316	RosmerTA_RmrA_2677172838
	3300005529_36	JKBJLMAO_04229	ShosTA_ShosT		TARA_SAMEA2619678_METAG_GAAOLHGM	OOGKEJFM_00061	Shango_SngC		MGYG000000646	JKBPNLFC_01345	RosmerTA_RmrA_2623274509
	3300005529_36	JKBJLMAO_04234	Mokosh_TypeI_MkoA		TARA_SAMEA2619678_METAG_GAAOLHGM	OOGKEJFM_00141	SspD		MGYG000000646	JKBPNLFC_01377	JetC_II
	3300005529_36	JKBJLMAO_04255	AG_cyclase		TARA_SAMEA2619678_METAG_GAAOLHGM	OOGKEJFM_00143	DruM		MGYG000000646	JKBPNLFC_01378	JetC_III
	3300005529_36	JKBJLMAO_04259	Mokosh_TypeI_MkoA		TARA_SAMEA2619678_METAG_GAAOLHGM	OOGKEJFM_00157	Phospholipase		MGYG000000646	JKBPNLFC_01379	JetC_II
	3300005529_36	JKBJLMAO_04260	Mokosh_TypeI_MkoA		TARA_SAMEA2619678_METAG_GAAOLHGM	OOGKEJFM_00163	DndA		MGYG000000646	JKBPNLFC_01435	ATPase_TypeIA
	3300005529_36	JKBJLMAO_04285	Mokosh_TypeI_MkoA		TARA_SAMEA2619678_METAG_GAAOLHGM	OOGKEJFM_00208	GajB_2		MGYG000000646	JKBPNLFC_01504	RosmerTA_RmrA_2677172838
	3300005529_36	JKBJLMAO_04286	Mokosh_TypeI_MkoA		TARA_SAMEA2619678_METAG_GAAOLHGM	OOGKEJFM_00213	Mokosh_TypeI_MkoB		MGYG000000646	JKBPNLFC_01528	ATPase_TOPRIM_COG3593
	3300005529_36	JKBJLMAO_04437	Mokosh_TypeI_MkoA		TARA_SAMEA2619678_METAG_GAAOLHGM	OOGKEJFM_00241	ZorA		MGYG000000646	JKBPNLFC_01541	RosmerTA_RmrA_2623274509
	3300005529_36	JKBJLMAO_04469	AAA_21		TARA_SAMEA2619678_METAG_GAAOLHGM	OOGKEJFM_00242	ZorB		MGYG000000646	JKBPNLFC_01560	Jab
	3300005529_36	JKBJLMAO_04583	Mokosh_TypeI_MkoA		TARA_SAMEA2619678_METAG_GAAOLHGM	OOGKEJFM_00304	LmuB_SMC_Hydrolase_protease		MGYG000000646	JKBPNLFC_01561	RosmerTA_RmrA_2603008502
	3300005529_36	JKBJLMAO_04647	Mokosh_TypeI_MkoA		TARA_SAMEA2619678_METAG_GAAOLHGM	OOGKEJFM_00402	Phospholipase		MGYG000000646	JKBPNLFC_01620	RosmerTA_RmrA_2662548665
	3300005529_36	JKBJLMAO_04699	drmD		TARA_SAMEA2619678_METAG_GAAOLHGM	OOGKEJFM_00431	LmuB_SMC_Cap4_nuclease_II		MGYG000000646	JKBPNLFC_01625	LmuB_SMC_Cap4_nuclease_II
	3300005529_36	JKBJLMAO_04700	Type_II_MTases		TARA_SAMEA2619678_METAG_GAAOLHGM	OOGKEJFM_00494	LmuB_SMC_PDDEXK		MGYG000000646	JKBPNLFC_01636	AG_E1_ThiF
	3300005529_36	JKBJLMAO_04707	Dodola_DolB		TARA_SAMEA2619678_METAG_GAAOLHGM	OOGKEJFM_00502	MzaA		MGYG000000646	JKBPNLFC_01719	PsyrTA_PsyrA
	3300005529_36	JKBJLMAO_04723	RosmerTA_RmrA_2662548665		TARA_SAMEA2619678_METAG_GAAOLHGM	OOGKEJFM_00528	AG_cyclase		MGYG000000646	JKBPNLFC_01725	LmuB_SMC_Hydrolase_protease
	3300005529_36	JKBJLMAO_04741	Dodola_DolB		TARA_SAMEA2619678_METAG_GAAOLHGM	OOGKEJFM_00555	Type_II_MTases		MGYG000000646	JKBPNLFC_01744	AAA_15
	3300005529_42	BFEAEJFL_00095	MzaA		TARA_SAMEA2619678_METAG_GAAOLHGM	OOGKEJFM_00676	Type_II_MTases		MGYG000000646	JKBPNLFC_01745	DUF4435
	3300005529_42	BFEAEJFL_00130	PsyrTA_PsyrT		TARA_SAMEA2619678_METAG_GAAOLHGM	OOGKEJFM_00687	Type_I_REases		MGYG000000646	JKBPNLFC_01771	drmD
	3300005529_42	BFEAEJFL_00163	Dodola_DolB		TARA_SAMEA2619678_METAG_GAAOLHGM	OOGKEJFM_00696	RosmerTA_RmrA_2676476075		MGYG000000646	JKBPNLFC_01774	Type_III_MTases
	3300005529_42	BFEAEJFL_00171	ShosTA_ShosT		TARA_SAMEA2619678_METAG_GAAOLHGM	OOGKEJFM_00697	RosmerTA_RmrA_2634882613		MGYG000000646	JKBPNLFC_01776	Type_III_REases
	3300005529_42	BFEAEJFL_00202	Mokosh_TypeI_MkoA		TARA_SAMEA2619678_METAG_GAAOLHGM	OOGKEJFM_00722	GajB_2		MGYG000000646	JKBPNLFC_01798	DEDDh_I_II_III_IV_V_VI_1
	3300005529_42	BFEAEJFL_00203	Mokosh_TypeI_MkoA		TARA_SAMEA2619678_METAG_GAAOLHGM	OOGKEJFM_00745	AAA_21		MGYG000000646	JKBPNLFC_01813	Dodola_DolB
	3300005529_42	BFEAEJFL_00215	ShosTA_ShosT		TARA_SAMEA2619678_METAG_GAAOLHGM	OOGKEJFM_00763	Type_II_MTases		MGYG000000646	JKBPNLFC_01814	Dodola_DolB
	3300005529_42	BFEAEJFL_00263	LmuB_SMC_Lipase		TARA_SAMEA2619678_METAG_GAAOLHGM	OOGKEJFM_00771	LmuB_SMC_Cap4_nuclease_II		MGYG000000646	JKBPNLFC_01840	GajA
	3300005529_42	BFEAEJFL_00264	Dodola_DolB		TARA_SAMEA2619678_METAG_GAAOLHGM	OOGKEJFM_00799	DEDDh_I_II_III_IV_V_VI_1		MGYG000000646	JKBPNLFC_01841	GajB_2
	3300005529_42	BFEAEJFL_00271	csm2gr11_III-A_15		TARA_SAMEA2619678_METAG_GAAOLHGM	OOGKEJFM_00849	dCTPdeaminase		MGYG000000646	JKBPNLFC_01844	Nhi_2
	3300005529_42	BFEAEJFL_00272	csm3gr7_III-A_1		TARA_SAMEA2619678_METAG_GAAOLHGM	OOGKEJFM_00904	AG_cyclase		MGYG000000646	JKBPNLFC_01846	cas9_II-A_1
	3300005529_42	BFEAEJFL_00273	csm4gr5_III-A_1		TARA_SAMEA2619678_METAG_GAAOLHGM	OOGKEJFM_01015	AAA_21		MGYG000000646	JKBPNLFC_01858	Shango_SngC
	3300005529_42	BFEAEJFL_00292	cas6_I_II_III_IV_V_VI_17		TARA_SAMEA2619678_METAG_GAAOLHGM	OOGKEJFM_01058	AG_E1_ThiF		MGYG000000646	JKBPNLFC_01872	DndA
	3300005529_42	BFEAEJFL_00314	Mokosh_TypeI_MkoA		TARA_SAMEA2619678_METAG_GAAOLHGM	OOGKEJFM_01145	PsyrTA_PsyrT		MGYG000000646	JKBPNLFC_01929	Type_I_S
	3300005529_42	BFEAEJFL_00354	ZorB		TARA_SAMEA2619678_METAG_GAAOLHGM	OOGKEJFM_01202	Dodola_DolB		MGYG000000646	JKBPNLFC_01930	LmuB_SMC_Hydrolase_protease
	3300005529_42	BFEAEJFL_00393	Dodola_DolB		TARA_SAMEA2619678_METAG_GAAOLHGM	OOGKEJFM_01278	Type_II_REases		MGYG000000646	JKBPNLFC_01932	Type_I_S
	3300005529_42	BFEAEJFL_00429	JetC_II		TARA_SAMEA2619678_METAG_GAAOLHGM	OOGKEJFM_01321	Type_II_MTases		MGYG000000646	JKBPNLFC_01934	EcoprrI
	3300005529_42	BFEAEJFL_00455	AAA_21		TARA_SAMEA2619678_METAG_GAAOLHGM	OOGKEJFM_01325	Dodola_DolB		MGYG000000646	JKBPNLFC_01935	SduA
	3300005529_42	BFEAEJFL_00490	LmuB_SMC_Cap4_nuclease_II		TARA_SAMEA2619678_METAG_GAAOLHGM	OOGKEJFM_01338	QueC		MGYG000000646	JKBPNLFC_01937	Type_II_REases
	3300005529_42	BFEAEJFL_00547	Mokosh_TypeI_MkoB		TARA_SAMEA2619678_METAG_GAAOLHGM	OOGKEJFM_01340	WYL_I_II_III_IV_V_VI_4		MGYG000000646	JKBPNLFC_01938	Type_I_S
	3300005529_42	BFEAEJFL_00551	JetC_II		TARA_SAMEA2619678_METAG_GAAOLHGM	OOGKEJFM_01341	csb1gr7_I-G_1		MGYG000000653	FPAEBPMJ_00004	LmuB_SMC_Hydrolase_protease
	3300005529_42	BFEAEJFL_00613	Mokosh_TypeI_MkoB		TARA_SAMEA2619678_METAG_GAAOLHGM	OOGKEJFM_01342	csb2gr5_I-G_1		MGYG000000653	FPAEBPMJ_00051	PsyrTA_PsyrT
	3300005529_42	BFEAEJFL_00642	Mokosh_TypeI_MkoA		TARA_SAMEA2619678_METAG_GAAOLHGM	OOGKEJFM_01343	cas3_I-G_3		MGYG000000653	FPAEBPMJ_00061	ShosTA_ShosT
	3300005529_42	BFEAEJFL_00682	PsyrTA_PsyrT		TARA_SAMEA2619678_METAG_GAAOLHGM	OOGKEJFM_01359	RosmerTA_RmrA_2664250653		MGYG000000653	FPAEBPMJ_00139	AG_E1_ThiF
	3300005529_42	BFEAEJFL_00693	Mokosh_TypeI_MkoA		TARA_SAMEA2619678_METAG_GAAOLHGM	OOGKEJFM_01362	RosmerTA_RmrA_2664250653		MGYG000000653	FPAEBPMJ_00176	LmuB_SMC_Hydrolase_protease
	3300005529_42	BFEAEJFL_00697	Dodola_DolB		TARA_SAMEA2619678_METAG_GAAOLHGM	OOGKEJFM_01371	RosmerTA_RmrA_2664250653		MGYG000000653	FPAEBPMJ_00232	Type_II_MTases
	3300005529_42	BFEAEJFL_00730	LmuB_SMC_Mrr		TARA_SAMEA2619678_METAG_GAAOLHGM	OOGKEJFM_01372	drmMII		MGYG000000653	FPAEBPMJ_00257	cas2_I_II_III_IV_V_VI_6
	3300005529_42	BFEAEJFL_00741	JetC_II		TARA_SAMEA2619678_METAG_GAAOLHGM	OOGKEJFM_01486	LmuB_SMC_Cap4_nuclease_II		MGYG000000653	FPAEBPMJ_00258	cas1_I_II_III_IV_V_VI_5
	3300005529_42	BFEAEJFL_00775	LmuB_SMC_Hydrolase_protease		TARA_SAMEA2619678_METAG_GAAOLHGM	OOGKEJFM_01508	DinG_IV-A_2		MGYG000000653	FPAEBPMJ_00259	cas9_II-A_II-B_II-C_1
	3300005529_42	BFEAEJFL_00827	LmuB_SMC_Mrr		TARA_SAMEA2619678_METAG_GAAOLHGM	OOGKEJFM_01565	Type_IV_REases		MGYG000000653	FPAEBPMJ_00315	Dynamins_LeoB
	3300005529_42	BFEAEJFL_00867	AAA_21		TARA_SAMEA2619678_METAG_GAAOLHGM	OOGKEJFM_01594	SspH		MGYG000000653	FPAEBPMJ_00322	LmuB_SMC_Hydrolase_protease
	3300005529_42	BFEAEJFL_00870	LmuB_SMC_Cap4_nuclease_II		TARA_SAMEA2619678_METAG_GAAOLHGM	OOGKEJFM_01605	BstA		MGYG000000653	FPAEBPMJ_00337	QatD
	3300005529_42	BFEAEJFL_00903	LmuB_SMC_Amidase		TARA_SAMEA2619678_METAG_GAAOLHGM	OOGKEJFM_01617	Menshen_NsnC_2617187710		MGYG000000653	FPAEBPMJ_00391	DEDDh_I_II_III_IV_V_VI_1
	3300005529_42	BFEAEJFL_00909	LmuB_SMC_Cap4_nuclease_II		TARA_SAMEA2619678_METAG_GAAOLHGM	OOGKEJFM_01640	LmuB_SMC_Cap4_nuclease_II		MGYG000000653	FPAEBPMJ_00447	Shango_SngC
	3300005529_42	BFEAEJFL_00969	Type_II_MTases		TARA_SAMEA2619678_METAG_GAAOLHGM	OOGKEJFM_01641	LmuB_SMC_Cap4_nuclease_II		MGYG000000653	FPAEBPMJ_00455	RosmerTA_RmrA_2753529055
	3300005529_42	BFEAEJFL_00997	Menshen_NsnC_2512642389		TARA_SAMEA2619678_METAG_GAAOLHGM	OOGKEJFM_01648	Sp_dGTPase		MGYG000000653	FPAEBPMJ_00456	PifA
	3300005529_42	BFEAEJFL_01001	brxP		TARA_SAMEA2619678_METAG_GAAOLHGM	OOGKEJFM_01665	AG_cyclase		MGYG000000653	FPAEBPMJ_00457	Type_II_MTases
	3300005529_42	BFEAEJFL_01003	brxP		TARA_SAMEA2619678_METAG_GAAOLHGM	OOGKEJFM_01685	Shango_SngC		MGYG000000653	FPAEBPMJ_00458	Type_II_REases
	3300005529_42	BFEAEJFL_01006	Endonuc_small		TARA_SAMEA2619678_METAG_GAAOLHGM	OOGKEJFM_01687	Dodola_DolB		MGYG000000653	FPAEBPMJ_00459	RosmerTA_RmrA_2662548665
	3300005529_42	BFEAEJFL_01007	Endonuc_small		TARA_SAMEA2619678_METAG_GAAOLHGM	OOGKEJFM_01754	RosmerTA_RmrA_2664250653		MGYG000000653	FPAEBPMJ_00510	AAA_15
	3300005529_42	BFEAEJFL_01125	PsyrTA_PsyrA		TARA_SAMEA2619678_METAG_GAAOLHGM	OOGKEJFM_02009	QatD		MGYG000000653	FPAEBPMJ_00512	HamA_1
	3300005529_42	BFEAEJFL_01136	brxHI		TARA_SAMEA2619678_METAG_GAAOLHGM	OOGKEJFM_02011	PsyrTA_PsyrT		MGYG000000653	FPAEBPMJ_00513	HamB
	3300005529_42	BFEAEJFL_01292	Avs1A		TARA_SAMEA2619678_METAG_GAAOLHGM	OOGKEJFM_02028	HerA_DUF		MGYG000000653	FPAEBPMJ_00515	ATPase_TOPRIM_COG3593
	3300005529_42	BFEAEJFL_01425	Type_II_MTases		TARA_SAMEA2619678_METAG_GAAOLHGM	OOGKEJFM_02121	Dodola_DolB		MGYG000000653	FPAEBPMJ_00523	PtuB_2
	3300005529_42	BFEAEJFL_01429	RosmerTA_RmrA_2664250653		TARA_SAMEA2619678_METAG_GAAOLHGM	OOGKEJFM_02122	Dodola_DolB		MGYG000000653	FPAEBPMJ_00524	PtuA
	3300005529_42	BFEAEJFL_01516	ZorB		TARA_SAMEA2619678_METAG_GAAOLHGM	OOGKEJFM_02136	PsyrTA_PsyrT		MGYG000000653	FPAEBPMJ_00526	HerA_DUF
	3300005529_42	BFEAEJFL_01592	Dodola_DolB		TARA_SAMEA2619678_METAG_GAAOLHGM	OOGKEJFM_02146	JetC_III		MGYG000000653	FPAEBPMJ_00527	SIR2
	3300005529_42	BFEAEJFL_01616	Type_II_MTases		TARA_SAMEA2619678_METAG_GAAOLHGM	OOGKEJFM_02166	PsyrTA_PsyrA		MGYG000000653	FPAEBPMJ_00532	RosmerTA_RmrA_2623274509
	3300005529_42	BFEAEJFL_01688	Mokosh_TypeI_MkoA		TARA_SAMEA2619678_METAG_GAAOLHGM	OOGKEJFM_02175	DndA		MGYG000000653	FPAEBPMJ_00535	RosmerTA_RmrA_2603008502
	3300005529_42	BFEAEJFL_01704	AAA_21		TARA_SAMEA2619678_METAG_GAAOLHGM	OOGKEJFM_02284	Dodola_DolB		MGYG000000653	FPAEBPMJ_00536	RosmerTA_RmrA_2677172838
	3300005529_42	BFEAEJFL_01783	ThsB_Global		TARA_SAMEA2619678_METAG_GAAOLHGM	OOGKEJFM_02342	JetC_III		MGYG000000653	FPAEBPMJ_00543	SspE
	3300005529_42	BFEAEJFL_01899	AG_E1_ThiF		TARA_SAMEA2619678_METAG_GAAOLHGM	OOGKEJFM_02381	ZorB		MGYG000000653	FPAEBPMJ_00585	LmuB_SMC_Hydrolase_protease
	3300005529_42	BFEAEJFL_01942	DinG_IV-A_2		TARA_SAMEA2619678_METAG_GAAOLHGM	OOGKEJFM_02482	ZorB		MGYG000000653	FPAEBPMJ_00609	Type_II_MTases
	3300005529_42	BFEAEJFL_02041	Mokosh_TypeI_MkoB		TARA_SAMEA2619678_METAG_GAAOLHGM	OOGKEJFM_02508	ShosTA_ShosT		MGYG000000653	FPAEBPMJ_00654	PsyrTA_PsyrT
	3300005529_42	BFEAEJFL_02071	PsyrTA_PsyrA		TARA_SAMEA2619678_METAG_GAAOLHGM	OOGKEJFM_02559	PsyrTA_PsyrA		MGYG000000653	FPAEBPMJ_00687	MzaA
	3300005529_42	BFEAEJFL_02079	Mokosh_TypeI_MkoA		TARA_SAMEA2619678_METAG_GAAOLHGM	OOGKEJFM_02571	PsyrTA_PsyrT		MGYG000000653	FPAEBPMJ_00741	IetA
	3300005529_42	BFEAEJFL_02100	Mokosh_TypeI_MkoA		TARA_SAMEA2619678_METAG_GAAOLHGM	OOGKEJFM_02736	RosmerTA_RmrA_2677172838		MGYG000000653	FPAEBPMJ_00779	pglZ3
	3300005529_42	BFEAEJFL_02172	Mokosh_TypeI_MkoA		TARA_SAMEA2619678_METAG_GAAOLHGM	OOGKEJFM_02799	LmuB_SMC_Cap4_nuclease_II		MGYG000000653	FPAEBPMJ_00879	Type_II_MTases
	3300005529_42	BFEAEJFL_02227	ShosTA_ShosT		TARA_SAMEA2619678_METAG_GAAOLHGM	OOGKEJFM_02836	Dodola_DolB		MGYG000000653	FPAEBPMJ_00880	Dodola_DolB
	3300005529_42	BFEAEJFL_02278	Mokosh_TypeI_MkoA		TARA_SAMEA2619678_METAG_GAAOLHGM	OOGKEJFM_02907	LmuB_SMC_Cap4_nuclease_II		MGYG000000653	FPAEBPMJ_00974	GajB_2
	3300005529_42	BFEAEJFL_02316	Dodola_DolB		TARA_SAMEA2619678_METAG_GAAOLHGM	OOGKEJFM_02938	AbiEii		MGYG000000653	FPAEBPMJ_01025	LmuB_SMC_Mrr
	3300005529_42	BFEAEJFL_02317	Dodola_DolB		TARA_SAMEA2619678_METAG_GAAOLHGM	OOGKEJFM_02978	RosmerTA_RmrA_2677172838		MGYG000000653	FPAEBPMJ_01028	DEDDh_I_II_III_IV_V_VI_1
	3300005529_42	BFEAEJFL_02346	Borvo_BovA_addition		TARA_SAMEA2619678_METAG_GAAOLHGM	OOGKEJFM_02983	AG_E1_ThiF		MGYG000000653	FPAEBPMJ_01093	AG_E1_ThiF
	3300005529_42	BFEAEJFL_02375	GajB_2		TARA_SAMEA2619678_METAG_GAAOLHGM	OOGKEJFM_02992	RosmerTA_RmrA_2677172838		MGYG000000653	FPAEBPMJ_01107	Shango_SngC
	3300005529_42	BFEAEJFL_02384	SspH		TARA_SAMEA2619678_METAG_HJDGIOGM	FDFKMPNB_00065	ShosTA_ShosT		MGYG000000653	FPAEBPMJ_01150	GajB_2
	3300005529_42	BFEAEJFL_02396	Dodola_DolB		TARA_SAMEA2619678_METAG_HJDGIOGM	FDFKMPNB_00071	Dodola_DolB		MGYG000000653	FPAEBPMJ_01239	LmuB_SMC_Cap4_nuclease_II
	3300005529_42	BFEAEJFL_02431	GajB_2		TARA_SAMEA2619678_METAG_HJDGIOGM	FDFKMPNB_00100	PsyrTA_PsyrA		MGYG000000653	FPAEBPMJ_01271	ATPase_TOPRIM_COG3593
	3300005529_42	BFEAEJFL_02535	GajB_2		TARA_SAMEA2619678_METAG_HJDGIOGM	FDFKMPNB_00119	Jab		MGYG000000653	FPAEBPMJ_01293	LmuB_SMC_Hydrolase_protease
	3300005529_42	BFEAEJFL_02544	LmuB_SMC_PDDEXK		TARA_SAMEA2619678_METAG_HJDGIOGM	FDFKMPNB_00152	AG_E1_ThiF		MGYG000000653	FPAEBPMJ_01297	AAA_21
	3300005529_42	BFEAEJFL_02583	Mokosh_TypeI_MkoA		TARA_SAMEA2619678_METAG_HJDGIOGM	FDFKMPNB_00175	DndA		MGYG000000653	FPAEBPMJ_01304	PsyrTA_PsyrT
	3300005529_42	BFEAEJFL_02594	MzaA		TARA_SAMEA2619678_METAG_HJDGIOGM	FDFKMPNB_00275	Mokosh_TypeI_MkoA		MGYG000000653	FPAEBPMJ_01310	Type_II_REases
	3300005529_42	BFEAEJFL_02644	Mokosh_TypeI_MkoA		TARA_SAMEA2619678_METAG_HJDGIOGM	FDFKMPNB_00281	DndA		MGYG000000653	FPAEBPMJ_01316	PsyrTA_PsyrT
	3300005529_42	BFEAEJFL_02690	AAA_21		TARA_SAMEA2619678_METAG_HJDGIOGM	FDFKMPNB_00497	ZorB		MGYG000000653	FPAEBPMJ_01361	Dodola_DolB
	3300005529_42	BFEAEJFL_02809	RosmerTA_RmrA_2734955840		TARA_SAMEA2619678_METAG_HJDGIOGM	FDFKMPNB_00528	ZorD		MGYG000000653	FPAEBPMJ_01363	Type_II_REases
	3300005529_42	BFEAEJFL_02836	MzaA		TARA_SAMEA2619678_METAG_HJDGIOGM	FDFKMPNB_00552	CSD		MGYG000000653	FPAEBPMJ_01420	RosmerTA_RmrA_2677172838
	3300005529_42	BFEAEJFL_02916	Mokosh_TypeI_MkoA		TARA_SAMEA2619678_METAG_HJDGIOGM	FDFKMPNB_00663	DEDDh_I_II_III_IV_V_VI_1		MGYG000000653	FPAEBPMJ_01426	PsyrTA_PsyrA
	3300005529_42	BFEAEJFL_02936	Mokosh_TypeI_MkoA		TARA_SAMEA2619678_METAG_HJDGIOGM	FDFKMPNB_00685	LmuB_SMC_Cap4_nuclease_II		MGYG000000653	FPAEBPMJ_01484	Type_II_MTases
	3300005529_42	BFEAEJFL_03031	AG_E1_ThiF		TARA_SAMEA2619678_METAG_HJDGIOGM	FDFKMPNB_00774	PsyrTA_PsyrT		MGYG000000653	FPAEBPMJ_01486	ShosTA_ShosT
	3300005529_42	BFEAEJFL_03032	Jab		TARA_SAMEA2619678_METAG_HJDGIOGM	FDFKMPNB_00813	Mokosh_TypeI_MkoA		MGYG000000653	FPAEBPMJ_01493	AAA_21
	3300005529_42	BFEAEJFL_03151	Menshen_NsnC_2512642389		TARA_SAMEA2619678_METAG_HJDGIOGM	FDFKMPNB_00850	ZorD		MGYG000000653	FPAEBPMJ_01494	AAA_21
	3300005529_42	BFEAEJFL_03163	JetC_II		TARA_SAMEA2619678_METAG_HJDGIOGM	FDFKMPNB_00874	MzaA		MGYG000000653	FPAEBPMJ_01583	ATPase_TypeIA
	3300005529_42	BFEAEJFL_03179	DndA		TARA_SAMEA2619678_METAG_HJDGIOGM	FDFKMPNB_00898	Dodola_DolB		MGYG000000653	FPAEBPMJ_01606	cas6_I_II_III_IV_V_VI_10
	3300005529_42	BFEAEJFL_03300	HNH_TIGR02646		TARA_SAMEA2619678_METAG_HJDGIOGM	FDFKMPNB_00955	brxP		MGYG000000653	FPAEBPMJ_01611	brxP
	3300005529_42	BFEAEJFL_03367	CSD		TARA_SAMEA2619678_METAG_HJDGIOGM	FDFKMPNB_00965	GajB_2		MGYG000000653	FPAEBPMJ_01623	RosmerTA_RmrA_2677172838
	3300005529_42	BFEAEJFL_03559	Mokosh_TypeI_MkoA		TARA_SAMEA2619678_METAG_HJDGIOGM	FDFKMPNB_00976	PsyrTA_PsyrT		MGYG000000653	FPAEBPMJ_01624	GajA
	3300005529_42	BFEAEJFL_03588	Hydrolase		TARA_SAMEA2619678_METAG_HJDGIOGM	FDFKMPNB_00978	Type_II_MTases		MGYG000000653	FPAEBPMJ_01625	GajB_2
	3300005529_42	BFEAEJFL_03629	Avs1A		TARA_SAMEA2619678_METAG_HJDGIOGM	FDFKMPNB_00986	LmuB_SMC_Cap4_nuclease_II		MGYG000000653	FPAEBPMJ_01630	MzaE
	3300005529_42	BFEAEJFL_03660	RosmerTA_RmrA_2677172838		TARA_SAMEA2619678_METAG_HJDGIOGM	FDFKMPNB_01018	SspH		MGYG000000653	FPAEBPMJ_01631	MzaD
	3300005529_42	BFEAEJFL_03785	PsyrTA_PsyrT		TARA_SAMEA2619678_METAG_HJDGIOGM	FDFKMPNB_01044	Shango_SngC		MGYG000000653	FPAEBPMJ_01632	Type_II_REases
	3300005529_42	BFEAEJFL_03801	Mokosh_TypeI_MkoA		TARA_SAMEA2619678_METAG_HJDGIOGM	FDFKMPNB_01045	Type_II_MTases		MGYG000000653	FPAEBPMJ_01633	Type_II_REases
	3300005529_42	BFEAEJFL_03807	Mokosh_TypeI_MkoA		TARA_SAMEA2619678_METAG_HJDGIOGM	FDFKMPNB_01173	DEDDh_I_II_III_IV_V_VI_1		MGYG000000653	FPAEBPMJ_01634	Type_II_MTases
	3300005529_42	BFEAEJFL_03820	LmuB_SMC_Cap4_nuclease_II		TARA_SAMEA2619678_METAG_HJDGIOGM	FDFKMPNB_01189	WYL_I_II_III_IV_V_VI_1		MGYG000000653	FPAEBPMJ_01656	Dodola_DolB
	3300005529_42	BFEAEJFL_03910	Mokosh_TypeI_MkoA		TARA_SAMEA2619678_METAG_HJDGIOGM	FDFKMPNB_01190	WYL_I_II_III_IV_V_VI_1		MGYG000000653	FPAEBPMJ_01679	SspH
	3300005529_42	BFEAEJFL_03911	Mokosh_TypeI_MkoA		TARA_SAMEA2619678_METAG_HJDGIOGM	FDFKMPNB_01196	LmuB_SMC_PDDEXK		MGYG000000653	FPAEBPMJ_01783	Type_II_MTases
	3300005529_42	BFEAEJFL_03917	DndA		TARA_SAMEA2619678_METAG_HJDGIOGM	FDFKMPNB_01245	MzaA		MGYG000000653	FPAEBPMJ_01804	Type_II_MTases
	3300005529_42	BFEAEJFL_04046	Dodola_DolB		TARA_SAMEA2619678_METAG_HJDGIOGM	FDFKMPNB_01264	Dodola_DolB		MGYG000000653	FPAEBPMJ_01830	DndA
	3300005529_42	BFEAEJFL_04080	QatD		TARA_SAMEA2619678_METAG_HJDGIOGM	FDFKMPNB_01269	RosmerTA_RmrA_2623274509		MGYG000000653	FPAEBPMJ_01862	drmC
	3300005529_42	BFEAEJFL_04181	Dodola_DolB		TARA_SAMEA2619678_METAG_HJDGIOGM	FDFKMPNB_01321	PsyrTA_PsyrT		MGYG000000653	FPAEBPMJ_01936	Menshen_NsnC_2525488910
	3300005529_42	BFEAEJFL_04293	HNH_TIGR02646		TARA_SAMEA2619678_METAG_HJDGIOGM	FDFKMPNB_01324	ShosTA_ShosT		MGYG000000653	FPAEBPMJ_01937	RosmerTA_RmrA_2664250653
	3300005529_42	BFEAEJFL_04294	PsyrTA_PsyrT		TARA_SAMEA2619678_METAG_HJDGIOGM	FDFKMPNB_01329	QatD		MGYG000000653	FPAEBPMJ_01957	AAA_21
	3300005529_42	BFEAEJFL_04317	Shango_SngC		TARA_SAMEA2619678_METAG_HJDGIOGM	FDFKMPNB_01391	cas4_I_II_III_IV_V_VI_1		MGYG000000653	FPAEBPMJ_01958	Type_II_MTases
	3300005529_42	BFEAEJFL_04350	Dodola_DolB		TARA_SAMEA2619678_METAG_HJDGIOGM	FDFKMPNB_01480	Type_II_MTases		MGYG000000653	FPAEBPMJ_01966	JetC_III
	3300005529_42	BFEAEJFL_04351	Dodola_DolB		TARA_SAMEA2619678_METAG_HJDGIOGM	FDFKMPNB_01507	Mokosh_TypeI_MkoA		MGYG000000653	FPAEBPMJ_02011	Type_II_MTases
	3300005529_42	BFEAEJFL_04370	AAA_21		TARA_SAMEA2619678_METAG_HJDGIOGM	FDFKMPNB_01539	GajB_2		MGYG000000653	FPAEBPMJ_02012	Type_II_REases
	3300005529_42	BFEAEJFL_04416	Shango_SngC		TARA_SAMEA2619678_METAG_HJDGIOGM	FDFKMPNB_01544	ShosTA_ShosT		MGYG000000653	FPAEBPMJ_02034	AAA_21
	3300005529_42	BFEAEJFL_04510	ZorB		TARA_SAMEA2619678_METAG_HJDGIOGM	FDFKMPNB_01589	AAA_21		MGYG000000653	FPAEBPMJ_02070	Type_II_MTases
	3300005529_43	LIONANEO_00038	QatD		TARA_SAMEA2619678_METAG_HJDGIOGM	FDFKMPNB_01603	brxP		MGYG000000653	FPAEBPMJ_02071	Type_II_REases
	3300005529_43	LIONANEO_00068	PsyrTA_PsyrT		TARA_SAMEA2619678_METAG_HJDGIOGM	FDFKMPNB_01622	LmuB_SMC_Cap4_nuclease_II		MGYG000000653	FPAEBPMJ_02072	Type_II_REases
	3300005529_43	LIONANEO_00117	DarG		TARA_SAMEA2619678_METAG_HJDGIOGM	FDFKMPNB_01624	GajB_3		MGYG000000653	FPAEBPMJ_02073	LmuB_SMC_Cap4_nuclease_II
	3300005529_43	LIONANEO_00149	AG_cyclase		TARA_SAMEA2619678_METAG_HJDGIOGM	FDFKMPNB_01671	Shango_SngC		MGYG000000653	FPAEBPMJ_02081	LmuB_SMC_Cap4_nuclease_II
	3300005529_43	LIONANEO_00161	ShosTA_ShosT		TARA_SAMEA2619678_METAG_HJDGIOGM	FDFKMPNB_01744	AAA_21		MGYG000000653	FPAEBPMJ_02082	Type_II_REases
	3300005529_43	LIONANEO_00179	Mokosh_TypeI_MkoB		TARA_SAMEA2619678_METAG_HJDGIOGM	FDFKMPNB_01819	Mokosh_TypeI_MkoA		MGYG000000653	FPAEBPMJ_02083	Type_II_MTases
	3300005529_43	LIONANEO_00204	AAA_21		TARA_SAMEA2619678_METAG_JOFNFOFC	ADEFBLKI_00014	Dodola_DolB		MGYG000000653	FPAEBPMJ_02084	RosmerTA_RmrA_2603008502
	3300005529_43	LIONANEO_00256	Type_II_MTases		TARA_SAMEA2619678_METAG_JOFNFOFC	ADEFBLKI_00017	Type_II_MTases		MGYG000000653	FPAEBPMJ_02099	LmuB_SMC_Cap4_nuclease_II
	3300005529_43	LIONANEO_00301	ShosTA_ShosT		TARA_SAMEA2619678_METAG_JOFNFOFC	ADEFBLKI_00075	LmuB_SMC_Hydrolase_protease		MGYG000000653	FPAEBPMJ_02122	PD_DExK_I_II_III_IV_V_VI_1
	3300005529_43	LIONANEO_00444	Type_I_MTases		TARA_SAMEA2619678_METAG_JOFNFOFC	ADEFBLKI_00091	MzaA		MGYG000000653	FPAEBPMJ_02155	Type_II_MTases
	3300005529_43	LIONANEO_00445	Type_I_S		TARA_SAMEA2619678_METAG_JOFNFOFC	ADEFBLKI_00115	ShosTA_ShosT		MGYG000000653	FPAEBPMJ_02156	Type_II_MTases
	3300005529_43	LIONANEO_00446	Type_I_REases		TARA_SAMEA2619678_METAG_JOFNFOFC	ADEFBLKI_00145	LmuB_SMC_Cap4_nuclease_II		MGYG000000653	FPAEBPMJ_02194	Type_II_MTases
	3300005529_43	LIONANEO_00461	JetC_III		TARA_SAMEA2619678_METAG_JOFNFOFC	ADEFBLKI_00153	Type_II_MTases		MGYG000000669	MAHBOIAG_00014	SspH
	3300005529_43	LIONANEO_00748	HamB		TARA_SAMEA2619678_METAG_JOFNFOFC	ADEFBLKI_00186	brxP		MGYG000000669	MAHBOIAG_00016	Avs1A
	3300005529_43	LIONANEO_00755	Type_I_REases		TARA_SAMEA2619678_METAG_JOFNFOFC	ADEFBLKI_00189	brxP		MGYG000000669	MAHBOIAG_00019	ShosTA_ShosT
	3300005529_43	LIONANEO_00763	LmuB_SMC_Amidase		TARA_SAMEA2619678_METAG_JOFNFOFC	ADEFBLKI_00240	MzaA		MGYG000000669	MAHBOIAG_00050	Mokosh_TypeI_MkoA
	3300005529_43	LIONANEO_00765	LmuA_effector_Amidase		TARA_SAMEA2619678_METAG_JOFNFOFC	ADEFBLKI_00293	PsyrTA_PsyrT		MGYG000000669	MAHBOIAG_00060	WYL_I_II_III_IV_V_VI_1
	3300005529_43	LIONANEO_00766	brxL		TARA_SAMEA2619678_METAG_JOFNFOFC	ADEFBLKI_00334	PsyrTA_PsyrT		MGYG000000669	MAHBOIAG_00068	Mokosh_TypeI_MkoA
	3300005529_43	LIONANEO_00767	pglZB		TARA_SAMEA2619678_METAG_JOFNFOFC	ADEFBLKI_00451	ShosTA_ShosT		MGYG000000669	MAHBOIAG_00097	ShosTA_ShosT
	3300005529_43	LIONANEO_00768	pglX1		TARA_SAMEA2619678_METAG_JOFNFOFC	ADEFBLKI_00481	MzaA		MGYG000000669	MAHBOIAG_00136	brxP
	3300005529_43	LIONANEO_00769	brxC		TARA_SAMEA2619678_METAG_JOFNFOFC	ADEFBLKI_00544	AAA_21		MGYG000000669	MAHBOIAG_00170	Type_II_MTases
	3300005529_43	LIONANEO_00770	brxB_DUF1788		TARA_SAMEA2619678_METAG_JOFNFOFC	ADEFBLKI_00562	Type_II_MTases		MGYG000000669	MAHBOIAG_00171	Type_II_REases
	3300005529_43	LIONANEO_00773	RosmerTA_RmrA_2634932349		TARA_SAMEA2619678_METAG_JOFNFOFC	ADEFBLKI_00629	Dodola_DolB		MGYG000000669	MAHBOIAG_00177	ShosTA_ShosT
	3300005529_43	LIONANEO_00774	RosmerTA_RmrT_2676476075		TARA_SAMEA2619678_METAG_JOFNFOFC	ADEFBLKI_00630	ATPase_TypeIA		MGYG000000669	MAHBOIAG_00195	ATPase_TypeIA
	3300005529_43	LIONANEO_00778	RosmerTA_RmrA_2603008502		TARA_SAMEA2619678_METAG_JOFNFOFC	ADEFBLKI_00633	Type_II_MTases		MGYG000000669	MAHBOIAG_00197	Type_III_REases
	3300005529_43	LIONANEO_00779	RosmerTA_RmrA_2634932349		TARA_SAMEA2619678_METAG_JOFNFOFC	ADEFBLKI_00653	RosmerTA_RmrA_2617826694		MGYG000000669	MAHBOIAG_00199	Type_III_MTases
	3300005529_43	LIONANEO_00781	AbiEi_1		TARA_SAMEA2619678_METAG_JOFNFOFC	ADEFBLKI_00654	Type_II_MTases		MGYG000000669	MAHBOIAG_00202	drmD
	3300005529_43	LIONANEO_00782	AbiEii		TARA_SAMEA2619678_METAG_JOFNFOFC	ADEFBLKI_00662	LmuB_SMC_Hydrolase_protease		MGYG000000669	MAHBOIAG_00269	GajB_2
	3300005529_43	LIONANEO_00803	AG_cyclase		TARA_SAMEA2619678_METAG_JOFNFOFC	ADEFBLKI_00665	LmuB_SMC_Mrr		MGYG000000669	MAHBOIAG_00321	RosmerTA_RmrA_2603008502
	3300005529_43	LIONANEO_00821	GajB_2		TARA_SAMEA2619678_METAG_JOFNFOFC	ADEFBLKI_00708	LmuB_SMC_Mrr		MGYG000000669	MAHBOIAG_00413	RosmerTA_RmrA_2676476075
	3300005529_43	LIONANEO_00835	Type_II_MTases		TARA_SAMEA2619678_METAG_JOFNFOFC	ADEFBLKI_00745	ShosTA_ShosT		MGYG000000669	MAHBOIAG_00416	RosmerTA_RmrA_2677172838
	3300005529_43	LIONANEO_00897	drmC		TARA_SAMEA2619678_METAG_JOFNFOFC	ADEFBLKI_00794	Dodola_DolB		MGYG000000669	MAHBOIAG_00417	RosmerTA_RmrA_2634932349
	3300005529_43	LIONANEO_00963	ZorB		TARA_SAMEA2619678_METAG_JOFNFOFC	ADEFBLKI_00795	Dodola_DolB		MGYG000000669	MAHBOIAG_00473	PsyrTA_PsyrT
	3300005529_43	LIONANEO_01094	ShosTA_ShosT		TARA_SAMEA2619678_METAG_JOFNFOFC	ADEFBLKI_00817	MzaA		MGYG000000669	MAHBOIAG_00481	RosmerTA_RmrA_2603008502
	3300005529_43	LIONANEO_01131	ATPase_TOPRIM_COG3593		TARA_SAMEA2619678_METAG_JOFNFOFC	ADEFBLKI_00836	QatD		MGYG000000669	MAHBOIAG_00501	PsyrTA_PsyrA
	3300005529_43	LIONANEO_01183	JetC_II		TARA_SAMEA2619678_METAG_JOFNFOFC	ADEFBLKI_00838	SspH		MGYG000000669	MAHBOIAG_00506	JetC_I
	3300005529_43	LIONANEO_01184	ZorB		TARA_SAMEA2619678_METAG_JOFNFOFC	ADEFBLKI_00841	Jab		MGYG000000669	MAHBOIAG_00595	JetC_III
	3300005529_43	LIONANEO_01300	AG_cyclase		TARA_SAMEA2619678_METAG_JOFNFOFC	ADEFBLKI_00846	Dynamins_LeoC		MGYG000000669	MAHBOIAG_00603	RosmerTA_RmrA_2617826694
	3300005529_43	LIONANEO_01305	AG_cyclase		TARA_SAMEA2619678_METAG_JOFNFOFC	ADEFBLKI_00915	IetA		MGYG000000669	MAHBOIAG_00642	AG_E1_ThiF
	3300005529_43	LIONANEO_01358	Type_II_MTases		TARA_SAMEA2619678_METAG_JOFNFOFC	ADEFBLKI_00934	AG_E1_ThiF		MGYG000000669	MAHBOIAG_00656	Type_II_MTases
	3300005529_43	LIONANEO_01359	Type_II_REases		TARA_SAMEA2619678_METAG_JOFNFOFC	ADEFBLKI_00974	GajB_2		MGYG000000669	MAHBOIAG_00690	AAA_21
	3300005529_43	LIONANEO_01361	Menshen_NsnA		TARA_SAMEA2619678_METAG_JOFNFOFC	ADEFBLKI_01010	PsyrTA_PsyrT		MGYG000000669	MAHBOIAG_00806	AAA_21
	3300005529_43	LIONANEO_01390	PsyrTA_PsyrA		TARA_SAMEA2619678_METAG_LACPHMHC	GMNOKKOB_00045	QatD		MGYG000000669	MAHBOIAG_00816	JetC_I
	3300005529_43	LIONANEO_01467	Dodola_DolB		TARA_SAMEA2619678_METAG_LACPHMHC	GMNOKKOB_00052	PsyrTA_PsyrT		MGYG000000669	MAHBOIAG_00830	QatD
	3300005529_43	LIONANEO_01489	MzaA		TARA_SAMEA2619678_METAG_LACPHMHC	GMNOKKOB_00115	DndA		MGYG000000669	MAHBOIAG_00840	IetA
	3300005529_43	LIONANEO_01555	AAA_21		TARA_SAMEA2619678_METAG_LACPHMHC	GMNOKKOB_00137	AG_E1_ThiF		MGYG000000669	MAHBOIAG_00862	MzaA
	3300005529_43	LIONANEO_01750	MzaA		TARA_SAMEA2619678_METAG_LACPHMHC	GMNOKKOB_00152	IetA		MGYG000000669	MAHBOIAG_00869	AAA_21
	3300005529_43	LIONANEO_01753	DndA		TARA_SAMEA2619678_METAG_LACPHMHC	GMNOKKOB_00189	PsyrTA_PsyrA		MGYG000000669	MAHBOIAG_00896	LmuB_SMC_Cap4_nuclease_II
	3300005529_43	LIONANEO_01792	AG_E1_ThiF		TARA_SAMEA2619678_METAG_LACPHMHC	GMNOKKOB_00217	Dodola_DolB		MGYG000000669	MAHBOIAG_00962	LmuB_SMC_Cap4_nuclease_II
	3300005529_43	LIONANEO_01838	ShosTA_ShosT		TARA_SAMEA2619678_METAG_LACPHMHC	GMNOKKOB_00223	ShosTA_ShosT		MGYG000000669	MAHBOIAG_01062	Type_IV_REases
	3300005529_43	LIONANEO_01846	Shango_SngC		TARA_SAMEA2619678_METAG_LACPHMHC	GMNOKKOB_00394	ZorB		MGYG000000669	MAHBOIAG_01079	DEDDh_I_II_III_IV_V_VI_1
	3300005529_43	LIONANEO_01924	Type_II_MTases		TARA_SAMEA2619678_METAG_LACPHMHC	GMNOKKOB_00539	DEDDh_I_II_III_IV_V_VI_1		MGYG000000669	MAHBOIAG_01080	ShosTA_ShosT
	3300005529_43	LIONANEO_01934	Mokosh_TypeI_MkoB		TARA_SAMEA2619678_METAG_LACPHMHC	GMNOKKOB_00761	DndA		MGYG000000669	MAHBOIAG_01084	RosmerTA_RmrA_2600853143
	3300005529_43	LIONANEO_01971	Mokosh_TypeI_MkoB		TARA_SAMEA2619678_METAG_LACPHMHC	GMNOKKOB_00767	Mokosh_TypeI_MkoA		MGYG000000669	MAHBOIAG_01098	AAA_21
	3300005529_43	LIONANEO_02074	GajB_2		TARA_SAMEA2619678_METAG_LACPHMHC	GMNOKKOB_00789	RosmerTA_RmrA_2623274509		MGYG000000669	MAHBOIAG_01119	AAA_21
	3300005529_43	LIONANEO_02078	JetC_II		TARA_SAMEA2619678_METAG_LACPHMHC	GMNOKKOB_00795	Dodola_DolB		MGYG000000669	MAHBOIAG_01123	Mokosh_TypeI_MkoA2
	3300005529_43	LIONANEO_02082	SspH		TARA_SAMEA2619678_METAG_LACPHMHC	GMNOKKOB_00814	MzaA		MGYG000000669	MAHBOIAG_01153	cas9_II-A_II-B_II-C_3
	3300005529_43	LIONANEO_02123	GajB_2		TARA_SAMEA2619678_METAG_LACPHMHC	GMNOKKOB_00870	WYL_I_II_III_IV_V_VI_1		MGYG000000669	MAHBOIAG_01155	DndA
	3300005529_43	LIONANEO_02136	GajB_2		TARA_SAMEA2619678_METAG_LACPHMHC	GMNOKKOB_00871	WYL_I_II_III_IV_V_VI_1		MGYG000000669	MAHBOIAG_01186	RosmerTA_RmrA_2677172838
	3300005529_43	LIONANEO_02172	LmuB_SMC_Cap4_nuclease_II		TARA_SAMEA2619678_METAG_LACPHMHC	GMNOKKOB_00986	CSD		MGYG000000669	MAHBOIAG_01195	Dodola_DolB
	3300005529_43	LIONANEO_02299	Dodola_DolB		TARA_SAMEA2619678_METAG_LACPHMHC	GMNOKKOB_01008	ZorD		MGYG000000669	MAHBOIAG_01196	RosmerTA_RmrA_2677172838
	3300005529_43	LIONANEO_02339	AAA_21		TARA_SAMEA2619678_METAG_LACPHMHC	GMNOKKOB_01038	DEDDh_I_II_III_IV_V_VI_1		MGYG000000669	MAHBOIAG_01197	RosmerTA_RmrA_2623274509
	3300005529_43	LIONANEO_02377	AAA_21		TARA_SAMEA2619678_METAG_LACPHMHC	GMNOKKOB_01142	PsyrTA_PsyrT		MGYG000000669	MAHBOIAG_01212	Shango_SngC
	3300005529_43	LIONANEO_02463	AG_cyclase		TARA_SAMEA2619678_METAG_LACPHMHC	GMNOKKOB_01160	Menshen_NsnC_2705968471		MGYG000000669	MAHBOIAG_01219	LmuB_SMC_Cap4_nuclease_II
	3300005529_43	LIONANEO_02472	Avs1A		TARA_SAMEA2619678_METAG_LACPHMHC	GMNOKKOB_01212	Dodola_DolB		MGYG000000669	MAHBOIAG_01223	LmuB_SMC_Cap4_nuclease_II
	3300005529_43	LIONANEO_02592	PsyrTA_PsyrT		TARA_SAMEA2619678_METAG_LACPHMHC	GMNOKKOB_01237	MzaA		MGYG000000669	MAHBOIAG_01233	RosmerTA_RmrA_2617826694
	3300005529_43	LIONANEO_02817	Type_II_MTases		TARA_SAMEA2619678_METAG_LACPHMHC	GMNOKKOB_01261	ZorD		MGYG000000669	MAHBOIAG_01281	AAA_21
	3300005529_43	LIONANEO_02879	brxP		TARA_SAMEA2619678_METAG_LACPHMHC	GMNOKKOB_01337	GajB_2		MGYG000000669	MAHBOIAG_01344	Dodola_DolB
	3300005529_43	LIONANEO_02884	CSD		TARA_SAMEA2619678_METAG_LACPHMHC	GMNOKKOB_01359	LmuB_SMC_Hydrolase_protease		MGYG000000669	MAHBOIAG_01386	LmuB_SMC_Hydrolase_protease
	3300005529_43	LIONANEO_02975	Dodola_DolB		TARA_SAMEA2619678_METAG_LACPHMHC	GMNOKKOB_01391	SspH		MGYG000000669	MAHBOIAG_01452	Dodola_DolB
	3300005529_43	LIONANEO_02976	Dodola_DolB		TARA_SAMEA2619678_METAG_LACPHMHC	GMNOKKOB_01419	Shango_SngC		MGYG000000669	MAHBOIAG_01461	DarG
	3300005529_43	LIONANEO_03183	ZorB		TARA_SAMEA2619678_METAG_LACPHMHC	GMNOKKOB_01420	Type_II_MTases		MGYG000000669	MAHBOIAG_01486	Phosphoribosyltransferase
	3300005529_43	LIONANEO_03220	LmuB_SMC_Cap4_nuclease_II		TARA_SAMEA2619678_METAG_LACPHMHC	GMNOKKOB_01439	Mokosh_TypeI_MkoA		MGYG000000669	MAHBOIAG_01506	SspE
	3300005529_43	LIONANEO_03227	LmuB_SMC_Hydrolase_protease		TARA_SAMEA2619678_METAG_LACPHMHC	GMNOKKOB_01455	ATPase_TypeIA		MGYG000000669	MAHBOIAG_01602	RosmerTA_RmrA_2623274509
	3300005529_43	LIONANEO_03332	drmC		TARA_SAMEA2619678_METAG_LACPHMHC	GMNOKKOB_01467	Type_II_MTases		MGYG000000669	MAHBOIAG_01626	RosmerTA_RmrA_2600853143
	3300005529_43	LIONANEO_03373	PsyrTA_PsyrA		TARA_SAMEA2619678_METAG_LACPHMHC	GMNOKKOB_01569	ShosTA_ShosT		MGYG000000669	MAHBOIAG_01633	GajB_2
	3300005529_43	LIONANEO_03391	AAA_21		TARA_SAMEA2619678_METAG_LACPHMHC	GMNOKKOB_01575	GajB_2		MGYG000000669	MAHBOIAG_01675	Hydrolase
	3300005529_43	LIONANEO_03400	Olokun_OloA		TARA_SAMEA2619678_METAG_LACPHMHC	GMNOKKOB_01596	Type_II_MTases		MGYG000000669	MAHBOIAG_01745	RosmerTA_RmrA_2623274509
	3300005529_43	LIONANEO_03443	LmuB_SMC_Mrr		TARA_SAMEA2619678_METAG_LACPHMHC	GMNOKKOB_01695	ShosTA_ShosT		MGYG000000669	MAHBOIAG_01753	ShosTA_ShosT
	3300005529_43	LIONANEO_03456	QueC		TARA_SAMEA2619678_METAG_LACPHMHC	GMNOKKOB_01699	GajB_3		MGYG000000669	MAHBOIAG_01758	RosmerTA_RmrA_2617826694
	3300005529_43	LIONANEO_03476	Mokosh_TypeI_MkoA		TARA_SAMEA2619678_METAG_LACPHMHC	GMNOKKOB_01734	AAA_21		MGYG000000669	MAHBOIAG_01784	PsyrTA_PsyrT
	3300005529_43	LIONANEO_03503	QatD		TARA_SAMEA2619678_METAG_LACPHMHC	GMNOKKOB_01750	Mokosh_TypeI_MkoA		MGYG000000669	MAHBOIAG_01798	RosmerTA_RmrA_2662548665
	3300005529_43	LIONANEO_03539	Dodola_DolB		TARA_SAMEA2619678_METAG_LACPHMHC	GMNOKKOB_01852	AAA_21		MGYG000000669	MAHBOIAG_01799	Dodola_DolB
	3300005529_43	LIONANEO_03577	Type_III_REases		TARA_SAMEA2619678_METAG_LACPHMHC	GMNOKKOB_01875	Shango_SngC		MGYG000000669	MAHBOIAG_01805	AAA_21
	3300005529_43	LIONANEO_03627	DUF3800		TARA_SAMEA2619678_METAG_OFOFDBBD	CILPOLJO_00053	Shango_SngC		MGYG000000669	MAHBOIAG_01809	Dodola_DolB
	3300005529_43	LIONANEO_03691	Dodola_DolB		TARA_SAMEA2619678_METAG_OFOFDBBD	CILPOLJO_00088	DEDDh_I_II_III_IV_V_VI_1		MGYG000000669	MAHBOIAG_01864	DEDDh_I_II_III_IV_V_VI_1
	3300005529_43	LIONANEO_03694	AG_cyclase		TARA_SAMEA2619678_METAG_OFOFDBBD	CILPOLJO_00110	PsyrTA_PsyrT		MGYG000000669	MAHBOIAG_01869	DndA
	3300005529_43	LIONANEO_03697	AAA_21		TARA_SAMEA2619678_METAG_OFOFDBBD	CILPOLJO_00135	MzaA		MGYG000000669	MAHBOIAG_01883	RosmerTA_RmrA_2600853143
	3300005529_43	LIONANEO_03840	Type_II_MTases		TARA_SAMEA2619678_METAG_OFOFDBBD	CILPOLJO_00150	PsyrTA_PsyrT		MGYG000000669	MAHBOIAG_01909	ShosTA_ShosT
	3300005529_43	LIONANEO_03862	Dodola_DolB		TARA_SAMEA2619678_METAG_OFOFDBBD	CILPOLJO_00172	ATPase_TypeIA		MGYG000000669	MAHBOIAG_01933	Type_II_MTases
	3300005529_43	LIONANEO_03875	PsyrTA_PsyrT		TARA_SAMEA2619678_METAG_OFOFDBBD	CILPOLJO_00196	RosmerTA_RmrA_2677172838		MGYG000000669	MAHBOIAG_01960	Type_II_MTases
	3300005529_43	LIONANEO_03882	DndA		TARA_SAMEA2619678_METAG_OFOFDBBD	CILPOLJO_00204	DndA		MGYG000000669	MAHBOIAG_01970	SspE
	3300005529_43	LIONANEO_03885	DndA		TARA_SAMEA2619678_METAG_OFOFDBBD	CILPOLJO_00246	RosmerTA_RmrA_2677172838		MGYG000000669	MAHBOIAG_01971	Type_II_MTases
	3300005529_43	LIONANEO_03904	AAA_21		TARA_SAMEA2619678_METAG_OFOFDBBD	CILPOLJO_00340	Type_II_MTases		MGYG000000669	MAHBOIAG_01972	Type_II_REases
	3300005529_43	LIONANEO_03927	AG_cyclase		TARA_SAMEA2619678_METAG_OFOFDBBD	CILPOLJO_00410	AAA_21		MGYG000000669	MAHBOIAG_01973	Type_II_MTases
	3300005529_43	LIONANEO_03985	DndB		TARA_SAMEA2619678_METAG_OFOFDBBD	CILPOLJO_00461	ShosTA_ShosT		MGYG000000672	GNEEINHE_00017	DndA
	3300005529_43	LIONANEO_04098	AG_cyclase		TARA_SAMEA2619678_METAG_OFOFDBBD	CILPOLJO_00462	Mokosh_TypeI_MkoA		MGYG000000672	GNEEINHE_00089	ShosTA_ShosT
	3300005529_43	LIONANEO_04246	Dodola_DolB		TARA_SAMEA2619678_METAG_OFOFDBBD	CILPOLJO_00519	MzaA		MGYG000000672	GNEEINHE_00091	cas2_I_II_III_IV_V_VI_6
	3300005529_43	LIONANEO_04256	ZorB		TARA_SAMEA2619678_METAG_OFOFDBBD	CILPOLJO_00610	QatD		MGYG000000672	GNEEINHE_00092	cas1_I_II_III_IV_V_VI_5
	3300005529_43	LIONANEO_04280	AAA_21		TARA_SAMEA2619678_METAG_OFOFDBBD	CILPOLJO_00645	PsyrTA_PsyrT		MGYG000000672	GNEEINHE_00093	cas9_II-A_II-B_II-C_1
	3300005529_43	LIONANEO_04351	AG_cyclase		TARA_SAMEA2619678_METAG_OFOFDBBD	CILPOLJO_00646	Type_II_MTases		MGYG000000672	GNEEINHE_00119	WYL_I_II_III_IV_V_VI_1
	3300005529_43	LIONANEO_04491	PsyrTA_PsyrT		TARA_SAMEA2619678_METAG_OFOFDBBD	CILPOLJO_00650	AAA_21		MGYG000000672	GNEEINHE_00151	Type_II_MTases
	3300005529_43	LIONANEO_04506	RosmerTA_RmrA_2662548665		TARA_SAMEA2619678_METAG_OFOFDBBD	CILPOLJO_00669	Dodola_DolB		MGYG000000672	GNEEINHE_00156	RosmerTA_RmrA_2664250653
	3300005529_43	LIONANEO_04539	LmuB_SMC_Cap4_nuclease_II		TARA_SAMEA2619678_METAG_OFOFDBBD	CILPOLJO_00677	DndA		MGYG000000672	GNEEINHE_00165	LmuB_SMC_Cap4_nuclease_II
	3300005529_43	LIONANEO_04566	HNH_TIGR02646		TARA_SAMEA2619678_METAG_OFOFDBBD	CILPOLJO_00710	AAA_21		MGYG000000672	GNEEINHE_00240	SspH
	3300005529_43	LIONANEO_04567	LmuB_SMC_Cap4_nuclease_II		TARA_SAMEA2619678_METAG_OFOFDBBD	CILPOLJO_00804	HEPN		MGYG000000672	GNEEINHE_00242	GajB_2
	3300005529_43	LIONANEO_04571	Type_II_MTases		TARA_SAMEA2619678_METAG_OFOFDBBD	CILPOLJO_00865	Dodola_DolB		MGYG000000672	GNEEINHE_00255	cas9_II-A_II-B_II-C_1
	3300005529_43	LIONANEO_04647	AG_E1_ThiF		TARA_SAMEA2619678_METAG_OFOFDBBD	CILPOLJO_00893	ShosTA_ShosT		MGYG000000672	GNEEINHE_00256	cas1_I_II_III_IV_V_VI_5
	3300005529_43	LIONANEO_04700	LmuB_SMC_Cap4_nuclease_II		TARA_SAMEA2619678_METAG_OFOFDBBD	CILPOLJO_00907	LmuB_SMC_PDDEXK		MGYG000000672	GNEEINHE_00257	cas2_I_II_III_IV_V_VI_6
	3300005529_43	LIONANEO_04722	AG_cyclase		TARA_SAMEA2619678_METAG_OFOFDBBD	CILPOLJO_00939	SspH		MGYG000000672	GNEEINHE_00315	LmuB_SMC_Hydrolase_protease
	3300005529_43	LIONANEO_04750	Type_II_MTases		TARA_SAMEA2619678_METAG_OFOFDBBD	CILPOLJO_00946	Dodola_DolB		MGYG000000672	GNEEINHE_00346	cas2_I_II_III_IV_V_VI_13
	3300005529_43	LIONANEO_04851	Type_II_MTases		TARA_SAMEA2619678_METAG_OFOFDBBD	CILPOLJO_01013	LmuB_SMC_Cap4_nuclease_II		MGYG000000672	GNEEINHE_00356	Type_II_MTases
	3300005529_43	LIONANEO_04870	RosmerTA_RmrA_2662548665		TARA_SAMEA2619678_METAG_OFOFDBBD	CILPOLJO_01020	RosmerTA_RmrA_2662548665		MGYG000000672	GNEEINHE_00373	LmuC_acc_hypothetical
	3300005529_46	MDCPFCMJ_00010	Mokosh_TypeI_MkoA		TARA_SAMEA2619678_METAG_OFOFDBBD	CILPOLJO_01052	Type_II_MTases		MGYG000000672	GNEEINHE_00384	IetA
	3300005529_46	MDCPFCMJ_00011	Mokosh_TypeI_MkoA		TARA_SAMEA2619678_METAG_OFOFDBBD	CILPOLJO_01105	DEDDh_I_II_III_IV_V_VI_1		MGYG000000672	GNEEINHE_00473	GajB_2
	3300005529_46	MDCPFCMJ_00012	Mokosh_TypeI_MkoA		TARA_SAMEA2619678_METAG_OFOFDBBD	CILPOLJO_01118	GajB_2		MGYG000000672	GNEEINHE_00495	WYL_I_II_III_IV_V_VI_1
	3300005529_46	MDCPFCMJ_00025	PsyrTA_PsyrA		TARA_SAMEA2619678_METAG_OFOFDBBD	CILPOLJO_01253	Jab		MGYG000000672	GNEEINHE_00501	LmuB_SMC_Cap4_nuclease_II
	3300005529_46	MDCPFCMJ_00041	RosmerTA_RmrA_2734955840		TARA_SAMEA2619678_METAG_OFOFDBBD	CILPOLJO_01279	AG_E1_ThiF		MGYG000000672	GNEEINHE_00522	AAA_21
	3300005529_46	MDCPFCMJ_00209	Dodola_DolB		TARA_SAMEA2619678_METAG_OFOFDBBD	CILPOLJO_01349	Dodola_DolB		MGYG000000672	GNEEINHE_00537	cas3HD_I_1
	3300005529_46	MDCPFCMJ_00210	Dodola_DolB		TARA_SAMEA2619766_METAG_GGOAMOFM	FECICFKL_00041	brxP		MGYG000000672	GNEEINHE_00555	Type_II_REases
	3300005529_46	MDCPFCMJ_00311	Mokosh_TypeI_MkoA		TARA_SAMEA2619766_METAG_GGOAMOFM	FECICFKL_00044	brxP		MGYG000000672	GNEEINHE_00574	JetC_III
	3300005529_46	MDCPFCMJ_00406	Mokosh_TypeI_MkoA		TARA_SAMEA2619766_METAG_GGOAMOFM	FECICFKL_00077	Type_II_MTases		MGYG000000672	GNEEINHE_00641	ZorD
	3300005529_46	MDCPFCMJ_00414	MzaA		TARA_SAMEA2619766_METAG_GGOAMOFM	FECICFKL_00085	LmuB_SMC_Cap4_nuclease_II		MGYG000000672	GNEEINHE_00645	AG_E1_ThiF
	3300005529_46	MDCPFCMJ_00429	AG_cyclase		TARA_SAMEA2619766_METAG_GGOAMOFM	FECICFKL_00115	ShosTA_ShosT		MGYG000000672	GNEEINHE_00657	DUF3800
	3300005529_46	MDCPFCMJ_00472	JetC_I		TARA_SAMEA2619766_METAG_GGOAMOFM	FECICFKL_00139	MzaA		MGYG000000672	GNEEINHE_00660	RosmerTA_RmrA_2617826694
	3300005529_46	MDCPFCMJ_00491	Mokosh_TypeI_MkoA		TARA_SAMEA2619766_METAG_GGOAMOFM	FECICFKL_00155	LmuB_SMC_Hydrolase_protease		MGYG000000672	GNEEINHE_00661	Type_II_REases
	3300005529_46	MDCPFCMJ_00506	Jab		TARA_SAMEA2619766_METAG_GGOAMOFM	FECICFKL_00214	Type_II_MTases		MGYG000000672	GNEEINHE_00662	Type_II_MTases
	3300005529_46	MDCPFCMJ_00507	AG_E1_ThiF		TARA_SAMEA2619766_METAG_GGOAMOFM	FECICFKL_00217	Dodola_DolB		MGYG000000672	GNEEINHE_00675	DUF3800
	3300005529_46	MDCPFCMJ_00519	Borvo_BovA_addition		TARA_SAMEA2619766_METAG_GGOAMOFM	FECICFKL_00244	GajB_2		MGYG000000672	GNEEINHE_00685	brxL
	3300005529_46	MDCPFCMJ_00528	GajB_2		TARA_SAMEA2619766_METAG_GGOAMOFM	FECICFKL_00264	Type_II_MTases		MGYG000000672	GNEEINHE_00703	IetA
	3300005529_46	MDCPFCMJ_00530	Mokosh_TypeI_MkoA		TARA_SAMEA2619766_METAG_GGOAMOFM	FECICFKL_00282	AAA_21		MGYG000000672	GNEEINHE_00726	RosmerTA_RmrA_2677172838
	3300005529_46	MDCPFCMJ_00563	ThsB_Global		TARA_SAMEA2619766_METAG_GGOAMOFM	FECICFKL_00345	MzaA		MGYG000000672	GNEEINHE_00772	RosmerTA_RmrA_2677172838
	3300005529_46	MDCPFCMJ_00590	Mokosh_TypeI_MkoA		TARA_SAMEA2619766_METAG_GGOAMOFM	FECICFKL_00374	ShosTA_ShosT		MGYG000000672	GNEEINHE_00773	RosmerTA_RmrA_2623274509
	3300005529_46	MDCPFCMJ_00596	Type_II_MTases		TARA_SAMEA2619766_METAG_GGOAMOFM	FECICFKL_00486	PsyrTA_PsyrT		MGYG000000672	GNEEINHE_00775	AbiEii
	3300005529_46	MDCPFCMJ_00623	AAA_21		TARA_SAMEA2619766_METAG_GGOAMOFM	FECICFKL_00527	PsyrTA_PsyrT		MGYG000000672	GNEEINHE_00776	Menshen_NsnC_2597471359
	3300005529_46	MDCPFCMJ_00624	JetC_III		TARA_SAMEA2619766_METAG_GGOAMOFM	FECICFKL_00581	MzaA		MGYG000000672	GNEEINHE_00777	Menshen_NsnB
	3300005529_46	MDCPFCMJ_00640	Mokosh_TypeI_MkoA		TARA_SAMEA2619766_METAG_GGOAMOFM	FECICFKL_00614	LmuB_SMC_Mrr		MGYG000000672	GNEEINHE_00778	Menshen_NsnA
	3300005529_46	MDCPFCMJ_00665	JetC_I		TARA_SAMEA2619766_METAG_GGOAMOFM	FECICFKL_00651	ShosTA_ShosT		MGYG000000672	GNEEINHE_00789	ATPase_TOPRIM_COG3593
	3300005529_46	MDCPFCMJ_00714	HamB		TARA_SAMEA2619766_METAG_GGOAMOFM	FECICFKL_00725	Dynamins_LeoC		MGYG000000672	GNEEINHE_00841	RosmerTA_RmrA_2634932349
	3300005529_46	MDCPFCMJ_00715	HamB		TARA_SAMEA2619766_METAG_GGOAMOFM	FECICFKL_00730	Jab		MGYG000000672	GNEEINHE_00862	E2_II
	3300005529_46	MDCPFCMJ_00732	Mokosh_TypeI_MkoA		TARA_SAMEA2619766_METAG_GGOAMOFM	FECICFKL_00733	SspH		MGYG000000672	GNEEINHE_00884	PsyrTA_PsyrT
	3300005529_46	MDCPFCMJ_00733	Mokosh_TypeI_MkoA		TARA_SAMEA2619766_METAG_GGOAMOFM	FECICFKL_00735	QatD		MGYG000000672	GNEEINHE_00904	WYL_I_II_III_IV_V_VI_1
	3300005529_46	MDCPFCMJ_00758	Mokosh_TypeI_MkoA		TARA_SAMEA2619766_METAG_GGOAMOFM	FECICFKL_00755	MzaA		MGYG000000672	GNEEINHE_00922	RosmerTA_RmrA_2617826694
	3300005529_46	MDCPFCMJ_00783	Type_II_MTases		TARA_SAMEA2619766_METAG_GGOAMOFM	FECICFKL_00777	Dodola_DolB		MGYG000000672	GNEEINHE_00929	PsyrTA_PsyrT
	3300005529_46	MDCPFCMJ_00789	Mokosh_TypeI_MkoA		TARA_SAMEA2619766_METAG_GGOAMOFM	FECICFKL_00778	Dodola_DolB		MGYG000000672	GNEEINHE_00946	AAA_15
	3300005529_46	MDCPFCMJ_00793	Mokosh_TypeI_MkoA		TARA_SAMEA2619766_METAG_GGOAMOFM	FECICFKL_00799	brxF		MGYG000000672	GNEEINHE_01107	Dodola_DolB
	3300005529_46	MDCPFCMJ_00794	Mokosh_TypeI_MkoA		TARA_SAMEA2619766_METAG_GGOAMOFM	FECICFKL_00811	Type_II_MTases		MGYG000000672	GNEEINHE_01122	Dodola_DolB
	3300005529_46	MDCPFCMJ_00802	Mokosh_TypeI_MkoA		TARA_SAMEA2619766_METAG_GGOAMOFM	FECICFKL_00814	ATPase_TypeIA		MGYG000000672	GNEEINHE_01146	PD_DExK_I_II_III_IV_V_VI_1
	3300005529_46	MDCPFCMJ_00810	pglW		TARA_SAMEA2619766_METAG_GGOAMOFM	FECICFKL_00815	Dodola_DolB		MGYG000000672	GNEEINHE_01147	GajB_2
	3300005529_46	MDCPFCMJ_00885	LmuB_SMC_Mrr		TARA_SAMEA2619766_METAG_GGOAMOFM	FECICFKL_00896	LmuB_SMC_Mrr		MGYG000000672	GNEEINHE_01173	Mokosh_TypeI_MkoA
	3300005529_46	MDCPFCMJ_00909	E2_II		TARA_SAMEA2619766_METAG_GGOAMOFM	FECICFKL_00899	LmuB_SMC_Hydrolase_protease		MGYG000000672	GNEEINHE_01280	LmuB_SMC_FMO
	3300005529_46	MDCPFCMJ_00961	GajB_2		TARA_SAMEA2619766_METAG_GGOAMOFM	FECICFKL_00907	Type_II_MTases		MGYG000000672	GNEEINHE_01289	ZorB
	3300005529_46	MDCPFCMJ_01022	ATPase_TOPRIM_COG3593		TARA_SAMEA2619766_METAG_GGOAMOFM	FECICFKL_00908	RosmerTA_RmrA_2617826694		MGYG000000672	GNEEINHE_01294	JetC_III
	3300005529_46	MDCPFCMJ_01024	RosmerTA_RmrA_2662548665		TARA_SAMEA2619766_METAG_GGOAMOFM	FECICFKL_00964	IetA		MGYG000000672	GNEEINHE_01295	LmuB_SMC_Hydrolase_protease
	3300005529_46	MDCPFCMJ_01025	Type_II_MTases		TARA_SAMEA2619766_METAG_GGOAMOFM	FECICFKL_01009	PsyrTA_PsyrT		MGYG000000672	GNEEINHE_01296	JetC_III
	3300005529_46	MDCPFCMJ_01026	Type_II_REases		TARA_SAMEA2619766_METAG_GGOAMOFM	FECICFKL_01052	AG_E1_ThiF		MGYG000000672	GNEEINHE_01306	LmuB_SMC_Mrr
	3300005529_46	MDCPFCMJ_01029	HNH_TIGR02646		TARA_SAMEA2619766_METAG_LMODONND	HGPIJEJM_00122	Type_II_REases		MGYG000000672	GNEEINHE_01314	Dynamins_LeoB
	3300005529_46	MDCPFCMJ_01037	Mokosh_TypeI_MkoA		TARA_SAMEA2619766_METAG_LMODONND	HGPIJEJM_00247	SspH		MGYG000000672	GNEEINHE_01358	AAA_21
	3300005529_46	MDCPFCMJ_01058	Avs1A		TARA_SAMEA2619766_METAG_LMODONND	HGPIJEJM_00291	LmuB_SMC_Cap4_nuclease_II		MGYG000000672	GNEEINHE_01425	RosmerTA_RmrA_2676476075
	3300005529_46	MDCPFCMJ_01095	ZorB		TARA_SAMEA2619766_METAG_LMODONND	HGPIJEJM_00407	Dodola_DolB		MGYG000000672	GNEEINHE_01435	PD_DExK_I_II_III_IV_V_VI_1
	3300005529_46	MDCPFCMJ_01140	Dodola_DolB		TARA_SAMEA2619766_METAG_LMODONND	HGPIJEJM_00455	MzaA		MGYG000000672	GNEEINHE_01537	Type_II_REases
	3300005529_46	MDCPFCMJ_01168	Mokosh_TypeI_MkoA		TARA_SAMEA2619766_METAG_LMODONND	HGPIJEJM_00465	PsyrTA_PsyrT		MGYG000000672	GNEEINHE_01538	Type_II_MTases
	3300005529_46	MDCPFCMJ_01170	ShosTA_ShosT		TARA_SAMEA2619766_METAG_LMODONND	HGPIJEJM_00483	PsyrTA_PsyrT		MGYG000000672	GNEEINHE_01563	PsyrTA_PsyrT
	3300005529_46	MDCPFCMJ_01184	Dodola_DolB		TARA_SAMEA2619766_METAG_LMODONND	HGPIJEJM_00529	IetA		MGYG000000672	GNEEINHE_01579	Type_II_MTases
	3300005529_46	MDCPFCMJ_01225	Mokosh_TypeI_MkoA		TARA_SAMEA2619766_METAG_LMODONND	HGPIJEJM_00531	ZorB		MGYG000000672	GNEEINHE_01628	WYL_I_II_III_IV_V_VI_1
	3300005529_46	MDCPFCMJ_01281	Mokosh_TypeI_MkoA		TARA_SAMEA2619766_METAG_LMODONND	HGPIJEJM_00536	Dodola_DolB		MGYG000000672	GNEEINHE_01629	DEDDh_I_II_III_IV_V_VI_1
	3300005529_46	MDCPFCMJ_01297	PsyrTA_PsyrT		TARA_SAMEA2619766_METAG_LMODONND	HGPIJEJM_00551	ZorA		MGYG000000672	GNEEINHE_01639	ShosTA_ShosT
	3300005529_46	MDCPFCMJ_01298	ATPase_TypeIA		TARA_SAMEA2619766_METAG_LMODONND	HGPIJEJM_00552	ZorB		MGYG000000672	GNEEINHE_01640	PD_DExK_I_II_III_IV_V_VI_1
	3300005529_46	MDCPFCMJ_01341	Mokosh_TypeI_MkoA		TARA_SAMEA2619766_METAG_LMODONND	HGPIJEJM_00611	Type_II_MTases		MGYG000000672	GNEEINHE_01695	QatD
	3300005529_46	MDCPFCMJ_01345	Mokosh_TypeI_MkoB		TARA_SAMEA2619766_METAG_LMODONND	HGPIJEJM_00646	LmuB_SMC_Cap4_nuclease_II		MGYG000000672	GNEEINHE_01696	ShosTA_ShosA
	3300005529_46	MDCPFCMJ_01435	PsyrTA_PsyrT		TARA_SAMEA2619766_METAG_LMODONND	HGPIJEJM_00650	Type_II_MTases		MGYG000000672	GNEEINHE_01699	ShosTA_ShosT
	3300005529_46	MDCPFCMJ_01439	MzaE		TARA_SAMEA2619766_METAG_LMODONND	HGPIJEJM_00657	Type_II_MTases		MGYG000000672	GNEEINHE_01724	RosmerTA_RmrA_2662548665
	3300005529_46	MDCPFCMJ_01451	AAA_21		TARA_SAMEA2619766_METAG_LMODONND	HGPIJEJM_00742	DEDDh_I_II_III_IV_V_VI_1		MGYG000000672	GNEEINHE_01739	Mokosh_TypeI_MkoA
	3300005529_46	MDCPFCMJ_01464	AG_E1_ThiF		TARA_SAMEA2619766_METAG_LMODONND	HGPIJEJM_00747	Dodola_DolB		MGYG000000672	GNEEINHE_01753	Type_II_MTases
	3300005529_46	MDCPFCMJ_01473	DndA		TARA_SAMEA2619766_METAG_LMODONND	HGPIJEJM_00757	Menshen_NsnC_2676918070		MGYG000000672	GNEEINHE_01783	DEDDh_I_II_III_IV_V_VI_1
	3300005529_46	MDCPFCMJ_01492	Dodola_DolB		TARA_SAMEA2619766_METAG_LMODONND	HGPIJEJM_00771	AG_E1_ThiF		MGYG000000672	GNEEINHE_01786	MzaA
	3300005529_46	MDCPFCMJ_01537	Mokosh_TypeI_MkoA		TARA_SAMEA2619766_METAG_LMODONND	HGPIJEJM_00808	ATPase_TOPRIM_COG3593		MGYG000000672	GNEEINHE_01908	Dodola_DolB
	3300005529_46	MDCPFCMJ_01584	ShosTA_ShosT		TARA_SAMEA2619766_METAG_LMODONND	HGPIJEJM_00840	Dodola_DolB		MGYG000000672	GNEEINHE_01926	Menshen_NsnC_2525488910
	3300005529_46	MDCPFCMJ_01623	DndA		TARA_SAMEA2619766_METAG_LMODONND	HGPIJEJM_00841	Dodola_DolB		MGYG000000672	GNEEINHE_01927	RosmerTA_RmrA_2662548665
	3300005529_46	MDCPFCMJ_01660	Shango_SngC		TARA_SAMEA2619766_METAG_LMODONND	HGPIJEJM_00852	LmuB_SMC_Cap4_nuclease_II		MGYG000000672	GNEEINHE_01944	Dodola_DolB
	3300005529_46	MDCPFCMJ_01672	Shango_SngC		TARA_SAMEA2619766_METAG_LMODONND	HGPIJEJM_00857	DndA		MGYG000000672	GNEEINHE_02015	Mokosh_TypeI_MkoA
	3300005529_46	MDCPFCMJ_01692	PtuB		TARA_SAMEA2619766_METAG_LMODONND	HGPIJEJM_00861	DndA		MGYG000000672	GNEEINHE_02016	LmuB_SMC_Cap4_nuclease_II
	3300005529_46	MDCPFCMJ_01701	Mokosh_TypeI_MkoA		TARA_SAMEA2619766_METAG_LMODONND	HGPIJEJM_00909	ShosTA_ShosT		MGYG000000672	GNEEINHE_02020	Type_I_REases
	3300005529_46	MDCPFCMJ_01724	JetC_I		TARA_SAMEA2619766_METAG_LMODONND	HGPIJEJM_00940	Type_II_MTases		MGYG000000672	GNEEINHE_02021	Type_I_S
	3300005529_46	MDCPFCMJ_01763	Mokosh_TypeI_MkoA		TARA_SAMEA2619766_METAG_LMODONND	HGPIJEJM_00962	PsyrTA_PsyrT		MGYG000000672	GNEEINHE_02023	Type_I_MTases
	3300005529_46	MDCPFCMJ_01771	Dodola_DolB		TARA_SAMEA2619766_METAG_LMODONND	HGPIJEJM_01047	LmuB_SMC_Cap4_nuclease_II		MGYG000000672	GNEEINHE_02078	Type_II_REases
	3300005529_46	MDCPFCMJ_01805	ThsB_Global		TARA_SAMEA2619766_METAG_LMODONND	HGPIJEJM_01053	GajB_2		MGYG000000672	GNEEINHE_02079	Type_II_MTases
	3300005529_46	MDCPFCMJ_01819	IetA		TARA_SAMEA2619766_METAG_LMODONND	HGPIJEJM_01155	AAA_21		MGYG000000672	GNEEINHE_02133	AAA_21
	3300005529_46	MDCPFCMJ_01881	ShosTA_ShosT		TARA_SAMEA2619766_METAG_LMODONND	HGPIJEJM_01165	DEDDh_I_II_III_IV_V_VI_1		MGYG000000672	GNEEINHE_02193	RosmerTA_RmrA_2676476075
	3300005529_46	MDCPFCMJ_01884	PtuB		TARA_SAMEA2619766_METAG_LMODONND	HGPIJEJM_01214	AAA_21		MGYG000000715	AFFIKOAG_00001	WYL_I_II_III_IV_V_VI_1
	3300005529_46	MDCPFCMJ_01914	pglW		TARA_SAMEA2619766_METAG_LMODONND	HGPIJEJM_01316	PsyrTA_PsyrT		MGYG000000715	AFFIKOAG_00025	LmuB_SMC_Hydrolase_protease
	3300005529_46	MDCPFCMJ_01926	Mokosh_TypeI_MkoA		TARA_SAMEA2619766_METAG_LMODONND	HGPIJEJM_01343	QatD		MGYG000000715	AFFIKOAG_00034	AAA_21
	3300005529_46	MDCPFCMJ_01964	ThsB_Global		TARA_SAMEA2619766_METAG_LMODONND	HGPIJEJM_01353	AAA_21		MGYG000000715	AFFIKOAG_00036	RosmerTA_RmrA_2664250653
	3300005529_46	MDCPFCMJ_02036	RT_I_II_III_IV_V_VI_1		TARA_SAMEA2619766_METAG_LMODONND	HGPIJEJM_01372	LmuB_SMC_Cap4_nuclease_II		MGYG000000715	AFFIKOAG_00096	GajB_2
	3300005529_46	MDCPFCMJ_02056	RosmerTA_RmrA_2623274509		TARA_SAMEA2619766_METAG_LMODONND	HGPIJEJM_01394	Shango_SngC		MGYG000000715	AFFIKOAG_00183	cas2_I_II_III_IV_V_VI_3
	3300005529_46	MDCPFCMJ_02154	PsyrTA_PsyrA		TARA_SAMEA2619779_METAG_DEIPIGFH	IGPGKKGN_00077	Mokosh_TypeI_MkoA		MGYG000000715	AFFIKOAG_00184	cas1_I_II_III_IV_V_VI_6
	3300005529_46	MDCPFCMJ_02175	Dodola_DolB		TARA_SAMEA2619779_METAG_DEIPIGFH	IGPGKKGN_00098	AAA_21		MGYG000000715	AFFIKOAG_00185	cas4_I_II_III_IV_V_VI_6
	3300005529_46	MDCPFCMJ_02183	LmuB_SMC_Cap4_nuclease_II		TARA_SAMEA2619779_METAG_DEIPIGFH	IGPGKKGN_00118	PsyrTA_PsyrT		MGYG000000715	AFFIKOAG_00186	cas7_I-C_7
	3300005529_46	MDCPFCMJ_02190	DUF3800		TARA_SAMEA2619779_METAG_DEIPIGFH	IGPGKKGN_00129	AG_E1_ThiF		MGYG000000715	AFFIKOAG_00187	cas8c_I-C_4
	3300005529_46	MDCPFCMJ_02191	Mokosh_TypeI_MkoA		TARA_SAMEA2619779_METAG_DEIPIGFH	IGPGKKGN_00131	Mokosh_TypeI_MkoB		MGYG000000715	AFFIKOAG_00188	cas5_I-C_11
	3300005529_46	MDCPFCMJ_02194	Type_IIG		TARA_SAMEA2619779_METAG_DEIPIGFH	IGPGKKGN_00136	ShosTA_ShosT		MGYG000000715	AFFIKOAG_00189	cas3_I_5
	3300005529_46	MDCPFCMJ_02208	AAA_21		TARA_SAMEA2619779_METAG_DEIPIGFH	IGPGKKGN_00230	DndA		MGYG000000715	AFFIKOAG_00275	AAA_21
	3300005529_46	MDCPFCMJ_02264	Mokosh_TypeI_MkoA		TARA_SAMEA2619779_METAG_DEIPIGFH	IGPGKKGN_00250	Mokosh_TypeI_MkoA		MGYG000000715	AFFIKOAG_00277	AAA_21
	3300005529_46	MDCPFCMJ_02313	Mokosh_TypeI_MkoA		TARA_SAMEA2619779_METAG_DEIPIGFH	IGPGKKGN_00270	Avs2A		MGYG000000715	AFFIKOAG_00293	Shango_SngC
	3300005529_46	MDCPFCMJ_02331	LmuB_SMC_Cap4_nuclease_II		TARA_SAMEA2619779_METAG_DEIPIGFH	IGPGKKGN_00339	Mokosh_TypeI_MkoA		MGYG000000715	AFFIKOAG_00346	pglX1
	3300005529_46	MDCPFCMJ_02356	ShosTA_ShosT		TARA_SAMEA2619779_METAG_DEIPIGFH	IGPGKKGN_00352	pglW		MGYG000000715	AFFIKOAG_00347	pglX2
	3300005529_46	MDCPFCMJ_02376	Mokosh_TypeI_MkoA		TARA_SAMEA2619779_METAG_DEIPIGFH	IGPGKKGN_00374	Mokosh_TypeI_MkoA		MGYG000000715	AFFIKOAG_00348	Azaca_ZacB
	3300005529_46	MDCPFCMJ_02384	AAA_21		TARA_SAMEA2619779_METAG_DEIPIGFH	IGPGKKGN_00381	RosmerTA_RmrA_2662548665		MGYG000000715	AFFIKOAG_00385	ATPase_TypeIA
	3300005529_46	MDCPFCMJ_02397	ThsB_Global		TARA_SAMEA2619779_METAG_DEIPIGFH	IGPGKKGN_00460	Mokosh_TypeI_MkoA		MGYG000000715	AFFIKOAG_00462	DndA
	3300005529_46	MDCPFCMJ_02425	DarG		TARA_SAMEA2619779_METAG_DEIPIGFH	IGPGKKGN_00463	AAA_21		MGYG000000715	AFFIKOAG_00473	Mokosh_TypeI_MkoA
	3300005529_46	MDCPFCMJ_02428	Mokosh_TypeI_MkoA		TARA_SAMEA2619779_METAG_DEIPIGFH	IGPGKKGN_00620	Shango_SngC		MGYG000000715	AFFIKOAG_00518	AAA_15
	3300005529_46	MDCPFCMJ_02437	Mokosh_TypeI_MkoA		TARA_SAMEA2619779_METAG_DEIPIGFH	IGPGKKGN_00639	Mokosh_TypeI_MkoA		MGYG000000715	AFFIKOAG_00563	DruE_1
	3300005529_46	MDCPFCMJ_02476	DinG_IV-A_2		TARA_SAMEA2619779_METAG_DEIPIGFH	IGPGKKGN_00643	Mokosh_TypeI_MkoA		MGYG000000715	AFFIKOAG_00579	RosmerTA_RmrA_2677172838
	3300005529_46	MDCPFCMJ_02501	pglW		TARA_SAMEA2619779_METAG_DEIPIGFH	IGPGKKGN_00668	LmuB_SMC_FMO		MGYG000000715	AFFIKOAG_00580	RosmerTA_RmrA_2662548665
	3300005529_46	MDCPFCMJ_02503	Mokosh_TypeI_MkoA		TARA_SAMEA2619779_METAG_DEIPIGFH	IGPGKKGN_00720	JetC_III		MGYG000000715	AFFIKOAG_00601	DEDDh_I_II_III_IV_V_VI_1
	3300005529_46	MDCPFCMJ_02505	RosmerTA_RmrA_2677172838		TARA_SAMEA2619779_METAG_DEIPIGFH	IGPGKKGN_00768	Type_II_MTases		MGYG000000715	AFFIKOAG_00628	PsyrTA_PsyrA
	3300005529_46	MDCPFCMJ_02576	DndA		TARA_SAMEA2619779_METAG_DEIPIGFH	IGPGKKGN_00770	Type_I_REases		MGYG000000715	AFFIKOAG_00629	PsyrTA_PsyrT
	3300005529_46	MDCPFCMJ_02651	PsyrTA_PsyrA		TARA_SAMEA2619779_METAG_DEIPIGFH	IGPGKKGN_00778	QatC		MGYG000000715	AFFIKOAG_00638	RosmerTA_RmrA_2677172838
	3300005529_46	MDCPFCMJ_02693	AG_cyclase		TARA_SAMEA2619779_METAG_DEIPIGFH	IGPGKKGN_00861	DndA		MGYG000000715	AFFIKOAG_00657	Dodola_DolB
	3300005529_46	MDCPFCMJ_02720	Mokosh_TypeI_MkoA		TARA_SAMEA2619779_METAG_DEIPIGFH	IGPGKKGN_00867	QatD		MGYG000000715	AFFIKOAG_00670	AAA_21
	3300005529_46	MDCPFCMJ_02722	Type_II_MTases		TARA_SAMEA2619779_METAG_DEIPIGFH	IGPGKKGN_00877	HNH_TIGR02646		MGYG000000715	AFFIKOAG_00681	ShosTA_ShosT
	3300005529_46	MDCPFCMJ_02723	PsyrTA_PsyrT		TARA_SAMEA2619779_METAG_DEIPIGFH	IGPGKKGN_00885	JetC_III		MGYG000000715	AFFIKOAG_00725	JetC_III
	3300005529_46	MDCPFCMJ_02751	Mokosh_TypeI_MkoA		TARA_SAMEA2619779_METAG_DEIPIGFH	IGPGKKGN_00907	PsyrTA_PsyrA		MGYG000000715	AFFIKOAG_00735	GajB_2
	3300005529_46	MDCPFCMJ_02777	AAA_21		TARA_SAMEA2619779_METAG_DEIPIGFH	IGPGKKGN_00939	Mokosh_TypeI_MkoA		MGYG000000715	AFFIKOAG_00759	PsyrTA_PsyrT
	3300005529_46	MDCPFCMJ_02793	SspH		TARA_SAMEA2619779_METAG_DEIPIGFH	IGPGKKGN_00940	Mokosh_TypeI_MkoA		MGYG000000715	AFFIKOAG_00776	Mokosh_TypeI_MkoA
	3300005529_46	MDCPFCMJ_02800	Avs1A		TARA_SAMEA2619779_METAG_DEIPIGFH	IGPGKKGN_00943	Type_II_MTases		MGYG000000715	AFFIKOAG_00791	Mokosh_TypeI_MkoA
	3300005529_46	MDCPFCMJ_02859	LmuB_SMC_Hydrolase_protease		TARA_SAMEA2619779_METAG_DEIPIGFH	IGPGKKGN_00978	LmuB_SMC_Hydrolase_protease		MGYG000000715	AFFIKOAG_00813	DEDDh_I_II_III_IV_V_VI_1
	3300005529_46	MDCPFCMJ_02889	CSD		TARA_SAMEA2619779_METAG_DEIPIGFH	IGPGKKGN_01027	Type_II_MTases		MGYG000000715	AFFIKOAG_00828	Dodola_DolB
	3300005529_46	MDCPFCMJ_02900	Dodola_DolB		TARA_SAMEA2619779_METAG_DEIPIGFH	IGPGKKGN_01047	Mokosh_TypeI_MkoA		MGYG000000715	AFFIKOAG_00855	SspH
	3300005529_46	MDCPFCMJ_02926	Type_II_MTases		TARA_SAMEA2619779_METAG_DEIPIGFH	IGPGKKGN_01052	Type_II_MTases		MGYG000000715	AFFIKOAG_00909	Mokosh_TypeI_MkoA
	3300005529_46	MDCPFCMJ_02933	LmuA_effector_Sir2		TARA_SAMEA2619779_METAG_DEIPIGFH	IGPGKKGN_01053	Type_II_REases		MGYG000000715	AFFIKOAG_00918	WYL_I_II_III_IV_V_VI_1
	3300005529_46	MDCPFCMJ_03003	LmuB_SMC_Cap4_nuclease_II		TARA_SAMEA2619779_METAG_DEIPIGFH	IGPGKKGN_01054	ZorD		MGYG000000715	AFFIKOAG_00936	WYL_I_II_III_IV_V_VI_1
	3300005529_46	MDCPFCMJ_03009	Mokosh_TypeI_MkoA		TARA_SAMEA2619779_METAG_DEIPIGFH	IGPGKKGN_01056	Type_II_REases		MGYG000000715	AFFIKOAG_00945	PsyrTA_PsyrA
	3300005529_46	MDCPFCMJ_03032	LmuB_SMC_Cap4_nuclease_II		TARA_SAMEA2619779_METAG_DEIPIGFH	IGPGKKGN_01090	Mokosh_TypeI_MkoA		MGYG000000715	AFFIKOAG_00950	JetC_I
	3300005529_46	MDCPFCMJ_03063	ZorB		TARA_SAMEA2619779_METAG_DEIPIGFH	IGPGKKGN_01142	LmuB_SMC_Hydrolase_protease		MGYG000000715	AFFIKOAG_00968	AAA_21
	3300005529_46	MDCPFCMJ_03090	AG_cyclase		TARA_SAMEA2619779_METAG_DEIPIGFH	IGPGKKGN_01168	GajB_2		MGYG000000715	AFFIKOAG_01013	Dynamins_LeoB
	3300005529_46	MDCPFCMJ_03206	Mokosh_TypeI_MkoA		TARA_SAMEA2619779_METAG_DEIPIGFH	IGPGKKGN_01222	Mokosh_TypeI_MkoA		MGYG000000715	AFFIKOAG_01025	ShosTA_ShosT
	3300005529_46	MDCPFCMJ_03241	DEDDh_I_II_III_IV_V_VI_1		TARA_SAMEA2619779_METAG_DEIPIGFH	IGPGKKGN_01266	DinG_IV-A_2		MGYG000000715	AFFIKOAG_01027	Mokosh_TypeI_MkoB2
	3300005529_46	MDCPFCMJ_03287	AAA_21		TARA_SAMEA2619779_METAG_DEIPIGFH	IGPGKKGN_01273	GajB_2		MGYG000000715	AFFIKOAG_01046	Type_II_MTases
	3300005529_46	MDCPFCMJ_03293	Dodola_DolB		TARA_SAMEA2619779_METAG_DEIPIGFH	IGPGKKGN_01275	Mokosh_TypeI_MkoA		MGYG000000715	AFFIKOAG_01101	LmuB_SMC_Cap4_nuclease_II
	3300005529_46	MDCPFCMJ_03354	QatD		TARA_SAMEA2619779_METAG_DEIPIGFH	IGPGKKGN_01407	PsyrTA_PsyrA		MGYG000000715	AFFIKOAG_01103	SspH
	3300005529_46	MDCPFCMJ_03372	Mokosh_TypeI_MkoA		TARA_SAMEA2619779_METAG_DEIPIGFH	IGPGKKGN_01421	ZorD		MGYG000000715	AFFIKOAG_01115	Dodola_DolB
	3300005529_46	MDCPFCMJ_03469	PsyrTA_PsyrA		TARA_SAMEA2619779_METAG_DEIPIGFH	IGPGKKGN_01425	ShosTA_ShosT		MGYG000000715	AFFIKOAG_01126	AG_E1_ThiF
	3300005529_46	MDCPFCMJ_03486	LmuB_SMC_Hydrolase_protease		TARA_SAMEA2619779_METAG_DEIPIGFH	IGPGKKGN_01456	ShosTA_ShosT		MGYG000000715	AFFIKOAG_01136	RosmerTA_RmrA_2676476075
	3300005529_46	MDCPFCMJ_03545	Mokosh_TypeI_MkoA		TARA_SAMEA2619779_METAG_DEIPIGFH	IGPGKKGN_01488	MzaA		MGYG000000715	AFFIKOAG_01159	PsyrTA_PsyrT
	3300005529_46	MDCPFCMJ_03552	LmuB_SMC_Cap4_nuclease_II		TARA_SAMEA2619779_METAG_DEIPIGFH	IGPGKKGN_01494	Type_II_MTases		MGYG000000715	AFFIKOAG_01178	PsyrTA_PsyrT
	3300005529_46	MDCPFCMJ_03641	Mokosh_TypeI_MkoA		TARA_SAMEA2619779_METAG_DEIPIGFH	IGPGKKGN_01504	ZorB		MGYG000000715	AFFIKOAG_01184	ShosTA_ShosT
	3300005529_46	MDCPFCMJ_03666	AAA_21		TARA_SAMEA2619779_METAG_DEIPIGFH	IGPGKKGN_01523	IetA		MGYG000000715	AFFIKOAG_01205	LmuB_SMC_Cap4_nuclease_II
	3300005529_46	MDCPFCMJ_03711	Type_II_MTases		TARA_SAMEA2619779_METAG_DEIPIGFH	IGPGKKGN_01540	PsyrTA_PsyrT		MGYG000000715	AFFIKOAG_01313	Dodola_DolB
	3300005529_46	MDCPFCMJ_03783	Dodola_DolB		TARA_SAMEA2619779_METAG_DEIPIGFH	IGPGKKGN_01583	Mokosh_TypeI_MkoA		MGYG000000715	AFFIKOAG_01364	Dodola_DolB
	3300005529_46	MDCPFCMJ_03786	Dodola_DolB		TARA_SAMEA2619779_METAG_DEIPIGFH	IGPGKKGN_01590	Shango_SngC		MGYG000000715	AFFIKOAG_01365	Dodola_DolB
	3300005529_46	MDCPFCMJ_03791	LmuB_SMC_PDDEXK		TARA_SAMEA2619779_METAG_DEIPIGFH	IGPGKKGN_01608	PsyrTA_PsyrT		MGYG000000715	AFFIKOAG_01379	Type_II_MTases
	3300005529_46	MDCPFCMJ_03821	RosmerTA_RmrA_2662548665		TARA_SAMEA2619779_METAG_DEIPIGFH	IGPGKKGN_01613	Mokosh_TypeI_MkoA		MGYG000000715	AFFIKOAG_01382	JetC_II
	3300005529_46	MDCPFCMJ_03830	Type_II_MTases		TARA_SAMEA2619779_METAG_DEIPIGFH	IGPGKKGN_01728	Mokosh_TypeI_MkoA		MGYG000000715	AFFIKOAG_01408	MzaA
	3300005529_46	MDCPFCMJ_03832	HerA_DUF		TARA_SAMEA2619779_METAG_DEIPIGFH	IGPGKKGN_01749	Mokosh_TypeI_MkoA		MGYG000000715	AFFIKOAG_01438	Type_II_MTases
	3300005529_46	MDCPFCMJ_03834	Azaca_ZacB		TARA_SAMEA2619779_METAG_DEIPIGFH	IGPGKKGN_01806	RosmerTA_RmrA_2585209417		MGYG000000715	AFFIKOAG_01478	LmuB_SMC_Mrr
	3300005529_46	MDCPFCMJ_03954	ThsB_Global		TARA_SAMEA2619779_METAG_DEIPIGFH	IGPGKKGN_01822	Shango_SngC		MGYG000000715	AFFIKOAG_01516	DEDDh_I_II_III_IV_V_VI_1
	3300005529_78	HCAOPNDP_00053	ShosTA_ShosA		TARA_SAMEA2619779_METAG_DEIPIGFH	IGPGKKGN_01824	Type_II_MTases		MGYG000000715	AFFIKOAG_01518	DndA
	3300005529_78	HCAOPNDP_00074	RosmerTA_RmrA_2585209417		TARA_SAMEA2619779_METAG_DEIPIGFH	IGPGKKGN_01871	Mokosh_TypeI_MkoA		MGYG000000715	AFFIKOAG_01520	QatD
	3300005529_78	HCAOPNDP_00080	JetC_I		TARA_SAMEA2619779_METAG_DEIPIGFH	IGPGKKGN_01875	Type_II_MTases		MGYG000000715	AFFIKOAG_01564	IetA
	3300005529_78	HCAOPNDP_00113	ThsB_Global		TARA_SAMEA2619779_METAG_DEIPIGFH	IGPGKKGN_01887	ShosTA_ShosT		MGYG000000715	AFFIKOAG_01665	Type_II_MTases
	3300005529_78	HCAOPNDP_00114	ThsB_Global		TARA_SAMEA2619779_METAG_DEIPIGFH	IGPGKKGN_01947	Dodola_DolB		MGYG000000715	AFFIKOAG_01702	ShosTA_ShosT
	3300005529_78	HCAOPNDP_00180	PsyrTA_PsyrT		TARA_SAMEA2619779_METAG_DEIPIGFH	IGPGKKGN_01962	Dodola_DolB		MGYG000000715	AFFIKOAG_01708	AAA_21
	3300005529_78	HCAOPNDP_00199	LmuB_SMC_Mrr		TARA_SAMEA2619779_METAG_DEIPIGFH	IGPGKKGN_01966	pglW		MGYG000000715	AFFIKOAG_01739	Dodola_DolB
	3300005529_78	HCAOPNDP_00238	ShosTA_ShosT		TARA_SAMEA2619779_METAG_DEIPIGFH	IGPGKKGN_01994	Mokosh_TypeI_MkoA		MGYG000000715	AFFIKOAG_01780	Type_II_REases
	3300005529_78	HCAOPNDP_00266	Mokosh_TypeI_MkoA		TARA_SAMEA2619779_METAG_DEIPIGFH	IGPGKKGN_02032	Mokosh_TypeI_MkoA		MGYG000000715	AFFIKOAG_01796	Avs1A
	3300005529_78	HCAOPNDP_00352	Mokosh_TypeI_MkoA		TARA_SAMEA2619779_METAG_DEIPIGFH	IGPGKKGN_02057	SspH		MGYG000000715	AFFIKOAG_01805	RosmerTA_RmrA_2753529055
	3300005529_78	HCAOPNDP_00385	RosmerTA_RmrA_2664250653		TARA_SAMEA2619779_METAG_DEIPIGFH	IGPGKKGN_02257	Mokosh_TypeI_MkoA		MGYG000000715	AFFIKOAG_01855	MzaA
	3300005529_78	HCAOPNDP_00533	MzaA		TARA_SAMEA2619779_METAG_DEIPIGFH	IGPGKKGN_02284	AAA_21		MGYG000000715	AFFIKOAG_01910	RosmerTA_RmrA_2664250653
	3300005529_78	HCAOPNDP_00555	AG_cyclase		TARA_SAMEA2619779_METAG_DEIPIGFH	IGPGKKGN_02322	LmuB_SMC_Cap4_nuclease_II		MGYG000000715	AFFIKOAG_01934	RosmerTA_RmrA_2677172838
	3300005529_78	HCAOPNDP_00579	PsyrTA_PsyrT		TARA_SAMEA2619779_METAG_DEIPIGFH	IGPGKKGN_02372	PsyrTA_PsyrT		MGYG000000715	AFFIKOAG_01976	RosmerTA_RmrA_2634932349
	3300005529_78	HCAOPNDP_00618	AG_cyclase		TARA_SAMEA2619779_METAG_DEIPIGFH	IGPGKKGN_02405	Mokosh_TypeI_MkoB		MGYG000000715	AFFIKOAG_02019	AAA_21
	3300005529_78	HCAOPNDP_00665	Dynamins_LeoA2		TARA_SAMEA2619779_METAG_DEIPIGFH	IGPGKKGN_02532	RosmerTA_RmrA_2617826694		MGYG000000718	DMNBAGNL_00009	RosmerTA_RmrA_2600853143
	3300005529_78	HCAOPNDP_00682	AAA_21		TARA_SAMEA2619779_METAG_DEIPIGFH	IGPGKKGN_02598	Dynamins_LeoC		MGYG000000718	DMNBAGNL_00010	LmuB_SMC_Cap4_nuclease_II
	3300005529_78	HCAOPNDP_00694	AG_cyclase		TARA_SAMEA2619779_METAG_DEIPIGFH	IGPGKKGN_02614	Dodola_DolB		MGYG000000718	DMNBAGNL_00033	AAA_21
	3300005529_78	HCAOPNDP_00727	brxHI		TARA_SAMEA2619779_METAG_DEIPIGFH	IGPGKKGN_02648	Mokosh_TypeI_MkoA		MGYG000000718	DMNBAGNL_00116	MzaA
	3300005529_78	HCAOPNDP_00742	ShosTA_ShosT		TARA_SAMEA2619779_METAG_DEIPIGFH	IGPGKKGN_02684	ZorB		MGYG000000718	DMNBAGNL_00118	Dodola_DolB
	3300005529_78	HCAOPNDP_00766	MzaA		TARA_SAMEA2619779_METAG_DEIPIGFH	IGPGKKGN_02770	ZorB		MGYG000000718	DMNBAGNL_00141	csm6_III_7
	3300005529_78	HCAOPNDP_00863	Mokosh_TypeI_MkoB		TARA_SAMEA2619779_METAG_DEIPIGFH	IGPGKKGN_02820	LmuB_SMC_Cap4_nuclease_II		MGYG000000718	DMNBAGNL_00148	Avs1A
	3300005529_78	HCAOPNDP_00879	IetA		TARA_SAMEA2619779_METAG_DEIPIGFH	IGPGKKGN_02892	LmuB_SMC_PDDEXK		MGYG000000718	DMNBAGNL_00167	AG_E1_ThiF
	3300005529_78	HCAOPNDP_00985	Mokosh_TypeI_MkoA		TARA_SAMEA2619779_METAG_DEIPIGFH	IGPGKKGN_02897	LmuB_SMC_Cap4_nuclease_II		MGYG000000718	DMNBAGNL_00174	AAA_21
	3300005529_78	HCAOPNDP_01127	ShosTA_ShosT		TARA_SAMEA2619779_METAG_DEIPIGFH	IGPGKKGN_02907	MzaA		MGYG000000718	DMNBAGNL_00230	Type_III_MTases
	3300005529_78	HCAOPNDP_01144	LmuB_SMC_Lipase		TARA_SAMEA2619779_METAG_DEIPIGFH	IGPGKKGN_02916	DndA		MGYG000000718	DMNBAGNL_00231	Type_III_REases
	3300005529_78	HCAOPNDP_01199	Tiamat_TmtA		TARA_SAMEA2619779_METAG_DEIPIGFH	IGPGKKGN_02949	Type_II_MTases		MGYG000000718	DMNBAGNL_00240	LmuB_SMC_Cap4_nuclease_II
	3300005529_78	HCAOPNDP_01203	Dodola_DolB		TARA_SAMEA2619779_METAG_DEIPIGFH	IGPGKKGN_02958	Mokosh_TypeI_MkoA		MGYG000000718	DMNBAGNL_00254	LmuB_SMC_Cap4_nuclease_II
	3300005529_78	HCAOPNDP_01208	RosmerTA_RmrA_2634882613		TARA_SAMEA2619779_METAG_DEIPIGFH	IGPGKKGN_02962	DndA		MGYG000000718	DMNBAGNL_00266	DndA
	3300005529_78	HCAOPNDP_01212	AG_E1_ThiF		TARA_SAMEA2619779_METAG_DNGIFLGN	KLFFOLAI_00053	Shango_SngC		MGYG000000718	DMNBAGNL_00279	PsyrTA_PsyrT
[truncated: 688,014+ more rows]
