# Supplementary material for: The defensome of complex bacterial communities
Source: Nat Commun. 2024 Mar 8;15:2146. doi: 10.1038/s41467-024-46489-0 (PMC10924106; doi:10.1038/s41467-024-46489-0)
Supplement: Supplementary file 8 — Supplementary Data 5 [file 41467_2024_46489_MOESM8_ESM.xlsx]

## Sheet: Suppl. Data 5
	Supplementary Date 5. Maximum-likelihood phylogenetic trees (in Newick format) built from a concatenate of L2, L3, L4, L5, L6, L14, L16, L18, L22, L24, S3, S8, S10, S17, S19 ribosomal proteins.
	Environment	Tree
	SOIL	((3300027284_2:0.00000100000050002909,3300027640_11:0.00000100000050002909) :0.00000100000050002909,(((((3300012943_17:0.27116724589799218181, 3300012921_5:0.27224352624734055039):0.27460305941102397531, (3300010371_48:0.15552659258592541058,((3300017548_9:0.00000100000050002909, 3300017646_14:0.00000100000050002909):0.00000100000050002909, 3300017652_13:0.00000100000050002909):0.1091668235044377…
	MARINE	((TARA_SAMEA2622843_METAG_HAMAJGDK:0.14592275623140252283, ((((((TARA_SAMEA2621300_METAG_DIHNLLAF:0.00041570754393233919, (TARA_SAMEA2620947_METAG_FFJAAIEE:0.00000100000050002909, TARA_SAMEA4397330_METAG_BLFPNKCK:0.00047296099909395066):0.00053091206582130243) :0.06636844710612287146,(TARA_SAMEA4397215_METAG_MLOIMAMC:0.00000100000050002909, ((TARA_SAMEA4396941_METAG_GBOJPBHF:0.0000010000005000290…
	HUMAN GUT	(MGYG000095227:0.0000029122,((((((((((((((((((((((((((((((((((MGYG000029349:0.0801155043,
		(MGYG000169943:0.0000029122,MGYG000201302:0.0000029122):0.0141837680):0.0073940911,
		(MGYG000095276:0.0010019717,MGYG000025420:0.0086427854):0.0179577177):0.0147799570,
		(((((((((((MGYG000223621:0.0005435122,(((MGYG000006094:0.0021834520,MGYG000257785:0.0010917934)
		:0.0000029123,MGYG000036031:0.0000029122):0.0000021032,((((MGYG000019563:0.0000000000,
		MGYG000113629:0.0000000000):0.0000000000,MGYG000193025:0.0000000000):0.0000000000,
		MGYG000120931:0.0000000000):0.0000000000,MGYG000047501:0.0000000000):0.0000029122)
		:0.0000027389):0.0010261135,((MGYG000118739:0.0000021055,MGYG000177684:0.0021837856)
		:0.0005453725,(MGYG000242146:0.0000029122,MGYG000259285:0.0000029122):0.0005453997)
		:0.0000027517):0.0010261988,MGYG000127969:0.0000029122):0.0015406753,
		(((MGYG000171675:0.0000029122,MGYG000029244:0.0000029122):0.0000025146,MGYG000114333:0.0000029106)
		:0.0010881529,(((((((MGYG000087000:0.0030565039,((((((((((((((((MGYG000010722:0.0000000000,
		MGYG000237628:0.0000000000):0.0000000000,MGYG000122509:0.0000000000):0.0000000000,
		MGYG000131424:0.0000000000):0.0000000000,MGYG000139590:0.0000000000):0.0000000000,
		MGYG000248382:0.0000000000):0.0000000000,MGYG000062654:0.0000000000):0.0000000000,
		MGYG000025447:0.0000000000):0.0000000000,MGYG000279653:0.0000000000):0.0000000000,
		MGYG000270831:0.0000000000):0.0000000000,MGYG000105581:0.0000000000):0.0000000000,
		MGYG000128399:0.0000000000):0.0000000000,MGYG000230297:0.0000000000):0.0000029122,
		MGYG000192053:0.0000029122):0.0000029123,MGYG000247986:0.0005204083):0.0000026554,
		MGYG000051598:0.0006278415):0.0000029123,MGYG000136364:0.0000029122):0.0022075755)
		:0.0065373021,(MGYG000137474:0.0000029122,MGYG000187135:0.0000029122):0.0000025522)
		:0.0009642795,MGYG000078635:0.0000025390):0.0004828811,(MGYG000019884:0.0000029122,
		MGYG000026314:0.0000029122):0.0000029123):0.0004832340,MGYG000097568:0.0000021270)
		:0.0008969946,(MGYG000036938:0.0000029811,(MGYG000067852:0.0000029122,MGYG000068096:0.0000029122)
		:0.0027379051):0.0010927100):0.0000030405,MGYG000156679:0.0000029122):0.0000011292)
		:0.0000011307):0.0000011823,(((((MGYG000122251:0.0000000000,MGYG000226183:0.0000000000)
		:0.0000000000,MGYG000263703:0.0000000000):0.0000000000,MGYG000233197:0.0000000000)
		:0.0000000000,MGYG000271084:0.0000000000):0.0000000000,MGYG000265889:0.0000000000)
		:0.0000029122):0.0000010501,(((((((((((((((MGYG000011171:0.0000000000,
		MGYG000142663:0.0000000000):0.0000000000,MGYG000130002:0.0000000000):0.0000000000,
		MGYG000135006:0.0000000000):0.0000000000,MGYG000173072:0.0000000000):0.0000000000,
		MGYG000227630:0.0000000000):0.0000000000,MGYG000252343:0.0000000000):0.0000000000,
		MGYG000209451:0.0000000000):0.0000000000,MGYG000247740:0.0000000000):0.0000000000,
		MGYG000251534:0.0000000000):0.0000000000,MGYG000207701:0.0000000000):0.0000000000,
		MGYG000112730:0.0000000000):0.0000000000,MGYG000183416:0.0000000000):0.0000000000,
		MGYG000235987:0.0000000000):0.0000000000,MGYG000090970:0.0000000000):0.0000000000,
		MGYG000150150:0.0000000000):0.0000029122):0.0000010795,MGYG000072027:0.0000029122)
		:0.0000010976,MGYG000283608:0.0015590451):0.0000012901,(MGYG000040750:0.0000029122,
		MGYG000095824:0.0005049908):0.0000150194):0.0000011998,MGYG000162928:0.0012346743)
		:0.0000541240,((((((((((((((((((((((MGYG000074372:0.0006545354,(MGYG000107563:0.0000029122,
		MGYG000268809:0.0000029122):0.0000029123):0.0013835472,((MGYG000120520:0.0000029122,
		MGYG000139214:0.0000029122):0.0000029123,MGYG000173515:0.0005147783):0.0010281136)
		:0.0000029603,((MGYG000025262:0.0000029122,MGYG000256049:0.0000029122):0.0000020687,
		MGYG000145175:0.0000020711):0.0005148609):0.0000026151,
		((((((((((((((((((((((((((((((((((((((((MGYG000011435:0.0000000000,
		MGYG000069661:0.0000000000):0.0000000000,MGYG000083397:0.0000000000):0.0000000000,
		MGYG000178243:0.0000000000):0.0000000000,MGYG000161605:0.0000000000):0.0000000000,
		MGYG000127666:0.0000000000):0.0000000000,MGYG000047085:0.0000000000):0.0000000000,
		MGYG000063665:0.0000000000):0.0000000000,MGYG000156278:0.0000000000):0.0000000000,
		MGYG000130033:0.0000000000):0.0000000000,MGYG000119833:0.0000000000):0.0000000000,
		MGYG000218002:0.0000000000):0.0000000000,MGYG000224301:0.0000000000):0.0000000000,
		MGYG000213817:0.0000000000):0.0000000000,MGYG000063942:0.0000000000):0.0000000000,
		MGYG000242656:0.0000000000):0.0000000000,MGYG000071517:0.0000000000):0.0000000000,
		MGYG000042196:0.0000000000):0.0000000000,MGYG000221044:0.0000000000):0.0000000000,
		MGYG000112633:0.0000000000):0.0000000000,MGYG000210530:0.0000000000):0.0000000000,
		MGYG000022234:0.0000000000):0.0000000000,MGYG000067872:0.0000000000):0.0000000000,
		MGYG000196175:0.0000000000):0.0000000000,MGYG000266621:0.0000000000):0.0000000000,
		MGYG000075228:0.0000000000):0.0000000000,MGYG000019333:0.0000000000):0.0000000000,
		MGYG000036714:0.0000000000):0.0000000000,MGYG000132380:0.0000000000):0.0000000000,
		MGYG000075602:0.0000000000):0.0000000000,MGYG000209410:0.0000000000):0.0000000000,
		MGYG000262293:0.0000000000):0.0000000000,MGYG000065394:0.0000000000):0.0000000000,
		MGYG000053188:0.0000000000):0.0000000000,MGYG000177739:0.0000000000):0.0000000000,
		MGYG000162460:0.0000000000):0.0000000000,MGYG000162445:0.0000000000):0.0000000000,
		MGYG000288907:0.0000000000):0.0000000000,MGYG000210594:0.0000000000):0.0000000000,
		MGYG000067930:0.0000000000):0.0000000000,MGYG000152475:0.0000000000):0.0000029122)
		:0.0000020422,MGYG000028498:0.0005147392):0.0000029123,((MGYG000008681:0.0005143381,
		(MGYG000119650:0.0000029122,MGYG000213824:0.0000029122):0.0000029123):0.0000029123,
		MGYG000171185:0.0005140892):0.0005144669):0.0000027817,((MGYG000104776:0.0010280110,
		MGYG000288981:0.0000029419):0.0010281101,(MGYG000121325:0.0000029122,MGYG000250066:0.0015423480)
		:0.0015439697):0.0005152820):0.0000028000,MGYG000199524:0.0005147649):0.0000026739,
		(MGYG000205082:0.0000029122,MGYG000274035:0.0000029122):0.0005158753):0.0000024356,
		MGYG000070760:0.0000029122):0.0000026281,(((MGYG000006434:0.0010269002,MGYG000095966:0.0000029122)
		:0.0000024971,((MGYG000063945:0.0000000000,MGYG000271391:0.0000000000):0.0000029122,
		MGYG000233818:0.0000029122):0.0000019938):0.0004855805,MGYG000216986:0.0000029122)
		:0.0000288633):0.0000029167,(((MGYG000212993:0.0141736096,MGYG000033451:0.0000021418)
		:0.0006339586,MGYG000137824:0.0000029122):0.0000023502,MGYG000098700:0.0009132029)
		:0.0009034168):0.0000022131,(((((((((((((((((((((MGYG000008689:0.0000000000,
		MGYG000085147:0.0000000000):0.0000000000,MGYG000149676:0.0000000000):0.0000000000,
		MGYG000182996:0.0000000000):0.0000000000,MGYG000178515:0.0000000000):0.0000000000,
		MGYG000083029:0.0000000000):0.0000000000,MGYG000279144:0.0000000000):0.0000000000,
		MGYG000108877:0.0000000000):0.0000000000,MGYG000243744:0.0000000000):0.0000000000,
		MGYG000160654:0.0000000000):0.0000000000,MGYG000186644:0.0000000000):0.0000000000,
		MGYG000020706:0.0000000000):0.0000000000,MGYG000132134:0.0000000000):0.0000029122,
		MGYG000285246:0.0000029122):0.0000029123,(MGYG000022142:0.0000029122,((MGYG000172048:0.0000029122,
		MGYG000277033:0.0000029122):0.0000016159,MGYG000192789:0.0000029122):0.0003272731)
		:0.0001850245):0.0000029123,MGYG000179377:0.0000029122):0.0000023911,
		MGYG000279055:0.0000029122):0.0000021888,MGYG000044812:0.0000029122):0.0000029123,
		MGYG000071059:0.0000029122):0.0043561406,((MGYG000098194:0.0000029122,MGYG000185186:0.0000029122)
		:0.0000029167,MGYG000113985:0.0000029147):0.0048189636):0.0064965119,
		(MGYG000058292:0.0000029122,MGYG000202643:0.0000029122):0.0104339176):0.0019118117,
		MGYG000078466:0.0000029122):0.0004833394):0.0020319771,(((MGYG000124007:0.0009245219,
		MGYG000253971:0.0021624076):0.0029264028,MGYG000145228:0.0030676444):0.0183975153,
		MGYG000165019:0.0078154811):0.0016714056):0.0018738126,((((((((MGYG000222267:0.0000029122,
		((MGYG000200557:0.0035968401,MGYG000277893:0.0000029122):0.0000029123,MGYG000265119:0.0000029122)
		:0.0000028204):0.0000011614,MGYG000142273:0.0006142288):0.0004795487,
		(MGYG000088971:0.0005133357,MGYG000241372:0.0005131261):0.0000027452):0.0004817786,
		(((((((((((((MGYG000037412:0.0000000000,MGYG000205790:0.0000000000):0.0000000000,
		MGYG000203749:0.0000000000):0.0000000000,MGYG000130229:0.0000000000):0.0000000000,
		MGYG000189193:0.0000000000):0.0000000000,MGYG000110612:0.0000000000):0.0000000000,
		MGYG000283647:0.0000000000):0.0000000000,MGYG000060243:0.0000000000):0.0000000000,
		MGYG000132620:0.0000000000):0.0000000000,MGYG000167875:0.0000000000):0.0000000000,
		MGYG000149295:0.0000000000):0.0000029122,MGYG000058438:0.0000029122):0.0010238090,
		MGYG000262680:0.0000029122):0.0000026246,(MGYG000071612:0.0000029122,MGYG000240836:0.0000029122)
		:0.0000029123):0.0000026193):0.0000024929,(MGYG000069292:0.0000027118,
		MGYG000204384:0.0015397281):0.0035988103):0.0063065270,(MGYG000039265:0.0005200898,
		(((MGYG000082596:0.0005157658,MGYG000207865:0.0005161209):0.0005158735,(MGYG000127321:0.0000029122,
		MGYG000259671:0.0000029122):0.0000029123):0.0000016815,MGYG000141983:0.0000029122)
		:0.0005090898):0.0005135308):0.0014577820,MGYG000167686:0.0000029586):0.0072993342,
		MGYG000050543:0.0000028710):0.0069352442):0.0046977832,(MGYG000019221:0.0155264273,
		(MGYG000021070:0.0021108128,(MGYG000184240:0.0000029122,MGYG000236216:0.0000029122):0.0013264154)
		:0.0015895482):0.0015436618):0.0093894913,MGYG000040890:0.0000020947):0.0056329660,
		(((((((((((((MGYG000124884:0.0000022833,((((MGYG000084309:0.0361810005,MGYG000043758:0.0000025159)
		:0.0040430720,MGYG000205728:0.0000029122):0.0014570132,MGYG000163069:0.0000029122)
		:0.0000029123,(((MGYG000013880:0.0000000000,MGYG000265879:0.0000000000):0.0000000000,
		MGYG000274594:0.0000000000):0.0000029122,MGYG000214067:0.0000029122):0.0000029123)
		:0.0000029757):0.0004863168,((MGYG000162700:0.0000029122,((MGYG000013125:0.0000029122,
		(((MGYG000025490:0.0000000000,MGYG000086709:0.0000000000):0.0000029122,MGYG000037191:0.0000029122)
		:0.0010194313,MGYG000193847:0.0013304548):0.0000025718):0.0000029881,
		MGYG000167279:0.0000029122):0.0000025336):0.0000029237,(MGYG000045590:0.0000029122,
		(MGYG000173228:0.0000029122,MGYG000240939:0.0000029122):0.0000029123):0.0000029123)
		:0.0000028837):0.0000848645,MGYG000160406:0.0000029122):0.0000023295,
		(((MGYG000114390:0.0000000000,MGYG000147527:0.0000000000):0.0000000000,MGYG000248058:0.0000000000)
		:0.0000029122,MGYG000124292:0.0000029122):0.0005154914):0.0000020170,
		(MGYG000231885:0.0000029122,MGYG000282143:0.0000029122):0.0005152839):0.0000235989,
		MGYG000108885:0.0000029122):0.0000011568,
		((((((((((((((((((((((((((((((MGYG000015881:0.0000000000,MGYG000289155:0.0000000000)
		:0.0000000000,MGYG000236480:0.0000000000):0.0000000000,MGYG000257662:0.0000000000)
		:0.0000000000,MGYG000263574:0.0000000000):0.0000000000,MGYG000207825:0.0000000000)
		:0.0000000000,MGYG000287114:0.0000000000):0.0000000000,MGYG000165358:0.0000000000)
		:0.0000000000,MGYG000199193:0.0000000000):0.0000000000,MGYG000157454:0.0000000000)
		:0.0000000000,MGYG000116739:0.0000000000):0.0000000000,MGYG000164650:0.0000000000)
		:0.0000000000,MGYG000090730:0.0000000000):0.0000000000,MGYG000100938:0.0000000000)
		:0.0000000000,MGYG000264122:0.0000000000):0.0000000000,MGYG000072148:0.0000000000)
		:0.0000000000,MGYG000188011:0.0000000000):0.0000000000,MGYG000155373:0.0000000000)
		:0.0000000000,MGYG000150013:0.0000000000):0.0000000000,MGYG000049244:0.0000000000)
		:0.0000000000,MGYG000113388:0.0000000000):0.0000000000,MGYG000096143:0.0000000000)
		:0.0000000000,MGYG000100800:0.0000000000):0.0000000000,MGYG000285794:0.0000000000)
		:0.0000000000,MGYG000035243:0.0000000000):0.0000000000,MGYG000125780:0.0000000000)
		:0.0000000000,MGYG000229942:0.0000000000):0.0000000000,MGYG000098767:0.0000000000)
		:0.0000000000,MGYG000097849:0.0000000000):0.0000000000,MGYG000276368:0.0000000000)
		:0.0000000000,MGYG000084464:0.0000000000):0.0000029122):0.0000029123,
		MGYG000016345:0.0000029122):0.0000029827,(MGYG000196628:0.0000029122,MGYG000287276:0.0000029122)
		:0.0005154041):0.0000026410,MGYG000169693:0.0005155621):0.0006992945,
		(((((MGYG000053387:0.0070892000,MGYG000070198:0.0605979508):0.0032830617,
		((MGYG000052285:0.0000029122,MGYG000146564:0.0000029122):0.0045642911,MGYG000105230:0.0000029122)
		:0.0000029796):0.0058834004,(((MGYG000037846:0.0000029122,MGYG000125792:0.0005147788)
		:0.0005148612,MGYG000223674:0.0000029122):0.0010321217,MGYG000239653:0.0015442727)
		:0.0005161960):0.0000020071,MGYG000096389:0.0012849450):0.0010367657,
		((((MGYG000132592:0.0000029122,MGYG000262493:0.0000029122):0.0005153073,MGYG000253689:0.0005149192)
		:0.0000026309,MGYG000149937:0.0020580321):0.0010304771,MGYG000162375:0.0000022922)
		:0.0000019968):0.0005132603):0.0123929000,MGYG000176604:0.0000019909):0.0040450888,
		MGYG000144870:0.0040627732):0.0044977369):0.0025219907,(MGYG000025060:0.0000029122,
		MGYG000063901:0.0000029122):0.0129036835):0.0054596416,((((MGYG000201607:0.0005844451,
		MGYG000167975:0.0006332493):0.0000029123,MGYG000082904:0.0005450217):0.0000029123,
		((((((MGYG000007244:0.0000000000,MGYG000283932:0.0000000000):0.0000000000,
		MGYG000257448:0.0000000000):0.0000000000,MGYG000134926:0.0000000000):0.0000000000,
		MGYG000113261:0.0000000000):0.0000029122,MGYG000188950:0.0005199244):0.0000029123,
		MGYG000023928:0.0000029122):0.0000029123):0.0000029123,MGYG000223635:0.0010242043)
		:0.0000018663):0.0004652531,(MGYG000039936:0.0006088349,MGYG000133584:0.0000029122)
		:0.0006088759):0.0000158833,MGYG000225072:0.0005203836):0.0009647667):0.0000029330)
		:0.0004795901,(MGYG000204090:0.0031697164,(MGYG000090265:0.0000029122,MGYG000230857:0.0000029122)
		:0.0000029123):0.0005153675):0.0052663532,(((MGYG000170202:0.0000029122,
		MGYG000158162:0.0000029122):0.0005131789,(((MGYG000088064:0.0000000000,MGYG000244936:0.0000000000)
		:0.0000029122,MGYG000224174:0.0000029122):0.0000029123,((MGYG000117978:0.0000029122,
		MGYG000263638:0.0000029122):0.0005189823,(MGYG000191977:0.0000026044,MGYG000213705:0.0000029122)
		:0.0000026402):0.0005198807):0.0000029123):0.0000029123,((MGYG000206855:0.0000029122,
		((MGYG000035469:0.0000029122,MGYG000210221:0.0000029122):0.0000029123,MGYG000083501:0.0000029122)
		:0.0005148132):0.0000025926,MGYG000223197:0.0006419474):0.0000021515):0.0011423340)
		:0.0131952236,(MGYG000079551:0.0000020129,MGYG000248846:0.0000029155):0.0031278071)
		:0.0209812973,MGYG000063319:0.0081899019):0.0168505189,((MGYG000019288:0.0009129881,
		(((((((((((((((MGYG000019540:0.0000021475,(MGYG000024701:0.0000029122,MGYG000054194:0.0000029122)
		:0.0000022406):0.0000026512,MGYG000106175:0.0000029122):0.0017701466,
		(((((((((MGYG000021080:0.0000000000,MGYG000234722:0.0000000000):0.0000000000,
		MGYG000132260:0.0000000000):0.0000000000,MGYG000163633:0.0000000000):0.0000000000,
		MGYG000091477:0.0000000000):0.0000000000,MGYG000118656:0.0000000000):0.0000000000,
		MGYG000120105:0.0000000000):0.0000029122,MGYG000212638:0.0000029122):0.0000020450,
		MGYG000069059:0.0000029122):0.0000019985,MGYG000107051:0.0000029122):0.0005185826)
		:0.0000293097,MGYG000220749:0.0005417281):0.0001815260,((MGYG000197573:0.0000000000,
		MGYG000232536:0.0000000000):0.0000027234,MGYG000207246:0.0000029122):0.0005418623)
		:0.0000010428,MGYG000104055:0.0005432695):0.0000299045,MGYG000121411:0.0005417294)
		:0.0001939315,(((MGYG000033414:0.0005423095,((((((((((MGYG000041282:0.0000000000,
		MGYG000130465:0.0000000000):0.0000000000,MGYG000146089:0.0000000000):0.0000000000,
		MGYG000082246:0.0000000000):0.0000000000,MGYG000267344:0.0000000000):0.0000000000,
		MGYG000217652:0.0000000000):0.0000000000,MGYG000144926:0.0000000000):0.0000000000,
		MGYG000076226:0.0000000000):0.0000029122,MGYG000070192:0.0000029122):0.0000021278,
		MGYG000076145:0.0005424211):0.0005434185,MGYG000211168:0.0010867346):0.0000029123)
		:0.0000021235,MGYG000106056:0.0000029122):0.0000029123,MGYG000270837:0.0000029122)
		:0.0010870965):0.0000400355,MGYG000247028:0.0016089233):0.0000012260,
		MGYG000066450:0.0000029122):0.0000011752,MGYG000148280:0.0000029122):0.0000017215,
		MGYG000268466:0.0005425397):0.0000012066,MGYG000042682:0.0005422980):0.0000020353,
		MGYG000052289:0.0005432862):0.0000018298,
		((((((((((((((((((((((((((((((((((((((((((((((((((((((((((((((((((MGYG000011687:0.0000000000,
		MGYG000173109:0.0000000000):0.0000000000,MGYG000201097:0.0000000000):0.0000000000,
		MGYG000153927:0.0000000000):0.0000000000,MGYG000051868:0.0000000000):0.0000000000,
		MGYG000281095:0.0000000000):0.0000000000,MGYG000272032:0.0000000000):0.0000000000,
		MGYG000195489:0.0000000000):0.0000000000,MGYG000137072:0.0000000000):0.0000000000,
		MGYG000235600:0.0000000000):0.0000000000,MGYG000230855:0.0000000000):0.0000000000,
		MGYG000263258:0.0000000000):0.0000000000,MGYG000247186:0.0000000000):0.0000000000,
		MGYG000132204:0.0000000000):0.0000000000,MGYG000047689:0.0000000000):0.0000000000,
		MGYG000249674:0.0000000000):0.0000000000,MGYG000076262:0.0000000000):0.0000000000,
		MGYG000023798:0.0000000000):0.0000000000,MGYG000104441:0.0000000000):0.0000000000,
		MGYG000030870:0.0000000000):0.0000000000,MGYG000222759:0.0000000000):0.0000000000,
		MGYG000211952:0.0000000000):0.0000000000,MGYG000141549:0.0000000000):0.0000000000,
		MGYG000206048:0.0000000000):0.0000000000,MGYG000241525:0.0000000000):0.0000000000,
		MGYG000088517:0.0000000000):0.0000000000,MGYG000015588:0.0000000000):0.0000000000,
		MGYG000285623:0.0000000000):0.0000000000,MGYG000227115:0.0000000000):0.0000000000,
		MGYG000037569:0.0000000000):0.0000000000,MGYG000064388:0.0000000000):0.0000000000,
		MGYG000055935:0.0000000000):0.0000000000,MGYG000241894:0.0000000000):0.0000000000,
		MGYG000111804:0.0000000000):0.0000000000,MGYG000014375:0.0000000000):0.0000000000,
		MGYG000081180:0.0000000000):0.0000000000,MGYG000156301:0.0000000000):0.0000000000,
		MGYG000219095:0.0000000000):0.0000000000,MGYG000017073:0.0000000000):0.0000000000,
		MGYG000072195:0.0000000000):0.0000000000,MGYG000183380:0.0000000000):0.0000000000,
		MGYG000040801:0.0000000000):0.0000000000,MGYG000068154:0.0000000000):0.0000000000,
		MGYG000229244:0.0000000000):0.0000000000,MGYG000092525:0.0000000000):0.0000000000,
		MGYG000227839:0.0000000000):0.0000000000,MGYG000271530:0.0000000000):0.0000000000,
		MGYG000088146:0.0000000000):0.0000000000,MGYG000160676:0.0000000000):0.0000000000,
		MGYG000283515:0.0000000000):0.0000000000,MGYG000286354:0.0000000000):0.0000000000,
		MGYG000210416:0.0000000000):0.0000000000,MGYG000083922:0.0000000000):0.0000000000,
		MGYG000053729:0.0000000000):0.0000000000,MGYG000256002:0.0000000000):0.0000000000,
		MGYG000042910:0.0000000000):0.0000000000,MGYG000165332:0.0000000000):0.0000000000,
		MGYG000195678:0.0000000000):0.0000000000,MGYG000278735:0.0000000000):0.0000000000,
		MGYG000243226:0.0000000000):0.0000000000,MGYG000215756:0.0000000000):0.0000000000,
		MGYG000085411:0.0000000000):0.0000000000,MGYG000139691:0.0000000000):0.0000000000,
		MGYG000275203:0.0000000000):0.0000000000,MGYG000100788:0.0000000000):0.0000000000,
		MGYG000286830:0.0000000000):0.0000000000,MGYG000036499:0.0000000000):0.0000029122)
		:0.0007203438):0.0017625012,MGYG000068262:0.0067502938):0.0027506564):0.0071396528,
		MGYG000112337:0.0008795585):0.0107009083,(((((((MGYG000144678:0.0586828501,
		(MGYG000003152:0.0081982776,MGYG000136974:0.0095603681):0.0163355059):0.0237035043,
		(((MGYG000083824:0.0000029122,MGYG000216102:0.0000029122):0.0005291361,MGYG000007008:0.0000029723)
		:0.0005131970,MGYG000171355:0.0000020148):0.0403001036):0.0083710269,
		(((MGYG000005389:0.0017467750,((((MGYG000040125:0.0010275163,MGYG000056508:0.0000029122)
		:0.0000019957,MGYG000174114:0.0000029122):0.0000021499,MGYG000189648:0.0005137176)
		:0.0000029895,((MGYG000069158:0.0000029122,MGYG000180150:0.0000029122):0.0000020443,
		MGYG000228950:0.0010260422):0.0005135849):0.0055631201):0.0099929647,
		(MGYG000265110:0.0000029122,MGYG000281728:0.0000029122):0.0064062394):0.0345974638,
		((MGYG000170362:0.0343833842,MGYG000005275:0.0507535796):0.0369220697,(MGYG000150309:0.0005807502,
		(MGYG000003912:0.0005177039,MGYG000188854:0.0005151949):0.0004690187):0.0549591914)
		:0.0075658697):0.0129064265):0.0134900956,(((MGYG000188522:0.0010406616,
		((MGYG000035465:0.0000000000,MGYG000196274:0.0000000000):0.0000029122,MGYG000081921:0.0000029122)
		:0.0000020349):0.0005132778,MGYG000102736:0.0000022142):0.0010726326,
		MGYG000008242:0.0020048807):0.0387171654):0.0130138651,MGYG000266928:0.0510180591)
		:0.0606582094,MGYG000203733:0.1182377132):0.0399271970,(((MGYG000005932:0.0015372260,
		MGYG000178587:0.0000029122):0.0027028853,MGYG000200486:0.0051304846):0.0040582037,
		((((((((((((((MGYG000010093:0.0000000000,MGYG000252991:0.0000000000):0.0000000000,
		MGYG000233465:0.0000000000):0.0000000000,MGYG000207907:0.0000000000):0.0000000000,
		MGYG000086186:0.0000000000):0.0000000000,MGYG000245262:0.0000000000):0.0000000000,
		MGYG000065591:0.0000000000):0.0000000000,MGYG000283098:0.0000000000):0.0000000000,
		MGYG000230916:0.0000000000):0.0000000000,MGYG000044335:0.0000000000):0.0000029122,
		MGYG000237152:0.0000029122):0.0000029123,(MGYG000016615:0.0005125228,MGYG000051934:0.0005131574)
		:0.0000029123):0.0000029123,MGYG000065352:0.0005124028):0.0037020030,
		((((((((((((((MGYG000023690:0.0000000000,MGYG000249718:0.0000000000):0.0000000000,
		MGYG000252199:0.0000000000):0.0000000000,MGYG000096724:0.0000000000):0.0000000000,
		MGYG000254157:0.0000000000):0.0000000000,MGYG000140861:0.0000000000):0.0000000000,
		MGYG000236433:0.0000000000):0.0000000000,MGYG000171448:0.0000000000):0.0000000000,
		MGYG000282640:0.0000000000):0.0000000000,MGYG000027322:0.0000000000):0.0000029122,
		MGYG000024762:0.0000029122):0.0000029123,(((MGYG000093059:0.0000029122,MGYG000120168:0.0000029122)
		:0.0005128781,MGYG000189869:0.0000029122):0.0005127552,MGYG000253643:0.0010270661)
		:0.0000029123):0.0000029123,(MGYG000080262:0.0000020333,MGYG000090941:0.0005135837)
		:0.0005127554):0.0000029123,MGYG000185390:0.0005129314):0.0000020433,
		MGYG000280661:0.0006878938):0.0009241517):0.0221996097,((MGYG000099430:0.0000029122,
		MGYG000231339:0.0050551189):0.0000025246,MGYG000187151:0.0000029122):0.0000023905)
		:0.0005723959):0.0261268671):0.0405263138):0.0080191232,((MGYG000096438:0.0866624174,
		MGYG000255354:0.0000029167):0.0012566000,MGYG000264929:0.0104847108):0.0051830517)
		:0.0598987258,MGYG000007849:0.0110970167):0.0441374579,((((((((((MGYG000028734:0.0000029122,
		(((MGYG000208748:0.0015570643,((((((((((((MGYG000007497:0.0000000000,MGYG000043823:0.0000000000)
		:0.0000000000,MGYG000251385:0.0000000000):0.0000000000,MGYG000047089:0.0000000000)
		:0.0000000000,MGYG000053891:0.0000000000):0.0000000000,MGYG000203329:0.0000000000)
		:0.0000029122,MGYG000030211:0.0000029122):0.0000029123,(MGYG000092940:0.0006488270,
		MGYG000216469:0.0022776127):0.0000029123):0.0000028158,(((MGYG000117658:0.0000000000,
		MGYG000225610:0.0000000000):0.0000029122,MGYG000223775:0.0000029122):0.0000029123,
		MGYG000228819:0.0000029122):0.0005689969):0.0005552279,(MGYG000054128:0.0028729734,
		(MGYG000078778:0.0000029122,MGYG000199084:0.0000029122):0.0209881344):0.0011030663)
		:0.0028352201,MGYG000054472:0.0011204521):0.0135964072,MGYG000218660:0.0000023499)
		:0.0046666263,MGYG000249968:0.0000029122):0.0030915412):0.0000027600,
		MGYG000106047:0.0000023051):0.0000022389,MGYG000007503:0.0000029122):0.0000029789)
		:0.0010472678,MGYG000207506:0.0000029122):0.0000011578,MGYG000015151:0.0000029122)
		:0.0000012519,MGYG000057337:0.0000029122):0.0000010720,MGYG000259402:0.0000029122)
		:0.0000019861,((MGYG000122658:0.0009533701,MGYG000272419:0.0005227784):0.0000012328,
		MGYG000249151:0.0000029122):0.0005255242):0.0000015699,
		((((((((((((((MGYG000255266:0.0000022091,((MGYG000016448:0.0000029122,MGYG000037641:0.0004969146)
		:0.0000169173,MGYG000275449:0.0000028865):0.0105529452):0.0000023093,
		((((MGYG000083793:0.0000000000,MGYG000281657:0.0000000000):0.0000000000,MGYG000229188:0.0000000000)
		:0.0000029122,MGYG000099752:0.0000029122):0.0000029123,MGYG000090747:0.0000029122)
		:0.0005167315):0.0000024361,(((MGYG000021262:0.0000000000,MGYG000265660:0.0000000000)
		:0.0000000000,MGYG000180854:0.0000000000):0.0000029122,MGYG000098698:0.0000029122)
		:0.0005255982):0.0004738410,((((MGYG000010616:0.0000000000,MGYG000254377:0.0000000000)
		:0.0000000000,MGYG000025112:0.0000000000):0.0000024584,MGYG000194317:0.0000029122)
		:0.0010524375,(MGYG000103671:0.0000029122,MGYG000233072:0.0000029122):0.0000022589)
		:0.0005256489):0.0000015796,(MGYG000101563:0.0000029122,MGYG000200567:0.0000029122)
		:0.0005256575):0.0000010482,((MGYG000021120:0.0000020862,MGYG000283799:0.0000020862)
		:0.0005094836,MGYG000228324:0.0000029122):0.0000164823):0.0000014015,
		(((((((MGYG000013148:0.0000000000,MGYG000137261:0.0000000000):0.0000000000,
		MGYG000220891:0.0000000000):0.0000000000,MGYG000250473:0.0000000000):0.0000000000,
		MGYG000139201:0.0000000000):0.0000000000,MGYG000022737:0.0000000000):0.0000000000,
		MGYG000127368:0.0000000000):0.0000000000,MGYG000222523:0.0000000000):0.0000029122)
		:0.0000015721,MGYG000040098:0.0005256057):0.0000020893,(MGYG000174011:0.0000029122,
		(MGYG000256196:0.0000029122,MGYG000258064:0.0004253141):0.0000018223):0.0000984656)
		:0.0000012852,
		(((((((((((((((((((((((((((((((((((((((((((((((((((((((((((((((((((((((((((((((((((((((((((((((((((((((((((((((((((((((((((((((((((((((((((((((((((MGYG000009349:0.0000000000,
		MGYG000218278:0.0000000000):0.0000000000,MGYG000153626:0.0000000000):0.0000000000,
		MGYG000136720:0.0000000000):0.0000000000,MGYG000210550:0.0000000000):0.0000000000,
		MGYG000247271:0.0000000000):0.0000000000,MGYG000097459:0.0000000000):0.0000000000,
		MGYG000059786:0.0000000000):0.0000000000,MGYG000175395:0.0000000000):0.0000000000,
		MGYG000121918:0.0000000000):0.0000000000,MGYG000236640:0.0000000000):0.0000000000,
		MGYG000236515:0.0000000000):0.0000000000,MGYG000173849:0.0000000000):0.0000000000,
		MGYG000147408:0.0000000000):0.0000000000,MGYG000084443:0.0000000000):0.0000000000,
		MGYG000031581:0.0000000000):0.0000000000,MGYG000272104:0.0000000000):0.0000000000,
		MGYG000086882:0.0000000000):0.0000000000,MGYG000093826:0.0000000000):0.0000000000,
		MGYG000286231:0.0000000000):0.0000000000,MGYG000187283:0.0000000000):0.0000000000,
		MGYG000111902:0.0000000000):0.0000000000,MGYG000167722:0.0000000000):0.0000000000,
		MGYG000157083:0.0000000000):0.0000000000,MGYG000197402:0.0000000000):0.0000000000,
		MGYG000164263:0.0000000000):0.0000000000,MGYG000043278:0.0000000000):0.0000000000,
		MGYG000270555:0.0000000000):0.0000000000,MGYG000024960:0.0000000000):0.0000000000,
		MGYG000264948:0.0000000000):0.0000000000,MGYG000096027:0.0000000000):0.0000000000,
		MGYG000125667:0.0000000000):0.0000000000,MGYG000102400:0.0000000000):0.0000000000,
		MGYG000130089:0.0000000000):0.0000000000,MGYG000181262:0.0000000000):0.0000000000,
		MGYG000241924:0.0000000000):0.0000000000,MGYG000134262:0.0000000000):0.0000000000,
		MGYG000187328:0.0000000000):0.0000000000,MGYG000153215:0.0000000000):0.0000000000,
		MGYG000226960:0.0000000000):0.0000000000,MGYG000255194:0.0000000000):0.0000000000,
		MGYG000087908:0.0000000000):0.0000000000,MGYG000270057:0.0000000000):0.0000000000,
		MGYG000120278:0.0000000000):0.0000000000,MGYG000010586:0.0000000000):0.0000000000,
		MGYG000013706:0.0000000000):0.0000000000,MGYG000206176:0.0000000000):0.0000000000,
		MGYG000036744:0.0000000000):0.0000000000,MGYG000099645:0.0000000000):0.0000000000,
		MGYG000222751:0.0000000000):0.0000000000,MGYG000108100:0.0000000000):0.0000000000,
		MGYG000249349:0.0000000000):0.0000000000,MGYG000134392:0.0000000000):0.0000000000,
		MGYG000257941:0.0000000000):0.0000000000,MGYG000257263:0.0000000000):0.0000000000,
		MGYG000197599:0.0000000000):0.0000000000,MGYG000143527:0.0000000000):0.0000000000,
		MGYG000084332:0.0000000000):0.0000000000,MGYG000239932:0.0000000000):0.0000000000,
		MGYG000042977:0.0000000000):0.0000000000,MGYG000093066:0.0000000000):0.0000000000,
		MGYG000062872:0.0000000000):0.0000000000,MGYG000128369:0.0000000000):0.0000000000,
		MGYG000186006:0.0000000000):0.0000000000,MGYG000260180:0.0000000000):0.0000000000,
		MGYG000064398:0.0000000000):0.0000000000,MGYG000233759:0.0000000000):0.0000000000,
		MGYG000252147:0.0000000000):0.0000000000,MGYG000273007:0.0000000000):0.0000000000,
		MGYG000041686:0.0000000000):0.0000000000,MGYG000046903:0.0000000000):0.0000000000,
		MGYG000108095:0.0000000000):0.0000000000,MGYG000098712:0.0000000000):0.0000000000,
		MGYG000135383:0.0000000000):0.0000000000,MGYG000263409:0.0000000000):0.0000000000,
		MGYG000032808:0.0000000000):0.0000000000,MGYG000258879:0.0000000000):0.0000000000,
		MGYG000281543:0.0000000000):0.0000000000,MGYG000196373:0.0000000000):0.0000000000,
		MGYG000216319:0.0000000000):0.0000000000,MGYG000069922:0.0000000000):0.0000000000,
		MGYG000203540:0.0000000000):0.0000000000,MGYG000120091:0.0000000000):0.0000000000,
		MGYG000163917:0.0000000000):0.0000000000,MGYG000237981:0.0000000000):0.0000000000,
		MGYG000054991:0.0000000000):0.0000000000,MGYG000235636:0.0000000000):0.0000000000,
		MGYG000155787:0.0000000000):0.0000000000,MGYG000281625:0.0000000000):0.0000000000,
		MGYG000244641:0.0000000000):0.0000000000,MGYG000276758:0.0000000000):0.0000000000,
		MGYG000062454:0.0000000000):0.0000000000,MGYG000215973:0.0000000000):0.0000000000,
		MGYG000277993:0.0000000000):0.0000000000,MGYG000169273:0.0000000000):0.0000000000,
		MGYG000262045:0.0000000000):0.0000000000,MGYG000102152:0.0000000000):0.0000000000,
		MGYG000232835:0.0000000000):0.0000000000,MGYG000152664:0.0000000000):0.0000000000,
		MGYG000151404:0.0000000000):0.0000000000,MGYG000118768:0.0000000000):0.0000000000,
		MGYG000110546:0.0000000000):0.0000000000,MGYG000248454:0.0000000000):0.0000000000,
		MGYG000235534:0.0000000000):0.0000000000,MGYG000238284:0.0000000000):0.0000000000,
		MGYG000125533:0.0000000000):0.0000000000,MGYG000166422:0.0000000000):0.0000000000,
		MGYG000200621:0.0000000000):0.0000000000,MGYG000073173:0.0000000000):0.0000000000,
		MGYG000090854:0.0000000000):0.0000000000,MGYG000198797:0.0000000000):0.0000000000,
		MGYG000135895:0.0000000000):0.0000000000,MGYG000120364:0.0000000000):0.0000000000,
		MGYG000147358:0.0000000000):0.0000000000,MGYG000022972:0.0000000000):0.0000000000,
		MGYG000244888:0.0000000000):0.0000000000,MGYG000129108:0.0000000000):0.0000000000,
		MGYG000134120:0.0000000000):0.0000000000,MGYG000161046:0.0000000000):0.0000000000,
		MGYG000084605:0.0000000000):0.0000000000,MGYG000137099:0.0000000000):0.0000000000,
		MGYG000162745:0.0000000000):0.0000000000,MGYG000049197:0.0000000000):0.0000000000,
		MGYG000016013:0.0000000000):0.0000000000,MGYG000179910:0.0000000000):0.0000000000,
		MGYG000058761:0.0000000000):0.0000000000,MGYG000240718:0.0000000000):0.0000000000,
		MGYG000174535:0.0000000000):0.0000000000,MGYG000075805:0.0000000000):0.0000000000,
		MGYG000101386:0.0000000000):0.0000000000,MGYG000120167:0.0000000000):0.0000000000,
		MGYG000270135:0.0000000000):0.0000000000,MGYG000278439:0.0000000000):0.0000000000,
		MGYG000011887:0.0000000000):0.0000000000,MGYG000174955:0.0000000000):0.0000000000,
		MGYG000104876:0.0000000000):0.0000000000,MGYG000103248:0.0000000000):0.0000000000,
		MGYG000137404:0.0000000000):0.0000000000,MGYG000069247:0.0000000000):0.0000000000,
		MGYG000215411:0.0000000000):0.0000000000,MGYG000039054:0.0000000000):0.0000000000,
		MGYG000185428:0.0000000000):0.0000000000,MGYG000211583:0.0000000000):0.0000000000,
		MGYG000019146:0.0000000000):0.0000000000,MGYG000165328:0.0000000000):0.0000000000,
		MGYG000012069:0.0000000000):0.0000000000,MGYG000145736:0.0000000000):0.0000000000,
		MGYG000210105:0.0000000000):0.0000029122):0.0000013503,MGYG000095156:0.0010518443)
		:0.0000013217,(MGYG000031687:0.0000029122,MGYG000047136:0.0000029122):0.0005256086)
		:0.0000011595,MGYG000106562:0.0000029122):0.0000015700,MGYG000043349:0.0000029122)
		:0.0000010197):0.0005168294,(((MGYG000010827:0.0005255086,MGYG000011114:0.0015748055)
		:0.0000020474,(((((MGYG000019461:0.0000000000,MGYG000220024:0.0000000000):0.0000019958,
		MGYG000209957:0.0000029434):0.0005254982,(MGYG000028060:0.0049917204,(((MGYG000031344:0.0000029122,
		MGYG000239803:0.0000029122):0.0005259765,MGYG000227390:0.0000029122):0.0000029123,
		(MGYG000191634:0.0000029122,MGYG000216635:0.0000029122):0.0010518226):0.0010451270)
		:0.0021119030):0.0000020350,(MGYG000120969:0.0000029122,MGYG000123564:0.0000029122)
		:0.0005255146):0.0000029123,MGYG000041946:0.0000029122):0.0000020252):0.0000029123,
		(((((((((((((((((((((((((((((((((MGYG000031725:0.0000000000,MGYG000221363:0.0000000000)
		:0.0000000000,MGYG000110358:0.0000000000):0.0000000000,MGYG000072853:0.0000000000)
		:0.0000000000,MGYG000268899:0.0000000000):0.0000000000,MGYG000153474:0.0000000000)
		:0.0000000000,MGYG000141138:0.0000000000):0.0000000000,MGYG000088161:0.0000000000)
		:0.0000000000,MGYG000067101:0.0000000000):0.0000000000,MGYG000247175:0.0000000000)
		:0.0000000000,MGYG000278863:0.0000000000):0.0000000000,MGYG000121793:0.0000000000)
		:0.0000000000,MGYG000148310:0.0000000000):0.0000000000,MGYG000112122:0.0000000000)
		:0.0000000000,MGYG000206842:0.0000000000):0.0000000000,MGYG000143107:0.0000000000)
		:0.0000000000,MGYG000047387:0.0000000000):0.0000000000,MGYG000092060:0.0000000000)
		:0.0000000000,MGYG000128583:0.0000000000):0.0000000000,MGYG000185790:0.0000000000)
		:0.0000000000,MGYG000221079:0.0000000000):0.0000000000,MGYG000229505:0.0000000000)
		:0.0000000000,MGYG000234032:0.0000000000):0.0000000000,MGYG000135562:0.0000000000)
		:0.0000000000,MGYG000045125:0.0000000000):0.0000000000,MGYG000268023:0.0000000000)
		:0.0000000000,MGYG000073795:0.0000000000):0.0000000000,MGYG000129216:0.0000000000)
		:0.0000000000,MGYG000112772:0.0000000000):0.0000000000,MGYG000124857:0.0000000000)
		:0.0000000000,MGYG000109361:0.0000000000):0.0000000000,MGYG000084063:0.0000000000)
		:0.0000000000,MGYG000217390:0.0000000000):0.0000029122,MGYG000269279:0.0000029122)
		:0.0000024356):0.0000020094):0.0000020368,MGYG000040816:0.0005259825):0.0010062352,
		MGYG000130650:0.0010254042):0.0454586191):0.0407872113,((((((((MGYG000000956:0.0000000000,
		MGYG000192787:0.0000000000):0.0000000000,MGYG000078276:0.0000000000):0.0000000000,
		MGYG000281318:0.0000000000):0.0000029122,MGYG000046421:0.0000029122):0.0004953100,
		(MGYG000241527:0.0004829185,MGYG000277643:0.0000029122):0.0000029366):0.0763878191,
		(((MGYG000132475:0.1177600935,MGYG000006310:0.0814110898):0.0234509168,
		((((MGYG000164225:0.0000029122,MGYG000088677:0.0000023045):0.0499205399,
		((MGYG000247318:0.0000029122,(MGYG000014737:0.0000029122,MGYG000185873:0.0000029122):0.0000029123)
		:0.0107399854,(MGYG000028911:0.0000029528,(MGYG000066813:0.0010351028,(MGYG000274539:0.0000029122,
		MGYG000286468:0.0000029122):0.0000029123):0.0005152185):0.0229732467):0.0212662789)
		:0.0339162335,MGYG000007276:0.0517435689):0.0108384267,((MGYG000001795:0.0000029122,
		MGYG000204178:0.0005841803):0.0535145151,MGYG000019648:0.0600396407):0.0119942452)
		:0.0309708185):0.0200559361,((((MGYG000256805:0.0005020199,MGYG000205475:0.0004868384)
		:0.0000029429,((((((((MGYG000094012:0.0000000000,MGYG000182662:0.0000000000):0.0000000000,
		MGYG000190973:0.0000000000):0.0000000000,MGYG000287694:0.0000000000):0.0000000000,
		MGYG000116641:0.0000000000):0.0000000000,MGYG000256646:0.0000000000):0.0000000000,
		MGYG000269814:0.0000000000):0.0000000000,MGYG000277923:0.0000000000):0.0000029122,
		MGYG000115075:0.0000029122):0.0000029123):0.0005017439,MGYG000228747:0.0004716452)
		:0.0443666879,(MGYG000005884:0.0000029122,MGYG000250623:0.0000029122):0.0375187856)
		:0.0293389017):0.0472194563):0.0105814408,((MGYG000254007:0.0162397949,
		(((((((((((((((((((((((MGYG000007424:0.0000000000,MGYG000121470:0.0000000000):0.0000000000,
		MGYG000092270:0.0000000000):0.0000000000,MGYG000267380:0.0000000000):0.0000000000,
		MGYG000145841:0.0000000000):0.0000000000,MGYG000195046:0.0000000000):0.0000000000,
		MGYG000202637:0.0000000000):0.0000000000,MGYG000278936:0.0000000000):0.0000000000,
		MGYG000016178:0.0000000000):0.0000000000,MGYG000244884:0.0000000000):0.0000000000,
		MGYG000199652:0.0000000000):0.0000000000,MGYG000194911:0.0000000000):0.0000000000,
		MGYG000107922:0.0000000000):0.0000029122,MGYG000013262:0.0000029122):0.0000029123,
		(((((MGYG000050760:0.0000000000,MGYG000261991:0.0000000000):0.0000000000,
		MGYG000225685:0.0000000000):0.0000000000,MGYG000219775:0.0000000000):0.0000029122,
		MGYG000196331:0.0000029122):0.0005921955,MGYG000239736:0.0005923851):0.0000029123)
		:0.0000029123,(((((((MGYG000055151:0.0000000000,MGYG000220686:0.0000000000):0.0000000000,
		MGYG000197783:0.0000000000):0.0000000000,MGYG000165680:0.0000000000):0.0000000000,
		MGYG000255473:0.0000000000):0.0000029122,MGYG000126798:0.0000029122):0.0000029123,
		MGYG000055913:0.0005923206):0.0005922693,MGYG000216064:0.0005922203):0.0000029123)
		:0.0002518325,MGYG000026860:0.0101309848):0.0003447043,MGYG000230302:0.0005923626)
		:0.0000029123,((((((((((((((((((((((((((((((MGYG000016007:0.0000000000,
		MGYG000261425:0.0000000000):0.0000000000,MGYG000094690:0.0000000000):0.0000000000,
		MGYG000120612:0.0000000000):0.0000000000,MGYG000267628:0.0000000000):0.0000000000,
		MGYG000092861:0.0000000000):0.0000000000,MGYG000027767:0.0000000000):0.0000000000,
		MGYG000198493:0.0000000000):0.0000000000,MGYG000245730:0.0000000000):0.0000000000,
		MGYG000031930:0.0000000000):0.0000000000,MGYG000042141:0.0000000000):0.0000000000,
		MGYG000048710:0.0000000000):0.0000000000,MGYG000151382:0.0000000000):0.0000000000,
		MGYG000271053:0.0000000000):0.0000000000,MGYG000112864:0.0000000000):0.0000000000,
		MGYG000071244:0.0000000000):0.0000000000,MGYG000117985:0.0000000000):0.0000000000,
		MGYG000237641:0.0000000000):0.0000000000,MGYG000145867:0.0000000000):0.0000000000,
		MGYG000039889:0.0000000000):0.0000000000,MGYG000074433:0.0000000000):0.0000000000,
		MGYG000082521:0.0000000000):0.0000000000,MGYG000034656:0.0000000000):0.0000000000,
		MGYG000138188:0.0000000000):0.0000000000,MGYG000090512:0.0000000000):0.0000000000,
		MGYG000034411:0.0000000000):0.0000000000,MGYG000068232:0.0000000000):0.0000000000,
		MGYG000194513:0.0000000000):0.0000000000,MGYG000145726:0.0000000000):0.0000000000,
		MGYG000229028:0.0000000000):0.0000000000,MGYG000036749:0.0000000000):0.0000029122)
		:0.0000029123,MGYG000016352:0.0000029122):0.0000020022,((MGYG000023117:0.0005923627,
		(MGYG000183421:0.0000029122,MGYG000190647:0.0000029122):0.0005926473):0.0000029123,
		MGYG000090973:0.0000029122):0.0000029123):0.0000029123,(MGYG000193441:0.0006141474,
		MGYG000220963:0.0005922869):0.0000029123):0.0000029123,((((((MGYG000029806:0.0000000000,
		MGYG000094579:0.0000000000):0.0000000000,MGYG000127346:0.0000000000):0.0000000000,
		MGYG000061977:0.0000000000):0.0000000000,MGYG000085197:0.0000000000):0.0000000000,
		MGYG000094482:0.0000000000):0.0000029122,MGYG000055930:0.0000029122):0.0005925402)
		:0.0000021436,MGYG000267801:0.0005923548):0.0034128434):0.0426657198,
		(((MGYG000003099:0.0000029122,MGYG000278555:0.0000029122):0.0000029123,MGYG000045493:0.0005980946)
		:0.0294886825,MGYG000012335:0.0289652160):0.0141678029):0.0125230975):0.0172757546,
		(((MGYG000000653:0.0000029122,MGYG000249039:0.0000029122):0.0000021242,
		((MGYG000178047:0.0000000000,MGYG000202568:0.0000000000):0.0000029122,MGYG000187991:0.0000029122)
		:0.0005925520):0.0608386945,MGYG000248532:0.0389496961):0.0120759054):0.0270841003)
		:0.0347208279,(MGYG000234811:0.0000020297,MGYG000000305:0.0000021192):0.1789243717)
		:0.0803650173,((((((MGYG000117839:0.0024824085,(MGYG000122222:0.0000029122,
		MGYG000185747:0.0000029122):0.0017881070):0.0728195916,((MGYG000191997:0.0004451124,
		MGYG000003991:0.0006222794):0.0389156314,(MGYG000003880:0.0000023818,MGYG000081036:0.0012853329)
		:0.0391630803):0.0409656979):0.0309909014,(((((((MGYG000217710:0.0004989551,
		(MGYG000237338:0.0000029122,MGYG000279446:0.0000029122):0.0000029123):0.0004845276,
		(MGYG000090035:0.0000029122,MGYG000287469:0.0005161629):0.0000021741):0.0000021342,
		(((((MGYG000035987:0.0000000000,MGYG000147208:0.0000000000):0.0000000000,
		MGYG000167060:0.0000000000):0.0000029122,MGYG000053061:0.0000029122):0.0000029020,
		MGYG000172626:0.0000020118):0.0004835647,MGYG000241726:0.0000022620):0.0004836588)
		:0.0004836528,MGYG000145085:0.0004836785):0.0000019970,MGYG000267189:0.0000029122)
		:0.0156189080,((((MGYG000001085:0.0000029122,MGYG000171538:0.0000029122):0.0000029123,
		MGYG000194581:0.0000029122):0.0000029123,(((((((MGYG000019421:0.0000000000,
		MGYG000286015:0.0000000000):0.0000000000,MGYG000182438:0.0000000000):0.0000000000,
		MGYG000131652:0.0000000000):0.0000029122,MGYG000052617:0.0000029122):0.0000026801,
		MGYG000195247:0.0005174856):0.0000029123,MGYG000176444:0.0005165407):0.0005168121,
		(MGYG000022351:0.0005163028,(((MGYG000084940:0.0000000000,MGYG000172974:0.0000000000):0.0000000000,
		MGYG000222113:0.0000000000):0.0000026463,MGYG000102644:0.0000029122):0.0000029123)
		:0.0005162679):0.0005164990):0.0005162030,MGYG000229713:0.0000029122):0.0167987017)
		:0.0651898281,((((MGYG000000672:0.0000029122,MGYG000040467:0.0000029122):0.0000023119,
		(MGYG000043666:0.0000029122,MGYG000052501:0.0000029122):0.0000029123):0.0000029123,
		(MGYG000030000:0.0005708482,MGYG000189346:0.0011465349):0.0005721031):0.0179553930,
		(((((((MGYG000036477:0.0000000000,MGYG000288141:0.0000000000):0.0000000000,
		MGYG000231965:0.0000000000):0.0000029122,MGYG000201600:0.0000029122):0.0000029123,
		((MGYG000120309:0.0011384777,MGYG000263361:0.0005288343):0.0000023881,(MGYG000201133:0.0000029122,
		MGYG000256502:0.0005298976):0.0000012530):0.0000020452):0.0005293936,
		((((MGYG000046818:0.0000000000,MGYG000160610:0.0000000000):0.0000000000,MGYG000269350:0.0000000000)
		:0.0000000000,MGYG000215148:0.0000000000):0.0000019979,MGYG000105801:0.0000029122)
		:0.0000027569):0.0000029123,(MGYG000132817:0.0000000000,MGYG000274699:0.0000000000)
		:0.0000029122):0.0000029123,MGYG000241839:0.0000029122):0.0071160425):0.0729673026)
		:0.0176996400):0.0515711867,(((MGYG000073639:0.0005008482,(MGYG000018585:0.0000029122,
		MGYG000023625:0.0009707777):0.0004860913):0.0019408291,MGYG000096382:0.0000020084)
		:0.0025105856,MGYG000260773:0.0008869295):0.0516914929):0.0737963154,
		((MGYG000001772:0.0000029122,MGYG000202629:0.0000029122):0.0063380908,((MGYG000002564:0.0000029122,
		MGYG000006711:0.0000029122):0.0000022645,MGYG000146379:0.0000029122):0.0065155712)
		:0.0671433409):0.1028965599,(((((((((((((((((((((((((((MGYG000238291:0.0000029122,
		MGYG000038425:0.0006533369):0.0000013413,(((MGYG000010016:0.0000029122,
		((((((((((((MGYG000011054:0.0000000000,MGYG000137708:0.0000000000):0.0000000000,
		MGYG000195450:0.0000000000):0.0000000000,MGYG000076037:0.0000000000):0.0000000000,
		MGYG000162747:0.0000000000):0.0000029122,MGYG000066833:0.0000029122):0.0000029123,
		MGYG000182454:0.0005590997):0.0000029123,((((MGYG000071956:0.0000000000,MGYG000174635:0.0000000000)
		:0.0000000000,MGYG000134383:0.0000000000):0.0000029122,MGYG000079314:0.0000029122)
		:0.0000029123,MGYG000099248:0.0015307286):0.0000020859):0.0005378982,
		((((((MGYG000063706:0.0000000000,MGYG000147457:0.0000000000):0.0000000000,
		MGYG000193251:0.0000000000):0.0000000000,MGYG000141005:0.0000000000):0.0000000000,
		MGYG000194067:0.0000000000):0.0000000000,MGYG000205339:0.0000000000):0.0000029122,
		MGYG000104562:0.0000029122):0.0000020369):0.0000022719,(((MGYG000056583:0.0000000000,
		MGYG000132442:0.0000000000):0.0000000000,MGYG000289195:0.0000000000):0.0000029122,
		MGYG000112819:0.0000029122):0.0000029123):0.0000027095,(((MGYG000064723:0.0000029122,
		MGYG000109850:0.0000029122):0.0000029410,MGYG000102209:0.0006555366):0.0011661735,
		MGYG000109084:0.0000029122):0.0000021497):0.0005258256,((((((MGYG000015544:0.0000029122,
		((MGYG000029826:0.0000019986,((MGYG000046003:0.0000029122,(MGYG000128374:0.0000029122,
		(MGYG000224668:0.0025990553,MGYG000227925:0.0006576619):0.0000010202):0.0000014113)
		:0.0000026782,MGYG000267167:0.0005583652):0.0000022654):0.0000046770,
		MGYG000140258:0.0010280964):0.0005918344):0.0000020634,((MGYG000087368:0.0000029122,
		MGYG000207870:0.0000029122):0.0000029123,MGYG000259617:0.0000029122):0.0005373920)
		:0.0000024553,MGYG000247218:0.0000029122):0.0000021757,MGYG000048911:0.0000029122)
		:0.0000021771,((((((MGYG000044692:0.0000000000,MGYG000183797:0.0000000000):0.0000000000,
		MGYG000225119:0.0000000000):0.0000000000,MGYG000084795:0.0000000000):0.0000000000,
		MGYG000061630:0.0000000000):0.0000000000,MGYG000085920:0.0000000000):0.0000000000,
		MGYG000142322:0.0000000000):0.0000029122):0.0000027553,((MGYG000025039:0.0006547814,
		MGYG000149144:0.0000029122):0.0006521141,MGYG000132070:0.0000029122):0.0000019976)
		:0.0000022760):0.0000026674,MGYG000221425:0.0000029122):0.0000029192):0.0000029192,
		(((((((((((((MGYG000061446:0.0000000000,MGYG000162256:0.0000000000):0.0000000000,
		MGYG000218343:0.0000000000):0.0000000000,MGYG000112890:0.0000000000):0.0000000000,
		MGYG000104326:0.0000000000):0.0000000000,MGYG000127519:0.0000000000):0.0000000000,
		MGYG000217634:0.0000000000):0.0000000000,MGYG000136192:0.0000000000):0.0000000000,
		MGYG000154394:0.0000000000):0.0000000000,MGYG000102461:0.0000000000):0.0000000000,
		MGYG000134016:0.0000000000):0.0000000000,MGYG000265520:0.0000000000):0.0000000000,
		MGYG000128126:0.0000000000):0.0000029122,MGYG000090527:0.0000029122):0.0000020648)
		:0.0000227806,MGYG000246706:0.0000029122):0.0005758330):0.0000022733,
		((((((((((((((((((((((((((((MGYG000026009:0.0000000000,MGYG000271864:0.0000000000)
		:0.0000000000,MGYG000076319:0.0000000000):0.0000000000,MGYG000111847:0.0000000000)
		:0.0000000000,MGYG000090501:0.0000000000):0.0000000000,MGYG000243693:0.0000000000)
		:0.0000000000,MGYG000061528:0.0000000000):0.0000000000,MGYG000131005:0.0000000000)
		:0.0000000000,MGYG000285038:0.0000000000):0.0000000000,MGYG000239357:0.0000000000)
		:0.0000000000,MGYG000241670:0.0000000000):0.0000000000,MGYG000201306:0.0000000000)
		:0.0000000000,MGYG000095719:0.0000000000):0.0000000000,MGYG000286917:0.0000000000)
		:0.0000000000,MGYG000220487:0.0000000000):0.0000000000,MGYG000089419:0.0000000000)
		:0.0000000000,MGYG000269860:0.0000000000):0.0000000000,MGYG000262095:0.0000000000)
		:0.0000000000,MGYG000074211:0.0000000000):0.0000000000,MGYG000051138:0.0000000000)
		:0.0000000000,MGYG000257436:0.0000000000):0.0000000000,MGYG000268705:0.0000000000)
		:0.0000000000,MGYG000095607:0.0000000000):0.0000000000,MGYG000237911:0.0000000000)
		:0.0000000000,MGYG000146286:0.0000000000):0.0000000000,MGYG000107850:0.0000000000)
		:0.0000000000,MGYG000160923:0.0000000000):0.0000000000,MGYG000120411:0.0000000000)
		:0.0000029122,MGYG000050171:0.0000029122):0.0000029192):0.0000024625,
		(((MGYG000019057:0.0000000000,MGYG000148651:0.0000000000):0.0000029122,MGYG000047582:0.0000029122)
		:0.0000029192,MGYG000144327:0.0000029122):0.0000024887):0.0000024633,
		MGYG000026549:0.0000029122):0.0000024899,MGYG000018672:0.0016780404):0.0000029192,
		(((MGYG000033397:0.0007907981,MGYG000208874:0.0000029122):0.0000010006,(MGYG000064314:0.0000000000,
		MGYG000212322:0.0000000000):0.0000029122):0.0000024926,MGYG000095246:0.0000029122)
		:0.0000029192):0.0000015091,
		((((((((((((((((((((((((((((((((((((((((((((((((((((((((((MGYG000009051:0.0000000000,
		MGYG000160940:0.0000000000):0.0000000000,MGYG000155694:0.0000000000):0.0000000000,
		MGYG000040477:0.0000000000):0.0000000000,MGYG000056979:0.0000000000):0.0000000000,
		MGYG000077775:0.0000000000):0.0000000000,MGYG000193325:0.0000000000):0.0000000000,
		MGYG000124824:0.0000000000):0.0000000000,MGYG000082918:0.0000000000):0.0000000000,
		MGYG000029977:0.0000000000):0.0000000000,MGYG000144640:0.0000000000):0.0000000000,
		MGYG000246190:0.0000000000):0.0000000000,MGYG000042422:0.0000000000):0.0000000000,
		MGYG000078427:0.0000000000):0.0000000000,MGYG000137389:0.0000000000):0.0000000000,
		MGYG000214834:0.0000000000):0.0000000000,MGYG000209813:0.0000000000):0.0000000000,
		MGYG000167416:0.0000000000):0.0000000000,MGYG000287646:0.0000000000):0.0000000000,
		MGYG000231524:0.0000000000):0.0000000000,MGYG000126538:0.0000000000):0.0000000000,
		MGYG000070532:0.0000000000):0.0000000000,MGYG000221803:0.0000000000):0.0000000000,
		MGYG000177962:0.0000000000):0.0000000000,MGYG000282480:0.0000000000):0.0000000000,
		MGYG000262523:0.0000000000):0.0000000000,MGYG000215379:0.0000000000):0.0000000000,
		MGYG000128815:0.0000000000):0.0000000000,MGYG000126072:0.0000000000):0.0000000000,
		MGYG000134269:0.0000000000):0.0000000000,MGYG000070654:0.0000000000):0.0000000000,
		MGYG000094704:0.0000000000):0.0000000000,MGYG000178748:0.0000000000):0.0000000000,
		MGYG000176947:0.0000000000):0.0000000000,MGYG000118875:0.0000000000):0.0000000000,
		MGYG000043450:0.0000000000):0.0000000000,MGYG000074145:0.0000000000):0.0000000000,
		MGYG000123621:0.0000000000):0.0000000000,MGYG000085329:0.0000000000):0.0000000000,
		MGYG000031424:0.0000000000):0.0000000000,MGYG000119090:0.0000000000):0.0000000000,
		MGYG000053050:0.0000000000):0.0000000000,MGYG000231446:0.0000000000):0.0000000000,
		MGYG000224040:0.0000000000):0.0000000000,MGYG000052368:0.0000000000):0.0000000000,
		MGYG000112361:0.0000000000):0.0000000000,MGYG000157692:0.0000000000):0.0000000000,
		MGYG000104165:0.0000000000):0.0000000000,MGYG000053725:0.0000000000):0.0000000000,
		MGYG000102796:0.0000000000):0.0000000000,MGYG000060459:0.0000000000):0.0000000000,
		MGYG000237116:0.0000000000):0.0000000000,MGYG000288578:0.0000000000):0.0000000000,
		MGYG000050051:0.0000000000):0.0000000000,MGYG000047783:0.0000000000):0.0000000000,
		MGYG000031951:0.0000000000):0.0000000000,MGYG000079207:0.0000000000):0.0000000000,
		MGYG000179266:0.0000000000):0.0000000000,MGYG000161420:0.0000000000):0.0000029122)
		:0.0000021479,MGYG000121996:0.0000029122):0.0000023697,MGYG000181567:0.0000022840)
		:0.0194182161,MGYG000149383:0.0079439884):0.0108952073,MGYG000227742:0.0116188704)
		:0.0132258039,MGYG000177901:0.0008630695):0.0148174697,MGYG000263584:0.0122499788)
		:0.0021063085,((((((((MGYG000011805:0.0000000000,MGYG000108594:0.0000000000):0.0000000000,
		MGYG000286427:0.0000000000):0.0000000000,MGYG000049027:0.0000000000):0.0000000000,
		MGYG000153983:0.0000000000):0.0000000000,MGYG000120561:0.0000000000):0.0000000000,
		MGYG000106135:0.0000000000):0.0000029122,(((MGYG000171366:0.0000029122,MGYG000200934:0.0005950013)
		:0.0005949483,MGYG000177666:0.0000029122):0.0000029123,MGYG000029947:0.0000029122)
		:0.0000028926):0.0000029123,((MGYG000049974:0.0068378486,MGYG000223238:0.0000025107)
		:0.0027262521,((MGYG000148445:0.0011898758,MGYG000166341:0.0025153391):0.0000013168,
		MGYG000148645:0.0000027645):0.0000040893):0.0005904998):0.0000025932):0.0005142555,
		(((((((((((((((((((((((((((((((((((((MGYG000014465:0.0000000000,MGYG000164236:0.0000000000)
		:0.0000000000,MGYG000279131:0.0000000000):0.0000000000,MGYG000253498:0.0000000000)
		:0.0000000000,MGYG000279591:0.0000000000):0.0000000000,MGYG000131126:0.0000000000)
		:0.0000000000,MGYG000196169:0.0000000000):0.0000000000,MGYG000270193:0.0000000000)
		:0.0000000000,MGYG000256522:0.0000000000):0.0000000000,MGYG000121109:0.0000000000)
		:0.0000000000,MGYG000087291:0.0000000000):0.0000000000,MGYG000211137:0.0000000000)
		:0.0000000000,MGYG000204577:0.0000000000):0.0000000000,MGYG000246920:0.0000000000)
		:0.0000000000,MGYG000130585:0.0000000000):0.0000000000,MGYG000287402:0.0000000000)
		:0.0000000000,MGYG000054389:0.0000000000):0.0000000000,MGYG000072172:0.0000000000)
		:0.0000000000,MGYG000066496:0.0000000000):0.0000000000,MGYG000212156:0.0000000000)
		:0.0000000000,MGYG000112661:0.0000000000):0.0000000000,MGYG000133748:0.0000000000)
		:0.0000000000,MGYG000188014:0.0000000000):0.0000000000,MGYG000079273:0.0000000000)
		:0.0000000000,MGYG000131631:0.0000000000):0.0000000000,MGYG000084321:0.0000000000)
		:0.0000000000,MGYG000129061:0.0000000000):0.0000000000,MGYG000248141:0.0000000000)
		:0.0000000000,MGYG000184774:0.0000000000):0.0000000000,MGYG000175558:0.0000000000)
		:0.0000000000,MGYG000056847:0.0000000000):0.0000000000,MGYG000254265:0.0000000000)
		:0.0000000000,MGYG000219358:0.0000000000):0.0000000000,MGYG000050439:0.0000000000)
		:0.0000000000,MGYG000095452:0.0000000000):0.0000029122,MGYG000030373:0.0000029122)
		:0.0000029123,(((((MGYG000039815:0.0000000000,MGYG000084578:0.0000000000):0.0000029122,
		MGYG000274429:0.0000029122):0.0000029123,MGYG000085172:0.0000029122):0.0000029123,
		(MGYG000165440:0.0000029122,MGYG000243409:0.0000029122):0.0053643010):0.0005947959,
		MGYG000169874:0.0005947945):0.0000029123):0.0000029123,(((((((((MGYG000020095:0.0000000000,
		MGYG000043014:0.0000000000):0.0000000000,MGYG000038361:0.0000000000):0.0000000000,
		MGYG000241995:0.0000000000):0.0000000000,MGYG000054214:0.0000000000):0.0000029122,
		MGYG000034354:0.0000029122):0.0005946835,(((((MGYG000033161:0.0000000000,
		MGYG000175329:0.0000000000):0.0000000000,MGYG000134272:0.0000000000):0.0000000000,
		MGYG000181966:0.0000000000):0.0000000000,MGYG000176871:0.0000000000):0.0000029122,
		MGYG000131610:0.0000029122):0.0000029123):0.0005947492,(((MGYG000029337:0.0000029122,
		MGYG000133872:0.0000029122):0.0005947962,MGYG000255356:0.0005949759):0.0000028837,
		(((((((MGYG000067319:0.0000000000,MGYG000170173:0.0000000000):0.0000000000,
		MGYG000279935:0.0000000000):0.0000000000,MGYG000209567:0.0000000000):0.0000000000,
		MGYG000238946:0.0000000000):0.0000000000,MGYG000156790:0.0000000000):0.0000000000,
		MGYG000275485:0.0000000000):0.0000029122,MGYG000154097:0.0000029122):0.0000029123)
		:0.0000028836):0.0005948302,(((((MGYG000032329:0.0000000000,MGYG000092950:0.0000000000)
		:0.0000000000,MGYG000076672:0.0000000000):0.0000000000,MGYG000075819:0.0000000000)
		:0.0000029122,MGYG000064084:0.0000029122):0.0000029123,(MGYG000033676:0.0005950962,
		MGYG000176457:0.0005948244):0.0000029123):0.0000021458):0.0005948453,
		(((((((((MGYG000024218:0.0000000000,MGYG000188967:0.0000000000):0.0000000000,
		MGYG000107617:0.0000000000):0.0000000000,MGYG000124082:0.0000000000):0.0000000000,
		MGYG000247336:0.0000000000):0.0000000000,MGYG000283251:0.0000000000):0.0000000000,
		MGYG000076931:0.0000000000):0.0000000000,MGYG000085129:0.0000000000):0.0000000000,
		MGYG000075198:0.0000000000):0.0000029122,MGYG000040474:0.0000029122):0.0000029123)
		:0.0000029123):0.0000029552):0.0000022932,MGYG000224058:0.0017264057):0.0436365149,
		((((((((MGYG000217314:0.0000029122,(MGYG000037127:0.0000029122,MGYG000247971:0.0000029122)
		:0.0015848514):0.0000029123,MGYG000259346:0.0000029122):0.0000029123,
		MGYG000190856:0.0000029122):0.0003994551,MGYG000167815:0.0008619870):0.0000864371,
		(MGYG000096254:0.0072546929,(MGYG000156993:0.0011937929,MGYG000162249:0.0000029122):0.0000022034)
		:0.0004829004):0.0000021583,MGYG000262857:0.0000029122):0.0000029123,
		MGYG000262817:0.0000029122):0.0000029123,MGYG000136182:0.0000029122):0.0020134695)
		:0.0041966639,MGYG000063728:0.0030760559):0.0066251309,((((((((MGYG000010529:0.0000000000,
		MGYG000225034:0.0000000000):0.0000000000,MGYG000177626:0.0000000000):0.0000029122,
		MGYG000044159:0.0000029122):0.0000029123,(MGYG000182609:0.0000029122,MGYG000262565:0.0000029122)
		:0.0005282918):0.0004940572,MGYG000172189:0.0000029122):0.0000339721,
		(((MGYG000065551:0.0000000000,MGYG000095390:0.0000000000):0.0000000000,MGYG000149241:0.0000000000)
		:0.0000029122,MGYG000066039:0.0000029122):0.0000029123):0.0000029123,
		(MGYG000153757:0.0000029122,MGYG000259251:0.0000029122):0.0000029123):0.0000021983,
		(MGYG000105135:0.0000029122,MGYG000135178:0.0000029122):0.0000029123):0.0103031568)
		:0.0080979305,(((((MGYG000245429:0.1047221019,MGYG000010038:0.0034446306):0.0005279475,
		((((MGYG000048618:0.0000000000,MGYG000262096:0.0000000000):0.0000000000,MGYG000195635:0.0000000000)
		:0.0000029122,(MGYG000064581:0.0010682084,(MGYG000076244:0.0000029122,MGYG000110268:0.0000012020)
		:0.0010144066):0.0000020071):0.0000020211,MGYG000099674:0.0000029122):0.0000010826)
		:0.0005709355,MGYG000165461:0.0005366158):0.0057514169,((MGYG000189082:0.0008895751,
		MGYG000215975:0.0000029122):0.0040044218,MGYG000254561:0.0056594281):0.0079997753)
		:0.0078987101,(((MGYG000125028:0.0059427230,(MGYG000004006:0.0005137270,
		((((((MGYG000070671:0.0000000000,MGYG000076047:0.0000000000):0.0000000000,
		MGYG000119455:0.0000000000):0.0000029122,(MGYG000078448:0.0010270707,MGYG000180334:0.0010271878)
		:0.0000029123):0.0000029123,MGYG000195323:0.0000029122):0.0000026318,
		MGYG000141050:0.0005138719):0.0005139792,MGYG000243407:0.0000029784):0.0000023400)
		:0.0044286583):0.0051257855,MGYG000279703:0.0069322065):0.0047667832,
		((MGYG000002082:0.0015410313,MGYG000218935:0.0000029122):0.0005072179,MGYG000191399:0.0005201035)
		:0.0183338436):0.0052955304):0.0058219944):0.0088377598,
		(((((((((((MGYG000004544:0.0000000000,MGYG000224333:0.0000000000):0.0000000000,
		MGYG000147214:0.0000000000):0.0000000000,MGYG000195358:0.0000000000):0.0000000000,
		MGYG000191378:0.0000000000):0.0000000000,MGYG000120153:0.0000000000):0.0000000000,
		MGYG000217452:0.0000000000):0.0000000000,MGYG000258761:0.0000000000):0.0000029122,
		MGYG000063903:0.0005169128):0.0000029123,MGYG000035739:0.0000029122):0.0000022255,
		MGYG000210106:0.0000029122):0.0000021349,MGYG000289245:0.0005168239):0.0237203161)
		:0.0123025013,(MGYG000063617:0.0000024352,MGYG000275534:0.0007654172):0.0374244583)
		:0.0067515563,((((MGYG000051498:0.0000029122,MGYG000119670:0.0000029122):0.0000029123,
		MGYG000178973:0.0000029122):0.0000025419,(MGYG000076735:0.0000029122,MGYG000277129:0.0000029122)
		:0.0004822529):0.0000022905,MGYG000116195:0.0009638633):0.0260251492):0.0118967544,
		(MGYG000000414:0.0000021199,MGYG000017228:0.0005132326):0.0362261685):0.0632182804,
		((MGYG000196835:0.0000029122,((((((((((((((((((((MGYG000006587:0.0000000000,
		MGYG000170865:0.0000000000):0.0000000000,MGYG000216042:0.0000000000):0.0000000000,
		MGYG000132628:0.0000000000):0.0000000000,MGYG000195710:0.0000000000):0.0000000000,
		MGYG000132281:0.0000000000):0.0000000000,MGYG000117178:0.0000000000):0.0000000000,
		MGYG000080666:0.0000000000):0.0000000000,MGYG000137200:0.0000000000):0.0000000000,
		MGYG000126041:0.0000000000):0.0000000000,MGYG000092564:0.0000000000):0.0000000000,
		MGYG000130747:0.0000000000):0.0000000000,MGYG000133285:0.0000000000):0.0000000000,
		MGYG000096615:0.0000000000):0.0000000000,MGYG000029925:0.0000000000):0.0000000000,
		MGYG000273719:0.0000000000):0.0000000000,MGYG000218878:0.0000000000):0.0000000000,
		MGYG000246690:0.0000000000):0.0000000000,MGYG000200620:0.0000000000):0.0000029122,
		(MGYG000042172:0.0000029122,(MGYG000172647:0.0005217411,MGYG000271042:0.0005217424):0.0000029123)
		:0.0000029123):0.0000029123,MGYG000286717:0.0000029122):0.0000023306):0.0109636305,
		MGYG000247158:0.0028049368):0.0705404508):0.0288929422,((((MGYG000279200:0.0005349189,
		MGYG000244537:0.0000029659):0.0005170260,MGYG000225999:0.0000019944):0.0370479783,
		(((MGYG000005816:0.0000029122,(MGYG000075013:0.0015638526,MGYG000084347:0.0005216577):0.0000029123)
		:0.0000027607,MGYG000189855:0.0000029122):0.0000021312,((((MGYG000023080:0.0005210265,
		MGYG000259173:0.0000029122):0.0000029123,(MGYG000106401:0.0000000000,MGYG000181290:0.0000000000)
		:0.0000029122):0.0000029123,MGYG000138881:0.0000029122):0.0000021565,
		(MGYG000121252:0.0015559583,MGYG000202751:0.0010779787):0.0000029123):0.0005196729)
		:0.0237757834):0.0236481330,(((MGYG000069254:0.0005279933,MGYG000029272:0.0005114846)
		:0.0010037543,(MGYG000042829:0.0000029122,MGYG000206426:0.0010201415):0.0005282167)
		:0.0146210298,((((((MGYG000039830:0.0000000000,MGYG000287658:0.0000000000):0.0000000000,
		MGYG000149950:0.0000000000):0.0000000000,MGYG000278908:0.0000000000):0.0000029122,
		MGYG000093296:0.0000029122):0.0000029123,MGYG000140303:0.0000029122):0.0005140762,
		((MGYG000076886:0.0000000000,MGYG000259265:0.0000000000):0.0000029122,MGYG000122692:0.0000029122)
		:0.0000021051):0.0256733027):0.0374005859):0.0440880072):0.0752752540)
		:0.0531158140):0.0234877847,(((MGYG000133934:0.0000020549,MGYG000167754:0.0008710773)
		:0.0315884647,(((((((((((((((((((((MGYG000012546:0.0000000000,MGYG000208686:0.0000000000)
		:0.0000000000,MGYG000269018:0.0000000000):0.0000000000,MGYG000056139:0.0000000000)
		:0.0000000000,MGYG000069715:0.0000000000):0.0000000000,MGYG000270940:0.0000000000)
		:0.0000000000,MGYG000140529:0.0000000000):0.0000000000,MGYG000104440:0.0000000000)
		:0.0000000000,MGYG000080961:0.0000000000):0.0000000000,MGYG000128854:0.0000000000)
		:0.0000000000,MGYG000213704:0.0000000000):0.0000000000,MGYG000041322:0.0000000000)
		:0.0000000000,MGYG000154323:0.0000000000):0.0000000000,MGYG000106940:0.0000000000)
		:0.0000000000,MGYG000265968:0.0000000000):0.0000000000,MGYG000091708:0.0000000000)
		:0.0000029122,MGYG000018129:0.0000029122):0.0010021353,(((((MGYG000022162:0.0000000000,
		MGYG000144037:0.0000000000):0.0000000000,MGYG000177971:0.0000000000):0.0000000000,
		MGYG000274929:0.0000000000):0.0000000000,MGYG000206524:0.0000000000):0.0000029122,
		MGYG000055955:0.0000029122):0.0015250553):0.0005602257,(MGYG000175730:0.0000029122,
		MGYG000266783:0.0000029122):0.0015467028):0.0015432097,((MGYG000100436:0.0000000000,
		MGYG000223369:0.0000000000):0.0000029122,MGYG000138129:0.0000029122):0.0010282931)
		:0.0000023758,MGYG000059882:0.0000029122):0.0036727613,MGYG000253638:0.0009680031)
		:0.0358397724):0.0236520084,(((MGYG000086011:0.0004994322,(((((MGYG000088861:0.0000000000,
		MGYG000243345:0.0000000000):0.0000000000,MGYG000160449:0.0000000000):0.0000000000,
		MGYG000256278:0.0000000000):0.0000029122,MGYG000136297:0.0000029122):0.0000029123,
		MGYG000141455:0.0000029122):0.0000028723):0.0191084873,(((((MGYG000113013:0.0005332864,
		MGYG000134550:0.0000029122):0.0000029123,MGYG000057425:0.0000029122):0.0000029123,
		(((((((MGYG000030492:0.0000000000,MGYG000282133:0.0000000000):0.0000000000,
		MGYG000131115:0.0000000000):0.0000000000,MGYG000141790:0.0000000000):0.0000000000,
		MGYG000267866:0.0000000000):0.0000000000,MGYG000163950:0.0000000000):0.0000000000,
		MGYG000214329:0.0000000000):0.0000000000,MGYG000272769:0.0000000000):0.0000029122)
		:0.0000025034,MGYG000212744:0.0000029122):0.0015495491,MGYG000141405:0.0000029545)
		:0.0185322900):0.0253432553,(MGYG000003908:0.0287344512,MGYG000025301:0.0326325751)
		:0.0223216249):0.0242261779):0.1172751230):0.0829907281,MGYG000203034:0.2184030014)
		:0.2668665321,(MGYG000147533:0.2579319057,(((MGYG000235427:0.0000029122,MGYG000275759:0.0000029122)
		:0.0000024356,(MGYG000098473:0.0000029122,MGYG000236113:0.0000029122):0.0000024529)
		:0.0000021020,MGYG000099203:0.0000029122):0.3003883749):0.3035415731):0.0597452560,
		(((((((((MGYG000230359:0.0000000000,MGYG000282964:0.0000000000):0.0000029122,
		MGYG000275199:0.0000029122):0.0405744119,MGYG000158903:0.0665432923):0.0128044816,
		(((MGYG000006436:0.0000029122,MGYG000226091:0.0009663518):0.0000028778,(MGYG000230946:0.0000029122,
		MGYG000253292:0.0000029122):0.0004813787):0.0704396713,((MGYG000040056:0.0004820296,
		MGYG000201255:0.0000029122):0.0017622120,MGYG000266617:0.0025881557):0.0741278055)
		:0.0183072655):0.1998559491,((MGYG000021280:0.0000000000,MGYG000276984:0.0000000000)
		:0.0000029122,MGYG000032629:0.0000029122):0.2966260128):0.0866503428,
		MGYG000003652:0.4581517094):0.1524113343,(((((((((MGYG000002631:0.0015446413,
		((((((((((MGYG000000317:0.0000000000,MGYG000171190:0.0000000000):0.0000000000,
		MGYG000130412:0.0000000000):0.0000029122,MGYG000047991:0.0000029122):0.0000025404,
		MGYG000029670:0.0004861255):0.0000029123,MGYG000006205:0.0014594989):0.0004862077,
		MGYG000132210:0.0004864107):0.0000025105,(((((((((((((((MGYG000000993:0.0000000000,
		MGYG000136683:0.0000000000):0.0000000000,MGYG000012208:0.0000000000):0.0000000000,
		MGYG000066196:0.0000000000):0.0000000000,MGYG000002634:0.0000000000):0.0000000000,
		MGYG000260711:0.0000000000):0.0000000000,MGYG000066111:0.0000000000):0.0000000000,
		MGYG000037479:0.0000000000):0.0000000000,MGYG000099538:0.0000000000):0.0000000000,
		MGYG000034125:0.0000000000):0.0000000000,MGYG000234428:0.0000000000):0.0000000000,
		MGYG000280258:0.0000000000):0.0000000000,MGYG000019600:0.0000000000):0.0000000000,
		MGYG000089228:0.0000000000):0.0000029122,MGYG000254518:0.0004905480):0.0000029123,
		MGYG000044153:0.0000029122):0.0000029123):0.0004866446,((MGYG000263476:0.0000000000,
		MGYG000283133:0.0000000000):0.0000029122,MGYG000273477:0.0000029122):0.0009716234)
		:0.0004861254,(MGYG000172042:0.0004864075,(MGYG000172788:0.0000029122,MGYG000221273:0.0000029122)
		:0.0004866509):0.0004859888):0.0000029123,MGYG000068814:0.0000029122):0.0000025400)
		:0.0004867402,((MGYG000001088:0.0000029122,MGYG000009816:0.0000029122):0.0000025589,
		(MGYG000118395:0.0000029122,MGYG000255815:0.0000029122):0.0009739929):0.0000029123)
		:0.0004941651,MGYG000001112:0.0004776887):0.0184388987,MGYG000004313:0.0187218963)
		:0.0466524580,((((((((MGYG000100466:0.0000000000,MGYG000270908:0.0000000000):0.0000029122,
		MGYG000126336:0.0000029122):0.0068137974,((((((((MGYG000010322:0.0000025928,
		MGYG000027792:0.0000029122):0.0000021097,((((((((((MGYG000005748:0.0000000000,
		MGYG000225949:0.0000000000):0.0000000000,MGYG000251620:0.0000000000):0.0000000000,
		MGYG000233874:0.0000000000):0.0000000000,MGYG000080826:0.0000000000):0.0000000000,
		MGYG000150462:0.0000000000):0.0000000000,MGYG000124338:0.0000000000):0.0000000000,
		MGYG000268891:0.0000000000):0.0000000000,MGYG000225490:0.0000000000):0.0000000000,
		MGYG000094465:0.0000000000):0.0000000000,MGYG000167766:0.0000000000):0.0000029122)
		:0.0005729113,(MGYG000005271:0.0005018354,((((MGYG000078430:0.0000000000,
		MGYG000213863:0.0000000000):0.0000000000,MGYG000130679:0.0000000000):0.0000000000,
		MGYG000190493:0.0000000000):0.0000029122,MGYG000092926:0.0000029122):0.0000029429)
		:0.0040003030):0.0029590064,MGYG000244808:0.0044314513):0.0011309776,
		(((((MGYG000002816:0.0000000000,MGYG000087094:0.0000000000):0.0000000000,
		MGYG000129670:0.0000000000):0.0000029122,MGYG000047318:0.0000029122):0.0000029123,
		(((MGYG000019128:0.0000013981,MGYG000154688:0.0011893766):0.0000014352,MGYG000065457:0.0011262267)
		:0.0004863246,(MGYG000026044:0.0000029122,MGYG000190615:0.0000029122):0.0000029123)
		:0.0014666013):0.0039541004,MGYG000003372:0.0010719639):0.0047369810):0.0016607417,
		((MGYG000003365.1:0.0005946029,MGYG000003390:0.0006500978):0.0097896046,
		(MGYG000003395:0.0078973334,(((((((((((((MGYG000005053:0.0000000000,MGYG000251679:0.0000000000)
		:0.0000000000,MGYG000111310:0.0000000000):0.0000000000,MGYG000220700:0.0000000000)
		:0.0000029122,MGYG000069501:0.0000029122):0.0004889072,MGYG000065710:0.0004897588)
		:0.0000029123,
		(((((((((((((((((((((((((((((((((((((((((((((((((((((((((((((((((((((((((((((((((((((((((((((((((((((((((((((((((((((((((((((((((((((((((((((((((((((((((((((((((((((((((((((((((((((((((((((((((((((((((((((((((((((((((((((((((((((((((((((((((((((((((((((((((((((((((((((((((((((((((((((((((((((((((((((((((((((((((((((((((((((((((((((((((((((((((((((((((((((((((((((((((((((((((((((((((((((((((((((((…
		MGYG000088318:0.0000000000):0.0000000000,MGYG000263240:0.0000000000):0.0000000000,
		MGYG000079753:0.0000000000):0.0000000000,MGYG000063408:0.0000000000):0.0000000000,
		MGYG000205182:0.0000000000):0.0000000000,MGYG000183846:0.0000000000):0.0000000000,
		MGYG000204761:0.0000000000):0.0000000000,MGYG000277023:0.0000000000):0.0000000000,
		MGYG000231214:0.0000000000):0.0000000000,MGYG000036569:0.0000000000):0.0000000000,
		MGYG000193371:0.0000000000):0.0000000000,MGYG000048174:0.0000000000):0.0000000000,
		MGYG000199632:0.0000000000):0.0000000000,MGYG000110718:0.0000000000):0.0000000000,
		MGYG000045463:0.0000000000):0.0000000000,MGYG000245574:0.0000000000):0.0000000000,
		MGYG000224484:0.0000000000):0.0000000000,MGYG000240185:0.0000000000):0.0000000000,
		MGYG000139562:0.0000000000):0.0000000000,MGYG000088881:0.0000000000):0.0000000000,
		MGYG000079754:0.0000000000):0.0000000000,MGYG000288599:0.0000000000):0.0000000000,
		MGYG000076599:0.0000000000):0.0000000000,MGYG000050788:0.0000000000):0.0000000000,
		MGYG000133704:0.0000000000):0.0000000000,MGYG000045210:0.0000000000):0.0000000000,
		MGYG000109500:0.0000000000):0.0000000000,MGYG000232865:0.0000000000):0.0000000000,
		MGYG000233221:0.0000000000):0.0000000000,MGYG000167232:0.0000000000):0.0000000000,
		MGYG000217386:0.0000000000):0.0000000000,MGYG000039567:0.0000000000):0.0000000000,
		MGYG000128329:0.0000000000):0.0000000000,MGYG000172334:0.0000000000):0.0000000000,
		MGYG000191942:0.0000000000):0.0000000000,MGYG000236949:0.0000000000):0.0000000000,
		MGYG000190474:0.0000000000):0.0000000000,MGYG000287636:0.0000000000):0.0000000000,
		MGYG000176301:0.0000000000):0.0000000000,MGYG000040765:0.0000000000):0.0000000000,
		MGYG000121321:0.0000000000):0.0000000000,MGYG000171234:0.0000000000):0.0000000000,
		MGYG000184708:0.0000000000):0.0000000000,MGYG000052109:0.0000000000):0.0000000000,
		MGYG000144590:0.0000000000):0.0000000000,MGYG000074521:0.0000000000):0.0000000000,
		MGYG000073957:0.0000000000):0.0000000000,MGYG000265401:0.0000000000):0.0000000000,
		MGYG000103025:0.0000000000):0.0000000000,MGYG000189826:0.0000000000):0.0000000000,
		MGYG000063785:0.0000000000):0.0000000000,MGYG000162040:0.0000000000):0.0000000000,
		MGYG000067067:0.0000000000):0.0000000000,MGYG000125049:0.0000000000):0.0000000000,
		MGYG000244173:0.0000000000):0.0000000000,MGYG000076979:0.0000000000):0.0000000000,
		MGYG000135245:0.0000000000):0.0000000000,MGYG000241596:0.0000000000):0.0000000000,
		MGYG000150622:0.0000000000):0.0000000000,MGYG000164541:0.0000000000):0.0000000000,
		MGYG000142301:0.0000000000):0.0000000000,MGYG000084986:0.0000000000):0.0000000000,
		MGYG000091005:0.0000000000):0.0000000000,MGYG000247423:0.0000000000):0.0000000000,
		MGYG000146875:0.0000000000):0.0000000000,MGYG000288714:0.0000000000):0.0000000000,
		MGYG000281398:0.0000000000):0.0000000000,MGYG000174364:0.0000000000):0.0000000000,
		MGYG000104306:0.0000000000):0.0000000000,MGYG000253484:0.0000000000):0.0000000000,
		MGYG000153480:0.0000000000):0.0000000000,MGYG000110476:0.0000000000):0.0000000000,
		MGYG000045161:0.0000000000):0.0000000000,MGYG000119254:0.0000000000):0.0000000000,
		MGYG000099175:0.0000000000):0.0000000000,MGYG000121949:0.0000000000):0.0000000000,
		MGYG000136789:0.0000000000):0.0000000000,MGYG000088245:0.0000000000):0.0000000000,
		MGYG000047910:0.0000000000):0.0000000000,MGYG000075245:0.0000000000):0.0000000000,
		MGYG000178411:0.0000000000):0.0000000000,MGYG000086403:0.0000000000):0.0000000000,
		MGYG000145731:0.0000000000):0.0000000000,MGYG000029617:0.0000000000):0.0000000000,
		MGYG000032752:0.0000000000):0.0000000000,MGYG000288801:0.0000000000):0.0000000000,
		MGYG000099551:0.0000000000):0.0000000000,MGYG000288870:0.0000000000):0.0000000000,
		MGYG000103725:0.0000000000):0.0000000000,MGYG000085366:0.0000000000):0.0000000000,
		MGYG000057138:0.0000000000):0.0000000000,MGYG000026356:0.0000000000):0.0000000000,
		MGYG000179487:0.0000000000):0.0000000000,MGYG000144698:0.0000000000):0.0000000000,
		MGYG000053207:0.0000000000):0.0000000000,MGYG000055770:0.0000000000):0.0000000000,
		MGYG000265599:0.0000000000):0.0000000000,MGYG000141638:0.0000000000):0.0000000000,
		MGYG000127350:0.0000000000):0.0000000000,MGYG000192670:0.0000000000):0.0000000000,
		MGYG000229809:0.0000000000):0.0000000000,MGYG000185322:0.0000000000):0.0000000000,
		MGYG000226644:0.0000000000):0.0000000000,MGYG000129156:0.0000000000):0.0000000000,
		MGYG000076187:0.0000000000):0.0000000000,MGYG000253091:0.0000000000):0.0000000000,
		MGYG000268242:0.0000000000):0.0000000000,MGYG000227781:0.0000000000):0.0000000000,
		MGYG000201722:0.0000000000):0.0000000000,MGYG000273370:0.0000000000):0.0000000000,
		MGYG000233562:0.0000000000):0.0000000000,MGYG000230769:0.0000000000):0.0000000000,
		MGYG000195744:0.0000000000):0.0000000000,MGYG000189345:0.0000000000):0.0000000000,
		MGYG000126724:0.0000000000):0.0000000000,MGYG000153289:0.0000000000):0.0000000000,
		MGYG000055979:0.0000000000):0.0000000000,MGYG000111258:0.0000000000):0.0000000000,
		MGYG000082697:0.0000000000):0.0000000000,MGYG000238657:0.0000000000):0.0000000000,
		MGYG000117509:0.0000000000):0.0000000000,MGYG000275242:0.0000000000):0.0000000000,
		MGYG000266849:0.0000000000):0.0000000000,MGYG000016931:0.0000000000):0.0000000000,
		MGYG000138718:0.0000000000):0.0000000000,MGYG000245222:0.0000000000):0.0000000000,
		MGYG000046237:0.0000000000):0.0000000000,MGYG000136540:0.0000000000):0.0000000000,
		MGYG000010475:0.0000000000):0.0000000000,MGYG000150949:0.0000000000):0.0000000000,
		MGYG000275381:0.0000000000):0.0000000000,MGYG000268128:0.0000000000):0.0000000000,
		MGYG000170283:0.0000000000):0.0000000000,MGYG000274794:0.0000000000):0.0000000000,
		MGYG000281554:0.0000000000):0.0000000000,MGYG000234219:0.0000000000):0.0000000000,
		MGYG000194491:0.0000000000):0.0000000000,MGYG000096242:0.0000000000):0.0000000000,
		MGYG000262926:0.0000000000):0.0000000000,MGYG000009641:0.0000000000):0.0000000000,
		MGYG000142398:0.0000000000):0.0000000000,MGYG000181697:0.0000000000):0.0000000000,
		MGYG000264790:0.0000000000):0.0000000000,MGYG000165777:0.0000000000):0.0000000000,
		MGYG000052362:0.0000000000):0.0000000000,MGYG000258079:0.0000000000):0.0000000000,
		MGYG000238739:0.0000000000):0.0000000000,MGYG000182004:0.0000000000):0.0000000000,
		MGYG000116517:0.0000000000):0.0000000000,MGYG000251656:0.0000000000):0.0000000000,
		MGYG000117435:0.0000000000):0.0000000000,MGYG000227019:0.0000000000):0.0000000000,
		MGYG000209612:0.0000000000):0.0000000000,MGYG000036878:0.0000000000):0.0000000000,
		MGYG000164511:0.0000000000):0.0000000000,MGYG000026500:0.0000000000):0.0000000000,
		MGYG000147473:0.0000000000):0.0000000000,MGYG000128123:0.0000000000):0.0000000000,
		MGYG000275462:0.0000000000):0.0000000000,MGYG000199704:0.0000000000):0.0000000000,
		MGYG000154996:0.0000000000):0.0000000000,MGYG000146211:0.0000000000):0.0000000000,
		MGYG000247380:0.0000000000):0.0000000000,MGYG000156016:0.0000000000):0.0000000000,
		MGYG000114906:0.0000000000):0.0000000000,MGYG000073188:0.0000000000):0.0000000000,
		MGYG000227790:0.0000000000):0.0000000000,MGYG000139849:0.0000000000):0.0000000000,
		MGYG000107127:0.0000000000):0.0000000000,MGYG000233034:0.0000000000):0.0000000000,
		MGYG000025369:0.0000000000):0.0000000000,MGYG000143306:0.0000000000):0.0000000000,
		MGYG000183489:0.0000000000):0.0000000000,MGYG000195556:0.0000000000):0.0000000000,
		MGYG000105539:0.0000000000):0.0000000000,MGYG000134887:0.0000000000):0.0000000000,
		MGYG000129802:0.0000000000):0.0000000000,MGYG000209159:0.0000000000):0.0000000000,
		MGYG000176726:0.0000000000):0.0000000000,MGYG000087758:0.0000000000):0.0000000000,
		MGYG000200754:0.0000000000):0.0000000000,MGYG000196295:0.0000000000):0.0000000000,
		MGYG000142776:0.0000000000):0.0000000000,MGYG000029266:0.0000000000):0.0000000000,
		MGYG000020526:0.0000000000):0.0000000000,MGYG000118492:0.0000000000):0.0000000000,
		MGYG000218208:0.0000000000):0.0000000000,MGYG000168020:0.0000000000):0.0000000000,
		MGYG000233739:0.0000000000):0.0000000000,MGYG000242386:0.0000000000):0.0000000000,
		MGYG000095043:0.0000000000):0.0000000000,MGYG000201963:0.0000000000):0.0000000000,
		MGYG000219342:0.0000000000):0.0000000000,MGYG000148505:0.0000000000):0.0000000000,
		MGYG000267182:0.0000000000):0.0000000000,MGYG000272541:0.0000000000):0.0000000000,
		MGYG000209618:0.0000000000):0.0000000000,MGYG000181469:0.0000000000):0.0000000000,
		MGYG000225243:0.0000000000):0.0000000000,MGYG000106689:0.0000000000):0.0000000000,
		MGYG000106001:0.0000000000):0.0000000000,MGYG000234503:0.0000000000):0.0000000000,
		MGYG000139614:0.0000000000):0.0000000000,MGYG000189320:0.0000000000):0.0000000000,
		MGYG000200727:0.0000000000):0.0000000000,MGYG000110499:0.0000000000):0.0000000000,
		MGYG000269491:0.0000000000):0.0000000000,MGYG000187882:0.0000000000):0.0000000000,
		MGYG000025926:0.0000000000):0.0000000000,MGYG000216471:0.0000000000):0.0000000000,
		MGYG000030256:0.0000000000):0.0000000000,MGYG000035875:0.0000000000):0.0000000000,
		MGYG000170291:0.0000000000):0.0000000000,MGYG000039622:0.0000000000):0.0000000000,
		MGYG000061766:0.0000000000):0.0000000000,MGYG000057877:0.0000000000):0.0000000000,
		MGYG000182404:0.0000000000):0.0000000000,MGYG000280028:0.0000000000):0.0000000000,
		MGYG000072977:0.0000000000):0.0000000000,MGYG000072295:0.0000000000):0.0000000000,
		MGYG000086187:0.0000000000):0.0000000000,MGYG000060150:0.0000000000):0.0000000000,
		MGYG000058540:0.0000000000):0.0000000000,MGYG000183373:0.0000000000):0.0000000000,
		MGYG000136038:0.0000000000):0.0000000000,MGYG000282777:0.0000000000):0.0000000000,
		MGYG000252376:0.0000000000):0.0000000000,MGYG000264349:0.0000000000):0.0000000000,
		MGYG000130821:0.0000000000):0.0000000000,MGYG000244820:0.0000000000):0.0000000000,
		MGYG000045244:0.0000000000):0.0000000000,MGYG000019833:0.0000000000):0.0000000000,
		MGYG000036800:0.0000000000):0.0000000000,MGYG000094886:0.0000000000):0.0000000000,
		MGYG000273906:0.0000000000):0.0000000000,MGYG000260421:0.0000000000):0.0000000000,
		MGYG000286949:0.0000000000):0.0000000000,MGYG000046149:0.0000000000):0.0000000000,
		MGYG000148904:0.0000000000):0.0000000000,MGYG000263155:0.0000000000):0.0000000000,
		MGYG000266212:0.0000000000):0.0000000000,MGYG000193713:0.0000000000):0.0000000000,
		MGYG000093878:0.0000000000):0.0000000000,MGYG000218665:0.0000000000):0.0000000000,
		MGYG000268211:0.0000000000):0.0000000000,MGYG000268622:0.0000000000):0.0000000000,
		MGYG000032564:0.0000000000):0.0000000000,MGYG000099002:0.0000000000):0.0000000000,
		MGYG000116814:0.0000000000):0.0000000000,MGYG000212289:0.0000000000):0.0000000000,
		MGYG000160774:0.0000000000):0.0000000000,MGYG000041094:0.0000000000):0.0000000000,
		MGYG000280370:0.0000000000):0.0000000000,MGYG000119513:0.0000000000):0.0000000000,
		MGYG000267446:0.0000000000):0.0000000000,MGYG000059100:0.0000000000):0.0000000000,
		MGYG000191986:0.0000000000):0.0000000000,MGYG000041488:0.0000000000):0.0000000000,
		MGYG000247408:0.0000000000):0.0000000000,MGYG000226055:0.0000000000):0.0000000000,
		MGYG000064320:0.0000000000):0.0000000000,MGYG000102615:0.0000000000):0.0000000000,
		MGYG000156285:0.0000000000):0.0000000000,MGYG000142596:0.0000000000):0.0000000000,
		MGYG000108567:0.0000000000):0.0000000000,MGYG000070959:0.0000000000):0.0000000000,
		MGYG000236383:0.0000000000):0.0000000000,MGYG000076676:0.0000000000):0.0000000000,
		MGYG000045888:0.0000000000):0.0000000000,MGYG000133157:0.0000000000):0.0000000000,
		MGYG000233525:0.0000000000):0.0000000000,MGYG000013932:0.0000000000):0.0000000000,
		MGYG000185551:0.0000000000):0.0000000000,MGYG000204338:0.0000000000):0.0000000000,
		MGYG000088880:0.0000000000):0.0000000000,MGYG000165558:0.0000000000):0.0000000000,
		MGYG000154329:0.0000000000):0.0000000000,MGYG000089541:0.0000000000):0.0000000000,
		MGYG000145883:0.0000000000):0.0000000000,MGYG000176436:0.0000000000):0.0000000000,
		MGYG000028968:0.0000000000):0.0000000000,MGYG000133367:0.0000000000):0.0000000000,
		MGYG000048013:0.0000000000):0.0000000000,MGYG000035793:0.0000000000):0.0000000000,
		MGYG000202057:0.0000000000):0.0000000000,MGYG000161931:0.0000000000):0.0000000000,
		MGYG000083497:0.0000000000):0.0000000000,MGYG000067117:0.0000000000):0.0000000000,
		MGYG000146131:0.0000000000):0.0000000000,MGYG000169544:0.0000000000):0.0000000000,
		MGYG000147602:0.0000000000):0.0000000000,MGYG000110037:0.0000000000):0.0000000000,
		MGYG000138213:0.0000000000):0.0000000000,MGYG000054239:0.0000000000):0.0000000000,
		MGYG000022016:0.0000000000):0.0000000000,MGYG000127597:0.0000000000):0.0000000000,
		MGYG000232836:0.0000000000):0.0000000000,MGYG000153939:0.0000000000):0.0000000000,
		MGYG000135715:0.0000000000):0.0000000000,MGYG000056938:0.0000000000):0.0000000000,
		MGYG000082655:0.0000000000):0.0000000000,MGYG000132967:0.0000000000):0.0000000000,
		MGYG000150246:0.0000000000):0.0000000000,MGYG000084792:0.0000000000):0.0000000000,
		MGYG000228452:0.0000000000):0.0000000000,MGYG000282904:0.0000000000):0.0000000000,
		MGYG000186027:0.0000000000):0.0000000000,MGYG000258735:0.0000000000):0.0000000000,
		MGYG000239775:0.0000000000):0.0000000000,MGYG000208357:0.0000000000):0.0000000000,
		MGYG000023321:0.0000000000):0.0000000000,MGYG000268440:0.0000000000):0.0000000000,
		MGYG000204329:0.0000000000):0.0000000000,MGYG000139714:0.0000000000):0.0000000000,
		MGYG000048413:0.0000000000):0.0000000000,MGYG000119047:0.0000000000):0.0000000000,
		MGYG000037323:0.0000000000):0.0000000000,MGYG000263818:0.0000000000):0.0000000000,
		MGYG000092227:0.0000000000):0.0000000000,MGYG000129981:0.0000000000):0.0000000000,
		MGYG000174885:0.0000000000):0.0000000000,MGYG000217212:0.0000000000):0.0000000000,
		MGYG000031532:0.0000000000):0.0000000000,MGYG000275806:0.0000000000):0.0000000000,
		MGYG000112133:0.0000000000):0.0000000000,MGYG000129508:0.0000000000):0.0000000000,
		MGYG000162214:0.0000000000):0.0000000000,MGYG000116446:0.0000000000):0.0000000000,
		MGYG000236047:0.0000000000):0.0000000000,MGYG000264352:0.0000000000):0.0000000000,
		MGYG000262789:0.0000000000):0.0000000000,MGYG000061019:0.0000000000):0.0000000000,
		MGYG000053034:0.0000000000):0.0000000000,MGYG000100323:0.0000000000):0.0000000000,
		MGYG000185450:0.0000000000):0.0000000000,MGYG000257428:0.0000000000):0.0000000000,
		MGYG000190518:0.0000000000):0.0000000000,MGYG000156362:0.0000000000):0.0000000000,
		MGYG000192436:0.0000000000):0.0000000000,MGYG000018449:0.0000000000):0.0000000000,
		MGYG000026382:0.0000000000):0.0000000000,MGYG000189936:0.0000000000):0.0000000000,
		MGYG000138413:0.0000000000):0.0000000000,MGYG000241566:0.0000000000):0.0000000000,
		MGYG000103503:0.0000000000):0.0000000000,MGYG000251341:0.0000000000):0.0000000000,
		MGYG000070681:0.0000000000):0.0000000000,MGYG000168886:0.0000000000):0.0000000000,
		MGYG000196959:0.0000000000):0.0000000000,MGYG000287975:0.0000000000):0.0000000000,
		MGYG000231052:0.0000000000):0.0000000000,MGYG000280889:0.0000000000):0.0000000000,
		MGYG000153083:0.0000000000):0.0000000000,MGYG000198361:0.0000000000):0.0000000000,
		MGYG000284732:0.0000000000):0.0000000000,MGYG000151492:0.0000000000):0.0000000000,
		MGYG000097556:0.0000000000):0.0000000000,MGYG000250621:0.0000000000):0.0000000000,
		MGYG000208237:0.0000000000):0.0000000000,MGYG000095661:0.0000000000):0.0000000000,
		MGYG000098779:0.0000000000):0.0000000000,MGYG000201408:0.0000000000):0.0000000000,
		MGYG000030947:0.0000000000):0.0000000000,MGYG000139534:0.0000000000):0.0000000000,
		MGYG000046541:0.0000000000):0.0000000000,MGYG000272062:0.0000000000):0.0000000000,
		MGYG000276401:0.0000000000):0.0000000000,MGYG000202787:0.0000000000):0.0000000000,
		MGYG000091528:0.0000000000):0.0000000000,MGYG000087875:0.0000000000):0.0000000000,
		MGYG000079407:0.0000000000):0.0000000000,MGYG000181173:0.0000000000):0.0000000000,
		MGYG000018495:0.0000000000):0.0000000000,MGYG000143573:0.0000000000):0.0000000000,
		MGYG000093563:0.0000000000):0.0000000000,MGYG000260428:0.0000000000):0.0000000000,
		MGYG000209498:0.0000000000):0.0000000000,MGYG000229796:0.0000000000):0.0000000000,
		MGYG000088448:0.0000000000):0.0000000000,MGYG000053335:0.0000000000):0.0000000000,
		MGYG000246124:0.0000000000):0.0000000000,MGYG000194515:0.0000000000):0.0000000000,
		MGYG000283489:0.0000000000):0.0000000000,MGYG000269434:0.0000000000):0.0000000000,
		MGYG000254173:0.0000000000):0.0000000000,MGYG000248162:0.0000000000):0.0000000000,
		MGYG000070743:0.0000000000):0.0000000000,MGYG000267778:0.0000000000):0.0000000000,
		MGYG000169451:0.0000000000):0.0000000000,MGYG000258383:0.0000000000):0.0000000000,
		MGYG000201537:0.0000000000):0.0000000000,MGYG000035046:0.0000000000):0.0000000000,
		MGYG000226066:0.0000000000):0.0000000000,MGYG000150334:0.0000000000):0.0000000000,
		MGYG000020995:0.0000000000):0.0000000000,MGYG000195699:0.0000000000):0.0000000000,
		MGYG000181650:0.0000000000):0.0000000000,MGYG000220862:0.0000000000):0.0000000000,
		MGYG000123764:0.0000000000):0.0000000000,MGYG000215400:0.0000000000):0.0000000000,
		MGYG000273954:0.0000000000):0.0000000000,MGYG000141887:0.0000000000):0.0000000000,
		MGYG000084521:0.0000000000):0.0000000000,MGYG000093617:0.0000000000):0.0000000000,
		MGYG000181340:0.0000000000):0.0000000000,MGYG000229935:0.0000000000):0.0000000000,
		MGYG000053156:0.0000000000):0.0000000000,MGYG000095465:0.0000000000):0.0000000000,
		MGYG000116447:0.0000000000):0.0000000000,MGYG000160233:0.0000000000):0.0000000000,
		MGYG000126600:0.0000000000):0.0000000000,MGYG000109608:0.0000000000):0.0000000000,
		MGYG000199585:0.0000000000):0.0000000000,MGYG000154406:0.0000000000):0.0000000000,
		MGYG000211507:0.0000000000):0.0000000000,MGYG000087267:0.0000000000):0.0000000000,
		MGYG000057255:0.0000000000):0.0000000000,MGYG000260460:0.0000000000):0.0000000000,
		MGYG000231835:0.0000000000):0.0000000000,MGYG000177405:0.0000000000):0.0000000000,
		MGYG000178540:0.0000000000):0.0000000000,MGYG000090504:0.0000000000):0.0000000000,
		MGYG000091026:0.0000000000):0.0000000000,MGYG000025620:0.0000000000):0.0000000000,
		MGYG000251093:0.0000000000):0.0000000000,MGYG000117354:0.0000000000):0.0000000000,
		MGYG000023923:0.0000000000):0.0000000000,MGYG000196833:0.0000000000):0.0000000000,
		MGYG000064340:0.0000000000):0.0000000000,MGYG000265899:0.0000000000):0.0000000000,
		MGYG000166644:0.0000000000):0.0000000000,MGYG000182253:0.0000000000):0.0000000000,
		MGYG000159816:0.0000000000):0.0000000000,MGYG000177905:0.0000000000):0.0000000000,
		MGYG000254370:0.0000000000):0.0000000000,MGYG000015329:0.0000000000):0.0000000000,
		MGYG000274536:0.0000000000):0.0000000000,MGYG000137012:0.0000000000):0.0000000000,
		MGYG000064950:0.0000000000):0.0000000000,MGYG000211326:0.0000000000):0.0000000000,
		MGYG000179543:0.0000000000):0.0000000000,MGYG000204515:0.0000000000):0.0000000000,
		MGYG000253228:0.0000000000):0.0000000000,MGYG000174591:0.0000000000):0.0000000000,
		MGYG000113987:0.0000000000):0.0000000000,MGYG000125588:0.0000000000):0.0000000000,
		MGYG000159143:0.0000000000):0.0000000000,MGYG000030069:0.0000000000):0.0000000000,
		MGYG000213825:0.0000000000):0.0000000000,MGYG000258120:0.0000000000):0.0000000000,
		MGYG000233772:0.0000000000):0.0000000000,MGYG000159280:0.0000000000):0.0000000000,
		MGYG000227868:0.0000000000):0.0000000000,MGYG000225971:0.0000000000):0.0000000000,
		MGYG000056770:0.0000000000):0.0000000000,MGYG000038768:0.0000000000):0.0000000000,
		MGYG000080697:0.0000000000):0.0000000000,MGYG000143555:0.0000000000):0.0000000000,
		MGYG000095572:0.0000000000):0.0000000000,MGYG000226335:0.0000000000):0.0000000000,
		MGYG000231496:0.0000000000):0.0000000000,MGYG000148780:0.0000000000):0.0000000000,
		MGYG000127780:0.0000000000):0.0000000000,MGYG000018483:0.0000000000):0.0000000000,
		MGYG000074767:0.0000000000):0.0000000000,MGYG000079890:0.0000000000):0.0000000000,
		MGYG000143528:0.0000000000):0.0000000000,MGYG000257355:0.0000000000):0.0000000000,
		MGYG000152439:0.0000000000):0.0000000000,MGYG000230558:0.0000000000):0.0000000000,
		MGYG000259178:0.0000000000):0.0000000000,MGYG000024080:0.0000000000):0.0000000000,
		MGYG000288248:0.0000000000):0.0000000000,MGYG000226730:0.0000000000):0.0000000000,
		MGYG000162995:0.0000000000):0.0000000000,MGYG000251369:0.0000000000):0.0000000000,
		MGYG000112739:0.0000000000):0.0000000000,MGYG000164537:0.0000000000):0.0000000000,
		MGYG000251409:0.0000000000):0.0000000000,MGYG000202151:0.0000000000):0.0000000000,
		MGYG000115789:0.0000000000):0.0000000000,MGYG000240327:0.0000000000):0.0000000000,
		MGYG000277200:0.0000000000):0.0000000000,MGYG000101241:0.0000000000):0.0000000000,
		MGYG000266659:0.0000000000):0.0000000000,MGYG000161812:0.0000000000):0.0000000000,
		MGYG000167218:0.0000000000):0.0000000000,MGYG000201719:0.0000000000):0.0000000000,
		MGYG000169662:0.0000000000):0.0000000000,MGYG000017917:0.0000000000):0.0000000000,
		MGYG000258700:0.0000000000):0.0000000000,MGYG000131686:0.0000000000):0.0000000000,
		MGYG000187584:0.0000000000):0.0000000000,MGYG000187593:0.0000000000):0.0000000000,
		MGYG000241410:0.0000000000):0.0000000000,MGYG000199447:0.0000000000):0.0000000000,
		MGYG000198534:0.0000000000):0.0000000000,MGYG000188611:0.0000000000):0.0000000000,
		MGYG000144415:0.0000000000):0.0000000000,MGYG000249392:0.0000000000):0.0000000000,
		MGYG000039126:0.0000000000):0.0000000000,MGYG000012400:0.0000000000):0.0000000000,
		MGYG000056515:0.0000000000):0.0000000000,MGYG000262192:0.0000000000):0.0000000000,
		MGYG000254583:0.0000000000):0.0000000000,MGYG000077512:0.0000000000):0.0000000000,
		MGYG000203739:0.0000000000):0.0000000000,MGYG000025453:0.0000000000):0.0000000000,
		MGYG000111525:0.0000000000):0.0000000000,MGYG000266863:0.0000000000):0.0000000000,
		MGYG000023726:0.0000000000):0.0000000000,MGYG000085148:0.0000000000):0.0000000000,
		MGYG000287498:0.0000000000):0.0000000000,MGYG000140853:0.0000000000):0.0000000000,
		MGYG000196120:0.0000000000):0.0000000000,MGYG000090316:0.0000000000):0.0000000000,
		MGYG000264531:0.0000000000):0.0000000000,MGYG000179249:0.0000000000):0.0000000000,
		MGYG000051660:0.0000000000):0.0000000000,MGYG000011296:0.0000000000):0.0000000000,
		MGYG000244320:0.0000000000):0.0000000000,MGYG000195693:0.0000000000):0.0000000000,
		MGYG000199854:0.0000000000):0.0000000000,MGYG000183202:0.0000000000):0.0000000000,
		MGYG000197122:0.0000000000):0.0000000000,MGYG000239371:0.0000000000):0.0000000000,
		MGYG000068102:0.0000000000):0.0000000000,MGYG000137621:0.0000000000):0.0000000000,
		MGYG000207270:0.0000000000):0.0000000000,MGYG000019669:0.0000000000):0.0000000000,
		MGYG000194598:0.0000000000):0.0000000000,MGYG000118121:0.0000000000):0.0000000000,
		MGYG000242430:0.0000000000):0.0000000000,MGYG000038364:0.0000000000):0.0000000000,
		MGYG000084384:0.0000000000):0.0000000000,MGYG000012172:0.0000000000):0.0000000000,
		MGYG000122887:0.0000000000):0.0000000000,MGYG000253937:0.0000000000):0.0000000000,
		MGYG000208578:0.0000000000):0.0000000000,MGYG000083875:0.0000000000):0.0000000000,
		MGYG000091560:0.0000000000):0.0000000000,MGYG000205119:0.0000000000):0.0000000000,
		MGYG000275393:0.0000000000):0.0000000000,MGYG000101451:0.0000000000):0.0000000000,
		MGYG000069577:0.0000000000):0.0000000000,MGYG000184618:0.0000000000):0.0000000000,
		MGYG000024212:0.0000000000):0.0000000000,MGYG000051741:0.0000000000):0.0000000000,
		MGYG000249702:0.0000000000):0.0000000000,MGYG000225792:0.0000000000):0.0000000000,
		MGYG000194662:0.0000000000):0.0000029122,(((((((MGYG000013602:0.0000000000,
		MGYG000263228:0.0000000000):0.0000000000,MGYG000177894:0.0000000000):0.0000000000,
		MGYG000174210:0.0000000000):0.0000000000,MGYG000043094:0.0000000000):0.0000000000,
		MGYG000283728:0.0000000000):0.0000029122,MGYG000023181:0.0000029122):0.0004888302,
		MGYG000181127:0.0014706302):0.0000029123):0.0000029123,(MGYG000151915:0.0004889864,
		MGYG000009598:0.0000029122):0.0000029123):0.0000029123,((MGYG000043876:0.0004888355,
		MGYG000175433:0.0004889157):0.0000029123,MGYG000125701:0.0004888888):0.0000029123)
		:0.0000025540,MGYG000123158:0.0014659922):0.0004891907,MGYG000180590:0.0004894521)
		:0.0000028485):0.0000029123,
		(((((((((((((((((((((((((((((((((((((((((((((((((((((((((((((((((((((((((((((((((((((((((((((((((((((((((((((((((((((((((((((((((((((((((((((((((((((((((MGYG000006933:0.0000000000,
		MGYG000200402:0.0000000000):0.0000000000,MGYG000107592:0.0000000000):0.0000000000,
		MGYG000098217:0.0000000000):0.0000000000,MGYG000287931:0.0000000000):0.0000000000,
		MGYG000272303:0.0000000000):0.0000000000,MGYG000218128:0.0000000000):0.0000000000,
		MGYG000286402:0.0000000000):0.0000000000,MGYG000266135:0.0000000000):0.0000000000,
		MGYG000187656:0.0000000000):0.0000000000,MGYG000094472:0.0000000000):0.0000000000,
		MGYG000068101:0.0000000000):0.0000000000,MGYG000107261:0.0000000000):0.0000000000,
		MGYG000230980:0.0000000000):0.0000000000,MGYG000164618:0.0000000000):0.0000000000,
		MGYG000098551:0.0000000000):0.0000000000,MGYG000112705:0.0000000000):0.0000000000,
		MGYG000092860:0.0000000000):0.0000000000,MGYG000075958:0.0000000000):0.0000000000,
		MGYG000226458:0.0000000000):0.0000000000,MGYG000049060:0.0000000000):0.0000000000,
		MGYG000065939:0.0000000000):0.0000000000,MGYG000063167:0.0000000000):0.0000000000,
		MGYG000056220:0.0000000000):0.0000000000,MGYG000283871:0.0000000000):0.0000000000,
		MGYG000229110:0.0000000000):0.0000000000,MGYG000182207:0.0000000000):0.0000000000,
		MGYG000076176:0.0000000000):0.0000000000,MGYG000113871:0.0000000000):0.0000000000,
		MGYG000219041:0.0000000000):0.0000000000,MGYG000189087:0.0000000000):0.0000000000,
		MGYG000143132:0.0000000000):0.0000000000,MGYG000067332:0.0000000000):0.0000000000,
		MGYG000237123:0.0000000000):0.0000000000,MGYG000059155:0.0000000000):0.0000000000,
		MGYG000030699:0.0000000000):0.0000000000,MGYG000060628:0.0000000000):0.0000000000,
		MGYG000110097:0.0000000000):0.0000000000,MGYG000138531:0.0000000000):0.0000000000,
		MGYG000288327:0.0000000000):0.0000000000,MGYG000159990:0.0000000000):0.0000000000,
		MGYG000020085:0.0000000000):0.0000000000,MGYG000073108:0.0000000000):0.0000000000,
		MGYG000162196:0.0000000000):0.0000000000,MGYG000220548:0.0000000000):0.0000000000,
		MGYG000016483:0.0000000000):0.0000000000,MGYG000036027:0.0000000000):0.0000000000,
		MGYG000098307:0.0000000000):0.0000000000,MGYG000151584:0.0000000000):0.0000000000,
		MGYG000013577:0.0000000000):0.0000000000,MGYG000289023:0.0000000000):0.0000000000,
		MGYG000084601:0.0000000000):0.0000000000,MGYG000074748:0.0000000000):0.0000000000,
		MGYG000116089:0.0000000000):0.0000000000,MGYG000241856:0.0000000000):0.0000000000,
		MGYG000147471:0.0000000000):0.0000000000,MGYG000267168:0.0000000000):0.0000000000,
		MGYG000054478:0.0000000000):0.0000000000,MGYG000134651:0.0000000000):0.0000000000,
		MGYG000169480:0.0000000000):0.0000000000,MGYG000169426:0.0000000000):0.0000000000,
		MGYG000203474:0.0000000000):0.0000000000,MGYG000098864:0.0000000000):0.0000000000,
		MGYG000235039:0.0000000000):0.0000000000,MGYG000267239:0.0000000000):0.0000000000,
		MGYG000131433:0.0000000000):0.0000000000,MGYG000142958:0.0000000000):0.0000000000,
		MGYG000102434:0.0000000000):0.0000000000,MGYG000077334:0.0000000000):0.0000000000,
		MGYG000071920:0.0000000000):0.0000000000,MGYG000181196:0.0000000000):0.0000000000,
		MGYG000095451:0.0000000000):0.0000000000,MGYG000263490:0.0000000000):0.0000000000,
		MGYG000021990:0.0000000000):0.0000000000,MGYG000151527:0.0000000000):0.0000000000,
		MGYG000110902:0.0000000000):0.0000000000,MGYG000235651:0.0000000000):0.0000000000,
		MGYG000034797:0.0000000000):0.0000000000,MGYG000234093:0.0000000000):0.0000000000,
		MGYG000146778:0.0000000000):0.0000000000,MGYG000167037:0.0000000000):0.0000000000,
		MGYG000009514:0.0000000000):0.0000000000,MGYG000198580:0.0000000000):0.0000000000,
		MGYG000031600:0.0000000000):0.0000000000,MGYG000214559:0.0000000000):0.0000000000,
		MGYG000118441:0.0000000000):0.0000000000,MGYG000024463:0.0000000000):0.0000000000,
		MGYG000116862:0.0000000000):0.0000000000,MGYG000166187:0.0000000000):0.0000000000,
		MGYG000164278:0.0000000000):0.0000000000,MGYG000102419:0.0000000000):0.0000000000,
		MGYG000250282:0.0000000000):0.0000000000,MGYG000027887:0.0000000000):0.0000000000,
		MGYG000020892:0.0000000000):0.0000000000,MGYG000183566:0.0000000000):0.0000000000,
		MGYG000237258:0.0000000000):0.0000000000,MGYG000017763:0.0000000000):0.0000000000,
		MGYG000057727:0.0000000000):0.0000000000,MGYG000052532:0.0000000000):0.0000000000,
		MGYG000200610:0.0000000000):0.0000000000,MGYG000231950:0.0000000000):0.0000000000,
		MGYG000096227:0.0000000000):0.0000000000,MGYG000130105:0.0000000000):0.0000000000,
		MGYG000172523:0.0000000000):0.0000000000,MGYG000086080:0.0000000000):0.0000000000,
		MGYG000242637:0.0000000000):0.0000000000,MGYG000064017:0.0000000000):0.0000000000,
		MGYG000182339:0.0000000000):0.0000000000,MGYG000072536:0.0000000000):0.0000000000,
		MGYG000191771:0.0000000000):0.0000000000,MGYG000249196:0.0000000000):0.0000000000,
		MGYG000137126:0.0000000000):0.0000000000,MGYG000236969:0.0000000000):0.0000000000,
		MGYG000163652:0.0000000000):0.0000000000,MGYG000073901:0.0000000000):0.0000000000,
		MGYG000268045:0.0000000000):0.0000000000,MGYG000114637:0.0000000000):0.0000000000,
		MGYG000129449:0.0000000000):0.0000000000,MGYG000284361:0.0000000000):0.0000000000,
		MGYG000088759:0.0000000000):0.0000000000,MGYG000144753:0.0000000000):0.0000000000,
		MGYG000286896:0.0000000000):0.0000000000,MGYG000216317:0.0000000000):0.0000000000,
		MGYG000270870:0.0000000000):0.0000000000,MGYG000021152:0.0000000000):0.0000000000,
		MGYG000240225:0.0000000000):0.0000000000,MGYG000164182:0.0000000000):0.0000000000,
		MGYG000169096:0.0000000000):0.0000000000,MGYG000057174:0.0000000000):0.0000000000,
		MGYG000270932:0.0000000000):0.0000000000,MGYG000045710:0.0000000000):0.0000000000,
		MGYG000163322:0.0000000000):0.0000000000,MGYG000212596:0.0000000000):0.0000000000,
		MGYG000012740:0.0000000000):0.0000000000,MGYG000101856:0.0000000000):0.0000000000,
		MGYG000123598:0.0000000000):0.0000000000,MGYG000277736:0.0000000000):0.0000000000,
		MGYG000077715:0.0000000000):0.0000000000,MGYG000136902:0.0000000000):0.0000000000,
		MGYG000071412:0.0000000000):0.0000000000,MGYG000286648:0.0000000000):0.0000000000,
		MGYG000283580:0.0000000000):0.0000000000,MGYG000145243:0.0000000000):0.0000000000,
		MGYG000182035:0.0000000000):0.0000000000,MGYG000111249:0.0000000000):0.0000000000,
		MGYG000272057:0.0000000000):0.0000000000,MGYG000063892:0.0000000000):0.0000000000,
		MGYG000022366:0.0000000000):0.0000000000,MGYG000025759:0.0000000000):0.0000000000,
		MGYG000250903:0.0000000000):0.0000000000,MGYG000030225:0.0000000000):0.0000000000,
		MGYG000239068:0.0000000000):0.0000025263,(((MGYG000059647:0.0000019898,MGYG000211045:0.0000019898)
		:0.0004890645,((MGYG000088226:0.0000000000,MGYG000216694:0.0000000000):0.0000029122,
		MGYG000144103:0.0000029122):0.0004889246):0.0000025529,((MGYG000148485:0.0000029122,
		MGYG000158668:0.0003960361):0.0000012379,MGYG000186485:0.0000029122):0.0000915196)
		:0.0000029123):0.0000025525,MGYG000007363:0.0000029122):0.0000029123):0.0000028835,
		MGYG000038370:0.0000029122):0.0004876531,MGYG000040661:0.0014681106):0.0052279441,
		MGYG000064257:0.0023345530):0.0020314569,((MGYG000020113:0.0016971875,MGYG000125197:0.0014706215)
		:0.0004879816,(((MGYG000069161:0.0000000000,MGYG000232361:0.0000000000):0.0000000000,
		MGYG000258060:0.0000000000):0.0000029122,(MGYG000112225:0.0000029122,MGYG000083862:0.0000029122)
		:0.0000029123):0.0000023145):0.0006942389):0.0014681842,MGYG000115752:0.0018319358)
		:0.0007714956,MGYG000039141:0.0000025501):0.0034310696):0.0014747757):0.0000020575)
		:0.0019593939,(((((((((((((((((((((((MGYG000022992:0.0000000000,MGYG000246847:0.0000000000)
		:0.0000000000,MGYG000204756:0.0000000000):0.0000000000,MGYG000130395:0.0000000000)
		:0.0000000000,MGYG000160660:0.0000000000):0.0000000000,MGYG000060457:0.0000000000)
		:0.0000000000,MGYG000099646:0.0000000000):0.0000000000,MGYG000098859:0.0000000000)
		:0.0000000000,MGYG000215936:0.0000000000):0.0000000000,MGYG000270715:0.0000000000)
		:0.0000000000,MGYG000091925:0.0000000000):0.0000000000,MGYG000110259:0.0000000000)
		:0.0000000000,MGYG000094387:0.0000000000):0.0000000000,MGYG000033323:0.0000000000)
		:0.0000000000,MGYG000088554:0.0000000000):0.0000000000,MGYG000049672:0.0000000000)
		:0.0000000000,MGYG000088691:0.0000000000):0.0000000000,MGYG000147441:0.0000000000)
		:0.0000000000,MGYG000130785:0.0000000000):0.0000000000,MGYG000281115:0.0000000000)
		:0.0000029122,MGYG000103566:0.0000029147):0.0000029148,MGYG000029623:0.0000029122)
		:0.0000023640,(MGYG000071123:0.0000029122,MGYG000083179:0.0010622315):0.0005016127)
		:0.0006265366,MGYG000185816:0.0000020111):0.0037939597):0.0023931492,
		((((((((((((((((((((((((((((MGYG000005035:0.0000000000,MGYG000250673:0.0000000000)
		:0.0000000000,MGYG000142666:0.0000000000):0.0000000000,MGYG000252840:0.0000000000)
		:0.0000000000,MGYG000179417:0.0000000000):0.0000000000,MGYG000179986:0.0000000000)
		:0.0000000000,MGYG000019209:0.0000000000):0.0000000000,MGYG000086548:0.0000000000)
		:0.0000000000,MGYG000264171:0.0000000000):0.0000000000,MGYG000157655:0.0000000000)
		:0.0000000000,MGYG000181413:0.0000000000):0.0000000000,MGYG000283743:0.0000000000)
		:0.0000000000,MGYG000057095:0.0000000000):0.0000000000,MGYG000134331:0.0000000000)
		:0.0000000000,MGYG000253677:0.0000000000):0.0000000000,MGYG000218338:0.0000000000)
		:0.0000000000,MGYG000113258:0.0000000000):0.0000000000,MGYG000283967:0.0000000000)
		:0.0000000000,MGYG000279154:0.0000000000):0.0000000000,MGYG000039615:0.0000000000)
		:0.0000000000,MGYG000283686:0.0000000000):0.0000029122,MGYG000112166:0.0000029122)
		:0.0000020234,MGYG000023243:0.0005060322):0.0005061011,MGYG000228267:0.0005061269)
		:0.0000029606,(((MGYG000081164:0.0000000000,MGYG000284893:0.0000000000):0.0000000000,
		MGYG000279475:0.0000000000):0.0000029122,MGYG000153301:0.0000029122):0.0000029511)
		:0.0000029123,(((((MGYG000104510:0.0000029122,MGYG000225980:0.0000029122):0.0000029123,
		MGYG000221932:0.0000029122):0.0009749312,MGYG000119412:0.0000029122):0.0004889013,
		(MGYG000113769:0.0000029122,(MGYG000204403:0.0000029122,MGYG000251135:0.0000029122):0.0020262322)
		:0.0000029144):0.0004876692,MGYG000289131:0.0000029122):0.0000010638):0.0004883680,
		(MGYG000214268:0.0000029489,MGYG000228033:0.0040131306):0.0005045293):0.0029356749,
		MGYG000241138:0.0010139487):0.0040074026,((MGYG000006707:0.0005064974,
		(((((((((((((((((((((((((((((((((((MGYG000015560:0.0000000000,MGYG000208219:0.0000000000)
		:0.0000000000,MGYG000073013:0.0000000000):0.0000000000,MGYG000193211:0.0000000000)
		:0.0000000000,MGYG000216231:0.0000000000):0.0000000000,MGYG000178072:0.0000000000)
		:0.0000000000,MGYG000054703:0.0000000000):0.0000000000,MGYG000097454:0.0000000000)
		:0.0000000000,MGYG000102188:0.0000000000):0.0000000000,MGYG000099559:0.0000000000)
		:0.0000000000,MGYG000063547:0.0000000000):0.0000000000,MGYG000214285:0.0000000000)
		:0.0000000000,MGYG000098032:0.0000000000):0.0000000000,MGYG000214222:0.0000000000)
		:0.0000000000,MGYG000092065:0.0000000000):0.0000000000,MGYG000137753:0.0000000000)
		:0.0000000000,MGYG000047035:0.0000000000):0.0000000000,MGYG000221560:0.0000000000)
		:0.0000000000,MGYG000230576:0.0000000000):0.0000000000,MGYG000038268:0.0000000000)
		:0.0000000000,MGYG000256505:0.0000000000):0.0000000000,MGYG000146242:0.0000000000)
		:0.0000000000,MGYG000263202:0.0000000000):0.0000000000,MGYG000060220:0.0000000000)
		:0.0000000000,MGYG000228570:0.0000000000):0.0000000000,MGYG000154338:0.0000000000)
		:0.0000000000,MGYG000142930:0.0000000000):0.0000000000,MGYG000207127:0.0000000000)
		:0.0000000000,MGYG000190797:0.0000000000):0.0000000000,MGYG000262569:0.0000000000)
		:0.0000000000,MGYG000224163:0.0000000000):0.0000000000,MGYG000059600:0.0000000000)
		:0.0000000000,MGYG000044855:0.0000000000):0.0000000000,MGYG000113809:0.0000000000)
		:0.0000029122,(((MGYG000023424:0.0000024523,(MGYG000069380:0.0026095336,MGYG000252916:0.0005051472)
		:0.0000015364):0.0000024736,MGYG000165631:0.0000029122):0.0000029123,
		MGYG000037849:0.0000029122):0.0000029123):0.0000022354,(((MGYG000044725:0.0000000000,
		MGYG000230843:0.0000000000):0.0000000000,MGYG000211101:0.0000000000):0.0000000000,
		MGYG000146760:0.0000000000):0.0000029122):0.0000025092):0.0000020361,
		MGYG000085828:0.0000029122):0.0043532510):0.0009829522):0.0029488544):0.0020953838,
		MGYG000001266:0.0060764891):0.0051265994,MGYG000003360:0.0094532068):0.0055283332,
		(((MGYG000003184:0.0000000000,MGYG000163407:0.0000000000):0.0000029122,MGYG000145029:0.0000029122)
		:0.0048702529,(((MGYG000003379:0.0022956472,((MGYG000003386:0.0000029122,
		MGYG000167651:0.0000029122):0.0000029123,MGYG000185240:0.0000029122):0.0025826622)
		:0.0021807673,MGYG000003393:0.0061894294):0.0024980209,(((MGYG000009274:0.0000000000,
		MGYG000221632:0.0000000000):0.0000029122,MGYG000015213:0.0000029122):0.0015468819,
		MGYG000095587:0.0046680716):0.0085414803):0.0063122175):0.0070154173):0.0101156900,
		((MGYG000003399:0.0000029122,((((((MGYG000069862:0.0000000000,MGYG000281515:0.0000000000)
		:0.0000000000,MGYG000177640:0.0000000000):0.0000000000,MGYG000080839:0.0000000000)
		:0.0000029122,MGYG000074500:0.0000029122):0.0000029192,((MGYG000081596:0.0000000000,
		MGYG000221675:0.0000000000):0.0000000000,MGYG000163666:0.0000000000):0.0000029122)
		:0.0000029192,MGYG000153919:0.0000029122):0.0015429095):0.0102137723,
		(MGYG000025038:0.0000028961,MGYG000212133:0.0000028274):0.0140319623):0.0070928363)
		:0.0057352990,(((((((((((MGYG000007880:0.0000000000,MGYG000150067:0.0000000000):0.0000000000,
		MGYG000197945:0.0000000000):0.0000000000,MGYG000047889:0.0000000000):0.0000000000,
		MGYG000264359:0.0000000000):0.0000000000,MGYG000209440:0.0000000000):0.0000000000,
		MGYG000184998:0.0000000000):0.0000000000,MGYG000146096:0.0000000000):0.0000029122,
		MGYG000037196:0.0000029122):0.0000029123,((MGYG000071168:0.0010021624,MGYG000239026:0.0005555819)
		:0.0000029123,MGYG000074216:0.0000029122):0.0000029123):0.0000029123,
		MGYG000096951:0.0000029122):0.0280271622,(MGYG000128279:0.0000029122,MGYG000219969:0.0000029122)
		:0.0193958032):0.0163747995):0.0447203194):0.0537714505,MGYG000135746:0.0690361476)
		:0.0440370319,(MGYG000113450:0.0000029039,((((((((((MGYG000024918:0.0000000000,
		MGYG000201938:0.0000000000):0.0000000000,MGYG000172580:0.0000000000):0.0000000000,
		MGYG000183453:0.0000000000):0.0000000000,MGYG000134060:0.0000000000):0.0000000000,
		MGYG000161555:0.0000000000):0.0000000000,MGYG000201936:0.0000000000):0.0000000000,
		MGYG000208558:0.0000000000):0.0000000000,MGYG000212432:0.0000000000):0.0000000000,
		MGYG000252738:0.0000000000):0.0000029122,MGYG000096439:0.0000029122):0.0004996850)
		:0.2491300423):0.0875572444,((((((((((MGYG000012620:0.0000000000,MGYG000064589:0.0000000000)
		:0.0000000000,MGYG000287520:0.0000000000):0.0000000000,MGYG000197408:0.0000000000)
		:0.0000000000,MGYG000250144:0.0000000000):0.0000000000,MGYG000217524:0.0000000000)
		:0.0000000000,MGYG000188342:0.0000000000):0.0000000000,MGYG000204966:0.0000000000)
		:0.0000000000,MGYG000219185:0.0000000000):0.0000029122,MGYG000026755:0.0000029122)
		:0.0278564926,(MGYG000003208:0.0000029122,MGYG000053946:0.0000029122):0.0493318926)
		:0.1474899820):0.0509276510,(((MGYG000003388:0.0014958736,MGYG000053169:0.0021979793)
		:0.1718814036,((((((MGYG000274006:0.0390151661,(((MGYG000028976:0.0000029122,
		MGYG000246600:0.0000029122):0.0000029123,MGYG000100312:0.0004846084):0.0000029123,
		MGYG000118134:0.0009690465):0.0727574258):0.0109375737,(MGYG000004647:0.0004732685,
		(((MGYG000005716:0.0000029122,MGYG000268686:0.0000029122):0.0000029123,
		((MGYG000041113:0.0000000000,MGYG000227927:0.0000000000):0.0000029122,MGYG000118528:0.0000029122)
		:0.0004856277):0.0000029123,MGYG000110513:0.0004855750):0.0014682900):0.0405482378)
		:0.0425859460,(((((((MGYG000122535:0.0010082101,MGYG000201478:0.0004729647):0.0000153509,
		MGYG000052032:0.0004884652):0.0000029123,MGYG000138742:0.0000029122):0.0000029123,
		((MGYG000099322:0.0000000000,MGYG000282295:0.0000000000):0.0000000000,MGYG000155228:0.0000000000)
		:0.0000029122):0.0000029123,(((MGYG000044322:0.0000000000,MGYG000280869:0.0000000000)
		:0.0000029122,MGYG000180146:0.0000029122):0.0000029123,MGYG000044765:0.0009767258)
		:0.0004883442):0.0020458726,(((((MGYG000020841:0.0000000000,MGYG000109326:0.0000000000)
		:0.0000000000,MGYG000211325:0.0000000000):0.0000029122,(((MGYG000112103:0.0000000000,
		MGYG000190085:0.0000000000):0.0000029122,MGYG000156802:0.0000029122):0.0009761129,
		MGYG000107692:0.0000029122):0.0000029123):0.0000029123,MGYG000161849:0.0004883525)
		:0.0000029123,(MGYG000041595:0.0004728519,MGYG000042964:0.0010614473):0.0000155202)
		:0.0008858648):0.0761792679,((MGYG000029020:0.0004779413,MGYG000231269:0.0000029122)
		:0.0010948170,((MGYG000076242:0.0000029122,MGYG000080455:0.0000029122):0.0000029123,
		MGYG000210583:0.0004775121):0.0008204332):0.1215598234):0.0176846571):0.0256409874,
		(((MGYG000000567:0.0000026453,MGYG000027449:0.0000029122):0.0000024682,(MGYG000012884:0.0000024065,
		MGYG000046037:0.0005309903):0.0005311782):0.0022626721,((MGYG000058685:0.0118726801,
		MGYG000063446:0.0010629763):0.0000029123,((MGYG000099063:0.0000000000,MGYG000286860:0.0000000000)
		:0.0000029122,MGYG000230960:0.0000029122):0.0000029123):0.0025393410):0.0554706238)
		:0.0307186879,(MGYG000149321:0.0000029122,MGYG000183623:0.0000029122):0.0985558944)
		:0.1140885021,MGYG000214424:0.1518636082):0.0754824223):0.1125622896,
		(MGYG000003400:0.0018914991,MGYG000003403:0.0056885515):0.2816644434):0.0275480685)
		:0.2270953286):0.0806798475,((MGYG000197800:0.1403863328,(MGYG000253212:0.0000029147,
		MGYG000259999:0.0011718136):0.1361747132):0.5397920816,(((MGYG000022554:0.0000029122,
		(MGYG000210803:0.0000029122,MGYG000286887:0.0000029122):0.0000023677):0.0000022431,
		MGYG000091674:0.0000029122):0.1182904494,(MGYG000002620:0.0048432460,MGYG000003933:0.0000023160)
		:0.0827924256):0.3943363601):0.0821398856):0.0316127937,
		((((((((((((((((((MGYG000009030:0.0000029122,((((((((((MGYG000033305:0.0000000000,
		MGYG000183140:0.0000000000):0.0000000000,MGYG000125497:0.0000000000):0.0000000000,
		MGYG000260853:0.0000000000):0.0000000000,MGYG000140558:0.0000000000):0.0000000000,
		MGYG000157070:0.0000000000):0.0000000000,MGYG000130464:0.0000000000):0.0000000000,
		MGYG000244697:0.0000000000):0.0000000000,MGYG000070553:0.0000000000):0.0000000000,
		MGYG000272895:0.0000000000):0.0000000000,MGYG000217335:0.0000000000):0.0000029122)
		:0.0000029123,((MGYG000019426:0.0004821030,
		((((((((((((((((((((((((((((((((MGYG000022337:0.0000000000,MGYG000192318:0.0000000000)
		:0.0000000000,MGYG000168074:0.0000000000):0.0000000000,MGYG000242298:0.0000000000)
		:0.0000000000,MGYG000282239:0.0000000000):0.0000000000,MGYG000199957:0.0000000000)
		:0.0000000000,MGYG000051885:0.0000000000):0.0000000000,MGYG000057076:0.0000000000)
		:0.0000000000,MGYG000220674:0.0000000000):0.0000000000,MGYG000197658:0.0000000000)
		:0.0000000000,MGYG000255969:0.0000000000):0.0000000000,MGYG000195039:0.0000000000)
		:0.0000000000,MGYG000221014:0.0000000000):0.0000000000,MGYG000223727:0.0000000000)
		:0.0000000000,MGYG000245803:0.0000000000):0.0000000000,MGYG000119512:0.0000000000)
		:0.0000000000,MGYG000028461:0.0000000000):0.0000000000,MGYG000199906:0.0000000000)
		:0.0000000000,MGYG000031837:0.0000000000):0.0000000000,MGYG000168459:0.0000000000)
		:0.0000000000,MGYG000203741:0.0000000000):0.0000000000,MGYG000270914:0.0000000000)
		:0.0000000000,MGYG000233422:0.0000000000):0.0000000000,MGYG000190172:0.0000000000)
		:0.0000000000,MGYG000046052:0.0000000000):0.0000000000,MGYG000110252:0.0000000000)
		:0.0000000000,MGYG000154837:0.0000000000):0.0000000000,MGYG000183198:0.0000000000)
		:0.0000029122,((((((((((MGYG000049373:0.0000000000,MGYG000226753:0.0000000000):0.0000000000,
		MGYG000084502:0.0000000000):0.0000000000,MGYG000206569:0.0000000000):0.0000000000,
		MGYG000262371:0.0000000000):0.0000000000,MGYG000264770:0.0000000000):0.0000000000,
		MGYG000066041:0.0000000000):0.0000029122,MGYG000090870:0.0000029122):0.0000019945,
		MGYG000163727:0.0000025143):0.0004813499,MGYG000246996:0.0000029122):0.0000028570,
		MGYG000024886:0.0000029122):0.0000019894):0.0000029123,(((MGYG000052401:0.0000000000,
		MGYG000167076:0.0000000000):0.0000029122,MGYG000056872:0.0000029122):0.0004813873,
		((MGYG000083178:0.0000000000,MGYG000238898:0.0000000000):0.0000022390,MGYG000208787:0.0000029122)
		:0.0004817066):0.0000028628):0.0000029123,(((((((((((((((MGYG000024495:0.0000000000,
		MGYG000159692:0.0000000000):0.0000000000,MGYG000261987:0.0000000000):0.0000000000,
		MGYG000054535:0.0000000000):0.0000000000,MGYG000205830:0.0000000000):0.0000000000,
		MGYG000228343:0.0000000000):0.0000000000,MGYG000201820:0.0000000000):0.0000000000,
		MGYG000197564:0.0000000000):0.0000000000,MGYG000273845:0.0000000000):0.0000000000,
		MGYG000107907:0.0000000000):0.0000029122,MGYG000032928:0.0000029122):0.0000029123,
		((MGYG000075121:0.0000029122,MGYG000234234:0.0000029122):0.0004812829,(MGYG000240143:0.0000029122,
		MGYG000266192:0.0003927486):0.0000886029):0.0000029123):0.0000025336,
		(((((((((((((MGYG000025013:0.0000000000,MGYG000207738:0.0000000000):0.0000000000,
		MGYG000074426:0.0000000000):0.0000000000,MGYG000053893:0.0000000000):0.0000000000,
		MGYG000258317:0.0000000000):0.0000000000,MGYG000246352:0.0000000000):0.0000000000,
		MGYG000224049:0.0000000000):0.0000000000,MGYG000111964:0.0000000000):0.0000000000,
		MGYG000244501:0.0000000000):0.0000000000,MGYG000168390:0.0000000000):0.0000000000,
		MGYG000271922:0.0000000000):0.0000029122,MGYG000041247:0.0000029122):0.0000025326,
		(((MGYG000063046:0.0000000000,MGYG000114541:0.0000000000):0.0000000000,MGYG000134185:0.0000000000)
		:0.0000029122,MGYG000076914:0.0000029122):0.0004820610):0.0004815849,
		MGYG000077223:0.0004812305):0.0000029123):0.0000025438,(MGYG000059211:0.0000029122,
		MGYG000169955:0.0000029122):0.0004814005):0.0000028606,(MGYG000082100:0.0000025779,
		MGYG000258904:0.0000029122):0.0004812905):0.0004812854,MGYG000223863:0.0004813105)
		:0.0000029123):0.0002724240,MGYG000182138:0.0000029122):0.0002090229,
		(MGYG000132417:0.0004815985,MGYG000189167:0.0000028118):0.0004819293):0.0000029123)
		:0.0000029123,MGYG000075044:0.0000029122):0.0000029123):0.0000022580,
		(MGYG000045454:0.0009632415,MGYG000269767:0.0004814937):0.0000029123):0.0004815664,
		MGYG000038779:0.0000029530):0.0004817412,((MGYG000049560:0.0000000000,MGYG000227259:0.0000000000)
		:0.0000029122,MGYG000197963:0.0000029122):0.0000026337):0.0004819157,
		((((((MGYG000019118:0.0000000000,MGYG000105303:0.0000000000):0.0000000000,
		MGYG000161711:0.0000000000):0.0000000000,MGYG000156102:0.0000000000):0.0000029122,
		MGYG000065052:0.0000029122):0.0004818837,MGYG000156848:0.0000025103):0.0004818345,
		MGYG000092628:0.0009640021):0.0000025237):0.0000028588,((((((MGYG000077621:0.0000000000,
		MGYG000259919:0.0000000000):0.0000000000,MGYG000202142:0.0000000000):0.0000000000,
		MGYG000275826:0.0000000000):0.0000029122,MGYG000167200:0.0000029122):0.0000029123,
		MGYG000278368:0.0004817700):0.0004818436,((MGYG000144502:0.0000000000,MGYG000184905:0.0000000000)
		:0.0000000000,MGYG000250682:0.0000000000):0.0000029122):0.0000029123):0.0000029123,
		MGYG000145188:0.0000029122):0.0000029123,MGYG000117599:0.0004819684):0.0000025105,
		((MGYG000020882:0.0000000000,MGYG000205867:0.0000000000):0.0000029122,MGYG000030246:0.0000029122)
		:0.0004818824):0.0004814554,MGYG000090413:0.0000029582):0.0016328891,
		((MGYG000136269:0.0000000000,MGYG000176008:0.0000000000):0.0000029122,MGYG000168052:0.0000029122)
		:0.0007790978):0.0052009158,(((((MGYG000038853:0.0000000000,MGYG000206843:0.0000000000)
		:0.0000000000,MGYG000258587:0.0000000000):0.0000029122,MGYG000203949:0.0000025146)
		:0.0004833092,(((((MGYG000080405:0.0000000000,MGYG000167189:0.0000000000):0.0000000000,
		MGYG000185782:0.0000000000):0.0000000000,MGYG000240697:0.0000000000):0.0000029122,
		((MGYG000195878:0.0000000000,MGYG000250793:0.0000000000):0.0000029122,MGYG000245052:0.0000029122)
		:0.0004829189):0.0000029123,MGYG000081794:0.0000029122):0.0000025368):0.0000029123,
		(MGYG000090476:0.0014879314,MGYG000177365:0.0000029122):0.0004829275):0.0053315992)
		:0.0057628205,((((MGYG000048470:0.0000000000,MGYG000154416:0.0000000000):0.0000000000,
		MGYG000283925:0.0000000000):0.0000029122,MGYG000136385:0.0000029122):0.0013550128,
		MGYG000166808:0.0006195937):0.0051342530):0.0689926169,(MGYG000085332:0.0000029122,
		MGYG000153204:0.0000029122):0.0491201039):0.3960029057,(((MGYG000167867:0.0025144336,
		((MGYG000000441:0.0000023483,MGYG000076701:0.0009774064):0.0004917505,((MGYG000029676:0.0000000000,
		MGYG000094909:0.0000000000):0.0000029122,MGYG000090613:0.0000029122):0.0004904653)
		:0.0000028844):0.0868104891,(((((MGYG000003449:0.0000000000,MGYG000124048:0.0000000000)
		:0.0000000000,MGYG000223793:0.0000000000):0.0000000000,MGYG000061745:0.0000000000)
		:0.0000029122,MGYG000046105:0.0000029122):0.0103729262,MGYG000077532:0.0173037586)
		:0.0566149977):0.0264619553,MGYG000000504:0.0453648958):0.4833391531):0.0848872893,
		(MGYG000004461:0.0528206405,(((((((MGYG000033565:0.0000000000,MGYG000115256:0.0000000000)
		:0.0000000000,MGYG000252820:0.0000000000):0.0000000000,MGYG000165164:0.0000000000)
		:0.0000029122,((MGYG000122671:0.0009748973,(MGYG000237339:0.0000029122,MGYG000262597:0.0000029122)
		:0.0004876850):0.0000029123,MGYG000047007:0.0000029122):0.0000029123):0.0000029123,
		MGYG000179652:0.0004875167):0.0252995142,MGYG000266634:0.0088836897):0.0110680993,
		MGYG000281527:0.0141973814):0.0302002658):0.4687179287):0.1230018476,
		(((MGYG000106039:0.0000029122,MGYG000134075:0.0005355614):0.0000029123,MGYG000058456:0.0010717588)
		:0.0000029123,MGYG000058491:0.0010696783):0.6654600900):0.0533709097):0.0257238369)
		:0.0477817378,(MGYG000006484:0.4980211820,(MGYG000048642:0.0338289105,MGYG000263939:0.0185933158)
		:0.4180062344):0.0563985114):0.0270346665,(((((((((((MGYG000234322:0.0000024373,
		((MGYG000211093:0.0000000000,MGYG000257151:0.0000000000):0.0000029122,MGYG000222280:0.0000029122)
		:0.0000029123):0.0004953096,MGYG000005337:0.0000029122):0.0000013068,
		(((((((((((((MGYG000016157:0.0000000000,MGYG000164221:0.0000000000):0.0000000000,
		MGYG000206749:0.0000000000):0.0000000000,MGYG000219512:0.0000000000):0.0000000000,
		MGYG000245660:0.0000000000):0.0000000000,MGYG000282712:0.0000000000):0.0000000000,
		MGYG000021872:0.0000000000):0.0000000000,MGYG000088872:0.0000000000):0.0000000000,
		MGYG000166733:0.0000000000):0.0000000000,MGYG000206130:0.0000000000):0.0000000000,
		MGYG000202510:0.0000000000):0.0000000000,MGYG000164290:0.0000000000):0.0000000000,
		MGYG000052783:0.0000000000):0.0000029122,MGYG000021759:0.0000029122):0.0000027435)
		:0.0013631552,(MGYG000000304:0.0000029122,MGYG000097799:0.0000029122):0.0031392317)
		:0.0184806636,MGYG000159952:0.0209650783):0.0503732717,(((MGYG000001167:0.0004982980,
		MGYG000269771:0.0004988592):0.0000029123,MGYG000171560:0.0009953788):0.0004976154,
		MGYG000200465:0.0000028855):0.0342233933):0.0166140958,(((((((MGYG000000980:0.0000000000,
		MGYG000154382:0.0000000000):0.0000029122,MGYG000099458:0.0000029122):0.0000029123,
		MGYG000144000:0.0014984254):0.0001138532,(((((((MGYG000038586:0.0000000000,
		MGYG000266450:0.0000000000):0.0000000000,MGYG000272412:0.0000000000):0.0000000000,
		MGYG000226746:0.0000000000):0.0000000000,MGYG000262808:0.0000000000):0.0000029122,
		MGYG000203400:0.0000029122):0.0000025802,MGYG000284200:0.0004996528):0.0004997149,
		MGYG000245838:0.0000025584):0.0004189452):0.0029086820,(MGYG000004134:0.0005001654,
		MGYG000107554:0.0000029122):0.0046961175):0.0033894436,(MGYG000032392:0.0103759740,
		((MGYG000042455:0.0000000000,MGYG000087599:0.0000000000):0.0000029122,MGYG000046529:0.0000029122)
		:0.0065271684):0.0018709617):0.0239603114,(((((MGYG000043201:0.0000029122,
		MGYG000081761:0.0000029122):0.0000029123,MGYG000067221:0.0009919871):0.0004968881,
		MGYG000163361:0.0004977496):0.0000029123,MGYG000124447:0.0009925770):0.0029302486,
		MGYG000280933:0.0025535354):0.0383624301):0.0180788788):0.0739003708,
		(((MGYG000142100:0.0791971541,(MGYG000071648:0.1041437792,MGYG000156485:0.0599029648):0.0515791961)
		:0.0201968736,MGYG000106151:0.0636103541):0.0177656465,MGYG000070812:0.0453358640)
		:0.0437485417):0.0807021613,(MGYG000002074:0.0086813078,((((((MGYG000004138:0.0000000000,
		MGYG000207512:0.0000000000):0.0000000000,MGYG000151423:0.0000000000):0.0000000000,
		MGYG000149505:0.0000000000):0.0000029122,MGYG000023734:0.0000029122):0.0000029123,
		MGYG000087713:0.0005166362):0.0000021481,MGYG000208301:0.0005149245):0.0086025132)
		:0.1482853714):0.0409739344,((((((MGYG000002104:0.0000029122,MGYG000119923:0.0000029122)
		:0.0000029574,MGYG000096221:0.0004861496):0.0856919149,(((MGYG000004706:0.0004923283,
		(MGYG000195970:0.0000029122,MGYG000243749:0.0000029122):0.0000029123):0.0000022159,
		((MGYG000070337:0.0000000000,MGYG000204720:0.0000000000):0.0000029122,MGYG000201414:0.0000029122)
		:0.0004923099):0.0005602907,(MGYG000126176:0.0000028014,MGYG000197924:0.0000029122)
		:0.0035178511):0.0664384604):0.0155876790,((MGYG000002908:0.0000029122,
		MGYG000072289:0.0000029122):0.0872663498,(MGYG000124197:0.0000028330,MGYG000281091:0.0000024568)
		:0.0969393158):0.0155339524):0.0529819637,MGYG000245541:0.1107695833):0.0492626954,
		(((((((((((((((MGYG000001134:0.0000024356,MGYG000004349:0.0000029122):0.0000029123,
		MGYG000004031:0.0000029122):0.0000029123,MGYG000014416:0.0010874151):0.0017078381,
		MGYG000000833:0.0010872625):0.0000029167,MGYG000004450:0.0010899827):0.0000029167,
		MGYG000213562:0.0010879862):0.0000018082,MGYG000130783:0.0021814190):0.0000020493,
		MGYG000075634:0.0000029122):0.0000020970,(MGYG000000768:0.0000000000,MGYG000119179:0.0000000000)
		:0.0000029122):0.0000022871,((((((((((MGYG000000770:0.0000029122,MGYG000055511:0.0000029122)
		:0.0010895634,(MGYG000075525:0.0000029122,MGYG000177481:0.0000029122):0.0000029123)
		:0.0010889963,((((MGYG000000827:0.0000029167,MGYG000199725:0.0000029122):0.0000029123,
		MGYG000160590:0.0000029122):0.0000029123,MGYG000000862:0.0010887023):0.0010915688,
		MGYG000149405:0.0010884598):0.0000026919):0.0000029167,(((MGYG000000778:0.0000000000,
		MGYG000006247:0.0000000000):0.0000000000,MGYG000095057:0.0000000000):0.0000000000,
		MGYG000138845:0.0000000000):0.0000029122):0.0000029167,MGYG000003418:0.0010887045)
		:0.0000029167,MGYG000005345:0.0010886000):0.0000029167,MGYG000006150:0.0000029122)
		:0.0000029167,MGYG000003462:0.0000029122):0.0000029167,MGYG000006539:0.0010898972)
		:0.0000028341,MGYG000005869:0.0010887454):0.0010918491):0.0010177427,
		MGYG000000777:0.0000021032):0.0027406400,MGYG000059811:0.0036225294):0.0556113330,
		MGYG000238335:0.0473721285):0.0154541316,(((MGYG000001575:0.0046029434,
		((MGYG000048730:0.0019457329,(MGYG000071119:0.0000029122,MGYG000164322:0.0000029122):0.0000029123)
		:0.0000027305,MGYG000285181:0.0004862933):0.0035651376):0.0049317932,
		MGYG000273939:0.0077976839):0.0543288956,((MGYG000003361:0.0000024356,MGYG000181278:0.0000029122)
		:0.0670055854,((MGYG000006462:0.0004835677,(MGYG000034157:0.0000029122,MGYG000270105:0.0009662428)
		:0.0000029123):0.0009544202,MGYG000221205:0.0009785390):0.0289512704):0.0155628565)
		:0.0194447115):0.0089936394,MGYG000004664:0.0370656426):0.0852913168):0.0814073307)
		:0.1730076921,(((((((MGYG000019175:0.0000000000,MGYG000068521:0.0000000000):0.0000029122,
		MGYG000029641:0.0000029122):0.1056863948,(((((((MGYG000212030:0.0038877205,
		(((((MGYG000033207:0.0000000000,MGYG000224317:0.0000000000):0.0000000000,
		MGYG000284503:0.0000000000):0.0000029122,MGYG000192976:0.0000029122):0.0000029123,
		(MGYG000136544:0.0005023554,MGYG000162850:0.0000029122):0.0000170672):0.0000020272,
		(MGYG000059972:0.0000024675,MGYG000251473:0.0000021832):0.0005200260):0.0005194441)
		:0.0000020379,((MGYG000100230:0.0000000000,MGYG000278977:0.0000000000):0.0000000000,
		MGYG000198892:0.0000000000):0.0000029122):0.0000020159,MGYG000170295:0.0000029122)
		:0.0005806050,(((((((((((((MGYG000015076:0.0000000000,MGYG000231778:0.0000000000)
		:0.0000000000,MGYG000271862:0.0000000000):0.0000000000,MGYG000226170:0.0000000000)
		:0.0000000000,MGYG000274246:0.0000000000):0.0000000000,MGYG000285408:0.0000000000)
		:0.0000000000,MGYG000099838:0.0000000000):0.0000000000,MGYG000269270:0.0000000000)
		:0.0000000000,MGYG000281910:0.0000000000):0.0000029122,MGYG000059392:0.0000029122)
		:0.0000029123,(((MGYG000029692:0.0004875590,MGYG000158852:0.0054247405):0.0014664824,
		MGYG000037938:0.0004881680):0.0000028453,(MGYG000181680:0.0000029279,MGYG000207576:0.0000025119)
		:0.0004882292):0.0000027390):0.0000029123,MGYG000208248:0.0004882781):0.0000028832,
		(MGYG000016184:0.0025749192,MGYG000208198:0.0000024220):0.0010287209):0.0004882253,
		((((((MGYG000092511:0.0000000000,MGYG000194926:0.0000000000):0.0000000000,
		MGYG000108067:0.0000000000):0.0000000000,MGYG000132309:0.0000000000):0.0000000000,
		MGYG000146248:0.0000000000):0.0000029122,MGYG000094075:0.0000029122):0.0000029123,
		MGYG000254126:0.0004887901):0.0000029123):0.0010756487):0.0067068440,
		(((((((((((((((((((((((MGYG000011662:0.0000000000,MGYG000085228:0.0000000000):0.0000000000,
		MGYG000287598:0.0000000000):0.0000000000,MGYG000218136:0.0000000000):0.0000000000,
		MGYG000108739:0.0000000000):0.0000000000,MGYG000128836:0.0000000000):0.0000000000,
		MGYG000124494:0.0000000000):0.0000000000,MGYG000270947:0.0000000000):0.0000000000,
		MGYG000068804:0.0000000000):0.0000000000,MGYG000228945:0.0000000000):0.0000000000,
		MGYG000035051:0.0000000000):0.0000000000,MGYG000118973:0.0000000000):0.0000000000,
		MGYG000254679:0.0000000000):0.0000000000,MGYG000161098:0.0000000000):0.0000000000,
		MGYG000055069:0.0000000000):0.0000000000,MGYG000059625:0.0000000000):0.0000000000,
		MGYG000122974:0.0000000000):0.0000000000,MGYG000160128:0.0000000000):0.0000029122,
		((MGYG000248086:0.0004883320,MGYG000248550:0.0004883710):0.0000029123,MGYG000282406:0.0004884022)
		:0.0000029123):0.0000029123,MGYG000018721:0.0000029122):0.0000029123,
		MGYG000013506:0.0005050759):0.0004883805,MGYG000125548:0.0009760271):0.0000029123,
		(MGYG000143244:0.0000029122,MGYG000206668:0.0000029122):0.0000028864):0.0000025342,
		(((MGYG000016508:0.0000000000,MGYG000212600:0.0000000000):0.0000029122,MGYG000185696:0.0000029122)
		:0.0004881557,MGYG000076090:0.0000021357):0.0004882540):0.0115017719):0.0252262787,
		((((((((MGYG000132829:0.0462497261,((MGYG000014530:0.0004883833,
		((((((((((((((((((MGYG000052295:0.0000000000,MGYG000276304:0.0000000000):0.0000000000,
		MGYG000110213:0.0000000000):0.0000000000,MGYG000259607:0.0000000000):0.0000000000,
		MGYG000224880:0.0000000000):0.0000000000,MGYG000077983:0.0000000000):0.0000000000,
		MGYG000238240:0.0000000000):0.0000000000,MGYG000191163:0.0000000000):0.0000000000,
		MGYG000157516:0.0000000000):0.0000000000,MGYG000272064:0.0000000000):0.0000000000,
		MGYG000135864:0.0000000000):0.0000000000,MGYG000100941:0.0000000000):0.0000000000,
		MGYG000108628:0.0000000000):0.0000000000,MGYG000273308:0.0000000000):0.0000000000,
		MGYG000252659:0.0000000000):0.0000000000,MGYG000099371:0.0000000000):0.0000000000,
		MGYG000257032:0.0000000000):0.0000000000,MGYG000110065:0.0000000000):0.0000029122,
		(MGYG000099035:0.0000029122,((MGYG000122387:0.0004884548,MGYG000186420:0.0004886244):0.0000029123,
		MGYG000247247:0.0004884042):0.0000029123):0.0000023061):0.0000029123):0.0000025523,
		(((((((MGYG000104166:0.0000000000,MGYG000175950:0.0000000000):0.0000000000,
		MGYG000271392:0.0000000000):0.0000000000,MGYG000240567:0.0000000000):0.0000000000,
		MGYG000193187:0.0000000000):0.0000029122,MGYG000165727:0.0000029122):0.0000029123,
		MGYG000284637:0.0004884735):0.0000025330,MGYG000196868:0.0004885105):0.0004883559)
		:0.0011108275):0.0044398722,((MGYG000136338:0.0000027204,(MGYG000140698:0.0009741546,
		MGYG000214356:0.0004874700):0.0000026507):0.0000029123,MGYG000164385:0.0009734299)
		:0.0134999803):0.0048365717,(((((((((((((MGYG000005165:0.0000000000,
		MGYG000200059:0.0000000000):0.0000000000,MGYG000130522:0.0000000000):0.0000000000,
		MGYG000029459:0.0000000000):0.0000000000,MGYG000164363:0.0000000000):0.0000000000,
		MGYG000204146:0.0000000000):0.0000000000,MGYG000273643:0.0000000000):0.0000000000,
		MGYG000284941:0.0000000000):0.0000000000,MGYG000145805:0.0000000000):0.0000000000,
		MGYG000120270:0.0000000000):0.0000029122,MGYG000029449:0.0000029122):0.0000029123,
		MGYG000081557:0.0004885307):0.0000025166,(MGYG000064312:0.0000029833,MGYG000142784:0.0000029829)
		:0.0009751223):0.0009762946,((MGYG000040440:0.0109256586,MGYG000264669:0.0000029122)
		:0.0004880761,((MGYG000152456:0.0000029122,MGYG000246608:0.0000025021):0.0004874974,
		MGYG000227343:0.0000028839):0.0019521213):0.0004870117):0.0000029720):0.0083227192,
		MGYG000166018:0.0125139292):0.0079239897,((MGYG000006573:0.0000029122,MGYG000117735:0.0005143171)
		:0.0574998565,(MGYG000107823:0.0000029122,MGYG000138713:0.0000029122):0.0547472038)
		:0.0123833542):0.0208413047,MGYG000219200:0.0023308221):0.0199622390,
		((((((((MGYG000275148:0.0005039150,((MGYG000080026:0.0000000000,MGYG000185605:0.0000000000)
		:0.0000029122,MGYG000119403:0.0000029122):0.0004878218):0.0000029123,
		MGYG000181833:0.0004882955):0.0000029123,((((MGYG000008486:0.0000029122,MGYG000182510:0.0011580047)
		:0.0000029123,MGYG000075325:0.0000029122):0.0000029123,(MGYG000125689:0.0019546251,
		MGYG000181456:0.0004877110):0.0000029123):0.0000029123,MGYG000032101:0.0000029122)
		:0.0000029123):0.0000029123,(MGYG000097879:0.0000024469,MGYG000147292:0.0000024479)
		:0.0014629188):0.0000024024,((((MGYG000028339:0.0000000000,MGYG000059812:0.0000000000)
		:0.0000000000,MGYG000173024:0.0000000000):0.0000000000,MGYG000131027:0.0000000000)
		:0.0000000000,MGYG000288120:0.0000000000):0.0000029122):0.0000024197,
		MGYG000190716:0.0009748274):0.0186542539,MGYG000072900:0.0070272157):0.0041878947,
		(MGYG000110931:0.0000029122,MGYG000216133:0.0000029122):0.0064309817):0.0081245170)
		:0.0133907999,((MGYG000003383:0.0000000000,MGYG000244312:0.0000000000):0.0000029122,
		MGYG000038756:0.0000029122):0.0320363128):0.0101866325):0.0146189344,
		MGYG000123726:0.0249988700):0.2715861225):0.0291871500,((((MGYG000083441:0.0011129927,
		MGYG000003186:0.0005404780):0.0005550108,MGYG000059563:0.0005255933):0.1385546416,
		(((((MGYG000181314:0.0000029122,(MGYG000095044:0.0000029122,MGYG000218093:0.0000029122)
		:0.0005113205):0.0010207645,(MGYG000195932:0.0000029122,MGYG000241215:0.0000029122)
		:0.0000023669):0.0005107986,(MGYG000013568:0.0000029122,MGYG000219182:0.0000029122)
		:0.0005117211):0.0003885481,MGYG000171055:0.0006333350):0.0675916758,
		(MGYG000003113:0.0506812196,MGYG000177884:0.0506458795):0.0231561029):0.0541797512)
		:0.0285587717,(MGYG000003800:0.1442758179,MGYG000207170:0.1505203055):0.0479003956)
		:0.0288574362):0.0230741801,(((MGYG000093861:0.0000029122,MGYG000153159:0.0000029122)
		:0.0000021828,((((MGYG000066991:0.0000000000,MGYG000172274:0.0000000000):0.0000000000,
		MGYG000158952:0.0000000000):0.0000029122,MGYG000171575:0.0000029122):0.0000029123,
		MGYG000139064:0.0005672977):0.0011825058):0.1356151582,(MGYG000269883:0.0045647825,
		MGYG000003124:0.0000027231):0.1432851837):0.0423708399):0.0298899221,
		MGYG000003314:0.1825666227):0.0746927267,(((MGYG000130299:0.0018811474,(MGYG000101799:0.0000029122,
		MGYG000239899:0.0000019959):0.0012103512):0.0008599959,MGYG000003135:0.0003492174)
		:0.0544339529,((((((((((((MGYG000009426:0.0000000000,MGYG000203595:0.0000000000)
		:0.0000000000,MGYG000261949:0.0000000000):0.0000000000,MGYG000274763:0.0000000000)
		:0.0000000000,MGYG000230154:0.0000000000):0.0000000000,MGYG000139356:0.0000000000)
		:0.0000029122,MGYG000093879:0.0000029122):0.0007331469,MGYG000132567:0.0007321374)
		:0.0000029123,((((((((((((((((MGYG000016004:0.0000000000,MGYG000109339:0.0000000000)
		:0.0000000000,MGYG000084298:0.0000000000):0.0000000000,MGYG000057212:0.0000000000)
		:0.0000000000,MGYG000176166:0.0000000000):0.0000000000,MGYG000049398:0.0000000000)
		:0.0000000000,MGYG000141812:0.0000000000):0.0000000000,MGYG000247918:0.0000000000)
		:0.0000000000,MGYG000069300:0.0000000000):0.0000000000,MGYG000094332:0.0000000000)
		:0.0000000000,MGYG000254018:0.0000000000):0.0000000000,MGYG000181068:0.0000000000)
		:0.0000000000,MGYG000271209:0.0000000000):0.0000000000,MGYG000250474:0.0000000000)
		:0.0000000000,MGYG000124908:0.0000000000):0.0000000000,MGYG000164992:0.0000000000)
		:0.0000000000,MGYG000079645:0.0000000000):0.0000029122):0.0000029123,
		MGYG000049281:0.0000029122):0.0000029123,((((((((MGYG000016878:0.0000000000,
		MGYG000224568:0.0000000000):0.0000000000,MGYG000281672:0.0000000000):0.0000000000,
		MGYG000144638:0.0000000000):0.0000000000,MGYG000100229:0.0000000000):0.0000000000,
		MGYG000165079:0.0000000000):0.0000000000,MGYG000196341:0.0000000000):0.0000000000,
		MGYG000177086:0.0000000000):0.0000029122,MGYG000042584:0.0000029122):0.0014491162)
		:0.0007240305,MGYG000078862:0.0000020772):0.0074420874,((MGYG000076317:0.0000029122,
		MGYG000198438:0.0000029122):0.0005956606,MGYG000127147:0.0007514580):0.0121084668)
		:0.0497561989):0.1431260690):0.2012636629):0.0888210497):0.0394775228,
		(MGYG000234211:0.1148438441,((MGYG000223122:0.0000029122,MGYG000240799:0.0000029122):0.0014400823,
		MGYG000002153:0.0015426219):0.1284159346):0.4388672384):0.0517045872,
		((((((MGYG000027341:0.0000029122,MGYG000030350:0.0000029122):0.0000029578,
		(MGYG000033665:0.0000027950,MGYG000134062:0.0000028123):0.0009841360):0.0379947349,
		MGYG000143667:0.0297314591):0.0884010483,((((((((((((((((((((((((MGYG000069807:0.0104386799,
		((((((MGYG000059609:0.0000000000,MGYG000207879:0.0000000000):0.0000000000,
		MGYG000103981:0.0000000000):0.0000000000,MGYG000262533:0.0000000000):0.0000029122,
		MGYG000097266:0.0000029122):0.0000029123,(MGYG000194722:0.0000029122,MGYG000218764:0.0000029122)
		:0.0004894052):0.0000025589,MGYG000139034:0.0004892401):0.0004894151):0.0000026110,
		(MGYG000089615:0.0000029122,MGYG000155407:0.0000029122):0.0004895122):0.0000026202,
		MGYG000218967:0.0004895139):0.0000029123,MGYG000021915:0.0004894637):0.0000029123,
		MGYG000258017:0.0004894710):0.0000029235,MGYG000149182:0.0004894639):0.0000029235,
		MGYG000013901:0.0000029122):0.0000029235,MGYG000220588:0.0000029122):0.0000029235,
		(((((((((((((((((((((((((((((((((((((((((((((((((((((((((((((((((((((((((((((((MGYG000012209:0.0000000000,
		MGYG000102305:0.0000000000):0.0000000000,MGYG000279036:0.0000000000):0.0000000000,
		MGYG000247884:0.0000000000):0.0000000000,MGYG000035973:0.0000000000):0.0000000000,
		MGYG000066161:0.0000000000):0.0000000000,MGYG000051384:0.0000000000):0.0000000000,
		MGYG000076384:0.0000000000):0.0000000000,MGYG000070880:0.0000000000):0.0000000000,
		MGYG000122023:0.0000000000):0.0000000000,MGYG000065886:0.0000000000):0.0000000000,
		MGYG000214560:0.0000000000):0.0000000000,MGYG000101541:0.0000000000):0.0000000000,
		MGYG000201655:0.0000000000):0.0000000000,MGYG000218582:0.0000000000):0.0000000000,
		MGYG000150407:0.0000000000):0.0000000000,MGYG000025402:0.0000000000):0.0000000000,
		MGYG000098074:0.0000000000):0.0000000000,MGYG000106522:0.0000000000):0.0000000000,
		MGYG000277874:0.0000000000):0.0000000000,MGYG000078116:0.0000000000):0.0000000000,
		MGYG000043031:0.0000000000):0.0000000000,MGYG000282875:0.0000000000):0.0000000000,
		MGYG000126864:0.0000000000):0.0000000000,MGYG000280705:0.0000000000):0.0000000000,
		MGYG000165482:0.0000000000):0.0000000000,MGYG000058691:0.0000000000):0.0000000000,
		MGYG000131714:0.0000000000):0.0000000000,MGYG000082055:0.0000000000):0.0000000000,
		MGYG000081152:0.0000000000):0.0000000000,MGYG000116020:0.0000000000):0.0000000000,
		MGYG000143257:0.0000000000):0.0000000000,MGYG000284989:0.0000000000):0.0000000000,
		MGYG000108238:0.0000000000):0.0000000000,MGYG000215421:0.0000000000):0.0000000000,
		MGYG000108825:0.0000000000):0.0000000000,MGYG000246925:0.0000000000):0.0000000000,
		MGYG000037170:0.0000000000):0.0000000000,MGYG000184723:0.0000000000):0.0000000000,
		MGYG000080495:0.0000000000):0.0000000000,MGYG000116259:0.0000000000):0.0000000000,
		MGYG000195244:0.0000000000):0.0000000000,MGYG000118736:0.0000000000):0.0000000000,
		MGYG000029190:0.0000000000):0.0000000000,MGYG000074460:0.0000000000):0.0000000000,
		MGYG000254765:0.0000000000):0.0000000000,MGYG000084044:0.0000000000):0.0000000000,
		MGYG000143262:0.0000000000):0.0000000000,MGYG000182514:0.0000000000):0.0000000000,
		MGYG000109353:0.0000000000):0.0000000000,MGYG000206779:0.0000000000):0.0000000000,
		MGYG000076758:0.0000000000):0.0000000000,MGYG000187150:0.0000000000):0.0000000000,
		MGYG000117579:0.0000000000):0.0000000000,MGYG000022542:0.0000000000):0.0000000000,
		MGYG000219743:0.0000000000):0.0000000000,MGYG000217923:0.0000000000):0.0000000000,
		MGYG000139793:0.0000000000):0.0000000000,MGYG000252299:0.0000000000):0.0000000000,
		MGYG000032841:0.0000000000):0.0000000000,MGYG000023881:0.0000000000):0.0000000000,
		MGYG000071661:0.0000000000):0.0000000000,MGYG000014590:0.0000000000):0.0000000000,
		MGYG000130378:0.0000000000):0.0000000000,MGYG000085465:0.0000000000):0.0000000000,
		MGYG000272559:0.0000000000):0.0000000000,MGYG000240777:0.0000000000):0.0000000000,
		MGYG000033930:0.0000000000):0.0000000000,MGYG000157715:0.0000000000):0.0000000000,
		MGYG000034296:0.0000000000):0.0000000000,MGYG000143475:0.0000000000):0.0000000000,
		MGYG000165233:0.0000000000):0.0000000000,MGYG000081332:0.0000000000):0.0000000000,
		MGYG000286126:0.0000000000):0.0000000000,MGYG000173550:0.0000000000):0.0000000000,
		MGYG000180468:0.0000000000):0.0000000000,MGYG000272798:0.0000000000):0.0000000000,
		MGYG000197213:0.0000000000):0.0000000000,MGYG000167116:0.0000000000):0.0000000000,
		MGYG000085099:0.0000000000):0.0000029122):0.0000029235,MGYG000219559:0.0004898725)
		:0.0000029235,MGYG000192920:0.0014709576):0.0005168621,((((((MGYG000013822:0.0000029122,
		MGYG000260040:0.0004910829):0.0004902137,(MGYG000231907:0.0000029122,MGYG000260950:0.0000029122)
		:0.0000021001):0.0004873354,((MGYG000157191:0.0000029122,MGYG000253699:0.0000029122)
		:0.0000019981,MGYG000216448:0.0004902675):0.0004891147):0.0000029342,
		(((((((((MGYG000076213:0.0000000000,MGYG000183837:0.0000000000):0.0000000000,
		MGYG000274332:0.0000000000):0.0000000000,MGYG000220106:0.0000000000):0.0000000000,
		MGYG000253425:0.0000000000):0.0000000000,MGYG000184630:0.0000000000):0.0000000000,
		MGYG000284225:0.0000000000):0.0000000000,MGYG000109208:0.0000000000):0.0000000000,
		MGYG000271997:0.0000000000):0.0000029122,MGYG000098281:0.0000029122):0.0000020065)
		:0.0004904821,MGYG000075865:0.0009808713):0.0004909946,MGYG000282083:0.0000019898)
		:0.0004905660):0.0000026387,MGYG000149260:0.0004904986):0.0000029235,
		MGYG000040568:0.0000029122):0.0000026450,MGYG000230635:0.0004906438):0.0000026453,
		(((((((((((((((((((((((((((((((((((((((((((((((((((((((((((((MGYG000012469:0.0000000000,
		MGYG000172723:0.0000000000):0.0000000000,MGYG000224543:0.0000000000):0.0000000000,
		MGYG000132262:0.0000000000):0.0000000000,MGYG000194998:0.0000000000):0.0000000000,
		MGYG000211581:0.0000000000):0.0000000000,MGYG000037322:0.0000000000):0.0000000000,
		MGYG000216988:0.0000000000):0.0000000000,MGYG000245015:0.0000000000):0.0000000000,
		MGYG000115659:0.0000000000):0.0000000000,MGYG000139014:0.0000000000):0.0000000000,
		MGYG000247517:0.0000000000):0.0000000000,MGYG000071457:0.0000000000):0.0000000000,
		MGYG000197327:0.0000000000):0.0000000000,MGYG000123914:0.0000000000):0.0000000000,
		MGYG000194001:0.0000000000):0.0000000000,MGYG000087422:0.0000000000):0.0000000000,
		MGYG000105157:0.0000000000):0.0000000000,MGYG000100364:0.0000000000):0.0000000000,
		MGYG000286105:0.0000000000):0.0000000000,MGYG000286704:0.0000000000):0.0000000000,
		MGYG000014485:0.0000000000):0.0000000000,MGYG000236948:0.0000000000):0.0000000000,
		MGYG000077321:0.0000000000):0.0000000000,MGYG000131612:0.0000000000):0.0000000000,
		MGYG000076895:0.0000000000):0.0000000000,MGYG000099917:0.0000000000):0.0000000000,
		MGYG000122489:0.0000000000):0.0000000000,MGYG000131227:0.0000000000):0.0000000000,
		MGYG000280690:0.0000000000):0.0000000000,MGYG000254566:0.0000000000):0.0000000000,
		MGYG000268649:0.0000000000):0.0000000000,MGYG000097021:0.0000000000):0.0000000000,
		MGYG000179536:0.0000000000):0.0000000000,MGYG000262416:0.0000000000):0.0000000000,
		MGYG000139377:0.0000000000):0.0000000000,MGYG000112403:0.0000000000):0.0000000000,
		MGYG000125922:0.0000000000):0.0000000000,MGYG000022111:0.0000000000):0.0000000000,
		MGYG000264539:0.0000000000):0.0000000000,MGYG000126518:0.0000000000):0.0000000000,
		MGYG000136484:0.0000000000):0.0000000000,MGYG000181578:0.0000000000):0.0000000000,
		MGYG000045924:0.0000000000):0.0000000000,MGYG000137956:0.0000000000):0.0000000000,
		MGYG000063235:0.0000000000):0.0000000000,MGYG000279393:0.0000000000):0.0000000000,
		MGYG000247438:0.0000000000):0.0000000000,MGYG000248703:0.0000000000):0.0000000000,
		MGYG000205431:0.0000000000):0.0000000000,MGYG000281249:0.0000000000):0.0000000000,
		MGYG000238288:0.0000000000):0.0000000000,MGYG000049095:0.0000000000):0.0000000000,
		MGYG000117205:0.0000000000):0.0000000000,MGYG000107524:0.0000000000):0.0000000000,
		MGYG000106708:0.0000000000):0.0000000000,MGYG000109017:0.0000000000):0.0000000000,
		MGYG000197140:0.0000000000):0.0000000000,MGYG000180977:0.0000000000):0.0000000000,
		MGYG000129886:0.0000000000):0.0000000000,MGYG000143206:0.0000000000):0.0000000000,
		MGYG000236569:0.0000000000):0.0000029122):0.0000029235,MGYG000123419:0.0004905116)
		:0.0000029235,((MGYG000008761:0.0000029122,MGYG000084429:0.0000029122):0.0000029123,
		((MGYG000035599:0.0000029122,MGYG000202246:0.0000029122):0.0004902884,MGYG000199289:0.0004904895)
		:0.0000029123):0.0004907388):0.0005170827,MGYG000080082:0.0000029122):0.0010278878,
		(MGYG000001626:0.0009793198,(MGYG000005091:0.0004896237,MGYG000072770:0.0004895898):0.0000029123)
		:0.0119620847):0.0010595910,(MGYG000003868:0.0000022825,MGYG000063568:0.0004885081)
		:0.0019563705):0.0255755322,((((((((((((((((((((((((((((MGYG000017350:0.0000000000,
		MGYG000080018:0.0000000000):0.0000000000,MGYG000215245:0.0000000000):0.0000000000,
		MGYG000025173:0.0000000000):0.0000000000,MGYG000250944:0.0000000000):0.0000000000,
		MGYG000237765:0.0000000000):0.0000000000,MGYG000249119:0.0000000000):0.0000000000,
		MGYG000120989:0.0000000000):0.0000000000,MGYG000281708:0.0000000000):0.0000000000,
		MGYG000251255:0.0000000000):0.0000000000,MGYG000039623:0.0000000000):0.0000000000,
		MGYG000286976:0.0000000000):0.0000000000,MGYG000021661:0.0000000000):0.0000000000,
		MGYG000102129:0.0000000000):0.0000000000,MGYG000130122:0.0000000000):0.0000000000,
		MGYG000020948:0.0000000000):0.0000000000,MGYG000164734:0.0000000000):0.0000000000,
		MGYG000041541:0.0000000000):0.0000000000,MGYG000127735:0.0000000000):0.0000000000,
		MGYG000209880:0.0000000000):0.0000000000,MGYG000084730:0.0000000000):0.0000000000,
		MGYG000170977:0.0000000000):0.0000000000,MGYG000230275:0.0000000000):0.0000029122,
		MGYG000181606:0.0004907230):0.0000029123,MGYG000072759:0.0000029122):0.0000029123,
		(MGYG000021852:0.0009814734,(MGYG000091008:0.0004907602,MGYG000247675:0.0004906300):0.0000029123)
		:0.0000029123):0.0000029123,((((MGYG000020563:0.0004908228,(MGYG000023526:0.0009817802,
		MGYG000286767:0.0004907705):0.0000029123):0.0000029123,((MGYG000084932:0.0009822746,
		MGYG000273976:0.0004907427):0.0000029123,MGYG000251486:0.0004907327):0.0000029123)
		:0.0000029123,((((MGYG000106403:0.0004911476,MGYG000139850:0.0000029122):0.0004918146,
		(MGYG000115872:0.0000029122,MGYG000244015:0.0004906409):0.0004907590):0.0000025533,
		(MGYG000110827:0.0004908592,MGYG000284620:0.0004907317):0.0000025517):0.0000028929,
		(MGYG000133010:0.0004908608,MGYG000212873:0.0004910946):0.0000029123):0.0000029123)
		:0.0000029123,(((((MGYG000022689:0.0004907601,(MGYG000027771:0.0000029122,
		MGYG000276599:0.0000029122):0.0000029123):0.0004908562,MGYG000249562:0.0009817229)
		:0.0000029123,MGYG000109073:0.0000029122):0.0000028960,(((MGYG000115713:0.0000020151,
		MGYG000118583:0.0000020151):0.0009819811,MGYG000202253:0.0009817159):0.0000029123,
		MGYG000133189:0.0004912454):0.0000029123):0.0004908397,MGYG000045467:0.0004906948)
		:0.0000029123):0.0000029123):0.0000029123,MGYG000166698:0.0009817432):0.0004775275,
		MGYG000209895:0.0005047327):0.0387539467):0.0251595063,(((((((((MGYG000008476:0.0000029122,
		MGYG000158250:0.0000029122):0.0004923674,MGYG000205857:0.0004924866):0.0000029123,
		MGYG000076984:0.0004923724):0.0000029123,(((((((MGYG000026582:0.0000029122,
		MGYG000093805:0.0004925782):0.0000029123,MGYG000170981:0.0004922724):0.0000029142,
		MGYG000139736:0.0000029122):0.0009855896,(MGYG000120037:0.0004924701,MGYG000236502:0.0000029122)
		:0.0004924603):0.0000019993,((MGYG000044303:0.0000029122,MGYG000142929:0.0000029122)
		:0.0000029123,MGYG000059372:0.0009847872):0.0019712557):0.0004923716,
		MGYG000212499:0.0014781963):0.0000026667,(((((((((((MGYG000030953:0.0000000000,
		MGYG000114269:0.0000000000):0.0000000000,MGYG000092394:0.0000000000):0.0000000000,
		MGYG000121740:0.0000000000):0.0000000000,MGYG000084501:0.0000000000):0.0000000000,
		MGYG000133374:0.0000000000):0.0000000000,MGYG000194917:0.0000000000):0.0000000000,
		MGYG000108679:0.0000000000):0.0000000000,MGYG000082292:0.0000000000):0.0000000000,
		MGYG000088190:0.0000000000):0.0000000000,MGYG000068386:0.0000000000):0.0000000000,
		MGYG000066464:0.0000000000):0.0000029122):0.0000029123):0.0000029123,
		MGYG000041684:0.0000029122):0.0000025774,MGYG000181325:0.0004923588):0.0000025696,
		((((MGYG000012686:0.0000000000,MGYG000206067:0.0000000000):0.0000000000,MGYG000205673:0.0000000000)
		:0.0000029122,MGYG000143141:0.0000029122):0.0000029123,(MGYG000092495:0.0004922978,
		MGYG000231863:0.0009849441):0.0000029123):0.0004926530):0.0004924960,
		(MGYG000030651:0.0000029122,MGYG000187537:0.0000029122):0.0000029123):0.0076601923,
		MGYG000063272:0.0045160983):0.0366658588):0.0205801002,(((MGYG000002969:0.0000029122,
		MGYG000091989:0.0000029122):0.0004903812,(MGYG000083495:0.0000029122,MGYG000090151:0.0000029122)
		:0.0009830520):0.0004902780,(((MGYG000006518:0.0000000000,MGYG000184398:0.0000000000)
		:0.0000000000,MGYG000068315:0.0000000000):0.0000029122,MGYG000016633:0.0000029122)
		:0.0000025087):0.1084053336):0.0359728700):0.0860350829,((((MGYG000193197:0.0000000000,
		MGYG000251790:0.0000000000):0.0000000000,MGYG000280872:0.0000000000):0.0000029122,
		MGYG000238913:0.0000029122):0.0814481365,(((((((((MGYG000003475:0.0000000000,
		MGYG000172498:0.0000000000):0.0000000000,MGYG000205149:0.0000000000):0.0000000000,
		MGYG000277907:0.0000000000):0.0000000000,MGYG000261664:0.0000000000):0.0000029122,
		MGYG000038511:0.0000029122):0.0000029123,MGYG000153280:0.0004814190):0.0000029207,
		((((((((MGYG000034662:0.0000000000,MGYG000279124:0.0000000000):0.0000000000,
		MGYG000156806:0.0000000000):0.0000000000,MGYG000248836:0.0000000000):0.0000000000,
		MGYG000246247:0.0000000000):0.0000000000,MGYG000159250:0.0000000000):0.0000000000,
		MGYG000101534:0.0000000000):0.0000029122,MGYG000067116:0.0000029122):0.0000029123,
		MGYG000087253:0.0004808934):0.0004796019):0.0248789641,((MGYG000003482:0.0004872333,
		MGYG000144411:0.0000029122):0.0004872421,(MGYG000181226:0.0000029122,MGYG000244275:0.0004874315)
		:0.0000025371):0.0395293968):0.0577669205,(MGYG000029894:0.0000029122,
		MGYG000176496:0.0000029122):0.0801980256):0.0356057591):0.0706152253):0.0302809093,
		(((MGYG000001613:0.0353912445,MGYG000002990:0.0215341554):0.0597347582,
		(((((MGYG000007444:0.0000029122,MGYG000257895:0.0000029122):0.0000023791,
		((MGYG000069937:0.0004816259,(MGYG000094183:0.0000029122,MGYG000108493:0.0000029122):0.0000025315)
		:0.0000029123,(MGYG000195781:0.0000020887,MGYG000225316:0.0000029122):0.0004816292)
		:0.0004814826):0.0000025245,MGYG000105642:0.0009624570):0.0004813527,
		(MGYG000066333:0.0009628654,MGYG000279231:0.0000029122):0.0000020206):0.0004801357,
		((MGYG000200812:0.0000029122,MGYG000210111:0.0000029122):0.0004822759,((MGYG000212113:0.0004823613,
		MGYG000272975:0.0009628460):0.0009646081,MGYG000235920:0.0004814041):0.0000026803)
		:0.0000029290):0.0717920741):0.1561437277,((((MGYG000003329:0.0689023090,
		(((((((MGYG000003190:0.0004954883,MGYG000217620:0.0004954319):0.0004905066,
		MGYG000102344:0.0004986297):0.0020625574,MGYG000019668:0.0014354747):0.0024797490,
		MGYG000004673:0.0030552937):0.0027235528,(((MGYG000069106:0.0000029122,(MGYG000220040:0.0000029122,
		MGYG000221485:0.0000029122):0.0009900358):0.0000029123,MGYG000239832:0.0014873545)
		:0.0000029784,(MGYG000145932:0.0000029122,MGYG000260458:0.0000029122):0.0009897952)
		:0.0071836485):0.0004971427,(((MGYG000075695:0.0000000000,MGYG000258358:0.0000000000)
		:0.0000029122,MGYG000200767:0.0000029122):0.0029521749,MGYG000189233:0.0010187855)
		:0.0016196615):0.0013552466,((((((MGYG000014060:0.0000000000,MGYG000105593:0.0000000000)
		:0.0000000000,MGYG000139949:0.0000000000):0.0000000000,MGYG000075960:0.0000000000)
		:0.0000000000,MGYG000217997:0.0000000000):0.0000029122,MGYG000035655:0.0000029122)
		:0.0000022070,((((((((((((((((((((((((((((((((((((((((((((((MGYG000020689:0.0000000000,
		MGYG000265767:0.0000000000):0.0000000000,MGYG000191785:0.0000000000):0.0000000000,
		MGYG000115696:0.0000000000):0.0000000000,MGYG000269484:0.0000000000):0.0000000000,
		MGYG000173825:0.0000000000):0.0000000000,MGYG000253345:0.0000000000):0.0000000000,
		MGYG000088121:0.0000000000):0.0000000000,MGYG000116341:0.0000000000):0.0000000000,
		MGYG000198537:0.0000000000):0.0000000000,MGYG000272603:0.0000000000):0.0000000000,
		MGYG000177320:0.0000000000):0.0000000000,MGYG000104074:0.0000000000):0.0000000000,
		MGYG000257187:0.0000000000):0.0000000000,MGYG000210877:0.0000000000):0.0000000000,
		MGYG000082718:0.0000000000):0.0000000000,MGYG000172520:0.0000000000):0.0000000000,
		MGYG000093433:0.0000000000):0.0000000000,MGYG000021603:0.0000000000):0.0000000000,
		MGYG000154426:0.0000000000):0.0000000000,MGYG000169656:0.0000000000):0.0000000000,
		MGYG000067449:0.0000000000):0.0000000000,MGYG000200502:0.0000000000):0.0000000000,
		MGYG000262658:0.0000000000):0.0000000000,MGYG000133351:0.0000000000):0.0000000000,
		MGYG000261329:0.0000000000):0.0000000000,MGYG000255996:0.0000000000):0.0000000000,
		MGYG000282477:0.0000000000):0.0000000000,MGYG000183596:0.0000000000):0.0000000000,
		MGYG000045312:0.0000000000):0.0000000000,MGYG000084801:0.0000000000):0.0000000000,
		MGYG000060513:0.0000000000):0.0000000000,MGYG000082469:0.0000000000):0.0000000000,
		MGYG000094748:0.0000000000):0.0000000000,MGYG000278795:0.0000000000):0.0000000000,
		MGYG000069621:0.0000000000):0.0000000000,MGYG000181704:0.0000000000):0.0000000000,
		MGYG000277584:0.0000000000):0.0000000000,MGYG000028007:0.0000000000):0.0000000000,
		MGYG000049050:0.0000000000):0.0000000000,MGYG000113969:0.0000000000):0.0000000000,
		MGYG000183027:0.0000000000):0.0000000000,MGYG000167797:0.0000000000):0.0000000000,
		MGYG000173565:0.0000000000):0.0000029122,(MGYG000025220:0.0000029122,
		(((((MGYG000075432:0.0000000000,MGYG000261295:0.0000000000):0.0000000000,
		MGYG000267203:0.0000000000):0.0000029122,MGYG000097268:0.0000029122):0.0004948503,
		(MGYG000131572:0.0000029122,MGYG000250507:0.0000029122):0.0004946314):0.0000025643,
		((MGYG000114315:0.0000000000,MGYG000246579:0.0000000000):0.0000027976,MGYG000231644:0.0000029122)
		:0.0004946199):0.0000025601):0.0000029123):0.0000029123,MGYG000124468:0.0004946891)
		:0.0000029123,MGYG000223986:0.0004945475):0.0004945956):0.0030257918):0.0233042764)
		:0.0267739623,(MGYG000001066.1:0.0027432231,((MGYG000003197:0.0004771485,
		MGYG000200399:0.0004771567):0.0000029123,MGYG000003397.1:0.0009551457):0.0027784161)
		:0.0617389394):0.0132086118,(MGYG000005279:0.0000027611,((((((((MGYG000008309:0.0000000000,
		MGYG000049233:0.0000000000):0.0000000000,MGYG000282159:0.0000000000):0.0000000000,
		MGYG000096211:0.0000000000):0.0000000000,MGYG000113120:0.0000000000):0.0000000000,
		MGYG000211630:0.0000000000):0.0000000000,MGYG000159549:0.0000000000):0.0000029122,
		MGYG000024045:0.0000029122):0.0000016813,MGYG000088136:0.0000029122):0.0009549227)
		:0.0323078337):0.0759624723,(((MGYG000001762:0.0235343215,(MGYG000243326:0.0010025340,
		MGYG000259186:0.0004864677):0.0184982017):0.0357061404,((((MGYG000010634:0.0000000000,
		MGYG000217169:0.0000000000):0.0000000000,MGYG000125802:0.0000000000):0.0000029122,
		MGYG000026627:0.0000029122):0.0316501550,(MGYG000072306:0.0000029122,MGYG000101620:0.0000029122)
		:0.0219417917):0.0129093285):0.0127705580,((((MGYG000009705:0.0000000000,
		MGYG000205472:0.0000000000):0.0000000000,MGYG000288207:0.0000000000):0.0000029122,
		MGYG000140610:0.0000029122):0.0035858072,((((((MGYG000025701:0.0000000000,
		MGYG000073851:0.0000000000):0.0000000000,MGYG000054441:0.0000000000):0.0000000000,
		MGYG000044058:0.0000000000):0.0000000000,MGYG000054302:0.0000000000):0.0000000000,
		MGYG000221222:0.0000000000):0.0000029122,MGYG000053468:0.0000029122):0.0165448970)
		:0.0294595990):0.1030453871):0.0302090534):0.0635076523):0.1331576771)
		:0.0369710243,((((((MGYG000003401:0.0067307793,(MGYG000129043:0.0004832284,
		MGYG000143371:0.0000029122):0.0141342303):0.0038510342,MGYG000056511:0.0165085063)
		:0.0108748668,MGYG000271266:0.0114005248):0.1706634419,((((((MGYG000055534:0.0000029122,
		MGYG000215581:0.0000029122):0.0754409432,((MGYG000041246:0.0000000000,MGYG000212487:0.0000000000)
		:0.0000029122,MGYG000187933:0.0000029122):0.2009962278):0.0250680663,
		(MGYG000006631:0.0701987352,(MGYG000175696:0.0130506635,MGYG000212822:0.0058702477):0.0479973846)
		:0.0734847277):0.0519736829,(((MGYG000043488:0.0009900799,(MGYG000178508:0.0000029122,
		MGYG000179977:0.0000029122):0.0000021257):0.0987205543,(MGYG000044083:0.0000029122,
		MGYG000153642:0.0000029122):0.1342464563):0.0282668407,(MGYG000017903:0.0778802156,
		(MGYG000143751:0.0000029122,MGYG000244562:0.0000029122):0.1444010154):0.0187493151)
		:0.0273452164):0.0351072678,(((MGYG000084204:0.0000029122,MGYG000187660:0.0000029122)
		:0.0261988507,MGYG000265837:0.0196648968):0.0159552305,(MGYG000143195:0.0000029122,
		MGYG000244314:0.0000029122):0.0327770872):0.0560120589):0.0537209409,
		(((((MGYG000004404:0.0042041697,MGYG000273851:0.0030120152):0.0212018564,
		((((((((((((((((((((((((((((((((((((((((((((((((((((((((((((((((((((((((((((((MGYG000024787:0.0000000000,
		MGYG000133364:0.0000000000):0.0000000000,MGYG000252891:0.0000000000):0.0000000000,
		MGYG000038754:0.0000000000):0.0000000000,MGYG000036828:0.0000000000):0.0000000000,
		MGYG000030096:0.0000000000):0.0000000000,MGYG000101078:0.0000000000):0.0000000000,
		MGYG000269053:0.0000000000):0.0000000000,MGYG000040329:0.0000000000):0.0000000000,
		MGYG000277250:0.0000000000):0.0000000000,MGYG000073040:0.0000000000):0.0000000000,
		MGYG000264141:0.0000000000):0.0000000000,MGYG000096667:0.0000000000):0.0000000000,
		MGYG000091112:0.0000000000):0.0000000000,MGYG000271711:0.0000000000):0.0000000000,
		MGYG000156235:0.0000000000):0.0000000000,MGYG000138802:0.0000000000):0.0000000000,
		MGYG000119632:0.0000000000):0.0000000000,MGYG000089969:0.0000000000):0.0000000000,
		MGYG000132536:0.0000000000):0.0000000000,MGYG000245693:0.0000000000):0.0000000000,
		MGYG000030701:0.0000000000):0.0000000000,MGYG000048755:0.0000000000):0.0000000000,
		MGYG000153918:0.0000000000):0.0000000000,MGYG000054212:0.0000000000):0.0000000000,
		MGYG000134286:0.0000000000):0.0000000000,MGYG000131412:0.0000000000):0.0000000000,
		MGYG000203472:0.0000000000):0.0000000000,MGYG000281639:0.0000000000):0.0000000000,
		MGYG000063178:0.0000000000):0.0000000000,MGYG000089972:0.0000000000):0.0000000000,
		MGYG000154556:0.0000000000):0.0000000000,MGYG000206959:0.0000000000):0.0000000000,
		MGYG000254063:0.0000000000):0.0000000000,MGYG000066015:0.0000000000):0.0000000000,
		MGYG000127776:0.0000000000):0.0000000000,MGYG000281040:0.0000000000):0.0000000000,
		MGYG000036354:0.0000000000):0.0000000000,MGYG000254133:0.0000000000):0.0000000000,
		MGYG000128135:0.0000000000):0.0000000000,MGYG000083733:0.0000000000):0.0000000000,
		MGYG000108796:0.0000000000):0.0000000000,MGYG000194318:0.0000000000):0.0000000000,
		MGYG000245071:0.0000000000):0.0000000000,MGYG000225820:0.0000000000):0.0000000000,
		MGYG000257389:0.0000000000):0.0000000000,MGYG000275069:0.0000000000):0.0000000000,
		MGYG000242524:0.0000000000):0.0000000000,MGYG000111566:0.0000000000):0.0000000000,
		MGYG000072766:0.0000000000):0.0000000000,MGYG000075050:0.0000000000):0.0000000000,
		MGYG000136285:0.0000000000):0.0000000000,MGYG000103920:0.0000000000):0.0000000000,
		MGYG000191779:0.0000000000):0.0000000000,MGYG000055528:0.0000000000):0.0000000000,
		MGYG000085184:0.0000000000):0.0000000000,MGYG000236257:0.0000000000):0.0000000000,
		MGYG000029657:0.0000000000):0.0000000000,MGYG000081450:0.0000000000):0.0000000000,
		MGYG000088502:0.0000000000):0.0000000000,MGYG000098285:0.0000000000):0.0000000000,
		MGYG000057092:0.0000000000):0.0000000000,MGYG000245677:0.0000000000):0.0000000000,
		MGYG000119231:0.0000000000):0.0000000000,MGYG000104932:0.0000000000):0.0000000000,
		MGYG000156238:0.0000000000):0.0000000000,MGYG000049058:0.0000000000):0.0000000000,
		MGYG000208323:0.0000000000):0.0000000000,MGYG000091696:0.0000000000):0.0000000000,
		MGYG000139747:0.0000000000):0.0000000000,MGYG000094515:0.0000000000):0.0000000000,
		MGYG000272329:0.0000000000):0.0000000000,MGYG000185143:0.0000000000):0.0000000000,
		MGYG000161593:0.0000000000):0.0000000000,MGYG000088174:0.0000000000):0.0000025236,
		(((MGYG000155526:0.0000027003,MGYG000284754:0.0000029122):0.0004801252,MGYG000270544:0.0004800797)
		:0.0000025204,MGYG000026601:0.0000029122):0.0000029123):0.0000029123,
		(MGYG000060353:0.0004800882,MGYG000177496:0.0000029122):0.0004800880):0.0000029123,
		(MGYG000048577:0.0000029122,MGYG000092456:0.0000029122):0.0004801127):0.0000025393,
		MGYG000057582:0.0000029476):0.0294492725):0.0069747873,MGYG000262188:0.0400587285)
		:0.0125263043,(((MGYG000123250:0.0000029122,MGYG000204844:0.0000029122):0.0000029123,
		MGYG000264351:0.0000029122):0.0043744858,MGYG000219247:0.0059505886):0.0147133378)
		:0.0400162274,((MGYG000047616:0.0510723318,(MGYG000257062:0.0000029122,MGYG000279785:0.0004789858)
		:0.0482863056):0.0728337249,((MGYG000058562:0.0000029122,MGYG000273249:0.0004804884)
		:0.0310364276,((MGYG000119444:0.0000029122,MGYG000250564:0.0000029122):0.0196170728,
		MGYG000191881:0.0175733769):0.0228553842):0.0472103471):0.0662790029):0.0398207507)
		:0.0869211515):0.0642366086,((((((MGYG000245849:0.0004913504,MGYG000164238:0.0000024151)
		:0.1519512740,(((((((((((MGYG000288472:0.0005492029,MGYG000222986:0.0005324132):0.0000029123,
		MGYG000074194:0.0005324059):0.0000029123,MGYG000031377:0.0000029122):0.0000029123,
		MGYG000117832:0.0005324762):0.0000029123,(((((((((((MGYG000025096:0.0000000000,
		MGYG000243081:0.0000000000):0.0000000000,MGYG000201243:0.0000000000):0.0000000000,
		MGYG000097934:0.0000000000):0.0000000000,MGYG000074202:0.0000000000):0.0000000000,
		MGYG000103259:0.0000000000):0.0000000000,MGYG000056650:0.0000000000):0.0000000000,
		MGYG000109155:0.0000000000):0.0000000000,MGYG000043166:0.0000000000):0.0000000000,
		MGYG000144538:0.0000000000):0.0000000000,MGYG000091650:0.0000000000):0.0000000000,
		MGYG000281854:0.0000000000):0.0000029122):0.0000029123,((MGYG000004409:0.0010665886,
		MGYG000283275:0.0000029122):0.0005325607,MGYG000147619:0.0005324597):0.0000029123)
		:0.0005324194,MGYG000015407:0.0000029122):0.0000020577,MGYG000204179:0.0000029122)
		:0.0007061960,MGYG000013797:0.0052156468):0.0308766117,(MGYG000191847:0.0000025258,
		MGYG000231328:0.0000029122):0.0268525558):0.0210329072,((MGYG000001752:0.0005633572,
		(MGYG000042781:0.0000029122,MGYG000144472:0.0005633786):0.0000029123):0.0036209131,
		MGYG000038108:0.0009007435):0.0239248165):0.1364679695):0.0842765952,
		(((((((MGYG000222490:0.0020510159,(MGYG000177528:0.0004975879,MGYG000282356:0.0000029122)
		:0.0000025673):0.0004973462,MGYG000152481:0.0009959018):0.0000028709,
		MGYG000148167:0.0004958853):0.1354113541,((((((((MGYG000270014:0.0005493893,
		(MGYG000047443:0.0005326313,MGYG000150104:0.0009453705):0.0004781454):0.0013783488,
		MGYG000263765:0.0015141866):0.0014413814,((((MGYG000055203:0.0023944296,MGYG000089129:0.0005009224)
		:0.0000020051,MGYG000084209:0.0000029122):0.0004779521,MGYG000069530:0.0010015384)
		:0.0000024281,MGYG000113345:0.0000029122):0.0004758079):0.0000028484,
		MGYG000131198:0.0005009354):0.0004783274,MGYG000235766:0.0010023779):0.0004772632,
		(MGYG000004507:0.0000029122,(MGYG000143781:0.0009576442,MGYG000222939:0.0009563721):0.0009558879)
		:0.0004791973):0.0042099923,((((((((MGYG000004254:0.0000029122,MGYG000042752:0.0000029122)
		:0.0010901174,((MGYG000080184:0.0018398033,MGYG000286172:0.0010300848):0.0004784143,
		MGYG000111334:0.0005532019):0.0012385335):0.0009473762,MGYG000247522:0.0009580300)
		:0.0004762864,MGYG000250930:0.0028738058):0.0009586025,MGYG000184339:0.0009554365)
		:0.0009603868,(((MGYG000036327:0.0000000000,MGYG000197640:0.0000000000):0.0000000000,
		MGYG000186071:0.0000000000):0.0000029122,MGYG000144695:0.0000029122):0.0009559083)
		:0.0009579320,MGYG000008084:0.0000025702):0.0019594949,MGYG000037218:0.0028393066)
		:0.0034977834):0.0065018953,MGYG000002002:0.0159439311):0.0928961694):0.0578159108,
		(((MGYG000000958:0.0000000000,MGYG000123876:0.0000000000):0.0000029122,MGYG000063555:0.0000029122)
		:0.0024757719,MGYG000106137:0.0000024282):0.1172410553):0.0426579114,
		((MGYG000272594:0.0041020789,MGYG000281254:0.0098347064):0.1528459287,MGYG000202205:0.1116337834)
		:0.0185384631):0.0297693416,((MGYG000103697:0.0003618235,MGYG000177185:0.0027416946)
		:0.1305386044,((MGYG000004989:0.0924427505,MGYG000004008:0.0634529796):0.0258280302,
		((((((MGYG000002175:0.0000000000,MGYG000179338:0.0000000000):0.0000000000,
		MGYG000126199:0.0000000000):0.0000029122,MGYG000170557:0.0000029122):0.0014959267,
		(((((((((MGYG000009546:0.0009989215,MGYG000035762:0.0000029122):0.0004991213,
		MGYG000287500:0.0004990858):0.0004992561,MGYG000266749:0.0004993966):0.0010015208,
		MGYG000157609:0.0010013743):0.0004964361,MGYG000233939:0.0014984644):0.0000029123,
		MGYG000270482:0.0009984322):0.0000021590,MGYG000071218:0.0009986770):0.0000029816,
		(MGYG000017367:0.0019998501,MGYG000227730:0.0000020444):0.0004991181):0.0004991025,
		(MGYG000171025:0.0004985238,MGYG000203193:0.0000029122):0.0009970243):0.0000026557)
		:0.0004996620,(MGYG000141233:0.0014964344,(MGYG000192243:0.0000029122,MGYG000193661:0.0000029122)
		:0.0000029123):0.0004989097):0.0001724233,MGYG000097762:0.0008229037):0.0867505959)
		:0.0842869973):0.0559174596):0.0846214525):0.0628607893,
		((((((((((MGYG000046102:0.0000029122,MGYG000195063:0.0000029122):0.0000029123,
		MGYG000076174:0.0000029122):0.0000029123,MGYG000024256:0.0009511714):0.0004757462,
		(((((((((((((((((MGYG000012833:0.0000000000,MGYG000090045:0.0000000000):0.0000000000,
		MGYG000093539:0.0000000000):0.0000000000,MGYG000253754:0.0000000000):0.0000000000,
		MGYG000141410:0.0000000000):0.0000000000,MGYG000161684:0.0000000000):0.0000000000,
		MGYG000059146:0.0000000000):0.0000000000,MGYG000043535:0.0000000000):0.0000000000,
		MGYG000178054:0.0000000000):0.0000000000,MGYG000101864:0.0000000000):0.0000000000,
		MGYG000038435:0.0000000000):0.0000000000,MGYG000138283:0.0000000000):0.0000000000,
		MGYG000039584:0.0000000000):0.0000000000,MGYG000253759:0.0000000000):0.0000000000,
		MGYG000095111:0.0000000000):0.0000000000,MGYG000061839:0.0000000000):0.0000029122,
		MGYG000014858:0.0000029122):0.0000029123,MGYG000189580:0.0004755542):0.0000028065)
		:0.0945869076,((MGYG000002139:0.0420506931,MGYG000271659:0.0502788760):0.0355559410,
		MGYG000004527:0.0695741941):0.0252243804):0.0648571342,(((MGYG000000419:0.0000029122,
		(((((MGYG000086337:0.0000000000,MGYG000104726:0.0000000000):0.0000000000,
		MGYG000234433:0.0000000000):0.0000000000,MGYG000173872:0.0000000000):0.0000000000,
		MGYG000135171:0.0000000000):0.0000029122,MGYG000097404:0.0000029122):0.0004792139)
		:0.0000025316,((MGYG000013814:0.0000000000,MGYG000185954:0.0000000000):0.0000029122,
		MGYG000071254:0.0000029122):0.0009587410):0.0004790476,(((MGYG000062281:0.0004793115,
		(MGYG000098824:0.0004791274,MGYG000166955:0.0000027512):0.0004793451):0.0004793364,
		MGYG000286994:0.0014386566):0.0000028367,((MGYG000082870:0.0000000000,MGYG000200896:0.0000000000)
		:0.0000029102,MGYG000117221:0.0000029078):0.0009590756):0.0000029456):0.1127523765)
		:0.0392644961,((((MGYG000010179:0.0017644157,MGYG000246110:0.0014643371):0.0045549413,
		(MGYG000058479:0.0000020904,MGYG000258649:0.0000029122):0.0020367637):0.0041030588,
		MGYG000173666:0.0031644141):0.0022856362,(MGYG000199581:0.0015987191,MGYG000283846:0.0019266491)
		:0.0025322537):0.1995689221):0.0404499941,(((((((MGYG000061671:0.0004940932,
		((((MGYG000003940:0.0000000000,MGYG000245300:0.0000000000):0.0000029122,MGYG000186144:0.0000029122)
		:0.0000029123,MGYG000152867:0.0004799671):0.0000029123,MGYG000031083:0.0004793366)
		:0.0004794402):0.0000029123,(((((((((MGYG000021300:0.0000000000,MGYG000041374:0.0000000000)
		:0.0000000000,MGYG000280384:0.0000000000):0.0000000000,MGYG000281138:0.0000000000)
		:0.0000000000,MGYG000184265:0.0000000000):0.0000000000,MGYG000193365:0.0000000000)
		:0.0000000000,MGYG000164675:0.0000000000):0.0000000000,MGYG000286626:0.0000000000)
		:0.0000029122,MGYG000148495:0.0000029122):0.0000029123,MGYG000082539:0.0004793346)
		:0.0000025160):0.0000029123,(((MGYG000013243:0.0000029122,MGYG000195313:0.0000029122)
		:0.0000027773,MGYG000203603:0.0004794025):0.0004791742,((((((MGYG000027666:0.0000029122,
		MGYG000268943:0.0000029122):0.0000029123,MGYG000259427:0.0004798358):0.0004795223,
		((MGYG000231217:0.0004798964,MGYG000254968:0.0024016466):0.0004800459,MGYG000251349:0.0000025181)
		:0.0009590977):0.0009595888,((MGYG000064321:0.0000000000,MGYG000164689:0.0000000000)
		:0.0000028151,MGYG000094537:0.0000028142):0.0009585566):0.0000026838,
		(MGYG000150642:0.0000029122,MGYG000263654:0.0000029122):0.0000025613):0.0000029123,
		MGYG000056173:0.0009608562):0.0004798711):0.0000027950):0.0004795944,
		((MGYG000038866:0.0000000000,MGYG000241869:0.0000000000):0.0000029122,MGYG000157500:0.0000029122)
		:0.0004799833):0.0004774345,MGYG000062523:0.0000026327):0.0382154615,
		((MGYG000019546:0.0004795982,MGYG000168270:0.0004794867):0.0004717952,
		((((((((((MGYG000021526:0.0014410392,(MGYG000083205:0.0000029122,MGYG000179938:0.0000029122)
		:0.0000029123):0.0008499000,MGYG000071636:0.0010688491):0.0009176923,
		MGYG000133025:0.0018036882):0.0006489808,MGYG000078639:0.0024088829):0.0004761815,
		MGYG000033091:0.0004798255):0.0004795284,MGYG000279508:0.0009590181):0.0000029123,
		((MGYG000087516:0.0009599440,MGYG000160193:0.0019230061):0.0000025168,MGYG000125547:0.0009583743)
		:0.0004796220):0.0009600116,MGYG000039434:0.0004789840):0.0000029123,
		MGYG000188080:0.0000029122):0.0000028926,MGYG000046334:0.0014379840):0.0004873802)
		:0.0246623855):0.0270229738,(((MGYG000004389:0.0000029122,((MGYG000006114:0.0004829730,
		MGYG000041459:0.0000029122):0.0004829757,(MGYG000025320:0.0000023749,(MGYG000171561:0.0009657171,
		MGYG000289205:0.0004827558):0.0000028554):0.0004830286):0.0000019973):0.0000029123,
		MGYG000111118:0.0009663027):0.0010148590,MGYG000277280:0.0009182771):0.0273494628)
		:0.1848595275):0.0250003161,(((MGYG000228523:0.0014932906,MGYG000061533:0.0014000835)
		:0.0004549739,(MGYG000002166:0.0014460008,(MGYG000056700:0.0009473681,MGYG000284759:0.0000029122)
		:0.0018751961):0.0004938967):0.1525002631,((MGYG000001648:0.0000029122,
		MGYG000244067:0.0000029122):0.0373080545,(((((((MGYG000004086:0.0009571478,
		(((MGYG000011951:0.0014371462,MGYG000197750:0.0014397336):0.0004778009,MGYG000116938:0.0000029122)
		:0.0004793167,MGYG000262131:0.0000029122):0.0000029123):0.0004785530,
		(MGYG000111409:0.0009573830,(MGYG000114094:0.0000029122,MGYG000157284:0.0000029122):0.0000025210)
		:0.0004791451):0.0000029123,(MGYG000010563:0.0000000000,MGYG000241449:0.0000000000)
		:0.0000029122):0.0000028528,MGYG000097477:0.0000029122):0.0000029123,
		(MGYG000047289:0.0014364775,MGYG000106510:0.0004785823):0.0000020363):0.0014412297,
		MGYG000162326:0.0000029122):0.0023667305,(((MGYG000015860:0.0000028116,MGYG000211936:0.0019180012)
		:0.0014408890,MGYG000186930:0.0004789249):0.0004187058,MGYG000087024:0.0014980948)
		:0.0010500439):0.0439762670):0.1329823274):0.0479212867):0.0220613615,
		(((MGYG000001959:0.0042943938,(((MGYG000022592:0.0000028759,MGYG000153299:0.0000028754)
		:0.0004745044,(MGYG000066902:0.0009125877,((((MGYG000069196:0.0000000000,
		MGYG000162208:0.0000000000):0.0000000000,MGYG000191662:0.0000000000):0.0000000000,
		MGYG000094977:0.0000000000):0.0000029122,MGYG000189321:0.0000029122):0.0000952494)
		:0.0004180739):0.0000025119,MGYG000113035:0.0000029122):0.0000029123):0.0004742273,
		((MGYG000060942:0.0000000000,MGYG000202410:0.0000000000):0.0000029122,MGYG000138266:0.0000029122)
		:0.0000020929):0.1060445450,((((MGYG000004162:0.0009634434,MGYG000194395:0.0000029122)
		:0.0000028730,(MGYG000104618:0.0000028008,MGYG000183905:0.0014438364):0.0004805974)
		:0.0004716837,MGYG000161794:0.0009734700):0.0654027309,MGYG000112043:0.0819329068)
		:0.0247045797):0.1101528982):0.0333480772):0.1438957300,(((MGYG000152127:0.0000028145,
		MGYG000082219:0.0005163931):0.0447266098,MGYG000004451:0.0356887626):0.1956696582,
		MGYG000033556:0.2264211405):0.1175471857):0.0306749735,((((MGYG000068996:0.2447775163,
		((((((((MGYG000251774:0.0000029122,MGYG000064267:0.0025935028):0.0000029123,
		MGYG000143944:0.0005185496):0.0000029123,MGYG000275796:0.0000029122):0.0000029123,
		MGYG000185743:0.0005180948):0.0005174276,MGYG000245954:0.0000025991):0.1393773704,
		(MGYG000114622:0.0000025361,((MGYG000004498:0.0009581813,((MGYG000030661:0.0004789816,
		(((MGYG000092699:0.0000000000,MGYG000177277:0.0000000000):0.0000000000,MGYG000175971:0.0000000000)
		:0.0000029122,((MGYG000102964:0.0009580457,MGYG000201237:0.0009585725):0.0000029123,
		MGYG000112362:0.0000029122):0.0000029123):0.0000029123):0.0004791654,
		((MGYG000076733:0.0009579503,MGYG000148938:0.0004789329):0.0000029123,(MGYG000106144:0.0000029122,
		MGYG000140810:0.0000029122):0.0000029123):0.0000025144):0.0004791925):0.0000029123,
		MGYG000208774:0.0000029122):0.0004973816):0.1979844113):0.0534226553,
		(MGYG000242499:0.0000020800,(MGYG000164204:0.0015339813,MGYG000244839:0.0000029122):0.0005287484)
		:0.4320374477):0.1184452142,((((MGYG000000952:0.0000000000,MGYG000220721:0.0000000000)
		:0.0000000000,MGYG000223067:0.0000000000):0.0000029122,MGYG000006052:0.0000029122)
		:0.3214560808,(((((MGYG000003956:0.0000029122,MGYG000099861:0.0000029122):0.0000028058,
		MGYG000287888:0.0000029122):0.0009348148,MGYG000095040:0.0009621220):0.0456481515,
		MGYG000000435:0.0337258714):0.1112237901,((MGYG000024239:0.0000029122,MGYG000139172:0.0004791161)
		:0.0000029647,MGYG000094590:0.0024035526):0.1192675291):0.0616764474):0.0373294145)
		:0.0947159660):0.0923100672,(MGYG000234876:0.1439812615,(MGYG000084050:0.0000029122,
		MGYG000211356:0.0005236677):0.0991914938):0.1235373323):0.0291446746,
		(((((((MGYG000018369:0.0000000000,MGYG000117163:0.0000000000):0.0000000000,
		MGYG000156151:0.0000000000):0.0000000000,MGYG000158898:0.0000000000):0.0000029122,
		MGYG000040904:0.0000029122):0.0000020819,MGYG000045261:0.0000024356):0.0438249403,
		((MGYG000006584:0.0004763764,((MGYG000058650:0.0000000000,MGYG000189935:0.0000000000):0.0000029122,
		MGYG000097138:0.0000029122):0.0000029123):0.0004704505,MGYG000140651:0.0004825124)
		:0.0606768137):0.0401057308,MGYG000220526:0.0650423845):0.1649353295):0.0303624147,
[truncated: 1,238 more rows]
