# Supplementary material for: The defensome of complex bacterial communities
Source: Nat Commun. 2024 Mar 8;15:2146. doi: 10.1038/s41467-024-46489-0 (PMC10924106; doi:10.1038/s41467-024-46489-0)
Supplement: Supplementary file 9 — Supplementary Data 6 [file 41467_2024_46489_MOESM9_ESM.xlsx]

## Sheet: Suppl. Date 6
	Supplementary Date 6. Classification of defense families according to their defense mode (R-M, Abi, possible Abi, CRISPR-Cas, other non-Abi, and unknown).
	Defense family	Classification	Supporting references
	Abi2	ABI	Chopin et al. (2005)	Rousset and Sorek (2023)
	AbiA	POSSIBLE_ABI	Chopin et al. (2005)	Rousset and Sorek (2023)
	AbiB	POSSIBLE_ABI	Chopin et al. (2005)	Rousset and Sorek (2023)
	AbiC	ABI	Chopin et al. (2005)	Rousset and Sorek (2023)
	AbiD	POSSIBLE_ABI	Chopin et al. (2005)	Rousset and Sorek (2023)
	AbiE	ABI	Chopin et al. (2005)	Rousset and Sorek (2023)
	AbiG	ABI	Chopin et al. (2005)	Rousset and Sorek (2023)
	AbiH	UNKNOWN	Prevots et al. (1996)	Rousset and Sorek (2023)
	AbiI	ABI	Chopin et al. (2005)	Rousset and Sorek (2023)
	AbiJ	ABI	Chopin et al. (2005)	Rousset and Sorek (2023)
	AbiK	ABI	Chopin et al. (2005)	Rousset and Sorek (2023)
	AbiL	ABI	Chopin et al. (2005)	Rousset and Sorek (2023)
	AbiN	UNKNOWN	Chopin et al. (2005)	Rousset and Sorek (2023)
	AbioO	UNKNOWN	Chopin et al. (2005)	Rousset and Sorek (2023)
	AbiP2	POSSIBLE_ABI	Chopin et al. (2005)	Rousset and Sorek (2023)
	AbiQ	ABI	Chopin et al. (2005)	Rousset and Sorek (2023)
	AbiR	ABI	Chopin et al. (2005)	Rousset and Sorek (2023)
	AbiT	ABI	Chopin et al. (2005)	Rousset and Sorek (2023)
	AbiU	ABI	Chopin et al. (2005)	Rousset and Sorek (2023)
	AbiV	ABI	Haaber et al. (2008)	Rousset and Sorek (2023)
	AbiZ	ABI	Durmaz and Klaenhammer (2007)	Rousset and Sorek (2023)
	Aditi	UNKNOWN	Milman et al. (2022)	Rousset and Sorek (2023)
	AVAST	ABI	Gao and Feng (2023)
	Avs	ABI	Gao et al. (2020)	Rousset and Sorek (2023)
	Azaca	UNKNOWN	Milman et al. (2022)	Rousset and Sorek (2023)
	Borvo	ABI	Milman et al. (2022)	Stokar-Avihail et al. (2023)
	BREX	OTHER NON_ABI	Goldfarb et al. (2015)	Rousset and Sorek (2023)
	BstA	ABI	Owen et al. (2021)
	Bunzi	UNKNOWN	Milman et al. (2022)	Rousset and Sorek (2023)
	Butters_gp30_gp31	POSSIBLE_ABI	Mageeney et al. (2020)
	Butters_gp57r	POSSIBLE_ABI	Mohammed et al. (2023)
	CapRel	ABI	Zhang et al. (2023)	Rousset and Sorek (2023)
	CARD_NLR	ABI	Wein et al. (2023)
	Cas	CRISPR-CAS	Bernheim et al. (2020)	Lopatina et al. (2020)
	CBASS	ABI	Milman et al. (2022)	Lopatina et al. (2020)
	Charlie_gp32	UNKNOWN	Dedrick et al. (2017)
	DarTG	ABI	LeRoux et al. (2021)	Rousset and Sorek (2023)
	Dazbog	ABI	Milman et al. (2022)	Stokar-Avihail et al. (2023)
	dCTPdeaminase	ABI	Tal et al. (2022)
	Detocs	ABI	Rousset et al. (2023)
	dGTPase	ABI	Tal et al. (2021)
	DISARM	OTHER NON_ABI	Ofir et al. (2018)	Mayo-Munoz et al. (2023)
	DmdDE	OTHER NON_ABI	Jaskólska et al. (2022)	Rousset and Sorek (2023)
	Dnd	OTHER NON_ABI	Wang et al. (2007)	Rousset and Sorek (2023)
	Dodola	UNKNOWN	Milman et al. (2022)	Rousset and Sorek (2023)
	Dpd	OTHER NON_ABI	Thiaville et al. (2022)	Rousset and Sorek (2023)
	DRT	UNKNOWN	Gao et al. (2020)	Rousset and Sorek (2023)
	Druantia	UNKNOWN	Doron et al. (2018)	Rousset and Sorek (2023)
	Dsr	ABI	Gao et al. (2020)	Gao and Feng (2023)
	Dynamins	ABI	Guo et al. (2022)
	Eleos	UNKNOWN	Milman et al. (2022)
	FS_GIY_YIG	UNKNOWN	Fillol-Salom et al. (2022)
	FS_HEPN_TM	UNKNOWN	Fillol-Salom et al. (2022)
	FS_HP	UNKNOWN	Fillol-Salom et al. (2022)
	FS_HP_SDH_sah	UNKNOWN	Fillol-Salom et al. (2022)
	FS_HsdR_like	UNKNOWN	Fillol-Salom et al. (2022)
	FS_Sma	UNKNOWN	Fillol-Salom et al. (2022)
	Gabija	ABI	Doron et al. (2018)	Cheng et al. (2023)
	Gao_Ape	POSSIBLE_ABI	Gao et al. (2020)	Rousset and Sorek (2023)
	Gao_Her	ABI	Gao et al. (2020)	Rousset and Sorek (2023)
	Gao_Hhe	UNKNOWN	Gao et al. (2020)	Rousset and Sorek (2023)
	Gao_Iet	ABI	Gao et al. (2020)	Stokar-Avihail et al. (2023)
	Gao_Mza	UNKNOWN	Gao et al. (2020)	Rousset and Sorek (2023)
	Gao_Ppl	UNKNOWN	Gao et al. (2020)	Rousset and Sorek (2023)
	Gao_Qat	UNKNOWN	Gao et al. (2020)	Rousset and Sorek (2023)
	Gao_RL	UNKNOWN	Gao et al. (2020)	Rousset and Sorek (2023)
	Gao_TerY	UNKNOWN	Gao et al. (2020)	Rousset and Sorek (2023)
	Gao_Tmn	UNKNOWN	Gao et al. (2020)	Rousset and Sorek (2023)
	Gao_Upx	UNKNOWN	Gao et al. (2020)	Rousset and Sorek (2023)
	GAPS1	UNKNOWN	Mahata et al. (2023)
	GAPS2	UNKNOWN	Mahata et al. (2023)
	GAPS4	POSSIBLE_ABI	Mahata et al. (2023)
	GAPS6	UNKNOWN	Mahata et al. (2023)
	GasderMIN	ABI	Johnson et al. (2021)	Rousset and Sorek (2023)
	Hachiman	ABI	Doron et al. (2018)	Stokar-Avihail et al. (2023)
	Hna	ABI	Sather et al. (2023)
	ISG15-like	UNKNOWN	Milman et al. (2022)	Rousset and Sorek (2023)
	JukAB	OTHER NON_ABI	Li et al. (2022)
	Kiwa	ABI	Doron et al. (2018)	Todeschini et al. (2023)
	Lamassu_Fam	ABI	Milman et al. (2022)	Mayo-Munoz et al. (2023)
	Lit	ABI	Uzan et al. (2010)	Lopatina et al. (2020)
	MADS	OTHER NON_ABI	Maestri et al. (2023)
	Menshen	UNKNOWN	Milman et al. (2022)	Rousset and Sorek (2023)
	MMB_gp29_gp30	UNKNOWN	Dedrick et al. (2017)
	Mok_Hok_Sok	ABI	Pecota and Wood (1996)
	Mokosh	ABI	Milman et al. (2022)	Stokar-Avihail et al. (2023)
	MqsRAC	POSSIBLE_ABI	Vassallo et al. (2022)	Rousset and Sorek (2023)
	Nhi	OTHER NON_ABI	Bari et al. (2019)	Rousset and Sorek (2023)
	NixI	UNKNOWN	LeGault et al. (2021)	Rousset and Sorek (2023)
	NLR	ABI	Kibby et al. (2023)	Rousset and Sorek (2023)
	Old_exonuclease	ABI	Rousset et al. (2022)	Rousset and Sorek (2023)
	Olokun	UNKNOWN	Milman et al. (2022)	Rousset and Sorek (2023)
	pAgo	ABI	Makarova et al. (2009)	Mayo-Munoz et al. (2023)
	Panchino_gp28	UNKNOWN	Dedrick et al. (2017)
	PD-Lambda-1	UNKNOWN	Vassallo et al. (2022)	Rousset and Sorek (2023)
	PD-Lambda-2	ABI	Vassallo et al. (2022)	Rousset and Sorek (2023)
	PD-Lambda-3	ABI	Vassallo et al. (2022)	Rousset and Sorek (2023)
	PD-Lambda-4	POSSIBLE_ABI	Vassallo et al. (2022)	Rousset and Sorek (2023)
	PD-Lambda-5	POSSIBLE_ABI	Vassallo et al. (2022)	Rousset and Sorek (2023)
	PD-Lambda-6	UNKNOWN	Vassallo et al. (2022)	Rousset and Sorek (2023)
	PD-T4-1	POSSIBLE_ABI	Vassallo et al. (2022)	Rousset and Sorek (2023)
	PD-T4-10	ABI	Vassallo et al. (2022)	Rousset and Sorek (2023)
	PD-T4-2	POSSIBLE_ABI	Vassallo et al. (2022)	Rousset and Sorek (2023)
	PD-T4-3	UNKNOWN	Vassallo et al. (2022)	Rousset and Sorek (2023)
	PD-T4-4	ABI	Vassallo et al. (2022)	Rousset and Sorek (2023)
	PD-T4-5	ABI	Vassallo et al. (2022)	Rousset and Sorek (2023)
	PD-T4-6	ABI	Vassallo et al. (2022)	Rousset and Sorek (2023)
	PD-T4-7	ABI	Vassallo et al. (2022)	Rousset and Sorek (2023)
	PD-T4-8	ABI	Vassallo et al. (2022)	Rousset and Sorek (2023)
	PD-T4-9	ABI	Vassallo et al. (2022)	Rousset and Sorek (2023)
	PD-T7-1	POSSIBLE_ABI	Vassallo et al. (2022)	Rousset and Sorek (2023)
	PD-T7-2	ABI	Vassallo et al. (2022)	Rousset and Sorek (2023)
	PD-T7-3	ABI	Vassallo et al. (2022)	Rousset and Sorek (2023)
	PD-T7-4	ABI	Vassallo et al. (2022)	Rousset and Sorek (2023)
	PD-T7-5	POSSIBLE_ABI	Vassallo et al. (2022)	Rousset and Sorek (2023)
	PfiAT	POSSIBLE_ABI	Li et al. (2020)	Rousset and Sorek (2023)
	Phrann_gp29_gp30	UNKNOWN	Dedrick et al. (2017)
	Pif	ABI	Cram et al. (1984)
	PrrC	ABI	Uzan et al. (2010)	Lopatina et al. (2020)
	PsyrTA	POSSIBLE_ABI	Milman et al. (2022)	Rousset and Sorek (2023)
	Pycsar	ABI	Tal et al. (2021)	Rousset and Sorek (2023)
	RADAR	ABI	Gao et al. (2020)	Rousset and Sorek (2023)
	Retron	ABI	Mestre et al. (2020)	Stokar-Avihail et al. (2023)
	RexAB	ABI	Parma et al. (1992)	Rousset and Sorek (2023)
	RloC	ABI	Davidov and Kaufmann (2008)	Rousset and Sorek (2023)
	RM	R-M	Oliveira et al. (2014)
	RnlAB	ABI	Koga et al. (2011)	Rousset and Sorek (2023)
	RosmerTA	POSSIBLE_ABI	Milman et al. (2022)	Rousset and Sorek (2023)
	Rst_2TM_1TM_TIR	UNKNOWN	Rousset et al. (2022)	Rousset and Sorek (2023)
	Rst_3HP	UNKNOWN	Rousset et al. (2022)	Rousset and Sorek (2023)
	Rst_DUF4238	UNKNOWN	Rousset et al. (2022)	Rousset and Sorek (2023)
	Rst_gop_beta_cll	UNKNOWN	Rousset et al. (2022)	Rousset and Sorek (2023)
	Rst_gop_beta_cll	UNKNOWN	Rousset et al. (2022)	Rousset and Sorek (2023)
	Rst_Hydrolase-3Tm	UNKNOWN	Rousset et al. (2022)	Rousset and Sorek (2023)
	Rst_PARIS	ABI	Rousset et al. (2022)	Stokar-Avihail et al. (2023)
	Rst_RT-nitrilase-Tm	UNKNOWN	Rousset et al. (2022)	Rousset and Sorek (2023)
	Rst_TIR-NLR	POSSIBLE_ABI	Rousset et al. (2022)	Rousset and Sorek (2023)
	SanaTA	POSSIBLE_ABI	Sberro et al. (2013)	Rousset and Sorek (2023)
	SEFIR	ABI	Milman et al. (2022)	Rousset and Sorek (2023)
	Septu	POSSIBLE_ABI	Doron et al. (2018)	Rousset and Sorek (2023)
	Shango	UNKNOWN	Milman et al. (2022)	Rousset and Sorek (2023)
	Shedu	OTHER NON_ABI	Doron et al. (2018)	Gu et al. (2023)
	ShosTA	POSSIBLE_ABI	Milman et al. (2022)	Rousset and Sorek (2023)
	SoFIC	POSSIBLE_ABI	Milman et al. (2022)	Rousset and Sorek (2023)
	SpbK	ABI	Johnson et al. (2022)	Rousset and Sorek (2023)
	SspBCDE	OTHER NON_ABI	Wang et al. (2021)	Rousset and Sorek (2023)
	Stk2	ABI	Depardieu et al. (2016)	Rousset and Sorek (2023)
	Thoeris	ABI	Doron et al. (2018)
	Tiamat	UNKNOWN	Milman et al. (2022)	Rousset and Sorek (2023)
	Uzume	UNKNOWN	Milman et al. (2022)	Rousset and Sorek (2023)
	Viperin	OTHER NON_ABI	Bernheim et al. (2021)	Rousset and Sorek (2023)
	Wadjet	OTHER NON_ABI	Doron et al. (2018)	Deep et al. (2022)
	Zorya	UNKNOWN	Doron et al. (2018)	Rousset and Sorek (2023)
