# Supplementary material for: The defensome of complex bacterial communities
Source: Nat Commun. 2024 Mar 8;15:2146. doi: 10.1038/s41467-024-46489-0 (PMC10924106; doi:10.1038/s41467-024-46489-0)
Supplement: Supplementary file 10 — Supplementary Data 7 [file 41467_2024_46489_MOESM10_ESM.xlsx]

## Sheet: Suppl. Data 7
	Supplementary Data 7. Results of the stepwise linear regression analyses performed across the three environments using as response variable the number of defense genes (DGs) as a function of the predictor variables MAG size and phylogenetic depth (PD). SS: sum of squares; RSS: residual sum of squares; AIC: Akaike Information Criterium. Forward, backward, and forward-backward regression strategies…
	SOIL FORWARD						SOIL BACKWARD						SOIL BOTH DIRECTIONS
	Step	Variable	SS	RSS	AIC		Step	Variable	SS	RSS	AIC		Step	Variable	SS	RSS	AIC
	1	NA	NA	729797	2828.9		1	NA	NA	332851	2540.1		1	NA	NA	729797	2828.9
	2	MAG_size	374032	355765	2562.9								2	MAG_size	374032	355765	2562.9
	3	PD	22913.9	332851	2540.1		MODEL: DGs ~ 8.827776e+01 + 2.099135e-05 * MAG_Size - 4.425822e+01 * PD						3	PD	22913.9	332851	2540.1
	MODEL: DGs ~ 8.827776e+01 + 2.099135e-05 * MAG_Size - 4.425822e+01 * PD												MODEL: DGs ~ 8.827776e+01 + 2.099135e-05 * MAG_Size - 4.425822e+01 * PD
	MARINE FORWARD						MARINE BACKWARD						MARINE BOTH DIRECTIONS
	Step	Variable	SS	RSS	AIC		Step	Variable	SS	RSS	AIC		Step	Variable	SS	RSS	AIC
	1	NA	NA	558936	2811.3		1	NA	NA	120190	2222		1	NA	NA	558936	2811.3
	2	MAG_size	411584	147352	2298.7								2	MAG_size	411584	147352	2298.7
	3	PD	27162	120190	2222		MODEL: DGs ~ 3.389369e+01 + 2.261088e-05 * MAG_Size - 2.051388e+01 * PD						3	PD	27162	120190	2222
	MODEL: DGs ~ 3.389369e+01 + 2.261088e-05 * MAG_Size - 2.051388e+01 * PD												MODEL: DGs ~ 3.389369e+01 + 2.261088e-05 * MAG_Size - 2.051388e+01 * PD
	HUMAN GUT FORWARD						HUMAN GUT BACKWARD						HUMAN GUT BOTH DIRECTIONS
	Step	Variable	SS	RSS	AIC		Step	Variable	SS	RSS	AIC		Step	Variable	SS	RSS	AIC
	1	NA	NA	3853688	40797.6		1	NA	NA	1794924	35935.3		1	NA	NA	3853688	40797.6
	2	MAG_size	1.50871e+06	2344976	37635.8								2	MAG_size	1.50871e+06	2344976	37635.8
	3	PD	550052	1794924	35935.3		MODEL: DGs ~ 1.002277e+02 + 1.672992e-05 * MAG_Size -4.133395e+01 * PD						3	PD	550052	1794924	35935.3
	MODEL: DGs ~ 1.002277e+02 + 1.672992e-05 * MAG_Size -4.133395e+01 * PD												MODEL: DGs ~ 1.002277e+02 + 1.672992e-05 * MAG_Size -4.133395e+01 * PD
