# Supplementary material for: The defensome of complex bacterial communities
Source: Nat Commun. 2024 Mar 8;15:2146. doi: 10.1038/s41467-024-46489-0 (PMC10924106; doi:10.1038/s41467-024-46489-0)
Supplement: Supplementary file 11 — Supplementary Data 8 [file 41467_2024_46489_MOESM11_ESM.xlsx]

## Sheet: Suppl. Data 8
	Supplementary Data 8. Percentage of MAGs containing each defense family across multiple habitats / geographical locations
	SOIL				MARINE				HUMAN
	Defense family	% MAGs	Soil type		Defense family	% MAGs	Ocean / Sea		Defense family	% MAGs	Country
	RM	75	Arctic_peat_Soil		RM	82.6087	Arctic_Ocean		RM	91.1628	Austria
	AbiEii	50	Arctic_peat_Soil		SoFIC	28.6957	Arctic_Ocean		Cas	41.3953	Austria
	BREX	41.6667	Arctic_peat_Soil		AbiEii	27.8261	Arctic_Ocean		AbiEii	12.093	Austria
	SoFIC	33.3333	Arctic_peat_Soil		CBASS	24.3478	Arctic_Ocean		Abi2	11.6279	Austria
	Septu	33.3333	Arctic_peat_Soil		Cas	23.4783	Arctic_Ocean		Wadjet	9.76744	Austria
	Nhi	33.3333	Arctic_peat_Soil		Wadjet	13.913	Arctic_Ocean		Nhi	9.76744	Austria
	Gabija	33.3333	Arctic_peat_Soil		Shedu	13.913	Arctic_Ocean		Retron	7.90698	Austria
	Cas	33.3333	Arctic_peat_Soil		Gabija	13.913	Arctic_Ocean		Gabija	7.44186	Austria
	Wadjet	16.6667	Arctic_peat_Soil		Septu	11.3043	Arctic_Ocean		Lamassu-Fam	5.11628	Austria
	Shedu	16.6667	Arctic_peat_Soil		dGTPase	10.4348	Arctic_Ocean		Hachiman	5.11628	Austria
	DRT	16.6667	Arctic_peat_Soil		Hachiman	9.56522	Arctic_Ocean		CBASS	5.11628	Austria
	AbiH	16.6667	Arctic_peat_Soil		BREX	8.69565	Arctic_Ocean		AVAST	5.5814	Austria
	Thoeris	8.33333	Arctic_peat_Soil		Retron	6.08696	Arctic_Ocean		AbiH	5.5814	Austria
	RosmerTA	8.33333	Arctic_peat_Soil		Lamassu-Fam	6.08696	Arctic_Ocean		SoFIC	4.65116	Austria
	PsyrTA	8.33333	Arctic_peat_Soil		AbiH	6.08696	Arctic_Ocean		Septu	4.65116	Austria
	Dsr	8.33333	Arctic_peat_Soil		Abi2	6.95652	Arctic_Ocean		Rst_PARIS	4.18605	Austria
	Druantia	8.33333	Arctic_peat_Soil		Shango	5.21739	Arctic_Ocean		Mokosh	4.65116	Austria
	DISARM	8.33333	Arctic_peat_Soil		Nhi	5.21739	Arctic_Ocean		Shedu	3.25581	Austria
	CBASS	8.33333	Arctic_peat_Soil		AVAST	5.21739	Arctic_Ocean		PsyrTA	3.72093	Austria
	Abi2	8.33333	Arctic_peat_Soil		Zorya	4.34783	Arctic_Ocean		PrrC	3.25581	Austria
	RM	84.6154	Compost		SspBCDE	4.34783	Arctic_Ocean		Gao_Her	3.25581	Austria
	Cas	64.1026	Compost		Kiwa	4.34783	Arctic_Ocean		Thoeris	2.7907	Austria
	SoFIC	30.7692	Compost		Gao_Qat	4.34783	Arctic_Ocean		ShosTA	2.7907	Austria
	Zorya	20.5128	Compost		Gao_Ape	4.34783	Arctic_Ocean		Shango	2.32558	Austria
	AbiEii	17.9487	Compost		ShosTA	3.47826	Arctic_Ocean		RosmerTA	2.7907	Austria
	Dnd	15.3846	Compost		Mokosh	3.47826	Arctic_Ocean		Menshen	2.32558	Austria
	Abi2	15.3846	Compost		Druantia	3.47826	Arctic_Ocean		Kiwa	2.7907	Austria
	Wadjet	12.8205	Compost		dCTPdeaminase	3.47826	Arctic_Ocean		DarTG	2.32558	Austria
	Tiamat	12.8205	Compost		BstA	3.47826	Arctic_Ocean		BREX	2.32558	Austria
	PsyrTA	12.8205	Compost		Borvo	3.47826	Arctic_Ocean		Gao_Qat	1.39535	Austria
	Gabija	12.8205	Compost		Uzume	2.6087	Arctic_Ocean		Dsr	1.39535	Austria
	CBASS	12.8205	Compost		Thoeris	2.6087	Arctic_Ocean		Druantia	1.86047	Austria
	ShosTA	7.69231	Compost		RosmerTA	2.6087	Arctic_Ocean		DRT	1.86047	Austria
	Septu	7.69231	Compost		PrrC	2.6087	Arctic_Ocean		Dodola	1.39535	Austria
	Mokosh	5.12821	Compost		Gao_Iet	2.6087	Arctic_Ocean		Zorya	0.930233	Austria
	Borvo	5.12821	Compost		Dsr	2.6087	Arctic_Ocean		Uzume	0.465116	Austria
	AbiH	5.12821	Compost		DRT	2.6087	Arctic_Ocean		SspBCDE	0.930233	Austria
	Shedu	2.5641	Compost		DarTG	2.6087	Arctic_Ocean		SEFIR	0.930233	Austria
	Retron	2.5641	Compost		Tiamat	1.73913	Arctic_Ocean		Rst_gop_beta_cll	0.930233	Austria
	PrrC	2.5641	Compost		SEFIR	1.73913	Arctic_Ocean		Rst_3HP	0.465116	Austria
	Nhi	2.5641	Compost		Rst_PARIS	1.73913	Arctic_Ocean		Pif	0.465116	Austria
	Menshen	2.5641	Compost		PsyrTA	1.73913	Arctic_Ocean		Lamassu	0.465116	Austria
	Hachiman	2.5641	Compost		Viperin	0.869565	Arctic_Ocean		Gao_Tmn	0.930233	Austria
	Gao_Ppl	2.5641	Compost		Olokun	0.869565	Arctic_Ocean		Gao_RL	0.930233	Austria
	Gao_Iet	2.5641	Compost		Lit	0.869565	Arctic_Ocean		Gao_Ppl	0.465116	Austria
	Dynamins	2.5641	Compost		Gao_Upx	0.869565	Arctic_Ocean		Gao_Iet	0.465116	Austria
	DRT	2.5641	Compost		Gao_Ppl	0.869565	Arctic_Ocean		Dnd	0.465116	Austria
	Azaca	2.5641	Compost		Gao_Hhe	0.869565	Arctic_Ocean		DISARM	0.930233	Austria
	RM	92.8571	Contaminated_culture		Dnd	0.869565	Arctic_Ocean		dGTPase	0.930233	Austria
	SoFIC	50	Contaminated_culture		DISARM	0.869565	Arctic_Ocean		dCTPdeaminase	0.930233	Austria
	CBASS	28.5714	Contaminated_culture		Dazbog	0.869565	Arctic_Ocean		Dazbog	0.465116	Austria
	Cas	21.4286	Contaminated_culture		RM	57.6923	Indian_Ocean		Bunzi	0.465116	Austria
	Mokosh	14.2857	Contaminated_culture		SoFIC	30.7692	Indian_Ocean		Borvo	0.465116	Austria
	DRT	14.2857	Contaminated_culture		CBASS	23.0769	Indian_Ocean		Azaca	0.465116	Austria
	Abi2	14.2857	Contaminated_culture		Abi2	15.3846	Indian_Ocean		Aditi	0.930233	Austria
	Tiamat	7.14286	Contaminated_culture		Retron	11.5385	Indian_Ocean		RM	91.6667	Canada
	Thoeris	7.14286	Contaminated_culture		Gabija	11.5385	Indian_Ocean		Cas	47.2222	Canada
	Shedu	7.14286	Contaminated_culture		Septu	7.69231	Indian_Ocean		Rst_PARIS	20.8333	Canada
	Septu	7.14286	Contaminated_culture		Lamassu-Fam	7.69231	Indian_Ocean		AbiH	13.8889	Canada
	SEFIR	7.14286	Contaminated_culture		Borvo	7.69231	Indian_Ocean		PrrC	12.5	Canada
	RosmerTA	7.14286	Contaminated_culture		Tiamat	3.84615	Indian_Ocean		AbiEii	12.5	Canada
	PsyrTA	7.14286	Contaminated_culture		SspBCDE	3.84615	Indian_Ocean		Abi2	12.5	Canada
	Nhi	7.14286	Contaminated_culture		ShosTA	3.84615	Indian_Ocean		Nhi	9.72222	Canada
	BREX	7.14286	Contaminated_culture		Shedu	3.84615	Indian_Ocean		Gabija	9.72222	Canada
	Borvo	7.14286	Contaminated_culture		Rst_DUF4238	3.84615	Indian_Ocean		Septu	8.33333	Canada
	AbiEii	7.14286	Contaminated_culture		PsyrTA	3.84615	Indian_Ocean		Gao_Her	8.33333	Canada
	RM	57.4468	Deep_subsurface		Olokun	3.84615	Indian_Ocean		BREX	8.33333	Canada
	Cas	34.0426	Deep_subsurface		Nhi	3.84615	Indian_Ocean		Kiwa	6.94444	Canada
	SoFIC	17.0213	Deep_subsurface		Gao_Upx	3.84615	Indian_Ocean		Wadjet	5.55556	Canada
	Gabija	14.8936	Deep_subsurface		Gao_Iet	3.84615	Indian_Ocean		Thoeris	5.55556	Canada
	CBASS	10.6383	Deep_subsurface		Dsr	3.84615	Indian_Ocean		SoFIC	5.55556	Canada
	Abi2	10.6383	Deep_subsurface		DRT	3.84615	Indian_Ocean		Retron	5.55556	Canada
	Shango	8.51064	Deep_subsurface		Cas	3.84615	Indian_Ocean		Mokosh	5.55556	Canada
	Rst_PARIS	8.51064	Deep_subsurface		BREX	3.84615	Indian_Ocean		Lamassu-Fam	5.55556	Canada
	Druantia	8.51064	Deep_subsurface		AbiEii	3.84615	Indian_Ocean		ShosTA	4.16667	Canada
	Wadjet	6.38298	Deep_subsurface		RM	22.8571	Mediterranean_Sea		Hachiman	4.16667	Canada
	ShosTA	6.38298	Deep_subsurface		CBASS	11.4286	Mediterranean_Sea		Gao_RL	4.16667	Canada
	Nhi	6.38298	Deep_subsurface		dGTPase	8.57143	Mediterranean_Sea		DarTG	4.16667	Canada
	Lamassu-Fam	6.38298	Deep_subsurface		dCTPdeaminase	8.57143	Mediterranean_Sea		Shango	2.77778	Canada
	BREX	6.38298	Deep_subsurface		Cas	8.57143	Mediterranean_Sea		Rst_TIR-NLR	2.77778	Canada
	AbiEii	6.38298	Deep_subsurface		BstA	8.57143	Mediterranean_Sea		PsyrTA	2.77778	Canada
	Rst_TIR-NLR	4.25532	Deep_subsurface		SoFIC	5.71429	Mediterranean_Sea		Olokun	2.77778	Canada
	Kiwa	4.25532	Deep_subsurface		Lamassu-Fam	5.71429	Mediterranean_Sea		Menshen	2.77778	Canada
	Hachiman	4.25532	Deep_subsurface		Rst_PARIS	2.85714	Mediterranean_Sea		Lit	2.77778	Canada
	dCTPdeaminase	4.25532	Deep_subsurface		PsyrTA	2.85714	Mediterranean_Sea		Druantia	2.77778	Canada
	Thoeris	2.12766	Deep_subsurface		AVAST	2.85714	Mediterranean_Sea		AVAST	2.77778	Canada
	SspBCDE	2.12766	Deep_subsurface		RM	76.4706	North_Atlantic_Ocean		Shedu	1.38889	Canada
	SEFIR	2.12766	Deep_subsurface		CBASS	23.5294	North_Atlantic_Ocean		SEFIR	1.38889	Canada
	Retron	2.12766	Deep_subsurface		Cas	17.6471	North_Atlantic_Ocean		RosmerTA	1.38889	Canada
	PsyrTA	2.12766	Deep_subsurface		Mokosh	11.7647	North_Atlantic_Ocean		Gao_Tmn	1.38889	Canada
	Menshen	2.12766	Deep_subsurface		DRT	11.7647	North_Atlantic_Ocean		Gao_Iet	1.38889	Canada
	Gao_RL	2.12766	Deep_subsurface		DarTG	11.7647	North_Atlantic_Ocean		Gao_Hhe	1.38889	Canada
	Gao_Qat	2.12766	Deep_subsurface		Zorya	5.88235	North_Atlantic_Ocean		Gao_Ape	1.38889	Canada
	Dynamins	2.12766	Deep_subsurface		Wadjet	5.88235	North_Atlantic_Ocean		DRT	1.38889	Canada
	dGTPase	2.12766	Deep_subsurface		SspBCDE	5.88235	North_Atlantic_Ocean		DISARM	1.38889	Canada
	Dazbog	2.12766	Deep_subsurface		SoFIC	5.88235	North_Atlantic_Ocean		dCTPdeaminase	1.38889	Canada
	DarTG	2.12766	Deep_subsurface		Shango	5.88235	North_Atlantic_Ocean		CBASS	1.38889	Canada
	Azaca	2.12766	Deep_subsurface		Rst_HelicaseDUF2290	5.88235	North_Atlantic_Ocean		Azaca	1.38889	Canada
	AbiH	2.12766	Deep_subsurface		RosmerTA	5.88235	North_Atlantic_Ocean		RM	92.1847	China
	RM	100	Serpentinite_rock_and_fluid		Retron	5.88235	North_Atlantic_Ocean		Cas	47.6021	China
	SoFIC	50	Serpentinite_rock_and_fluid		Olokun	5.88235	North_Atlantic_Ocean		Rst_PARIS	22.3801	China
	Cas	45.4545	Serpentinite_rock_and_fluid		Lamassu-Fam	5.88235	North_Atlantic_Ocean		Abi2	20.7815	China
	Wadjet	22.7273	Serpentinite_rock_and_fluid		Kiwa	5.88235	North_Atlantic_Ocean		Septu	15.0977	China
	Abi2	22.7273	Serpentinite_rock_and_fluid		Hachiman	5.88235	North_Atlantic_Ocean		Gabija	10.746	China
	AbiEii	18.1818	Serpentinite_rock_and_fluid		Gabija	5.88235	North_Atlantic_Ocean		AbiH	10.5684	China
	Septu	13.6364	Serpentinite_rock_and_fluid		BREX	5.88235	North_Atlantic_Ocean		Wadjet	9.32504	China
	Gabija	13.6364	Serpentinite_rock_and_fluid		Borvo	5.88235	North_Atlantic_Ocean		AbiEii	8.43694	China
	CBASS	13.6364	Serpentinite_rock_and_fluid		AbiH	5.88235	North_Atlantic_Ocean		CBASS	7.46004	China
	Thoeris	9.09091	Serpentinite_rock_and_fluid		AbiEii	5.88235	North_Atlantic_Ocean		Retron	6.12789	China
	Lamassu-Fam	9.09091	Serpentinite_rock_and_fluid		RM	26.6667	North_Pacific_Ocean		Nhi	6.2167	China
	Kiwa	9.09091	Serpentinite_rock_and_fluid		PrrC	13.3333	North_Pacific_Ocean		Hachiman	6.03908	China
	Hachiman	9.09091	Serpentinite_rock_and_fluid		Uzume	6.66667	North_Pacific_Ocean		Mokosh	5.41741	China
	Borvo	9.09091	Serpentinite_rock_and_fluid		Retron	6.66667	North_Pacific_Ocean		Lamassu-Fam	5.15098	China
	Zorya	4.54545	Serpentinite_rock_and_fluid		Mokosh	6.66667	North_Pacific_Ocean		Kiwa	5.50622	China
	Uzume	4.54545	Serpentinite_rock_and_fluid		Kiwa	6.66667	North_Pacific_Ocean		BREX	5.41741	China
	Shedu	4.54545	Serpentinite_rock_and_fluid		Hachiman	6.66667	North_Pacific_Ocean		SoFIC	4.79574	China
	Shango	4.54545	Serpentinite_rock_and_fluid		DRT	6.66667	North_Pacific_Ocean		ShosTA	4.35169	China
	PsyrTA	4.54545	Serpentinite_rock_and_fluid		dGTPase	6.66667	North_Pacific_Ocean		PsyrTA	4.52931	China
	PrrC	4.54545	Serpentinite_rock_and_fluid		CBASS	6.66667	North_Pacific_Ocean		Thoeris	3.19716	China
	Nhi	4.54545	Serpentinite_rock_and_fluid		Cas	6.66667	North_Pacific_Ocean		Shedu	3.5524	China
	Mokosh	4.54545	Serpentinite_rock_and_fluid		Borvo	6.66667	North_Pacific_Ocean		Shango	3.73002	China
	Lit	4.54545	Serpentinite_rock_and_fluid		AbiEii	6.66667	North_Pacific_Ocean		PrrC	3.19716	China
	Gao_RL	4.54545	Serpentinite_rock_and_fluid		RM	45	Red_Sea		DRT	3.10835	China
	Gao_Ppl	4.54545	Serpentinite_rock_and_fluid		Wadjet	10	Red_Sea		DarTG	3.28597	China
	Gao_Iet	4.54545	Serpentinite_rock_and_fluid		PrrC	10	Red_Sea		AVAST	3.10835	China
	Gao_Hhe	4.54545	Serpentinite_rock_and_fluid		Lit	10	Red_Sea		SspBCDE	2.48668	China
	Dsr	4.54545	Serpentinite_rock_and_fluid		Lamassu-Fam	10	Red_Sea		SEFIR	2.48668	China
	DRT	4.54545	Serpentinite_rock_and_fluid		Cas	10	Red_Sea		RosmerTA	2.93073	China
	BREX	4.54545	Serpentinite_rock_and_fluid		Abi2	10	Red_Sea		Menshen	2.6643	China
	RM	51.8349	Soil		SoFIC	5	Red_Sea		Gao_Her	2.84192	China
	Wadjet	15.5963	Soil		ShosTA	5	Red_Sea		Zorya	1.06572	China
	Cas	13.3028	Soil		Shedu	5	Red_Sea		Tiamat	1.50977	China
	SoFIC	12.844	Soil		Septu	5	Red_Sea		Rst_TIR-NLR	1.06572	China
	Gabija	11.0092	Soil		PsyrTA	5	Red_Sea		Lit	1.50977	China
	CBASS	11.9266	Soil		Kiwa	5	Red_Sea		Gao_Iet	1.24334	China
	Septu	9.63303	Soil		Gao_Ape	5	Red_Sea		Druantia	1.59858	China
	AbiEii	8.7156	Soil		dGTPase	5	Red_Sea		Uzume	0.79929	China
	Tiamat	6.88073	Soil		dCTPdeaminase	5	Red_Sea		Rst_HelicaseDUF2290	0.71048	China
	Lamassu-Fam	6.88073	Soil		CBASS	5	Red_Sea		Rst_3HP	0.35524	China
	Shango	5.9633	Soil		AbiEii	5	Red_Sea		Pif	0.44405	China
	Rst_PARIS	5.9633	Soil		RM	61.5385	South_Atlantic_Ocean		Olokun	0.79929	China
	Retron	5.50459	Soil		SoFIC	19.2308	South_Atlantic_Ocean		Lamassu	0.17762	China
	Borvo	5.04587	Soil		CBASS	19.2308	South_Atlantic_Ocean		Gao_Tmn	0.17762	China
	AVAST	5.50459	Soil		Septu	11.5385	South_Atlantic_Ocean		Gao_TerY	0.0888099	China
	BREX	4.58716	Soil		Nhi	11.5385	South_Atlantic_Ocean		Gao_RL	0.44405	China
	Abi2	4.12844	Soil		Lamassu-Fam	11.5385	South_Atlantic_Ocean		Gao_Qat	0.71048	China
	RosmerTA	3.21101	Soil		Shedu	7.69231	South_Atlantic_Ocean		Gao_Mza	0.0888099	China
	PsyrTA	3.21101	Soil		Kiwa	7.69231	South_Atlantic_Ocean		Gao_Hhe	0.17762	China
	Nhi	3.66972	Soil		DRT	7.69231	South_Atlantic_Ocean		Dynamins	0.17762	China
	DRT	3.21101	Soil		Thoeris	3.84615	South_Atlantic_Ocean		Dsr	0.71048	China
	Uzume	2.29358	Soil		SspBCDE	3.84615	South_Atlantic_Ocean		Dodola	0.71048	China
	Thoeris	2.75229	Soil		Shango	3.84615	South_Atlantic_Ocean		Dnd	0.888099	China
	SspBCDE	2.75229	Soil		Rst_PARIS	3.84615	South_Atlantic_Ocean		DISARM	0.62167	China
	Shedu	2.75229	Soil		RosmerTA	3.84615	South_Atlantic_Ocean		dGTPase	0.71048	China
	PrrC	2.29358	Soil		PrrC	3.84615	South_Atlantic_Ocean		dCTPdeaminase	0.35524	China
	Mokosh	2.75229	Soil		Gao_Upx	3.84615	South_Atlantic_Ocean		Dazbog	0.17762	China
	Menshen	2.29358	Soil		Gabija	3.84615	South_Atlantic_Ocean		Bunzi	0.976909	China
	Lit	2.29358	Soil		dGTPase	3.84615	South_Atlantic_Ocean		BstA	0.17762	China
	Hachiman	2.75229	Soil		dCTPdeaminase	3.84615	South_Atlantic_Ocean		Borvo	0.26643	China
	Gao_Tmn	2.29358	Soil		Cas	3.84615	South_Atlantic_Ocean		Azaca	0.35524	China
	Druantia	2.29358	Soil		AbiH	3.84615	South_Atlantic_Ocean		Aditi	0.62167	China
	dCTPdeaminase	2.29358	Soil		AbiEii	3.84615	South_Atlantic_Ocean		RM	91.684	Denmark
	DarTG	2.75229	Soil		RM	34.2342	South_Pacific_Ocean		Cas	54.6778	Denmark
	ShosTA	1.83486	Soil		SoFIC	9.00901	South_Pacific_Ocean		Rst_PARIS	31.3929	Denmark
	Rst_HelicaseDUF2290	1.37615	Soil		PsyrTA	8.10811	South_Pacific_Ocean		Abi2	23.0769	Denmark
	Olokun	1.83486	Soil		CBASS	8.10811	South_Pacific_Ocean		Gabija	13.0977	Denmark
	Kiwa	1.83486	Soil		Mokosh	7.20721	South_Pacific_Ocean		AbiH	11.6424	Denmark
	Gao_Qat	1.37615	Soil		Cas	6.30631	South_Pacific_Ocean		Septu	9.56341	Denmark
	Dynamins	1.83486	Soil		Wadjet	5.40541	South_Pacific_Ocean		ShosTA	8.10811	Denmark
	Dsr	1.37615	Soil		DISARM	5.40541	South_Pacific_Ocean		Mokosh	8.52391	Denmark
	DISARM	1.37615	Soil		Retron	4.5045	South_Pacific_Ocean		Wadjet	7.90021	Denmark
	Azaca	1.37615	Soil		AbiEii	3.6036	South_Pacific_Ocean		SoFIC	7.48441	Denmark
	AbiH	1.83486	Soil		Abi2	2.7027	South_Pacific_Ocean		CBASS	7.69231	Denmark
	Zorya	0.458716	Soil		Zorya	1.8018	South_Pacific_Ocean		AbiEii	7.06861	Denmark
	SEFIR	0.458716	Soil		SspBCDE	1.8018	South_Pacific_Ocean		Thoeris	6.65281	Denmark
	Rst_3HP	0.917431	Soil		ShosTA	1.8018	South_Pacific_Ocean		PsyrTA	6.23701	Denmark
	GasderMIN	0.917431	Soil		Nhi	1.8018	South_Pacific_Ocean		Nhi	6.65281	Denmark
	Gao_RL	0.458716	Soil		Lamassu-Fam	1.8018	South_Pacific_Ocean		Lamassu-Fam	5.19751	Denmark
	Gao_Ppl	0.458716	Soil		Gabija	1.8018	South_Pacific_Ocean		PrrC	4.158	Denmark
	Gao_Iet	0.458716	Soil		DarTG	1.8018	South_Pacific_Ocean		Hachiman	4.7817	Denmark
	Gao_Hhe	0.458716	Soil		Borvo	1.8018	South_Pacific_Ocean		BREX	4.5738	Denmark
	Gao_Her	0.917431	Soil		Viperin	0.900901	South_Pacific_Ocean		Retron	3.7422	Denmark
	Dnd	0.458716	Soil		Tiamat	0.900901	South_Pacific_Ocean		Kiwa	3.3264	Denmark
	dGTPase	0.917431	Soil		Shedu	0.900901	South_Pacific_Ocean		Tiamat	2.9106	Denmark
	Dazbog	0.917431	Soil		Septu	0.900901	South_Pacific_Ocean		SEFIR	2.079	Denmark
					PrrC	0.900901	South_Pacific_Ocean		RosmerTA	2.4948	Denmark
					Menshen	0.900901	South_Pacific_Ocean		Gao_Her	2.4948	Denmark
					Lit	0.900901	South_Pacific_Ocean		DRT	2.7027	Denmark
					Hachiman	0.900901	South_Pacific_Ocean		DarTG	2.079	Denmark
					Gao_RL	0.900901	South_Pacific_Ocean		AVAST	2.2869	Denmark
					Gao_Qat	0.900901	South_Pacific_Ocean		Zorya	1.2474	Denmark
					Druantia	0.900901	South_Pacific_Ocean		SspBCDE	1.2474	Denmark
					DRT	0.900901	South_Pacific_Ocean		Shedu	1.4553	Denmark
					Dnd	0.900901	South_Pacific_Ocean		Shango	1.0395	Denmark
					dGTPase	0.900901	South_Pacific_Ocean		Rst_HelicaseDUF2290	1.4553	Denmark
					dCTPdeaminase	0.900901	South_Pacific_Ocean		Menshen	1.8711	Denmark
					Dazbog	0.900901	South_Pacific_Ocean		Gao_Qat	1.8711	Denmark
					BREX	0.900901	South_Pacific_Ocean		Gao_Iet	1.2474	Denmark
					AbiH	0.900901	South_Pacific_Ocean		Druantia	1.4553	Denmark
									Dnd	1.0395	Denmark
									Azaca	1.2474	Denmark
									Aditi	1.2474	Denmark
									Uzume	0.623701	Denmark
									Rst_TIR-NLR	0.4158	Denmark
									Rst_3HP	0.2079	Denmark
									Olokun	0.831601	Denmark
									Lit	0.2079	Denmark
									Gao_Tmn	0.623701	Denmark
									Gao_RL	0.623701	Denmark
									Gao_Ppl	0.2079	Denmark
									Gao_Ape	0.2079	Denmark
									Dynamins	0.2079	Denmark
									Dsr	0.831601	Denmark
									DISARM	0.623701	Denmark
									dGTPase	0.831601	Denmark
									dCTPdeaminase	0.4158	Denmark
									BstA	0.2079	Denmark
									Borvo	0.2079	Denmark
									RM	100	El_Salvador
									Cas	50	El_Salvador
									Wadjet	35.7143	El_Salvador
									AbiEii	35.7143	El_Salvador
									Abi2	35.7143	El_Salvador
									RosmerTA	28.5714	El_Salvador
									Retron	28.5714	El_Salvador
									PsyrTA	28.5714	El_Salvador
									Mokosh	28.5714	El_Salvador
									CBASS	28.5714	El_Salvador
									Shedu	14.2857	El_Salvador
									Lamassu-Fam	14.2857	El_Salvador
									Gabija	14.2857	El_Salvador
									RexAB	7.14286	El_Salvador
									Kiwa	7.14286	El_Salvador
									BREX	7.14286	El_Salvador
									RM	91.3978	Estonia
									Cas	47.3118	Estonia
									Rst_PARIS	31.1828	Estonia
									Mokosh	31.1828	Estonia
									PsyrTA	18.2796	Estonia
									Wadjet	17.2043	Estonia
									Septu	16.129	Estonia
									Abi2	16.129	Estonia
									AbiH	13.9785	Estonia
									AbiEii	12.9032	Estonia
									Thoeris	9.67742	Estonia
									Gabija	9.67742	Estonia
									Hachiman	8.60215	Estonia
									ShosTA	6.45161	Estonia
									Druantia	6.45161	Estonia
									CBASS	6.45161	Estonia
									Shedu	5.37634	Estonia
									RosmerTA	5.37634	Estonia
									Lamassu-Fam	5.37634	Estonia
									DarTG	5.37634	Estonia
									Retron	4.30108	Estonia
									BREX	4.30108	Estonia
									SoFIC	3.22581	Estonia
									PrrC	3.22581	Estonia
									Nhi	3.22581	Estonia
									Menshen	3.22581	Estonia
									Gao_Her	3.22581	Estonia
									SspBCDE	2.15054	Estonia
									Rst_TIR-NLR	2.15054	Estonia
									Lit	2.15054	Estonia
									Gao_Tmn	2.15054	Estonia
									Gao_Qat	2.15054	Estonia
									DRT	2.15054	Estonia
									BstA	2.15054	Estonia
									Azaca	2.15054	Estonia
									AVAST	2.15054	Estonia
									Tiamat	1.07527	Estonia
									Shango	1.07527	Estonia
									SEFIR	1.07527	Estonia
									Rst_HelicaseDUF2290	1.07527	Estonia
									Rst_DprA-PPRT	1.07527	Estonia
									Lamassu	1.07527	Estonia
									Kiwa	1.07527	Estonia
									Gao_Ppl	1.07527	Estonia
									Gao_Iet	1.07527	Estonia
									Dynamins	1.07527	Estonia
									Dsr	1.07527	Estonia
									Dodola	1.07527	Estonia
									RM	93.4132	Fiji
									Cas	61.976	Fiji
									Abi2	19.1617	Fiji
									Septu	12.2754	Fiji
									Wadjet	8.08383	Fiji
									Gabija	8.08383	Fiji
									AbiEii	8.38323	Fiji
									SoFIC	7.18563	Fiji
									CBASS	7.18563	Fiji
									Rst_PARIS	6.28743	Fiji
									Nhi	6.88623	Fiji
									BREX	6.58683	Fiji
									AbiH	6.58683	Fiji
									Retron	5.08982	Fiji
									Shedu	4.79042	Fiji
									Mokosh	4.49102	Fiji
									Lamassu-Fam	4.19162	Fiji
									Kiwa	4.19162	Fiji
									Hachiman	4.49102	Fiji
									Shango	3.59281	Fiji
									SspBCDE	2.69461	Fiji
									ShosTA	2.09581	Fiji
									SEFIR	2.39521	Fiji
									PsyrTA	2.09581	Fiji
									Menshen	2.09581	Fiji
									AVAST	2.99401	Fiji
									Zorya	1.49701	Fiji
									Tiamat	1.1976	Fiji
									Thoeris	1.49701	Fiji
									Stk2	1.1976	Fiji
									Rst_HelicaseDUF2290	1.79641	Fiji
									RosmerTA	1.49701	Fiji
									PrrC	1.49701	Fiji
									Gao_RL	1.1976	Fiji
									Gao_Iet	1.49701	Fiji
									Dynamins	1.1976	Fiji
									Druantia	1.1976	Fiji
									DRT	1.49701	Fiji
									Dodola	1.1976	Fiji
									Dnd	1.1976	Fiji
									Borvo	1.49701	Fiji
									Uzume	0.598802	Fiji
									Rst_TIR-NLR	0.898204	Fiji
									RADAR	0.299401	Fiji
									Olokun	0.299401	Fiji
									Lit	0.898204	Fiji
									Gao_Tmn	0.299401	Fiji
									Gao_Qat	0.598802	Fiji
									Gao_Her	0.299401	Fiji
									Gao_Ape	0.299401	Fiji
									Dsr	0.898204	Fiji
									DISARM	0.898204	Fiji
									dCTPdeaminase	0.898204	Fiji
									DarTG	0.598802	Fiji
									BstA	0.598802	Fiji
									Aditi	0.299401	Fiji
									RM	94.7368	Finland
									Cas	59.0643	Finland
									Rst_PARIS	56.1404	Finland
									Mokosh	28.0702	Finland
									AbiH	28.0702	Finland
									Abi2	26.3158	Finland
									Septu	19.2982	Finland
									AbiEii	18.7135	Finland
									PsyrTA	17.5439	Finland
									CBASS	15.7895	Finland
									Wadjet	14.0351	Finland
									Hachiman	12.2807	Finland
									ShosTA	11.6959	Finland
									Nhi	11.1111	Finland
									Gabija	10.5263	Finland
									Lamassu-Fam	9.35673	Finland
									Kiwa	8.77193	Finland
									Gao_Tmn	7.01754	Finland
									Tiamat	6.43275	Finland
									Thoeris	6.43275	Finland
									Gao_Iet	6.43275	Finland
									SspBCDE	5.84795	Finland
									Retron	5.26316	Finland
									Rst_TIR-NLR	4.67836	Finland
									RosmerTA	4.09357	Finland
									PrrC	4.09357	Finland
									Shedu	3.50877	Finland
									Gao_Qat	3.50877	Finland
									DRT	3.50877	Finland
									SoFIC	2.92398	Finland
									SEFIR	2.33918	Finland
									Rst_HelicaseDUF2290	2.33918	Finland
									Menshen	2.92398	Finland
									Druantia	2.92398	Finland
									BREX	2.92398	Finland
									Azaca	2.33918	Finland
									AVAST	2.33918	Finland
									Zorya	1.75439	Finland
									Uzume	1.75439	Finland
									Gao_RL	1.16959	Finland
									Gao_Her	1.75439	Finland
									Dynamins	1.75439	Finland
									Dazbog	1.75439	Finland
									BstA	1.16959	Finland
									Olokun	0.584795	Finland
									Dsr	0.584795	Finland
									dGTPase	0.584795	Finland
									DarTG	0.584795	Finland
									Borvo	0.584795	Finland
									RM	89.2857	France
									Cas	48.8095	France
									Abi2	16.6667	France
									Rst_PARIS	11.9048	France
									SoFIC	8.33333	France
									BREX	8.33333	France
									Nhi	7.14286	France
									Gabija	7.14286	France
									Septu	5.95238	France
									AbiH	5.95238	France
									Thoeris	4.7619	France
									Retron	4.7619	France
									ShosTA	3.57143	France
									Hachiman	3.57143	France
									Druantia	3.57143	France
									Dodola	3.57143	France
									Wadjet	2.38095	France
									Uzume	2.38095	France
									Shedu	2.38095	France
									SEFIR	2.38095	France
									Rst_3HP	2.38095	France
									PsyrTA	2.38095	France
									PrrC	2.38095	France
									Mokosh	2.38095	France
									Lamassu-Fam	2.38095	France
									Kiwa	2.38095	France
									Gao_RL	2.38095	France
									Gao_Her	2.38095	France
									CBASS	2.38095	France
									AVAST	2.38095	France
									AbiEii	2.38095	France
									Tiamat	1.19048	France
									SspBCDE	1.19048	France
									Shango	1.19048	France
									Rst_TIR-NLR	1.19048	France
									Menshen	1.19048	France
									Gao_Qat	1.19048	France
									Dsr	1.19048	France
									DRT	1.19048	France
									Bunzi	1.19048	France
									Aditi	1.19048	France
									RM	93.8889	Germany
									Cas	50.5556	Germany
									Rst_PARIS	20.5556	Germany
									Abi2	13.8889	Germany
									Nhi	11.1111	Germany
									Gabija	11.1111	Germany
									AbiH	8.33333	Germany
									SoFIC	7.77778	Germany
									Septu	7.22222	Germany
									Retron	5.55556	Germany
									Hachiman	5.55556	Germany
									Shedu	4.44444	Germany
									PsyrTA	4.44444	Germany
									Wadjet	3.88889	Germany
									Uzume	3.33333	Germany
									Thoeris	3.33333	Germany
									PrrC	3.88889	Germany
									Mokosh	3.33333	Germany
									Kiwa	3.88889	Germany
									CBASS	3.33333	Germany
									BREX	3.33333	Germany
									SEFIR	2.22222	Germany
									Gao_Her	2.77778	Germany
									DRT	2.22222	Germany
									Dodola	2.22222	Germany
									DarTG	2.22222	Germany
									AVAST	2.22222	Germany
									AbiEii	2.77778	Germany
									Zorya	1.11111	Germany
									Tiamat	1.11111	Germany
									ShosTA	1.11111	Germany
									RosmerTA	1.11111	Germany
									Menshen	1.11111	Germany
									Lamassu-Fam	1.11111	Germany
									Gao_RL	1.11111	Germany
									Gao_Qat	1.66667	Germany
									Druantia	1.11111	Germany
									Bunzi	1.66667	Germany
									Aditi	1.11111	Germany
									Shango	0.555556	Germany
									Rst_3HP	0.555556	Germany
									Olokun	0.555556	Germany
									Lit	0.555556	Germany
									Gao_Tmn	0.555556	Germany
									Gao_Iet	0.555556	Germany
									Dnd	0.555556	Germany
									RM	91.6279	Israel
									Cas	49.3023	Israel
									Abi2	23.9535	Israel
									Rst_PARIS	14.4186	Israel
									AbiH	9.53488	Israel
									Wadjet	8.37209	Israel
									Nhi	8.60465	Israel
									SoFIC	7.2093	Israel
									Septu	7.2093	Israel
									Hachiman	7.90698	Israel
									Gabija	7.2093	Israel
									BREX	7.44186	Israel
									AbiEii	6.51163	Israel
									Retron	4.88372	Israel
									Lamassu-Fam	4.4186	Israel
									CBASS	4.18605	Israel
									Thoeris	3.02326	Israel
									Shedu	3.48837	Israel
									PrrC	3.95349	Israel
									Gao_RL	3.25581	Israel
									DRT	3.48837	Israel
									Tiamat	2.09302	Israel
									SspBCDE	2.55814	Israel
									ShosTA	2.32558	Israel
									Shango	2.09302	Israel
									PsyrTA	2.09302	Israel
									Kiwa	2.7907	Israel
									Gao_Her	2.09302	Israel
									Mokosh	1.39535	Israel
									Menshen	1.62791	Israel
									Lamassu	1.16279	Israel
									Gao_Qat	1.16279	Israel
									Druantia	1.16279	Israel
									Dnd	1.16279	Israel
									AVAST	1.16279	Israel
									Zorya	0.930233	Israel
									Uzume	0.697674	Israel
									Stk2	0.232558	Israel
									SEFIR	0.697674	Israel
									Rst_TIR-NLR	0.465116	Israel
									Rst_HelicaseDUF2290	0.930233	Israel
									Rst_3HP	0.232558	Israel
									RosmerTA	0.930233	Israel
									Lit	0.697674	Israel
									Gao_Ppl	0.232558	Israel
									Gao_Iet	0.465116	Israel
									Dsr	0.232558	Israel
									Dodola	0.930233	Israel
									dGTPase	0.232558	Israel
									Dazbog	0.232558	Israel
									DarTG	0.697674	Israel
									Bunzi	0.465116	Israel
									Borvo	0.232558	Israel
									Aditi	0.232558	Israel
									RM	94.2308	Italy
									Cas	48.0769	Italy
									PsyrTA	23.0769	Italy
									Septu	21.1538	Italy
									Lamassu-Fam	21.1538	Italy
									Mokosh	17.3077	Italy
									Druantia	15.3846	Italy
									Thoeris	11.5385	Italy
									Rst_PARIS	9.61538	Italy
									Retron	9.61538	Italy
									Hachiman	9.61538	Italy
									Gabija	9.61538	Italy
									Zorya	7.69231	Italy
									AbiEii	7.69231	Italy
									Wadjet	5.76923	Italy
									SoFIC	5.76923	Italy
									Shedu	5.76923	Italy
									Shango	5.76923	Italy
									Abi2	5.76923	Italy
									ShosTA	3.84615	Italy
									Rst_3HP	3.84615	Italy
									RosmerTA	3.84615	Italy
									PrrC	3.84615	Italy
									Kiwa	3.84615	Italy
									DRT	3.84615	Italy
									CBASS	3.84615	Italy
									BstA	3.84615	Italy
									AbiH	3.84615	Italy
									SEFIR	1.92308	Italy
									RexAB	1.92308	Italy
									Nhi	1.92308	Italy
									Menshen	1.92308	Italy
									Gao_RL	1.92308	Italy
									Gao_Qat	1.92308	Italy
									Gao_Iet	1.92308	Italy
									Gao_Her	1.92308	Italy
									Dynamins	1.92308	Italy
									DISARM	1.92308	Italy
									dGTPase	1.92308	Italy
									DarTG	1.92308	Italy
									Azaca	1.92308	Italy
									AVAST	1.92308	Italy
									RM	100	Japan
									Cas	58.8235	Japan
									Abi2	52.9412	Japan
									Wadjet	23.5294	Japan
									Shango	23.5294	Japan
									Septu	17.6471	Japan
									Rst_PARIS	17.6471	Japan
									Retron	14.7059	Japan
									SoFIC	11.7647	Japan
									BREX	11.7647	Japan
									Shedu	8.82353	Japan
									AVAST	8.82353	Japan
									AbiEii	8.82353	Japan
									Thoeris	5.88235	Japan
									PsyrTA	5.88235	Japan
									Mokosh	5.88235	Japan
									Gao_Iet	5.88235	Japan
									DRT	5.88235	Japan
									AbiH	5.88235	Japan
									Tiamat	2.94118	Japan
									SEFIR	2.94118	Japan
									RosmerTA	2.94118	Japan
									PrrC	2.94118	Japan
									Nhi	2.94118	Japan
									Kiwa	2.94118	Japan
									Gao_Ppl	2.94118	Japan
									Gao_Her	2.94118	Japan
									Gabija	2.94118	Japan
									Dynamins	2.94118	Japan
									RM	91.9355	Kazakhstan
									Cas	47.5806	Kazakhstan
									Abi2	19.3548	Kazakhstan
									Gabija	11.2903	Kazakhstan
									Rst_PARIS	8.87097	Kazakhstan
									Septu	7.25806	Kazakhstan
									Wadjet	6.45161	Kazakhstan
									ShosTA	6.45161	Kazakhstan
									Lit	6.45161	Kazakhstan
									SspBCDE	5.64516	Kazakhstan
									Nhi	5.64516	Kazakhstan
									AbiEii	5.64516	Kazakhstan
									SoFIC	4.03226	Kazakhstan
									Shango	4.83871	Kazakhstan
									PsyrTA	4.83871	Kazakhstan
									Kiwa	4.83871	Kazakhstan
									BREX	4.03226	Kazakhstan
									AbiH	4.83871	Kazakhstan
									SEFIR	3.22581	Kazakhstan
									Hachiman	3.22581	Kazakhstan
									DarTG	3.22581	Kazakhstan
									CBASS	3.22581	Kazakhstan
									Uzume	2.41935	Kazakhstan
									Shedu	2.41935	Kazakhstan
									Lamassu-Fam	2.41935	Kazakhstan
									DRT	2.41935	Kazakhstan
									Thoeris	1.6129	Kazakhstan
									Mokosh	1.6129	Kazakhstan
									Dsr	1.6129	Kazakhstan
									Dnd	1.6129	Kazakhstan
									AVAST	1.6129	Kazakhstan
									Rst_TIR-NLR	0.806452	Kazakhstan
									Rst_HelicaseDUF2290	0.806452	Kazakhstan
									Retron	0.806452	Kazakhstan
									Menshen	0.806452	Kazakhstan
									Azaca	0.806452	Kazakhstan
									Aditi	0.806452	Kazakhstan
									RM	94.4444	Madagascar
									Cas	72.2222	Madagascar
									Rst_PARIS	27.7778	Madagascar
									PsyrTA	22.2222	Madagascar
									CBASS	22.2222	Madagascar
									AbiH	16.6667	Madagascar
									AbiEii	16.6667	Madagascar
									Zorya	11.1111	Madagascar
									Tiamat	11.1111	Madagascar
									SoFIC	11.1111	Madagascar
									ShosTA	11.1111	Madagascar
									Shango	11.1111	Madagascar
									Septu	11.1111	Madagascar
									Hachiman	11.1111	Madagascar
									Druantia	11.1111	Madagascar
									Wadjet	5.55556	Madagascar
									Uzume	5.55556	Madagascar
									Thoeris	5.55556	Madagascar
									Shedu	5.55556	Madagascar
									Mokosh	5.55556	Madagascar
									Lamassu-Fam	5.55556	Madagascar
									Gabija	5.55556	Madagascar
									Dazbog	5.55556	Madagascar
									DarTG	5.55556	Madagascar
									BREX	5.55556	Madagascar
									Abi2	5.55556	Madagascar
									RM	87.5	Mongolia
									Cas	50	Mongolia
									Abi2	25	Mongolia
									AbiH	20.8333	Mongolia
									Wadjet	16.6667	Mongolia
									AbiEii	16.6667	Mongolia
									Shango	12.5	Mongolia
									Septu	8.33333	Mongolia
									Rst_TIR-NLR	8.33333	Mongolia
									Rst_PARIS	8.33333	Mongolia
									RosmerTA	8.33333	Mongolia
									Nhi	8.33333	Mongolia
									Lit	8.33333	Mongolia
									Lamassu-Fam	8.33333	Mongolia
									Gao_Iet	8.33333	Mongolia
									DarTG	8.33333	Mongolia
									Tiamat	4.16667	Mongolia
									Thoeris	4.16667	Mongolia
									SspBCDE	4.16667	Mongolia
									SoFIC	4.16667	Mongolia
									ShosTA	4.16667	Mongolia
									Shedu	4.16667	Mongolia
									Retron	4.16667	Mongolia
									Mokosh	4.16667	Mongolia
									Menshen	4.16667	Mongolia
									Kiwa	4.16667	Mongolia
									Gabija	4.16667	Mongolia
									DRT	4.16667	Mongolia
									CBASS	4.16667	Mongolia
									AVAST	4.16667	Mongolia
									RM	95.1613	Netherlands
									Cas	46.7742	Netherlands
									Abi2	29.0323	Netherlands
									Gabija	17.7419	Netherlands
									Wadjet	9.67742	Netherlands
									Shedu	9.67742	Netherlands
									Rst_PARIS	9.67742	Netherlands
									SoFIC	8.06452	Netherlands
									Nhi	8.06452	Netherlands
									Hachiman	8.06452	Netherlands
									AbiEii	8.06452	Netherlands
									Shango	6.45161	Netherlands
									PsyrTA	6.45161	Netherlands
									Mokosh	6.45161	Netherlands
									DRT	6.45161	Netherlands
									AVAST	6.45161	Netherlands
									Uzume	4.83871	Netherlands
									ShosTA	4.83871	Netherlands
									Gao_Qat	4.83871	Netherlands
									Septu	3.22581	Netherlands
									Retron	3.22581	Netherlands
									Kiwa	3.22581	Netherlands
									Gao_Iet	3.22581	Netherlands
									Gao_Ape	3.22581	Netherlands
									Dynamins	3.22581	Netherlands
									DISARM	3.22581	Netherlands
									BREX	3.22581	Netherlands
									Aditi	3.22581	Netherlands
									AbiH	3.22581	Netherlands
									Zorya	1.6129	Netherlands
									Rst_HelicaseDUF2290	1.6129	Netherlands
									RosmerTA	1.6129	Netherlands
									Lit	1.6129	Netherlands
									Lamassu-Fam	1.6129	Netherlands
									Gao_Tmn	1.6129	Netherlands
									Dsr	1.6129	Netherlands
									DarTG	1.6129	Netherlands
									CBASS	1.6129	Netherlands
									RM	95.4545	Peru
									Cas	45.4545	Peru
									Abi2	13.6364	Peru
									SoFIC	9.09091	Peru
									Kiwa	9.09091	Peru
									Gabija	9.09091	Peru
									BREX	9.09091	Peru
									AbiEii	9.09091	Peru
									Wadjet	4.54545	Peru
									Tiamat	4.54545	Peru
									Thoeris	4.54545	Peru
									SspBCDE	4.54545	Peru
									ShosTA	4.54545	Peru
									Shango	4.54545	Peru
									Retron	4.54545	Peru
									Nhi	4.54545	Peru
									Lamassu-Fam	4.54545	Peru
									Gao_RL	4.54545	Peru
									DRT	4.54545	Peru
									Dnd	4.54545	Peru
									CBASS	4.54545	Peru
									RM	95.3271	Russia
									Rst_PARIS	35.514	Russia
									Wadjet	29.9065	Russia
									Cas	26.1682	Russia
									AbiH	21.4953	Russia
									PsyrTA	19.6262	Russia
									Septu	18.6916	Russia
									Mokosh	16.8224	Russia
									ShosTA	14.0187	Russia
									Gabija	14.9533	Russia
									AbiEii	11.215	Russia
									Tiamat	10.2804	Russia
									RosmerTA	10.2804	Russia
									BREX	10.2804	Russia
									Abi2	10.2804	Russia
									Lamassu-Fam	8.41121	Russia
									Druantia	8.41121	Russia
									Thoeris	7.47664	Russia
									Retron	5.60748	Russia
									Zorya	4.6729	Russia
									Kiwa	4.6729	Russia
									CBASS	3.73832	Russia
									SEFIR	2.80374	Russia
									Menshen	2.80374	Russia
									Hachiman	2.80374	Russia
									SspBCDE	1.86916	Russia
									SoFIC	1.86916	Russia
									Shango	1.86916	Russia
									Olokun	1.86916	Russia
									Dazbog	1.86916	Russia
									Azaca	1.86916	Russia
									Rst_TIR-NLR	0.934579	Russia
									PrrC	0.934579	Russia
									Lit	0.934579	Russia
									Gao_Tmn	0.934579	Russia
									Gao_Ppl	0.934579	Russia
									Gao_Iet	0.934579	Russia
									DRT	0.934579	Russia
									DarTG	0.934579	Russia
									AVAST	0.934579	Russia
									RM	81.25	Singapore
									Cas	81.25	Singapore
									Rst_PARIS	37.5	Singapore
									Abi2	31.25	Singapore
									Mokosh	18.75	Singapore
									Wadjet	12.5	Singapore
									Tiamat	12.5	Singapore
									Septu	12.5	Singapore
									RosmerTA	12.5	Singapore
									PsyrTA	12.5	Singapore
									Gabija	12.5	Singapore
									AbiH	12.5	Singapore
									AbiEii	12.5	Singapore
									Thoeris	6.25	Singapore
									Retron	6.25	Singapore
									Olokun	6.25	Singapore
									Lamassu-Fam	6.25	Singapore
									Gao_Hhe	6.25	Singapore
									CBASS	6.25	Singapore
									Borvo	6.25	Singapore
									RM	92.6014	Spain
									Cas	52.9833	Spain
									Abi2	23.1504	Spain
									Rst_PARIS	18.6158	Spain
									Septu	13.3652	Spain
									Wadjet	11.4558	Spain
									Gabija	10.7399	Spain
									Nhi	8.35322	Spain
									Hachiman	8.59189	Spain
									AbiH	7.39857	Spain
									AbiEii	7.1599	Spain
									SoFIC	6.92124	Spain
									ShosTA	6.44391	Spain
									CBASS	6.20525	Spain
									Mokosh	5.2506	Spain
									Kiwa	5.48926	Spain
									Thoeris	4.29594	Spain
									Lamassu-Fam	4.29594	Spain
									BREX	4.05728	Spain
									Shedu	3.10263	Spain
									Zorya	2.14797	Spain
									Uzume	2.6253	Spain
									Tiamat	2.86396	Spain
									SspBCDE	2.38663	Spain
									Shango	2.14797	Spain
									Retron	2.6253	Spain
									Gao_Her	2.86396	Spain
									DRT	2.6253	Spain
									DarTG	2.38663	Spain
									AVAST	2.86396	Spain
									Aditi	2.38663	Spain
									SEFIR	1.90931	Spain
									Rst_HelicaseDUF2290	1.19332	Spain
									PsyrTA	1.43198	Spain
									PrrC	1.43198	Spain
									Menshen	1.19332	Spain
									Lit	1.90931	Spain
									Druantia	1.19332	Spain
									Viperin	0.238663	Spain
									Stk2	0.238663	Spain
									Rst_TIR-NLR	0.238663	Spain
									Rst_3HP	0.71599	Spain
									RosmerTA	0.954654	Spain
									Olokun	0.71599	Spain
									Lamassu	0.477327	Spain
									Gao_Tmn	0.238663	Spain
									Gao_RL	0.477327	Spain
									Gao_Qat	0.238663	Spain
									Gao_Ppl	0.71599	Spain
									Gao_Iet	0.238663	Spain
									Dsr	0.954654	Spain
									Dodola	0.954654	Spain
									Dnd	0.477327	Spain
									Bunzi	0.477327	Spain
									BstA	0.477327	Spain
									Borvo	0.71599	Spain
									Azaca	0.71599	Spain
									RM	92.5993	Sweden
									Cas	49.0975	Sweden
									Rst_PARIS	28.5199	Sweden
									Abi2	18.7726	Sweden
									Mokosh	13.7184	Sweden
									PsyrTA	10.8303	Sweden
									CBASS	10.8303	Sweden
									Septu	9.38628	Sweden
									Gabija	9.9278	Sweden
									AbiH	9.9278	Sweden
									Nhi	8.12274	Sweden
									Thoeris	7.76173	Sweden
									Retron	7.58123	Sweden
									Lamassu-Fam	7.40072	Sweden
									Wadjet	6.13718	Sweden
									SoFIC	6.31769	Sweden
									ShosTA	6.49819	Sweden
									AbiEii	6.13718	Sweden
									Hachiman	5.41516	Sweden
									BREX	5.41516	Sweden
									PrrC	4.15162	Sweden
									SEFIR	3.79061	Sweden
									RosmerTA	3.2491	Sweden
									Gao_Qat	3.79061	Sweden
									Gao_Her	3.4296	Sweden
									Druantia	3.06859	Sweden
									AVAST	3.06859	Sweden
									SspBCDE	2.88809	Sweden
									Shedu	2.34657	Sweden
									Kiwa	2.52708	Sweden
									Gao_Iet	2.16606	Sweden
									DRT	2.34657	Sweden
									DarTG	2.70758	Sweden
									Zorya	1.62455	Sweden
									Uzume	1.26354	Sweden
									Tiamat	1.98556	Sweden
									Shango	1.26354	Sweden
									Menshen	1.80505	Sweden
									Lit	1.08303	Sweden
									Gao_Tmn	1.62455	Sweden
									Gao_RL	1.26354	Sweden
									Dsr	1.08303	Sweden
									Dodola	1.98556	Sweden
									dGTPase	1.98556	Sweden
									Bunzi	1.08303	Sweden
									Rst_TIR-NLR	0.722022	Sweden
									Rst_RT-nitrilase-Tm	0.180505	Sweden
									Rst_HelicaseDUF2290	0.541516	Sweden
									Rst_DprA-PPRT	0.180505	Sweden
									Rst_3HP	0.541516	Sweden
									RADAR	0.180505	Sweden
									Pif	0.361011	Sweden
									Olokun	0.722022	Sweden
									Lamassu	0.180505	Sweden
									Gao_Mza	0.180505	Sweden
									Gao_Ape	0.902527	Sweden
									Dynamins	0.361011	Sweden
									Dnd	0.902527	Sweden
									DISARM	0.180505	Sweden
									dCTPdeaminase	0.541516	Sweden
									BstA	0.541516	Sweden
									Borvo	0.902527	Sweden
									Azaca	0.722022	Sweden
									Aditi	0.541516	Sweden
									RM	91.9214	United_Kingdom
									Cas	50.4367	United_Kingdom
									Abi2	25.5459	United_Kingdom
									Rst_PARIS	17.2489	United_Kingdom
									Gabija	15.0655	United_Kingdom
									AbiEii	10.6987	United_Kingdom
									Septu	9.60699	United_Kingdom
									CBASS	9.38865	United_Kingdom
									SoFIC	8.0786	United_Kingdom
									AbiH	8.51528	United_Kingdom
									Nhi	7.64192	United_Kingdom
									Wadjet	5.02183	United_Kingdom
									Mokosh	5.02183	United_Kingdom
									ShosTA	4.36681	United_Kingdom
									Kiwa	4.58515	United_Kingdom
									Hachiman	4.58515	United_Kingdom
									SspBCDE	3.27511	United_Kingdom
									Retron	3.49345	United_Kingdom
									PrrC	3.05677	United_Kingdom
									Lamassu-Fam	3.71179	United_Kingdom
									DRT	3.71179	United_Kingdom
									Thoeris	2.18341	United_Kingdom
									Shedu	2.83843	United_Kingdom
									Shango	2.83843	United_Kingdom
									PsyrTA	2.18341	United_Kingdom
									BREX	2.83843	United_Kingdom
									Tiamat	1.74672	United_Kingdom
									SEFIR	1.0917	United_Kingdom
									Rst_TIR-NLR	1.52838	United_Kingdom
									Menshen	1.52838	United_Kingdom
									Lit	1.96507	United_Kingdom
									Gao_Iet	1.0917	United_Kingdom
									Gao_Her	1.74672	United_Kingdom
									Druantia	1.96507	United_Kingdom
									Dodola	1.0917	United_Kingdom
									Dnd	1.74672	United_Kingdom
									AVAST	1.31004	United_Kingdom
									Zorya	0.655022	United_Kingdom
									Uzume	0.218341	United_Kingdom
									Stk2	0.655022	United_Kingdom
									Rst_HelicaseDUF2290	0.655022	United_Kingdom
									RosmerTA	0.655022	United_Kingdom
									Lamassu	0.436681	United_Kingdom
									Gao_Tmn	0.218341	United_Kingdom
									Gao_RL	0.873362	United_Kingdom
									Gao_Qat	0.218341	United_Kingdom
									Gao_Ppl	0.218341	United_Kingdom
									Gao_Mza	0.218341	United_Kingdom
									Dsr	0.436681	United_Kingdom
									DISARM	0.436681	United_Kingdom
									Dazbog	0.655022	United_Kingdom
									DarTG	0.873362	United_Kingdom
									Bunzi	0.436681	United_Kingdom
									Borvo	0.436681	United_Kingdom
									Azaca	0.873362	United_Kingdom
									Aditi	0.218341	United_Kingdom
									RM	93.183	United_States
									Cas	39.8282	United_States
									AbiEii	26.5164	United_States
									Mokosh	22.4906	United_States
									Retron	21.4171	United_States
									PsyrTA	21.5244	United_States
									Lamassu-Fam	21.095	United_States
									Abi2	16.5862	United_States
									Rst_PARIS	15.1369	United_States
									Gabija	13.1508	United_States
									CBASS	11.4332	United_States
									SoFIC	7.99785	United_States
									Septu	7.99785	United_States
									BREX	7.56844	United_States
									Thoeris	6.38755	United_States
									RosmerTA	6.22652	United_States
									AbiH	6.92432	United_States
									Hachiman	5.31401	United_States
									Wadjet	4.29415	United_States
									ShosTA	3.16694	United_States
									Shedu	3.27429	United_States
									Shango	3.05958	United_States
									Nhi	3.86473	United_States
									Kiwa	3.489	United_States
									Druantia	3.11326	United_States
									PrrC	2.36178	United_States
									Menshen	2.25443	United_States
									DRT	2.30811	United_States
									DarTG	2.7912	United_States
									AVAST	2.0934	United_States
									Zorya	1.66398	United_States
									Tiamat	1.12721	United_States
									SspBCDE	1.23457	United_States
									SEFIR	1.55663	United_States
									Rst_TIR-NLR	1.61031	United_States
									Lit	1.82501	United_States
									Gao_Qat	1.98604	United_States
									Gao_Iet	1.3956	United_States
									Gao_Her	1.18089	United_States
									Dnd	1.12721	United_States
									dCTPdeaminase	1.23457	United_States
									Uzume	0.268384	United_States
									Stk2	0.214707	United_States
									Rst_RT-nitrilase-Tm	0.268384	United_States
									Rst_Hydrolase-3Tm	0.161031	United_States
									Rst_HelicaseDUF2290	0.375738	United_States
									Rst_gop_beta_cll	0.0536769	United_States
									Rst_DUF4238	0.161031	United_States
									Rst_DprA-PPRT	0.107354	United_States
									Rst_3HP	0.751476	United_States
									RexAB	0.375738	United_States
									RADAR	0.161031	United_States
									Pif	0.107354	United_States
									Olokun	0.697799	United_States
									Lamassu	0.85883	United_States
									Gao_Tmn	0.644122	United_States
									Gao_RL	0.214707	United_States
									Gao_Ppl	0.751476	United_States
									Gao_Ape	0.0536769	United_States
									Dynamins	0.214707	United_States
									Dsr	0.375738	United_States
									Dodola	0.536769	United_States
									DISARM	0.429415	United_States
									dGTPase	0.751476	United_States
									Dazbog	0.322061	United_States
									Bunzi	0.805153	United_States
									BstA	0.805153	United_States
									Borvo	0.214707	United_States
									Azaca	0.214707	United_States
									Aditi	0.268384	United_States
