# Supplementary material for: The defensome of complex bacterial communities
Source: Nat Commun. 2024 Mar 8;15:2146. doi: 10.1038/s41467-024-46489-0 (PMC10924106; doi:10.1038/s41467-024-46489-0)
Supplement: Supplementary file 12 — Supplementary Data 9 [file 41467_2024_46489_MOESM12_ESM.xlsx]

## Sheet: Suppl. Data 9
	Supplementary Data 9. Number of mobile genetic element families per MAG per environnement.
	SOIL						MARINE						HUMAN GUT
	MAG_ID	#Integrons	#ICEs_IMEs	#Plasmids	#Prophages		MAG_ID	#Integrons	#ICEs_IMEs	#Plasmids	#Prophages		MAG_ID	#Integrons	#ICEs_IMEs	#Plasmids	#Prophages
	3300002468_6	3	0	4	9		BGEO_SAMN07136710_METAG_IMMBNPOM	2	0	1	1		MGYG000000304	0	2	0	0
	3300002544_6	0	2	11	0		MALA_SAMN05421563_METAG_CFEKGAML	0	0	0	0		MGYG000000305	0	0	0	0
	3300002735_4	0	1	5	3		MALA_SAMN05421699_METAG_BELIHAJM	0	0	0	2		MGYG000000317	0	1	0	1
	3300005337_12	0	0	1	0		MALA_SAMN05422121_METAG_DJPEOIKD	0	1	5	2		MGYG000000370	0	3	5	2
	3300005337_7	1	1	1	1		MALA_SAMN05422128_METAG_GFOMCGFD	0	0	1	0		MGYG000000379	0	3	0	1
	3300005466_12	5	0	0	1		MALA_SAMN05422133_METAG_LICJKDFC	0	1	11	1		MGYG000000392	0	1	1	1
	3300005529_26	1	0	2	3		MALA_SAMN05422149_METAG_CFOFNMIM	0	1	39	0		MGYG000000407	0	1	0	2
	3300005529_29	0	0	37	2		MALA_SAMN05422149_METAG_FHIEBIKM	4	0	2	0		MGYG000000409	0	1	1	2
	3300005529_32	3	0	1	1		MALA_SAMN05422168_METAG_GOCFBEKE	0	0	3	0		MGYG000000414	0	0	1	0
	3300005529_34	1	0	2	1		TARA_SAMEA2591122_METAG_ABCJNOCC	0	0	8	0		MGYG000000419	0	0	1	0
	3300005529_36	5	0	1	1		TARA_SAMEA2591122_METAG_DKOENCIK	0	0	2	0		MGYG000000429	0	2	0	2
	3300005529_42	0	1	1	2		TARA_SAMEA2591122_METAG_HLJDBPKL	0	0	3	1		MGYG000000435	0	1	3	0
	3300005529_43	0	0	1	6		TARA_SAMEA2591122_METAG_MBECNJKK	1	0	2	0		MGYG000000441	0	0	0	1
	3300005529_46	1	0	1	0		TARA_SAMEA2591122_METAG_NKMKLIKH	0	0	2	0		MGYG000000453	0	0	0	2
	3300005529_78	3	1	0	0		TARA_SAMEA2619531_METAG_CDJDEOGJ	0	0	1	0		MGYG000000476	0	1	0	0
	3300005529_85	0	0	0	0		TARA_SAMEA2619531_METAG_FLAJGHOH	0	1	3	2		MGYG000000504	0	0	0	1
	3300005529_93	1	0	1	0		TARA_SAMEA2619531_METAG_JLLPIFLH	0	0	4	1		MGYG000000562	0	1	0	0
	3300006176_16	0	1	11	1		TARA_SAMEA2619548_METAG_GKNMECPN	0	0	48	0		MGYG000000567	0	0	1	1
	3300009566_26	0	0	4	4		TARA_SAMEA2619548_METAG_JKDPPLBC	0	0	1	0		MGYG000000646	0	2	7	1
	3300009566_5	1	0	3	0		TARA_SAMEA2619548_METAG_MIPMNJJH	0	0	1	3		MGYG000000653	0	2	0	1
	3300009566_6	0	0	31	0		TARA_SAMEA2619667_METAG_CCJFNDGF	0	0	12	0		MGYG000000669	0	1	3	1
	3300009566_7	0	0	9	1		TARA_SAMEA2619667_METAG_HHMIEAMK	0	0	2	0		MGYG000000672	0	0	15	0
	3300009824_14	0	1	8	1		TARA_SAMEA2619667_METAG_HKFELDGC	0	0	7	0		MGYG000000715	0	0	2	1
	3300009840_13	0	1	1	0		TARA_SAMEA2619667_METAG_KKMOLIMA	0	0	10	0		MGYG000000718	0	4	3	0
	3300010371_18	3	1	3	0		TARA_SAMEA2619667_METAG_OAAABDFI	0	0	2	0		MGYG000000723	0	1	1	1
	3300010371_41	0	0	0	2		TARA_SAMEA2619677_METAG_JABPAPDP	0	2	4	0		MGYG000000726	0	1	0	0
	3300010371_48	0	0	2	0		TARA_SAMEA2619678_METAG_GAAOLHGM	0	1	1	3		MGYG000000768	0	2	0	3
	3300010373_49	0	1	2	0		TARA_SAMEA2619678_METAG_HJDGIOGM	0	0	5	0		MGYG000000770	0	1	0	0
	3300010396_104	0	0	3	0		TARA_SAMEA2619678_METAG_JOFNFOFC	0	0	1	0		MGYG000000777	0	0	1	0
	3300010396_50	0	2	7	0		TARA_SAMEA2619678_METAG_LACPHMHC	0	0	5	0		MGYG000000778	0	0	2	1
	3300010397_8	1	1	9	4		TARA_SAMEA2619678_METAG_OFOFDBBD	0	0	2	0		MGYG000000783	0	0	0	1
	3300010399_12	1	1	1	0		TARA_SAMEA2619766_METAG_GGOAMOFM	0	0	1	0		MGYG000000803	0	0	1	0
	3300010399_20	0	1	0	1		TARA_SAMEA2619766_METAG_LMODONND	0	0	8	0		MGYG000000827	0	1	0	0
	3300011244_1	0	0	8	1		TARA_SAMEA2619779_METAG_DEIPIGFH	0	0	0	1		MGYG000000833	0	0	1	1
	3300011987_7	1	1	9	1		TARA_SAMEA2619779_METAG_DNGIFLGN	0	1	3	1		MGYG000000836	0	0	0	0
	3300012004_1	0	0	0	0		TARA_SAMEA2619779_METAG_NNGPLAHL	0	1	0	1		MGYG000000862	0	1	1	0
	3300012789_1	0	0	0	0		TARA_SAMEA2619782_METAG_AEJGIIHC	0	0	4	0		MGYG000000864	0	1	0	2
	3300012794_2	0	0	0	0		TARA_SAMEA2619782_METAG_DJKHELNO	0	0	19	1		MGYG000000919	0	2	1	1
	3300012796_1	0	0	7	1		TARA_SAMEA2619782_METAG_FADEPKNA	0	0	8	0		MGYG000000942	0	3	0	0
	3300012796_2	0	1	0	2		TARA_SAMEA2619782_METAG_JLJABLKP	0	0	1	0		MGYG000000952	0	0	0	1
	3300012796_3	0	0	0	0		TARA_SAMEA2619782_METAG_JMJLDAKP	0	0	48	0		MGYG000000956	0	0	0	0
	3300012796_5	2	0	0	1		TARA_SAMEA2619791_METAG_PFJODIKN	0	1	0	1		MGYG000000958	0	1	0	0
	3300012799_1	0	1	1	1		TARA_SAMEA2619802_METAG_AMAAJMDP	0	0	1	0		MGYG000000980	0	0	0	0
	3300012799_2	0	0	0	0		TARA_SAMEA2619815_METAG_MJBMGOIA	2	2	0	0		MGYG000000993	0	1	0	1
	3300012799_3	0	1	0	4		TARA_SAMEA2619815_METAG_NCFDDDLL	6	0	35	4		MGYG000001013	0	0	0	0
	3300012799_4	0	0	0	0		TARA_SAMEA2619818_METAG_NFEOAGHJ	0	0	2	0		MGYG000001024	0	3	18	10
	3300012799_5	0	0	0	1		TARA_SAMEA2619840_METAG_CCMNDJMD	0	0	17	0		MGYG000001029	0	1	0	1
	3300012801_1	0	0	0	1		TARA_SAMEA2619840_METAG_NIEKPPID	0	0	3	0		MGYG000001066.1	1	0	6	0
	3300012801_3	0	1	0	4		TARA_SAMEA2619903_METAG_EBKKDKBB	0	0	1	2		MGYG000001085	0	1	0	0
	3300012804_1	0	0	0	1		TARA_SAMEA2619907_METAG_ACFDCIKP	0	0	2	0		MGYG000001088	0	0	0	0
	3300012804_2	0	1	0	4		TARA_SAMEA2619907_METAG_FNHKDGPB	0	1	1	1		MGYG000001112	0	0	1	0
	3300012804_3	2	0	0	2		TARA_SAMEA2619907_METAG_GFEAOAFP	0	0	13	0		MGYG000001134	0	0	2	0
	3300012808_2	0	0	6	3		TARA_SAMEA2619907_METAG_HJDFOLOM	0	0	4	0		MGYG000001167	0	0	0	0
	3300012808_5	0	0	2	0		TARA_SAMEA2619907_METAG_KBFJNKFA	0	0	1	0		MGYG000001266	0	1	3	3
	3300012808_6	0	0	2	2		TARA_SAMEA2619907_METAG_KGLDPHNO	0	0	6	0		MGYG000001271	0	0	4	0
	3300012808_8	0	1	0	1		TARA_SAMEA2619907_METAG_LOCEMFFE	0	0	9	0		MGYG000001575	0	0	0	0
	3300012811_1	0	1	0	4		TARA_SAMEA2619907_METAG_MFMGCAAC	0	0	6	0		MGYG000001613	0	0	0	1
	3300012811_2	2	0	0	2		TARA_SAMEA2619907_METAG_OFLLHFPN	0	0	3	0		MGYG000001618	0	2	0	1
	3300012811_6	0	0	0	0		TARA_SAMEA2619907_METAG_PFHGNIIC	3	0	6	3		MGYG000001626	0	0	0	1
	3300012816_1	0	2	0	1		TARA_SAMEA2619970_METAG_KIIHFBOD	0	0	2	0		MGYG000001648	0	2	1	1
	3300012816_11	0	0	0	2		TARA_SAMEA2619970_METAG_OKEINIMP	0	0	12	0		MGYG000001737	0	0	0	2
	3300012816_3	0	2	1	0		TARA_SAMEA2619992_METAG_MLOOJNKA	0	0	0	1		MGYG000001752	0	1	3	0
	3300012816_4	0	0	2	0		TARA_SAMEA2620014_METAG_DOLHMFNI	0	2	4	1		MGYG000001762	0	0	0	0
	3300012816_9	0	0	0	0		TARA_SAMEA2620027_METAG_INFJHNCL	0	2	2	0		MGYG000001769	0	1	2	2
	3300012821_3	0	0	0	1		TARA_SAMEA2620035_METAG_ILLGPLFG	0	0	3	0		MGYG000001772	0	0	1	0
	3300012821_4	2	0	0	2		TARA_SAMEA2620035_METAG_LEKHLCMO	0	0	8	0		MGYG000001795	0	2	3	0
	3300012821_8	0	1	0	0		TARA_SAMEA2620039_METAG_DCIGMOMO	0	0	1	1		MGYG000001948	0	0	4	0
	3300012821_9	0	0	0	0		TARA_SAMEA2620053_METAG_BEJKNPCG	0	2	5	1		MGYG000001959	0	1	4	0
	3300012822_1	0	0	0	1		TARA_SAMEA2620081_METAG_CGDDMMPH	0	0	36	0		MGYG000001973	0	2	0	1
	3300012822_2	0	0	10	3		TARA_SAMEA2620097_METAG_AKFOENMH	0	1	0	0		MGYG000002002	0	1	3	1
	3300012822_3	0	0	2	1		TARA_SAMEA2620097_METAG_KFELPDMJ	0	0	2	0		MGYG000002027	0	1	0	1
	3300012822_4	0	2	1	2		TARA_SAMEA2620256_METAG_KDIHCGKE	0	1	1	3		MGYG000002040	0	2	0	1
	3300012822_5	0	0	0	1		TARA_SAMEA2620259_METAG_FMHMNGJJ	0	0	0	0		MGYG000002072	0	2	0	3
	3300012826_10	0	0	0	0		TARA_SAMEA2620384_METAG_IDMOJFEE	0	0	9	0		MGYG000002074	0	0	5	2
	3300012826_2	0	0	2	1		TARA_SAMEA2620384_METAG_KNFDGPKC	0	0	3	3		MGYG000002082	0	2	3	1
	3300012826_6	0	1	0	0		TARA_SAMEA2620384_METAG_PFNFNGAP	0	2	5	1		MGYG000002104	0	0	0	1
	3300012826_7	0	1	0	0		TARA_SAMEA2620404_METAG_OMNJKGGL	0	0	1	0		MGYG000002139	0	2	1	3
	3300012826_8	2	0	0	1		TARA_SAMEA2620542_METAG_OHOEJIBB	0	0	0	0		MGYG000002153	0	0	1	1
	3300012827_4	0	2	0	0		TARA_SAMEA2620663_METAG_DGNLPBJF	0	2	5	1		MGYG000002166	0	1	3	0
	3300012827_7	0	0	1	0		TARA_SAMEA2620663_METAG_MECILNPA	0	1	1	0		MGYG000002175	0	1	1	0
	3300012830_1	0	0	0	4		TARA_SAMEA2620666_METAG_GIDMECPM	0	0	19	1		MGYG000002228	0	1	1	2
	3300012830_2	0	0	0	1		TARA_SAMEA2620812_METAG_BKOLJJCG	0	2	1	0		MGYG000002564	0	0	1	0
	3300012830_4	0	0	1	0		TARA_SAMEA2620812_METAG_HIEKJCAB	0	0	6	0		MGYG000002612	0	3	1	3
	3300012830_6	0	1	1	1		TARA_SAMEA2620824_METAG_GEJHHNAG	0	0	0	1		MGYG000002619	0	5	1	3
	3300012833_4	0	0	2	0		TARA_SAMEA2620947_METAG_FFJAAIEE	2	0	1	0		MGYG000002620	0	2	0	4
	3300012833_6	0	1	17	1		TARA_SAMEA2620967_METAG_KPGBBEFO	0	2	3	1		MGYG000002631	0	0	0	1
	3300012838_1	0	1	3	3		TARA_SAMEA2620967_METAG_MHNHOBDL	0	0	1	2		MGYG000002634	0	0	0	1
	3300012838_10	0	0	0	0		TARA_SAMEA2620980_METAG_GLODDDOJ	1	0	1	0		MGYG000002641	0	2	1	4
	3300012838_9	2	0	0	1		TARA_SAMEA2621010_METAG_EEBADEOH	0	2	3	1		MGYG000002711	0	3	2	5
	3300012840_3	0	0	0	4		TARA_SAMEA2621021_METAG_BMDCHEJH	0	0	1	0		MGYG000002805	0	0	0	1
	3300012840_4	0	0	5	0		TARA_SAMEA2621033_METAG_MAHHHCDM	0	2	3	1		MGYG000002816	0	1	0	2
	3300012842_1	0	2	0	2		TARA_SAMEA2621076_METAG_BNBKGHEH	0	0	29	0		MGYG000002817	0	2	0	5
	3300012842_10	0	0	0	0		TARA_SAMEA2621085_METAG_FJJCNPFI	0	0	0	0		MGYG000002825	0	0	1	0
	3300012842_2	0	2	2	1		TARA_SAMEA2621085_METAG_NCMAHLFL	0	0	1	1		MGYG000002841	0	0	0	2
	3300012842_3	0	0	2	0		TARA_SAMEA2621099_METAG_IDGDEHDE	0	0	0	1		MGYG000002876	0	0	2	2
	3300012842_4	0	0	1	2		TARA_SAMEA2621101_METAG_DBKIAPDD	0	0	0	1		MGYG000002908	0	0	0	1
	3300012842_9	0	0	0	4		TARA_SAMEA2621176_METAG_DCJMIKAH	0	0	0	0		MGYG000002969	0	1	0	2
	3300012843_4	0	2	0	0		TARA_SAMEA2621204_METAG_JCBGDCLA	0	0	0	0		MGYG000002990	0	0	1	1
	3300012843_7	0	0	0	2		TARA_SAMEA2621204_METAG_NJGLLKBB	0	0	0	0		MGYG000003042	0	1	1	0
	3300012843_9	0	0	0	0		TARA_SAMEA2621213_METAG_MDPFKEIJ	0	0	1	0		MGYG000003099	0	1	0	2
	3300012844_10	2	0	0	1		TARA_SAMEA2621216_METAG_GPCKMPLA	0	0	4	0		MGYG000003113	0	1	2	0
	3300012844_4	0	0	2	3		TARA_SAMEA2621221_METAG_AFPNPCON	0	0	10	0		MGYG000003117	0	1	0	0
	3300012844_5	0	2	1	1		TARA_SAMEA2621222_METAG_AEHFOHHD	0	0	1	0		MGYG000003124	0	0	0	0
	3300012853_4	0	0	3	1		TARA_SAMEA2621222_METAG_KKDEGGHP	0	0	29	0		MGYG000003135	0	0	1	1
	3300012856_6	0	0	3	3		TARA_SAMEA2621232_METAG_FIFLKHND	0	2	107	0		MGYG000003152	0	1	5	0
	3300012859_10	0	1	0	1		TARA_SAMEA2621242_METAG_DFHNPMGP	0	1	18	2		MGYG000003184	0	0	0	1
	3300012859_12	0	0	1	1		TARA_SAMEA2621242_METAG_IEOMPJEB	0	1	5	0		MGYG000003186	0	0	1	3
	3300012859_13	0	0	0	1		TARA_SAMEA2621271_METAG_JBMDAMLJ	1	0	1	0		MGYG000003190	0	0	0	0
	3300012859_4	0	0	1	0		TARA_SAMEA2621277_METAG_DODNFDBE	0	0	3	0		MGYG000003197	0	2	28	0
	3300012859_6	0	1	0	0		TARA_SAMEA2621300_METAG_DIHNLLAF	1	1	1	0		MGYG000003208	0	0	10	6
	3300012859_8	0	1	0	0		TARA_SAMEA2621528_METAG_HFEPAIBP	2	2	0	0		MGYG000003248	0	2	12	2
	3300012860_3	0	0	8	5		TARA_SAMEA2621528_METAG_NHBNBOHN	2	0	1	0		MGYG000003310	0	2	0	1
	3300012860_6	0	0	0	0		TARA_SAMEA2621551_METAG_BLMELPME	0	0	18	0		MGYG000003314	0	0	2	2
	3300012860_8	0	1	0	0		TARA_SAMEA2621564_METAG_GKALJALI	0	3	0	0		MGYG000003329	0	0	8	0
	3300012862_12	0	1	0	1		TARA_SAMEA2621812_METAG_JPOAFLIB	0	0	1	0		MGYG000003360	0	1	35	4
	3300012862_15	0	1	0	0		TARA_SAMEA2621812_METAG_NHHPCCBJ	0	0	10	0		MGYG000003361	0	2	3	0
	3300012862_4	0	1	0	1		TARA_SAMEA2621839_METAG_GAKBCGLM	1	1	6	0		MGYG000003365.1	0	0	5	0
	3300012862_7	0	1	0	1		TARA_SAMEA2622097_METAG_BMEACDEL	0	0	6	0		MGYG000003372	0	0	24	0
	3300012864_7	0	0	8	1		TARA_SAMEA2622149_METAG_FEDNHIBG	0	0	10	0		MGYG000003379	0	0	9	1
	3300012864_8	0	0	3	3		TARA_SAMEA2622149_METAG_OJCMJHGM	0	0	4	0		MGYG000003382	0	0	12	2
	3300012865_17	0	0	0	0		TARA_SAMEA2622219_METAG_BCNDIPPI	0	0	4	0		MGYG000003383	0	0	0	1
	3300012865_2	0	2	0	4		TARA_SAMEA2622336_METAG_ODHIMBAA	0	0	9	0		MGYG000003386	0	0	27	4
	3300012865_6	0	0	1	1		TARA_SAMEA2622376_METAG_KBAMCEAM	0	0	1	0		MGYG000003388	0	0	0	1
	3300012878_5	4	0	0	2		TARA_SAMEA2622452_METAG_LOANMEJJ	0	0	4	0		MGYG000003390	0	0	41	6
	3300012879_10	0	1	0	0		TARA_SAMEA2622478_METAG_JHFPIJDG	0	0	1	0		MGYG000003393	1	0	7	2
	3300012879_3	0	0	7	1		TARA_SAMEA2622499_METAG_GGEKANHA	0	0	2	0		MGYG000003395	0	0	19	2
	3300012879_4	0	0	3	0		TARA_SAMEA2622545_METAG_LPECMJHH	0	0	5	0		MGYG000003397.1	0	2	4	0
	3300012879_9	0	0	0	0		TARA_SAMEA2622568_METAG_BPIONGFC	0	1	10	1		MGYG000003399	0	1	1	1
	3300012880_4	0	0	1	2		TARA_SAMEA2622656_METAG_BNJAAKAE	0	0	3	2		MGYG000003400	0	0	6	3
	3300012913_2	0	0	2	0		TARA_SAMEA2622657_METAG_LCCHJHGG	0	1	2	0		MGYG000003401	0	0	10	1
	3300012921_10	0	2	1	4		TARA_SAMEA2622658_METAG_IEPAEJBE	0	0	13	0		MGYG000003403	0	1	2	4
	3300012921_12	0	2	3	0		TARA_SAMEA2622667_METAG_BMCGBAMJ	0	0	1	2		MGYG000003408	0	0	3	1
	3300012921_13	0	0	0	1		TARA_SAMEA2622685_METAG_MIMJIFFD	0	0	3	2		MGYG000003418	0	0	1	0
	3300012921_14	0	0	2	1		TARA_SAMEA2622685_METAG_NEJJHIOK	0	0	5	1		MGYG000003449	0	0	0	6
	3300012921_19	0	1	0	3		TARA_SAMEA2622690_METAG_CHELOBDL	0	0	18	0		MGYG000003462	0	1	6	0
	3300012921_23	0	0	0	1		TARA_SAMEA2622690_METAG_JFJFMNPO	0	0	2	0		MGYG000003464	0	0	2	2
	3300012921_25	0	0	0	1		TARA_SAMEA2622690_METAG_KGFPAGGC	0	0	16	1		MGYG000003465	0	1	7	0
	3300012921_27	0	0	0	3		TARA_SAMEA2622690_METAG_LPHGFNJJ	0	0	13	0		MGYG000003475	0	0	2	4
	3300012921_28	0	1	0	1		TARA_SAMEA2622690_METAG_NLCIDLIH	0	0	3	0		MGYG000003482	0	0	6	3
	3300012921_29	0	1	3	3		TARA_SAMEA2622690_METAG_PJDPAOBM	0	0	13	0		MGYG000003503	0	1	0	1
	3300012921_36	0	2	3	1		TARA_SAMEA2622690_METAG_PNNGBJFH	0	0	3	0		MGYG000003652	0	0	0	2
	3300012921_41	0	0	3	1		TARA_SAMEA2622695_METAG_AEILOFCI	0	0	4	0		MGYG000003800	0	1	2	1
	3300012921_5	0	0	0	1		TARA_SAMEA2622695_METAG_IGPCIHCP	0	0	0	0		MGYG000003854	0	1	0	4
	3300012921_7	0	0	12	0		TARA_SAMEA2622695_METAG_IJMMAGNC	0	0	21	0		MGYG000003868	0	0	0	3
	3300012940_25	0	0	4	0		TARA_SAMEA2622695_METAG_IKHODGJK	0	0	16	0		MGYG000003880	0	0	1	0
	3300012940_28	0	0	2	2		TARA_SAMEA2622695_METAG_PDIJCBAF	0	0	2	0		MGYG000003908	0	3	1	1
	3300012940_31	0	0	0	0		TARA_SAMEA2622695_METAG_PDJOKEGE	0	0	15	0		MGYG000003912	0	0	0	0
	3300012940_35	0	0	1	2		TARA_SAMEA2622696_METAG_LJCKGMCC	0	0	33	0		MGYG000003916	0	0	0	2
	3300012940_44	0	0	1	0		TARA_SAMEA2622710_METAG_BPCIPLNH	0	0	14	0		MGYG000003931	0	0	3	2
	3300012940_45	0	1	1	0		TARA_SAMEA2622710_METAG_DBGJLHNK	0	0	0	0		MGYG000003932	0	2	1	2
	3300012940_62	0	0	0	0		TARA_SAMEA2622710_METAG_EDMHDGDJ	0	0	4	0		MGYG000003933	0	0	0	4
	3300012943_17	2	0	18	2		TARA_SAMEA2622710_METAG_IJOAKNPJ	0	0	3	2		MGYG000003940	0	1	0	0
	3300012943_23	4	1	0	0		TARA_SAMEA2622715_METAG_FGPFIDMB	0	0	1	0		MGYG000003947	0	1	0	1
	3300012943_24	0	2	1	2		TARA_SAMEA2622716_METAG_DPMIGLEP	0	0	5	0		MGYG000003956	0	1	3	0
	3300012943_26	1	0	0	2		TARA_SAMEA2622716_METAG_FCPPLOOE	0	0	27	0		MGYG000003991	0	0	7	0
	3300012943_32	4	0	0	2		TARA_SAMEA2622716_METAG_JIINHBHC	0	0	28	0		MGYG000004006	0	3	0	2
	3300012943_33	2	1	0	0		TARA_SAMEA2622716_METAG_KANLKIKK	0	0	6	1		MGYG000004008	0	1	5	0
	3300012943_34	0	0	0	0		TARA_SAMEA2622733_METAG_AONAELJN	0	0	12	0		MGYG000004031	0	1	1	0
	3300013017_2	1	1	3	0		TARA_SAMEA2622733_METAG_DOJIFHOJ	0	0	2	0		MGYG000004085	0	2	0	2
	3300013427_3	2	0	13	0		TARA_SAMEA2622733_METAG_EGAGGPLO	0	0	9	0		MGYG000004086	0	0	0	0
	3300015061_1	6	1	10	0		TARA_SAMEA2622733_METAG_EOLHBMEN	0	0	0	3		MGYG000004099	0	0	0	3
	3300015158_12	0	0	13	0		TARA_SAMEA2622733_METAG_LFFPGBHH	0	0	5	0		MGYG000004134	0	0	1	0
	3300016422_6	3	0	0	0		TARA_SAMEA2622737_METAG_EACCIMDA	0	0	2	0		MGYG000004138	0	0	0	0
	3300016445_5	3	0	0	1		TARA_SAMEA2622737_METAG_HJFDKADK	0	0	10	0		MGYG000004150	0	1	0	3
	3300017426_13	0	1	7	2		TARA_SAMEA2622737_METAG_NMILOMPH	0	0	2	0		MGYG000004162	0	2	1	0
	3300017426_21	0	0	2	1		TARA_SAMEA2622763_METAG_MNJLKKHG	0	0	2	1		MGYG000004168	0	1	0	2
	3300017426_22	0	0	2	2		TARA_SAMEA2622765_METAG_CKKHFEEO	1	0	11	3		MGYG000004229	0	4	0	0
	3300017426_29	0	1	3	0		TARA_SAMEA2622765_METAG_DACAFNHL	4	0	15	1		MGYG000004236	0	1	0	3
	3300017448_12	3	1	9	2		TARA_SAMEA2622765_METAG_ICPMIAHH	0	0	6	0		MGYG000004246	0	1	0	3
	3300017448_25	0	1	0	0		TARA_SAMEA2622765_METAG_OGNPIJOJ	0	2	1	1		MGYG000004254	0	0	1	0
	3300017448_70	0	1	0	4		TARA_SAMEA2622766_METAG_CCDAFOBI	0	0	1	1		MGYG000004265	0	1	0	2
	3300017540_18	0	0	0	0		TARA_SAMEA2622766_METAG_CGEHJPAL	0	0	10	0		MGYG000004282	0	2	0	2
	3300017540_7	0	0	4	1		TARA_SAMEA2622766_METAG_CKNHBMFD	0	0	3	0		MGYG000004313	0	1	0	2
	3300017548_13	0	0	0	0		TARA_SAMEA2622766_METAG_EDDOGMGI	0	0	6	0		MGYG000004337	0	1	0	1
	3300017548_7	0	0	0	1		TARA_SAMEA2622766_METAG_HNKKLNLI	0	0	13	0		MGYG000004349	0	0	1	1
	3300017548_8	0	0	0	1		TARA_SAMEA2622766_METAG_LNOJOHMB	0	0	0	0		MGYG000004389	0	0	1	0
	3300017548_9	0	1	2	1		TARA_SAMEA2622766_METAG_PAPLMLMG	0	0	4	0		MGYG000004404	0	0	2	0
	3300017553_13	0	2	0	0		TARA_SAMEA2622766_METAG_PMDMNEDG	0	0	15	0		MGYG000004409	0	0	3	0
	3300017553_9	0	0	0	1		TARA_SAMEA2622796_METAG_CDCCBIGC	0	0	45	0		MGYG000004426	0	0	0	1
	3300017560_8	0	0	0	0		TARA_SAMEA2622796_METAG_OHBOBOCA	0	0	33	0		MGYG000004450	0	0	1	0
	3300017560_9	0	0	0	1		TARA_SAMEA2622800_METAG_DMJBLPMO	0	0	1	0		MGYG000004451	0	0	4	0
	3300017565_10	1	0	14	4		TARA_SAMEA2622800_METAG_LIMMEGDN	0	0	0	0		MGYG000004461	0	1	3	6
	3300017565_11	0	0	0	0		TARA_SAMEA2622801_METAG_CBEJFPFF	0	0	15	0		MGYG000004498	0	0	0	0
	3300017565_9	0	0	8	1		TARA_SAMEA2622801_METAG_EGLCMHNH	0	0	10	0		MGYG000004507	0	1	3	0
	3300017646_12	0	0	0	0		TARA_SAMEA2622801_METAG_JBCDELJO	0	0	21	0		MGYG000004527	0	1	2	0
	3300017646_13	0	0	1	1		TARA_SAMEA2622817_METAG_ANKMHOAM	0	0	1	0		MGYG000004544	0	3	0	1
	3300017646_14	0	1	2	1		TARA_SAMEA2622817_METAG_NKKBFGCO	0	0	0	0		MGYG000004551	0	3	1	2
	3300017646_16	0	0	1	1		TARA_SAMEA2622822_METAG_EAEGHBML	0	0	42	0		MGYG000004642	0	0	1	2
	3300017646_8	1	0	1	0		TARA_SAMEA2622822_METAG_GIMLMOHK	0	0	8	0		MGYG000004647	0	0	4	1
	3300017647_6	0	0	0	1		TARA_SAMEA2622822_METAG_IEDPHKED	0	0	3	0		MGYG000004664	0	0	0	1
	3300017647_7	0	0	0	1		TARA_SAMEA2622822_METAG_JPJGAGOM	0	0	27	0		MGYG000004673	0	1	1	1
	3300017648_12	0	0	0	0		TARA_SAMEA2622822_METAG_LDCAOINI	0	0	0	0		MGYG000004706	0	1	3	1
	3300017649_10	0	0	0	0		TARA_SAMEA2622822_METAG_LGBPLJON	0	1	0	1		MGYG000004756	0	0	0	1
	3300017650_8	0	0	5	4		TARA_SAMEA2622823_METAG_BHDJKCOH	0	0	5	0		MGYG000004854	0	2	29	4
	3300017650_9	0	0	0	0		TARA_SAMEA2622823_METAG_CFMOJEHO	0	0	12	0		MGYG000004989	0	0	3	0
	3300017651_10	0	0	2	3		TARA_SAMEA2622823_METAG_GALCLHPH	0	0	15	0		MGYG000005035	0	1	6	1
	3300017652_11	0	0	0	2		TARA_SAMEA2622823_METAG_IEILDKPM	0	1	1	0		MGYG000005053	0	0	8	4
	3300017652_12	0	0	0	1		TARA_SAMEA2622823_METAG_KBDJACKE	0	1	14	0		MGYG000005070	0	1	1	1
	3300017652_13	0	1	1	2		TARA_SAMEA2622837_METAG_AOCBMCKK	0	0	2	0		MGYG000005091	0	0	0	1
	3300017652_14	0	0	0	0		TARA_SAMEA2622837_METAG_BEOLKKCE	0	0	4	0		MGYG000005121	0	0	0	1
	3300017652_8	0	0	0	0		TARA_SAMEA2622837_METAG_DIBDDNCD	0	0	10	0		MGYG000005165	0	0	3	0
	3300017655_12	1	0	4	1		TARA_SAMEA2622837_METAG_DMBFDJMC	0	0	1	0		MGYG000005227	0	0	11	1
	3300017655_13	1	0	4	2		TARA_SAMEA2622837_METAG_DMCHDHDD	0	0	12	0		MGYG000005248	0	1	5	1
	3300017658_17	0	0	6	3		TARA_SAMEA2622837_METAG_EGIJALGM	0	0	4	0		MGYG000005271	0	0	2	3
	3300017658_22	0	0	0	1		TARA_SAMEA2622837_METAG_FLJJGFFL	0	0	8	0		MGYG000005275	0	1	7	2
	3300017658_24	0	0	0	1		TARA_SAMEA2622837_METAG_FMHBHGAC	0	0	8	2		MGYG000005279	0	3	0	3
	3300017658_25	0	0	0	0		TARA_SAMEA2622837_METAG_HLHPBMON	0	0	16	0		MGYG000005337	0	1	2	1
	3300018719_4	0	0	0	1		TARA_SAMEA2622837_METAG_IKHPFKLM	0	0	4	0		MGYG000005345	0	1	1	0
	3300018719_5	0	2	0	5		TARA_SAMEA2622837_METAG_JFEFLGPD	0	0	0	0		MGYG000005351	0	2	0	2
	3300018719_6	0	0	0	1		TARA_SAMEA2622837_METAG_JKPGOPEF	0	0	29	1		MGYG000005389	0	0	22	2
	3300018719_7	0	0	6	2		TARA_SAMEA2622837_METAG_JMIFJPDO	0	0	20	0		MGYG000005428	0	2	0	5
	3300018757_2	0	0	0	1		TARA_SAMEA2622837_METAG_LGNHAJJH	0	0	4	0		MGYG000005429	0	5	6	0
	3300018875_4	0	0	2	1		TARA_SAMEA2622837_METAG_MANGALKA	0	0	3	0		MGYG000005525	0	0	0	3
	3300018875_5	0	2	0	2		TARA_SAMEA2622837_METAG_NKJHAEDL	0	0	2	0		MGYG000005585	0	1	4	1
	3300018875_6	0	0	15	0		TARA_SAMEA2622837_METAG_PAODPMMI	0	0	3	0		MGYG000005654	0	1	0	3
	3300018875_7	0	0	10	2		TARA_SAMEA2622837_METAG_PHBMICNI	0	0	11	0		MGYG000005716	0	2	3	1
	3300018877_5	0	0	0	0		TARA_SAMEA2622837_METAG_PPDOBEOP	0	0	2	0		MGYG000005748	0	1	8	2
	3300018910_6	0	1	11	1		TARA_SAMEA2622841_METAG_BJPLAEIC	0	0	1	0		MGYG000005816	0	0	0	2
	3300018910_7	0	0	2	4		TARA_SAMEA2622842_METAG_DHEHIIGA	0	0	1	0		MGYG000005869	0	0	4	0
	3300018914_9	0	0	0	2		TARA_SAMEA2622842_METAG_ELOJNHCG	0	0	22	0		MGYG000005884	0	0	0	1
	3300018933_12	0	1	7	3		TARA_SAMEA2622842_METAG_GAJPJMFL	0	0	1	0		MGYG000005932	0	1	4	2
	3300018933_7	0	0	0	2		TARA_SAMEA2622843_METAG_HAMAJGDK	2	1	1	0		MGYG000006051	0	0	0	1
	3300018939_6	0	0	2	1		TARA_SAMEA2622843_METAG_HDGILNGE	0	0	8	0		MGYG000006052	0	0	0	0
	3300018946_6	0	0	0	1		TARA_SAMEA2622852_METAG_GODPGMHP	1	0	1	0		MGYG000006094	0	2	0	2
	3300018984_8	0	0	1	2		TARA_SAMEA2622901_METAG_NNLDCDAA	0	1	4	2		MGYG000006114	0	1	4	0
	3300019124_8	0	0	1	3		TARA_SAMEA2622923_METAG_ACHMAPPN	0	0	1	1		MGYG000006150	0	0	2	1
	3300019132_4	0	0	0	2		TARA_SAMEA2623059_METAG_NKGMGDCP	0	1	0	0		MGYG000006166	0	1	18	0
	3300019132_5	0	1	2	2		TARA_SAMEA2623079_METAG_DAGBKOGK	0	0	10	0		MGYG000006204	0	3	23	2
	3300019132_7	0	0	0	1		TARA_SAMEA2623079_METAG_KJALDNFC	0	0	3	0		MGYG000006205	0	1	0	1
	3300019135_7	0	0	0	1		TARA_SAMEA2623116_METAG_MCLFJCFB	0	0	14	0		MGYG000006228	0	3	1	1
	3300020147_5	2	1	3	2		TARA_SAMEA2623155_METAG_NCIMLOCE	0	1	1	2		MGYG000006247	0	0	0	0
	3300020152_7	0	0	4	1		TARA_SAMEA2623314_METAG_BEAHLGLB	0	0	26	0		MGYG000006310	0	0	2	0
	3300020154_4	3	1	3	1		TARA_SAMEA2623327_METAG_IJMHDOJN	0	1	0	2		MGYG000006330	0	1	32	3
	3300020156_7	0	0	0	0		TARA_SAMEA2623350_METAG_NNMKAPNI	0	0	3	0		MGYG000006345	0	0	10	1
	3300020591_7	0	1	0	0		TARA_SAMEA2623390_METAG_IFCMLOCO	0	0	9	0		MGYG000006395	0	3	2	1
	3300020591_8	0	0	0	1		TARA_SAMEA2623403_METAG_NKDDHBPN	1	0	2	0		MGYG000006434	0	2	15	0
	3300020592_7	0	0	0	1		TARA_SAMEA2623446_METAG_KFGDJNOD	0	0	6	0		MGYG000006436	0	0	3	2
	3300020593_5	0	0	5	1		TARA_SAMEA2623463_METAG_KOBBDBJG	0	1	5	1		MGYG000006462	0	0	1	1
	3300020594_5	0	0	0	0		TARA_SAMEA2623649_METAG_JMAILDDC	0	3	4	1		MGYG000006484	0	1	1	0
	3300021168_6	0	0	1	0		TARA_SAMEA2623868_METAG_FIADHPBB	0	0	13	0		MGYG000006518	0	2	0	1
	3300021402_5	0	0	0	1		TARA_SAMEA2623868_METAG_HLGJKMJJ	0	0	23	0		MGYG000006539	0	0	3	0
	3300021403_4	0	1	1	4		TARA_SAMEA4396489_METAG_DJIFJGEM	0	3	2	1		MGYG000006573	0	1	0	0
	3300021407_5	0	1	8	3		TARA_SAMEA4396489_METAG_MGODDFLG	0	0	1	2		MGYG000006584	0	0	11	0
	3300021444_5	0	0	0	2		TARA_SAMEA4396489_METAG_OCBFFKCH	0	1	1	0		MGYG000006585	0	5	0	2
	3300021444_6	0	1	0	0		TARA_SAMEA4396489_METAG_OFBBDPAO	1	2	10	1		MGYG000006587	0	2	20	4
	3300023065_5	0	1	0	3		TARA_SAMEA4396515_METAG_MAOJNANK	0	1	14	0		MGYG000006605	0	1	8	1
	3300024179_1	1	0	10	1		TARA_SAMEA4396941_METAG_GBOJPBHF	1	1	3	1		MGYG000006631	0	2	2	2
	3300024222_2	1	0	15	1		TARA_SAMEA4396941_METAG_JFDOBMBJ	0	2	0	0		MGYG000006707	0	2	1	2
	3300024325_2	0	0	20	4		TARA_SAMEA4396988_METAG_AIPHAFPD	0	0	3	1		MGYG000006711	0	0	21	0
	3300025484_9	3	0	15	0		TARA_SAMEA4396988_METAG_JBGFAFFN	0	1	5	2		MGYG000006778	0	6	4	3
	3300025497_10	0	0	2	0		TARA_SAMEA4396988_METAG_JEDFGPEG	0	1	2	2		MGYG000006866	0	0	0	2
	3300025510_2	0	1	0	1		TARA_SAMEA4397004_METAG_JPDEEDJH	0	6	10	2		MGYG000006912	0	3	2	4
	3300025516_11	1	0	0	0		TARA_SAMEA4397023_METAG_CDAJJLGH	1	0	2	0		MGYG000006933	0	1	25	8
	3300025516_14	2	0	1	0		TARA_SAMEA4397051_METAG_OOEHBLAD	0	0	38	0		MGYG000006963	0	0	2	1
	3300025518_10	0	0	1	1		TARA_SAMEA4397072_METAG_AOKLNJHN	0	0	40	0		MGYG000006985	0	2	15	3
	3300025518_15	0	1	7	0		TARA_SAMEA4397118_METAG_AANKMKOK	1	0	3	1		MGYG000007008	0	2	3	1
	3300025518_2	0	1	7	0		TARA_SAMEA4397118_METAG_BHLMNNKI	0	1	7	1		MGYG000007088	0	5	46	1
	3300025518_3	2	1	2	0		TARA_SAMEA4397118_METAG_IAPDEHFJ	0	0	2	0		MGYG000007111	0	3	2	1
	3300025518_4	0	0	20	3		TARA_SAMEA4397118_METAG_KDNGICHC	6	0	2	1		MGYG000007141	0	1	0	2
	3300025518_6	0	0	2	0		TARA_SAMEA4397174_METAG_DKFDFPMI	0	0	0	0		MGYG000007173	0	2	1	1
	3300025518_9	1	0	0	0		TARA_SAMEA4397174_METAG_ELFNPLCF	0	1	5	1		MGYG000007244	0	1	25	2
	3300025520_10	0	0	0	0		TARA_SAMEA4397174_METAG_IMCDPJJA	0	0	2	0		MGYG000007276	0	1	4	0
	3300025520_3	0	2	1	0		TARA_SAMEA4397174_METAG_KJLHPIFN	0	1	0	0		MGYG000007363	0	1	3	3
	3300025520_5	1	0	1	2		TARA_SAMEA4397174_METAG_MAHICFFA	0	2	0	0		MGYG000007391	0	1	0	0
	3300025522_1	3	0	1	0		TARA_SAMEA4397174_METAG_PCNIEGAM	0	0	6	2		MGYG000007424	0	1	1	1
	3300025522_2	0	0	7	2		TARA_SAMEA4397196_METAG_EFAOIEIE	0	0	1	0		MGYG000007444	0	2	60	0
	3300025525_10	0	0	3	2		TARA_SAMEA4397215_METAG_ANPJLKOM	1	0	0	0		MGYG000007497	0	4	2	2
	3300025525_14	2	0	11	0		TARA_SAMEA4397215_METAG_DOHMALKO	0	1	0	1		MGYG000007503	0	2	1	3
	3300025525_16	0	0	1	0		TARA_SAMEA4397215_METAG_FMKFHFFL	5	0	3	0		MGYG000007525	0	1	3	2
	3300025526_11	0	1	0	0		TARA_SAMEA4397215_METAG_KLMFFEGC	4	0	0	0		MGYG000007573	0	0	0	2
	3300025536_10	0	0	1	0		TARA_SAMEA4397215_METAG_MLOIMAMC	1	1	3	1		MGYG000007612	0	1	3	4
	3300025536_7	0	0	0	0		TARA_SAMEA4397239_METAG_IMAKFBHM	0	0	6	0		MGYG000007640	0	1	0	0
	3300025562_4	3	0	18	0		TARA_SAMEA4397255_METAG_BAGPGNGF	0	0	0	1		MGYG000007677	0	2	0	3
	3300025575_11	0	0	3	1		TARA_SAMEA4397255_METAG_GJHMOECD	1	1	1	1		MGYG000007784	0	5	1	2
	3300025575_13	0	1	6	6		TARA_SAMEA4397295_METAG_NDHNHJHC	0	1	1	1		MGYG000007814	0	1	1	1
	3300025575_7	0	4	3	2		TARA_SAMEA4397295_METAG_NOICPOFE	3	2	2	0		MGYG000007849	0	2	0	1
	3300025600_11	0	0	2	1		TARA_SAMEA4397295_METAG_OEOJHFMO	0	0	2	0		MGYG000007880	0	1	31	3
	3300025600_8	0	4	2	3		TARA_SAMEA4397295_METAG_PBBIIDLA	3	0	19	0		MGYG000007894	1	2	2	1
	3300025615_12	4	0	0	0		TARA_SAMEA4397295_METAG_PFFAEIFD	1	0	3	0		MGYG000007974	0	1	3	2
	3300025679_17	0	1	4	2		TARA_SAMEA4397295_METAG_PFKAPFFD	0	1	13	1		MGYG000008060	0	0	1	0
	3300025718_13	0	0	2	2		TARA_SAMEA4397311_METAG_NJFCIEDB	0	0	3	0		MGYG000008078	0	2	4	1
	3300025862_18	0	0	0	0		TARA_SAMEA4397330_METAG_BLFPNKCK	1	0	0	0		MGYG000008084	0	0	6	0
	3300025862_25	1	3	2	0		TARA_SAMEA4397330_METAG_IIKHBEIA	0	1	18	2		MGYG000008161	0	1	0	2
	3300025888_20	0	0	1	1		TARA_SAMEA4397330_METAG_MGNNFKFN	5	0	1	1		MGYG000008183	0	1	2	5
	3300025888_25	0	0	1	1		TARA_SAMEA4397330_METAG_NDOPFAKP	2	0	0	1		MGYG000008215	0	0	0	1
	3300025912_15	0	0	30	1		TARA_SAMEA4397330_METAG_PICKGHED	3	0	6	0		MGYG000008242	0	1	5	3
	3300025928_16	0	0	0	0		TARA_SAMEA4397355_METAG_CMCBEOEK	0	0	0	0		MGYG000008309	0	2	0	1
	3300027276_11	0	0	0	1		TARA_SAMEA4397363_METAG_IDONDPJC	1	0	2	0		MGYG000008311	0	2	2	1
	3300027276_13	0	2	4	0		TARA_SAMEA4397363_METAG_MMLJCBFO	1	1	1	1		MGYG000008476	0	0	0	2
	3300027276_14	0	2	0	0		TARA_SAMEA4397409_METAG_BOHBOLII	1	1	2	1		MGYG000008486	0	0	5	3
	3300027276_15	0	0	21	0		TARA_SAMEA4397409_METAG_OCMHOKBI	0	2	1	2		MGYG000008510	0	3	12	3
	3300027276_19	0	0	2	0		TARA_SAMEA4397445_METAG_CHDHEFAE	0	0	33	2		MGYG000008661	0	2	3	4
	3300027276_2	0	0	0	2		TARA_SAMEA4397445_METAG_DOMCJONG	0	1	2	0		MGYG000008681	0	2	38	3
	3300027276_20	0	2	0	1		TARA_SAMEA4397445_METAG_ENGAADBB	0	0	2	2		MGYG000008687	0	2	1	0
	3300027276_22	0	0	0	0		TARA_SAMEA4397445_METAG_IPEBJJPK	0	0	13	0		MGYG000008689	0	1	10	0
	3300027276_23	0	0	0	2		TARA_SAMEA4397445_METAG_JDEGCGLB	0	1	0	1		MGYG000008761	0	1	12	2
	3300027276_27	0	2	0	2		TARA_SAMEA4397445_METAG_NLDDDDND	0	1	6	1		MGYG000008817	0	1	2	2
	3300027276_28	0	3	0	4		TARA_SAMEA4397489_METAG_AJOONDAH	0	0	0	1		MGYG000008882	0	4	2	2
	3300027276_29	0	1	0	2		TARA_SAMEA4397489_METAG_BHAGCOIA	0	1	6	1		MGYG000009030	0	0	1	2
	3300027276_30	0	1	1	1		TARA_SAMEA4397489_METAG_CLOJPAOO	1	1	1	1		MGYG000009051	0	0	1	0
	3300027276_33	0	0	6	2		TARA_SAMEA4397489_METAG_DDCHKMAM	0	0	3	2		MGYG000009056	0	1	7	1
	3300027276_36	0	0	2	0		TARA_SAMEA4397489_METAG_HFBDHIIA	0	1	5	1		MGYG000009079	0	2	0	5
	3300027276_37	0	0	3	1		TARA_SAMEA4397489_METAG_HJKOMDFN	0	0	3	0		MGYG000009131	0	0	9	2
	3300027276_39	0	2	1	1		TARA_SAMEA4397489_METAG_LIGLIBEG	0	0	1	2		MGYG000009136	0	2	2	2
	3300027276_42	0	0	0	1		TARA_SAMEA4397489_METAG_NELFBNMP	0	1	0	1		MGYG000009181	0	1	18	3
	3300027276_45	0	0	0	0		TARA_SAMEA4397489_METAG_NNOLCNPJ	0	2	7	1		MGYG000009240	0	2	0	1
	3300027276_7	0	0	0	0		TARA_SAMEA4397536_METAG_GKHJOLJD	0	2	0	2		MGYG000009274	0	0	0	4
	3300027282_17	0	1	0	2		TARA_SAMEA4397536_METAG_KKDMKAOB	0	1	6	0		MGYG000009344	0	2	0	1
	3300027282_18	0	0	3	1		TARA_SAMEA4397536_METAG_NKBAHGKM	0	0	2	0		MGYG000009349	0	6	0	3
	3300027282_8	2	0	0	0		TARA_SAMEA4397586_METAG_GHLGPPBL	2	3	2	1		MGYG000009414	0	0	0	2
	3300027283_12	0	0	3	0		TARA_SAMEA4397586_METAG_KPHCJDEI	0	5	2	0		MGYG000009426	0	2	3	0
	3300027283_14	0	1	0	1		TARA_SAMEA4397586_METAG_OACGAHFM	0	1	0	1		MGYG000009470	0	1	0	3
	3300027283_15	0	3	9	0		TARA_SAMEA4397586_METAG_OLNPJHKL	3	0	10	0		MGYG000009478	0	1	0	0
	3300027283_3	1	0	1	3		TARA_SAMEA4397586_METAG_OPBMMDJG	1	0	0	1		MGYG000009506	0	1	4	2
	3300027283_33	0	2	1	1		TARA_SAMEA4397586_METAG_PDHHONHK	0	0	0	1		MGYG000009514	0	0	7	2
	3300027283_7	0	0	23	2		TARA_SAMEA4397611_METAG_KJJKLMJK	0	0	5	0		MGYG000009516	0	2	0	1
	3300027284_16	2	0	0	0		TARA_SAMEA4397666_METAG_HIJOACGG	0	1	0	1		MGYG000009546	0	0	1	0
	3300027284_2	2	0	0	5		TARA_SAMEA4397705_METAG_EGANHIBL	0	0	3	0		MGYG000009598	0	0	6	1
	3300027284_21	3	0	0	1		TARA_SAMEA4397747_METAG_DMBLCFCA	1	1	3	1		MGYG000009641	0	0	4	1
	3300027284_25	3	0	0	1		TARA_SAMEA4397747_METAG_HMNAJNKB	0	0	0	0		MGYG000009705	0	0	0	2
	3300027284_27	3	1	0	0		TARA_SAMEA4397815_METAG_DBAPLNAK	0	2	4	0		MGYG000009749	0	5	5	4
	3300027284_32	0	1	2	1		TARA_SAMEA4397815_METAG_KENMEGKD	3	0	4	0		MGYG000009816	0	0	1	0
	3300027284_65	0	2	0	1		TARA_SAMEA4397815_METAG_ODHNOEIJ	1	0	0	0		MGYG000009841	0	2	0	3
	3300027284_8	0	3	31	0		TARA_SAMEA4397842_METAG_CKDMFFCM	0	0	6	0		MGYG000009856	0	1	1	0
	3300027365_5	2	0	8	2		TARA_SAMEA4397859_METAG_EEBNOPDG	5	0	3	0		MGYG000009911	0	0	1	2
	3300027524_2	0	2	1	0		TARA_SAMEA4397859_METAG_FGINHFMC	0	1	0	2		MGYG000010002	0	1	0	1
	3300027640_11	2	1	4	6		TARA_SAMEA4397859_METAG_GLPLBGPK	0	4	3	0		MGYG000010016	0	2	13	4
	3300027640_17	0	1	1	0		TARA_SAMEA4397859_METAG_GMFDIFPD	0	0	12	3		MGYG000010029	0	2	0	2
	3300027640_24	5	0	0	0		TARA_SAMEA4397920_METAG_ADLLGMMD	2	4	4	1		MGYG000010038	0	2	1	2
	3300027640_25	0	3	3	1		TARA_SAMEA4397920_METAG_PJLDHDEJ	0	0	2	0		MGYG000010076	0	0	0	0
	3300027641_8	0	1	13	1		TARA_SAMEA4397930_METAG_NJJBNGCP	0	0	18	0		MGYG000010093	0	2	0	0
	3300027653_32	0	0	3	0		TARA_SAMEA4397983_METAG_DEGCONOP	0	0	3	0		MGYG000010179	0	1	0	0
	3300027706_11	0	0	29	0		TARA_SAMEA4398009_METAG_JJNFINBJ	0	0	3	0		MGYG000010236	0	2	2	2
	3300027706_16	0	1	3	1		TARA_SAMEA4398027_METAG_BKLIPBOK	0	0	0	0		MGYG000010269	0	3	0	1
	3300027706_18	0	0	9	0		TARA_SAMEA4398083_METAG_DHNFCCFC	0	1	1	2		MGYG000010322	0	1	10	1
	3300027706_20	0	1	1	2		TARA_SAMEA4398094_METAG_IPHNBGGN	0	0	9	0		MGYG000010382	0	1	0	2
	3300027706_23	0	0	5	1		TARA_SAMEA4398094_METAG_OGOPJADH	0	0	8	0		MGYG000010399	0	1	3	1
	3300027706_26	0	1	3	0		TARA_SAMEA4398176_METAG_IFDJJLDC	0	0	3	0		MGYG000010475	0	2	3	3
	3300027706_27	0	0	0	1		TARA_SAMEA4398193_METAG_CMGAPHLK	0	1	2	2		MGYG000010484	0	0	0	2
	3300027706_33	0	0	1	2		TARA_SAMEA4398193_METAG_GFCADMKI	0	0	1	1		MGYG000010529	0	0	0	0
	3300027706_41	1	0	1	0		TARA_SAMEA4398193_METAG_HHEEBMME	0	0	10	0		MGYG000010563	0	1	2	1
	3300027773_18	0	0	3	1		TARA_SAMEA4398238_METAG_PBPBPMLH	0	2	6	0		MGYG000010586	0	2	0	1
	3300027773_19	0	2	1	5		TARA_SAMEA4398238_METAG_PDLBAELO	1	0	2	1		MGYG000010616	0	1	0	3
	3300027773_20	0	0	0	3		TARA_SAMEA4398238_METAG_PFLNLPDD	0	0	1	3		MGYG000010634	0	1	0	3
	3300027773_21	0	0	5	1		TARA_SAMEA4398266_METAG_ABDIENDO	0	0	2	2		MGYG000010722	0	8	2	4
	3300027773_24	0	1	6	0		TARA_SAMEA4398266_METAG_OFACBGEH	1	1	6	0		MGYG000010732	0	3	26	1
	3300027773_26	0	0	4	0		TARA_SAMEA4398315_METAG_BKPOIDCN	0	1	4	2		MGYG000010753	0	0	4	5
	3300027773_27	0	0	0	1		TARA_SAMEA4398315_METAG_ODIMHKIJ	1	1	10	1		MGYG000010773	0	1	1	2
	3300027773_28	0	0	4	1		TARA_SAMEA4398360_METAG_ACMIDIDC	0	1	4	2		MGYG000010827	0	1	5	3
	3300027773_31	0	0	0	0		TARA_SAMEA4398360_METAG_KMBPKEKE	0	0	1	2		MGYG000010926	0	0	4	3
	3300027773_37	0	1	1	0		TARA_SAMEA4398387_METAG_FIKBKBJM	0	1	3	0		MGYG000011025	0	0	5	0
	3300027773_52	0	0	0	0		TARA_SAMEA4398387_METAG_FOCKOCJP	0	1	5	2		MGYG000011054	0	0	0	0
	3300027826_10	0	0	0	1		TARA_SAMEA4398387_METAG_KHFOIAHK	0	0	6	1		MGYG000011114	0	3	1	1
	3300027826_12	0	0	3	0		TARA_SAMEA4398387_METAG_OIKGMAKI	0	0	2	3		MGYG000011171	0	0	0	2
	3300027826_14	0	0	0	3		TARA_SAMEA4398387_METAG_PBBIBPIA	3	0	0	0		MGYG000011296	0	0	3	1
	3300027826_16	0	0	0	1		TARA_SAMEA4398387_METAG_PECOCOFK	0	1	0	1		MGYG000011435	0	6	20	10
	3300027826_17	0	1	3	1		TARA_SAMEA4398413_METAG_CALKJODJ	0	0	16	0		MGYG000011508	0	3	10	2
	3300027826_18	0	1	1	0		TARA_SAMEA4398432_METAG_DPPBFELL	4	1	7	0		MGYG000011662	0	0	2	2
	3300027826_21	0	0	0	4		TARA_SAMEA4398432_METAG_HCGEJLHD	0	1	4	0		MGYG000011687	0	2	12	5
	3300027826_24	2	1	0	0		TARA_SAMEA4398432_METAG_LPCKCMMB	0	3	0	1		MGYG000011805	0	2	0	2
	3300027857_18	0	1	1	3		TARA_SAMEA4398432_METAG_MGKICFLD	0	0	27	0		MGYG000011883	0	0	3	4
	3300027867_6	0	0	6	1		TARA_SAMN05326641_METAG_ANW00001	0	1	3	3		MGYG000011885	0	1	0	1
	3300027867_8	0	0	3	0		TARA_SAMN05326641_METAG_ANW00005	4	0	0	0		MGYG000011887	0	4	0	1
	3300027869_22	1	1	1	2		TARA_SAMN05326641_METAG_ANW00015	0	0	10	0		MGYG000011951	0	0	2	0
	3300027869_8	0	0	0	3		TARA_SAMN05326641_METAG_ANW00017	0	0	10	1		MGYG000011989	0	1	0	0
	3300027965_18	0	0	2	0		TARA_SAMN05326644_METAG_PON00002	0	0	0	0		MGYG000012028	0	1	0	2
	3300027965_19	0	0	23	0		TARA_SAMN05326644_METAG_PON00005	0	0	1	2		MGYG000012033	0	2	1	1
	3300027965_28	0	0	0	1		TARA_SAMN05326644_METAG_PON00010	0	1	0	0		MGYG000012069	0	4	0	0
	3300027965_29	0	0	1	2		TARA_SAMN05326645_METAG_PSE00001	3	0	6	1		MGYG000012117	0	1	0	1
	3300027965_32	0	0	0	0		TARA_SAMN05326645_METAG_PSE00006	0	0	0	1		MGYG000012162	0	0	0	3
	3300027965_36	0	0	0	2		TARA_SAMN05326645_METAG_PSE00013	0	0	0	0		MGYG000012172	0	0	10	1
	3300027965_37	0	0	34	0		TARA_SAMN05326645_METAG_PSE00018	0	0	2	0		MGYG000012184	0	2	0	1
	3300027965_38	0	1	0	0		TARA_SAMN05326645_METAG_PSE00026	3	0	0	1		MGYG000012208	0	0	0	1
	3300027965_40	1	0	0	0		TARA_SAMN05326646_METAG_PSW00002	0	0	1	0		MGYG000012209	0	1	0	1
	3300027965_49	0	0	3	0		TARA_SAMN05326646_METAG_PSW00003	0	0	0	0		MGYG000012264	0	3	0	2
	3300027965_55	2	0	1	0		TARA_SAMN05326646_METAG_PSW00010	0	0	1	0		MGYG000012278	0	1	0	2
	3300027965_56	0	0	0	0		TARA_SAMN05326646_METAG_PSW00011	0	0	10	0		MGYG000012281	0	1	0	2
	3300027968_17	0	1	0	2		TARA_SAMN05326646_METAG_PSW00014	0	0	4	0		MGYG000012296	0	1	3	3
	3300027968_18	0	0	9	1		TARA_SAMN05326647_METAG_ION00005	1	0	5	1		MGYG000012297	0	0	0	0
	3300027968_20	0	2	3	0		TARA_SAMN05326648_METAG_IOS00003	0	3	1	3		MGYG000012335	0	1	0	1
	3300027968_22	0	0	3	1		TARA_SAMN05326648_METAG_IOS00005	0	0	7	0		MGYG000012400	0	0	6	1
	3300027968_29	0	0	0	1		TARA_SAMN05326650_METAG_MED00022	0	0	5	0		MGYG000012418	0	0	8	2
	3300027968_31	0	0	5	1		TARA_SAMN05326650_METAG_MED00023	0	0	13	0		MGYG000012469	0	2	0	2
	3300027968_33	0	1	47	1		TARA_SAMN05326651_METAG_RED00001	0	1	0	0		MGYG000012538	0	0	0	2
	3300027968_44	0	0	12	0		TARA_SAMN05326651_METAG_RED00003	0	0	9	0		MGYG000012546	0	0	0	4
	3300027968_46	0	0	5	0		TARA_SAMN05326651_METAG_RED00022	3	0	7	2		MGYG000012582	0	1	0	1
	3300027968_47	0	0	4	0								MGYG000012620	0	0	0	5
	3300027968_49	0	0	0	0								MGYG000012622	0	1	1	2
	3300027968_50	0	0	17	0								MGYG000012686	0	0	0	0
	3300027968_51	0	0	0	0								MGYG000012740	0	0	3	8
	3300027968_56	0	0	6	0								MGYG000012825	0	2	0	1
	3300027986_59	0	0	0	0								MGYG000012833	0	2	3	2
	3300029153_2	0	0	4	0								MGYG000012884	0	1	8	1
	3300029892_4	0	1	0	1								MGYG000012929	0	2	1	1
	3300029893_12	0	1	9	1								MGYG000012970	0	6	0	3
													MGYG000013125	0	4	1	2
													MGYG000013148	0	1	9	5
													MGYG000013243	0	0	0	1
													MGYG000013252	0	1	0	3
													MGYG000013262	0	2	1	1
													MGYG000013325	0	4	4	1
													MGYG000013479	0	2	1	4
													MGYG000013506	0	1	2	1
													MGYG000013549	0	0	0	4
													MGYG000013568	0	0	6	3
													MGYG000013577	0	0	0	1
													MGYG000013602	0	0	8	3
													MGYG000013706	0	3	2	3
													MGYG000013797	0	0	0	2
													MGYG000013814	0	0	20	0
													MGYG000013822	0	0	0	1
													MGYG000013880	0	6	2	3
													MGYG000013901	0	1	0	1
													MGYG000013902	1	5	1	2
													MGYG000013932	0	2	21	3
													MGYG000014011	0	5	0	1
													MGYG000014034	0	2	1	2
													MGYG000014060	0	1	0	0
													MGYG000014128	0	2	9	0
													MGYG000014240	0	0	1	3
													MGYG000014282	0	1	1	7
													MGYG000014367	0	1	0	1
													MGYG000014375	0	5	1	1
													MGYG000014416	0	0	2	1
													MGYG000014465	0	3	0	1
													MGYG000014485	0	0	0	1
													MGYG000014530	0	1	0	0
													MGYG000014590	0	1	0	1
													MGYG000014597	0	2	1	2
													MGYG000014634	0	0	1	1
													MGYG000014737	0	3	1	0
													MGYG000014748	0	2	3	5
													MGYG000014761	0	1	0	1
													MGYG000014851	0	0	2	1
													MGYG000014858	0	1	0	0
													MGYG000014910	0	1	1	1
													MGYG000014987	0	0	4	1
													MGYG000015076	0	0	0	1
													MGYG000015151	0	3	0	1
													MGYG000015213	0	1	9	6
													MGYG000015329	0	1	3	2
													MGYG000015356	0	1	0	4
													MGYG000015360	0	6	1	3
													MGYG000015407	0	1	3	0
													MGYG000015423	1	1	4	2
													MGYG000015445	0	2	0	2
													MGYG000015502	0	3	2	2
													MGYG000015506	0	0	0	1
													MGYG000015517	0	0	0	6
													MGYG000015535	0	2	0	1
													MGYG000015544	0	2	0	1
													MGYG000015560	0	0	5	1
													MGYG000015588	0	4	0	2
													MGYG000015807	0	1	0	3
													MGYG000015832	0	0	0	1
													MGYG000015839	0	1	4	1
													MGYG000015843	0	0	0	1
													MGYG000015860	0	0	0	0
													MGYG000015881	0	4	0	2
													MGYG000015883	0	1	2	2
													MGYG000016004	0	1	0	2
													MGYG000016007	0	1	1	1
													MGYG000016013	0	2	0	5
													MGYG000016157	0	0	1	1
													MGYG000016178	0	1	2	0
													MGYG000016184	0	0	3	2
													MGYG000016185	1	2	2	3
													MGYG000016206	0	0	0	2
													MGYG000016215	0	0	0	2
													MGYG000016253	0	1	1	2
													MGYG000016263	0	0	3	2
													MGYG000016345	0	5	0	4
													MGYG000016352	0	2	0	0
													MGYG000016389	0	3	0	2
													MGYG000016448	0	3	0	2
													MGYG000016483	0	0	36	4
													MGYG000016508	0	0	0	1
													MGYG000016611	0	0	1	2
													MGYG000016615	0	3	23	4
													MGYG000016633	0	1	0	2
													MGYG000016823	0	0	1	1
													MGYG000016878	0	1	0	1
													MGYG000016898	0	1	3	5
													MGYG000016931	0	0	2	2
													MGYG000016938	0	2	2	1
													MGYG000016943	0	0	1	1
													MGYG000017026	0	0	0	3
													MGYG000017073	0	9	7	4
													MGYG000017113	0	1	1	2
													MGYG000017163	0	3	0	3
													MGYG000017228	0	0	0	2
													MGYG000017350	0	0	0	1
													MGYG000017367	0	1	0	0
													MGYG000017398	0	0	0	2
													MGYG000017413	0	2	0	1
													MGYG000017425	0	2	1	1
													MGYG000017687	0	0	2	1
													MGYG000017763	0	1	6	0
													MGYG000017859	0	2	0	4
													MGYG000017903	0	0	14	2
													MGYG000017917	0	2	1	4
													MGYG000018050	0	0	1	4
													MGYG000018057	0	1	4	2
													MGYG000018109	0	2	0	2
													MGYG000018129	0	0	0	0
													MGYG000018168	0	3	0	0
													MGYG000018173	0	5	1	3
													MGYG000018236	0	2	38	1
													MGYG000018253	0	0	0	2
													MGYG000018327	0	1	2	3
													MGYG000018354	0	1	0	2
													MGYG000018369	0	3	7	2
													MGYG000018371	0	0	1	3
													MGYG000018408	0	2	2	5
													MGYG000018415	0	0	0	1
													MGYG000018449	0	0	7	3
													MGYG000018483	0	0	3	2
													MGYG000018495	0	0	9	2
													MGYG000018585	0	0	15	1
													MGYG000018587	0	3	4	1
													MGYG000018672	0	2	0	2
													MGYG000018675	0	2	0	4
													MGYG000018721	0	0	3	2
													MGYG000018724	0	2	0	2
													MGYG000018748	0	2	0	1
													MGYG000018768	0	1	0	4
													MGYG000018793	0	2	1	4
													MGYG000018943	0	1	0	1
													MGYG000018959	0	0	0	1
													MGYG000018977	0	3	2	3
													MGYG000018983	0	0	6	1
													MGYG000019057	0	2	14	2
													MGYG000019086	0	2	0	4
													MGYG000019118	0	0	0	6
													MGYG000019128	1	0	17	0
													MGYG000019146	0	1	0	2
													MGYG000019175	0	0	1	2
													MGYG000019209	0	1	11	3
													MGYG000019221	0	4	0	2
													MGYG000019276	0	1	0	1
													MGYG000019288	0	2	44	3
													MGYG000019296	0	2	0	1
													MGYG000019333	0	4	53	1
													MGYG000019338	0	1	0	1
													MGYG000019366	0	0	3	0
													MGYG000019384	0	1	0	2
													MGYG000019389	0	1	0	1
													MGYG000019421	0	0	1	1
													MGYG000019426	0	0	0	2
													MGYG000019461	0	4	2	2
													MGYG000019469	0	3	0	1
													MGYG000019526	0	0	2	3
													MGYG000019540	0	2	1	1
													MGYG000019546	0	2	4	0
													MGYG000019561	0	3	0	1
													MGYG000019563	0	9	1	3
													MGYG000019600	0	0	0	1
													MGYG000019648	0	3	27	1
													MGYG000019668	1	0	0	0
													MGYG000019669	0	0	4	2
													MGYG000019833	0	0	2	1
													MGYG000019884	0	4	4	8
													MGYG000020080	0	1	1	1
													MGYG000020085	0	0	2	0
													MGYG000020095	0	2	0	3
													MGYG000020113	0	3	14	4
													MGYG000020326	0	1	1	2
													MGYG000020356	0	2	1	2
													MGYG000020445	0	2	4	3
													MGYG000020526	0	0	5	1
													MGYG000020540	0	1	0	2
													MGYG000020544	0	1	1	1
													MGYG000020563	0	0	0	0
													MGYG000020616	0	1	5	3
													MGYG000020689	0	1	0	0
													MGYG000020706	0	3	11	2
													MGYG000020772	0	0	0	0
													MGYG000020807	0	0	0	2
													MGYG000020841	0	2	3	1
													MGYG000020843	0	1	0	2
													MGYG000020882	0	0	0	3
													MGYG000020892	0	0	1	2
													MGYG000020947	0	1	0	1
													MGYG000020948	0	0	0	1
													MGYG000020974	0	2	0	0
													MGYG000020995	0	1	2	2
													MGYG000021013	0	5	1	1
													MGYG000021070	0	3	1	1
													MGYG000021080	0	4	2	2
													MGYG000021120	0	5	2	4
													MGYG000021125	0	3	0	1
													MGYG000021152	0	0	2	4
													MGYG000021162	0	1	2	0
													MGYG000021252	0	3	1	0
													MGYG000021262	0	1	2	1
													MGYG000021280	0	3	13	0
													MGYG000021290	0	1	0	1
													MGYG000021293	0	1	0	2
													MGYG000021300	0	2	7	0
													MGYG000021360	0	0	1	1
													MGYG000021384	0	1	0	1
													MGYG000021487	0	2	3	1
													MGYG000021526	1	1	2	0
													MGYG000021603	0	1	1	1
													MGYG000021661	0	0	0	2
													MGYG000021759	0	0	0	1
													MGYG000021791	0	0	1	0
													MGYG000021852	0	1	0	0
													MGYG000021872	0	0	0	0
													MGYG000021915	0	0	0	1
													MGYG000021990	0	1	2	1
													MGYG000022014	0	0	5	1
													MGYG000022016	0	2	2	2
													MGYG000022111	0	0	0	3
													MGYG000022142	0	2	1	0
													MGYG000022162	0	1	3	1
													MGYG000022234	0	3	0	6
													MGYG000022337	0	0	1	2
													MGYG000022351	0	0	3	0
													MGYG000022366	0	0	4	4
													MGYG000022403	0	3	5	2
													MGYG000022430	0	1	1	2
													MGYG000022445	0	1	0	0
													MGYG000022542	0	1	0	2
													MGYG000022544	0	2	1	1
													MGYG000022554	0	0	9	1
													MGYG000022592	0	2	5	2
													MGYG000022630	0	1	1	2
													MGYG000022651	0	1	1	3
													MGYG000022689	0	0	0	1
													MGYG000022737	0	3	7	5
													MGYG000022746	0	4	4	0
													MGYG000022856	0	0	0	5
													MGYG000022912	0	0	2	2
													MGYG000022972	0	3	0	2
													MGYG000022992	0	1	9	1
													MGYG000023025	0	4	0	2
													MGYG000023061	0	0	12	0
													MGYG000023080	0	0	2	3
													MGYG000023104	0	1	25	0
													MGYG000023117	0	3	1	2
													MGYG000023181	0	0	9	3
													MGYG000023192	0	1	0	1
													MGYG000023243	0	1	3	3
													MGYG000023265	0	0	2	1
													MGYG000023288	0	4	3	5
													MGYG000023319	0	2	0	0
													MGYG000023321	0	0	2	1
													MGYG000023374	0	0	0	2
													MGYG000023384	0	4	20	3
													MGYG000023424	0	0	9	5
													MGYG000023480	0	1	0	4
													MGYG000023526	0	0	0	0
													MGYG000023549	0	5	13	1
													MGYG000023562	0	1	1	1
													MGYG000023625	0	1	13	1
													MGYG000023690	0	1	11	1
													MGYG000023726	0	0	5	2
													MGYG000023734	0	0	1	0
													MGYG000023739	0	0	0	0
													MGYG000023798	0	4	3	1
													MGYG000023881	0	0	0	4
													MGYG000023903	0	1	2	5
													MGYG000023923	0	0	3	0
													MGYG000023928	0	1	2	2
													MGYG000023976	0	1	1	1
													MGYG000024045	0	2	1	1
													MGYG000024080	0	0	20	2
													MGYG000024107	0	2	0	2
													MGYG000024154	0	2	1	1
													MGYG000024212	0	0	5	3
													MGYG000024218	0	1	0	0
													MGYG000024236	0	2	7	5
													MGYG000024239	0	0	1	1
													MGYG000024256	0	2	0	2
													MGYG000024351	0	2	0	2
													MGYG000024411	0	0	1	2
													MGYG000024462	0	1	0	1
													MGYG000024463	0	0	27	3
													MGYG000024493	0	1	1	2
													MGYG000024495	0	2	5	3
													MGYG000024637	0	2	0	2
													MGYG000024638	0	0	5	2
													MGYG000024652	0	1	0	1
													MGYG000024701	0	2	0	2
													MGYG000024762	0	0	0	1
													MGYG000024766	0	0	0	0
													MGYG000024787	2	1	0	3
													MGYG000024859	0	0	1	2
													MGYG000024886	0	0	0	1
													MGYG000024918	0	2	14	0
													MGYG000024960	0	1	0	0
													MGYG000025013	0	1	0	4
													MGYG000025025	0	1	6	0
													MGYG000025038	0	1	2	2
													MGYG000025039	0	3	20	3
													MGYG000025060	0	2	1	4
													MGYG000025081	0	2	0	3
													MGYG000025096	0	0	8	0
													MGYG000025107	0	0	0	0
													MGYG000025112	0	1	1	3
													MGYG000025137	0	0	3	1
													MGYG000025173	0	0	0	1
													MGYG000025192	0	0	8	6
													MGYG000025220	0	1	1	0
													MGYG000025253	0	2	1	1
													MGYG000025262	0	2	16	12
													MGYG000025301	0	1	0	0
													MGYG000025320	0	0	2	0
													MGYG000025369	0	0	3	2
													MGYG000025384	0	0	10	1
													MGYG000025402	0	0	1	2
													MGYG000025420	0	4	3	2
													MGYG000025447	0	5	1	3
													MGYG000025453	0	0	4	2
													MGYG000025490	0	3	0	3
													MGYG000025566	0	3	3	4
													MGYG000025620	0	1	6	3
													MGYG000025630	0	0	0	1
													MGYG000025641	0	0	0	2
													MGYG000025675	0	0	0	1
													MGYG000025701	0	1	0	1
													MGYG000025759	0	0	13	4
													MGYG000025840	1	1	2	4
													MGYG000025926	0	0	1	1
													MGYG000025949	0	2	6	3
													MGYG000025966	0	1	1	1
													MGYG000026009	0	1	0	2
													MGYG000026028	0	1	1	2
													MGYG000026044	0	1	1	6
													MGYG000026100	0	0	1	0
													MGYG000026104	0	1	0	0
													MGYG000026112	0	0	0	2
													MGYG000026176	0	3	3	4
													MGYG000026208	0	1	1	2
													MGYG000026314	0	4	2	8
													MGYG000026356	0	0	10	1
													MGYG000026382	0	0	63	6
													MGYG000026437	0	1	2	3
													MGYG000026500	0	0	2	2
													MGYG000026549	0	3	7	3
													MGYG000026554	0	0	0	2
													MGYG000026557	0	1	17	4
													MGYG000026582	0	2	0	2
													MGYG000026584	0	3	0	1
													MGYG000026600	0	0	0	0
													MGYG000026601	1	3	0	2
													MGYG000026608	0	0	0	2
													MGYG000026625	0	3	1	1
													MGYG000026627	0	0	0	1
													MGYG000026726	0	0	0	0
													MGYG000026738	0	2	0	1
													MGYG000026755	0	2	4	3
													MGYG000026860	0	2	2	2
													MGYG000026873	0	2	9	2
													MGYG000026982	0	0	0	1
													MGYG000027004	0	0	0	1
													MGYG000027019	0	1	0	1
													MGYG000027172	0	6	0	4
													MGYG000027322	0	0	0	0
													MGYG000027330	0	1	7	2
													MGYG000027341	0	2	7	0
													MGYG000027449	0	0	1	0
													MGYG000027532	0	2	18	2
													MGYG000027631	0	0	0	5
													MGYG000027666	0	1	1	0
													MGYG000027767	0	0	3	2
													MGYG000027771	0	0	0	1
													MGYG000027792	0	2	8	2
													MGYG000027857	0	2	0	4
													MGYG000027870	0	1	0	0
													MGYG000027887	0	0	1	2
													MGYG000028007	0	1	0	0
													MGYG000028060	0	1	0	1
													MGYG000028094	0	2	33	1
													MGYG000028158	0	3	3	2
													MGYG000028339	0	1	8	1
													MGYG000028461	0	0	0	3
													MGYG000028498	0	6	1	2
													MGYG000028551	0	3	3	4
													MGYG000028567	0	1	0	1
													MGYG000028606	0	2	2	4
													MGYG000028649	0	0	3	1
													MGYG000028716	0	1	1	1
													MGYG000028734	0	0	2	3
													MGYG000028736	0	1	0	1
													MGYG000028813	0	2	0	1
													MGYG000028838	0	1	0	4
													MGYG000028911	0	1	4	0
													MGYG000028968	0	0	6	2
													MGYG000028976	0	0	6	2
													MGYG000029010	0	1	0	4
													MGYG000029020	0	0	0	1
													MGYG000029099	0	1	0	1
													MGYG000029128	0	1	2	0
													MGYG000029158	0	1	0	0
													MGYG000029190	0	0	0	2
													MGYG000029219	0	1	5	1
													MGYG000029224	0	1	1	1
													MGYG000029238	0	2	1	2
													MGYG000029244	0	3	14	2
													MGYG000029266	0	0	2	3
													MGYG000029272	0	1	1	2
													MGYG000029337	0	1	1	0
													MGYG000029349	0	6	9	7
													MGYG000029449	0	0	0	0
													MGYG000029459	0	0	19	4
													MGYG000029617	0	1	0	5
													MGYG000029623	0	1	1	1
													MGYG000029641	0	0	1	2
													MGYG000029656	0	1	5	0
													MGYG000029657	1	1	13	2
													MGYG000029670	0	0	0	1
													MGYG000029676	0	0	0	1
													MGYG000029692	0	2	3	2
													MGYG000029731	0	3	12	2
													MGYG000029763	0	1	1	1
													MGYG000029806	0	0	1	0
													MGYG000029826	0	3	0	2
													MGYG000029827	0	0	0	3
													MGYG000029894	0	0	0	2
													MGYG000029897	0	0	0	0
													MGYG000029925	0	1	0	0
													MGYG000029928	0	0	0	4
													MGYG000029947	0	2	0	4
													MGYG000029977	0	0	1	2
													MGYG000030000	0	0	22	0
													MGYG000030069	0	1	7	4
													MGYG000030096	0	0	2	5
													MGYG000030118	0	1	0	1
													MGYG000030211	0	1	1	2
													MGYG000030214	0	0	0	0
													MGYG000030223	0	0	0	4
													MGYG000030225	0	1	17	2
													MGYG000030246	0	0	0	3
													MGYG000030256	0	0	9	0
													MGYG000030274	0	1	0	3
													MGYG000030287	0	0	0	1
													MGYG000030350	0	1	1	1
													MGYG000030373	0	3	1	4
													MGYG000030383	0	1	1	2
													MGYG000030384	0	1	0	2
													MGYG000030461	0	1	0	0
													MGYG000030492	0	2	0	0
													MGYG000030530	0	0	0	1
													MGYG000030646	0	3	3	2
													MGYG000030651	0	1	0	0
													MGYG000030661	0	0	0	0
													MGYG000030699	0	2	4	2
													MGYG000030701	1	0	21	3
													MGYG000030845	0	2	2	4
													MGYG000030870	0	3	8	3
													MGYG000030930	0	1	1	3
													MGYG000030947	0	0	2	3
													MGYG000030953	0	0	0	0
													MGYG000030999	0	1	1	3
													MGYG000031080	0	2	1	0
													MGYG000031083	0	0	8	2
													MGYG000031088	0	3	0	0
													MGYG000031184	0	0	0	1
													MGYG000031241	0	1	0	1
													MGYG000031344	0	0	0	3
													MGYG000031377	0	2	3	0
													MGYG000031392	0	1	1	2
													MGYG000031409	0	1	0	0
													MGYG000031424	0	2	4	2
													MGYG000031532	0	1	8	0
													MGYG000031581	0	4	1	4
													MGYG000031600	0	0	0	5
													MGYG000031687	0	2	0	4
													MGYG000031725	0	7	2	2
													MGYG000031750	0	3	2	2
													MGYG000031793	0	0	0	1
													MGYG000031837	0	0	0	3
													MGYG000031930	0	1	0	2
													MGYG000031934	2	1	0	2
													MGYG000031951	0	6	15	3
													MGYG000032101	0	1	6	1
													MGYG000032137	0	2	1	3
													MGYG000032170	0	2	1	3
													MGYG000032267	0	1	10	0
													MGYG000032293	0	0	0	1
													MGYG000032325	0	1	0	1
													MGYG000032329	0	1	1	0
													MGYG000032342	0	0	2	1
													MGYG000032392	0	0	0	0
													MGYG000032427	0	1	0	3
													MGYG000032499	0	1	2	0
													MGYG000032564	0	0	4	2
													MGYG000032629	0	1	13	0
													MGYG000032752	0	2	25	5
													MGYG000032805	0	0	0	0
													MGYG000032808	0	6	1	1
													MGYG000032838	0	1	0	1
													MGYG000032841	0	0	2	2
													MGYG000032913	0	0	0	0
													MGYG000032928	0	1	0	2
													MGYG000032980	0	1	0	1
													MGYG000033033	0	1	4	0
													MGYG000033091	0	3	4	0
													MGYG000033156	0	1	0	2
													MGYG000033161	0	2	0	2
													MGYG000033175	0	1	0	0
													MGYG000033207	0	0	13	2
													MGYG000033276	0	1	2	1
													MGYG000033305	0	0	0	2
													MGYG000033323	1	2	21	4
													MGYG000033333	0	1	0	3
													MGYG000033367	0	1	0	3
													MGYG000033375	0	2	0	2
													MGYG000033389	0	0	1	3
													MGYG000033397	0	1	0	1
													MGYG000033412	0	0	0	1
													MGYG000033414	0	4	48	0
													MGYG000033451	0	5	40	3
													MGYG000033473	0	0	1	4
													MGYG000033556	0	0	2	0
													MGYG000033565	0	0	4	5
													MGYG000033589	0	1	5	1
													MGYG000033628	0	2	0	0
													MGYG000033665	0	0	1	0
													MGYG000033676	0	1	4	2
													MGYG000033752	0	0	0	0
													MGYG000033812	0	1	2	0
													MGYG000033898	0	1	2	2
													MGYG000033930	0	0	0	1
													MGYG000034125	0	0	1	0
													MGYG000034157	0	0	1	1
													MGYG000034241	0	1	0	1
													MGYG000034284	0	3	1	4
													MGYG000034296	0	0	0	1
													MGYG000034297	0	1	3	5
													MGYG000034330	0	1	0	3
													MGYG000034354	0	4	0	4
													MGYG000034387	0	1	0	0
													MGYG000034388	0	1	0	1
													MGYG000034411	0	1	2	0
													MGYG000034458	0	2	0	1
													MGYG000034466	0	2	0	3
													MGYG000034656	0	0	1	0
													MGYG000034662	0	0	1	0
													MGYG000034765	0	1	0	2
													MGYG000034797	0	0	8	3
													MGYG000034814	0	2	1	3
													MGYG000034863	0	0	0	2
													MGYG000034899	0	0	2	2
													MGYG000035034	0	3	0	1
													MGYG000035046	0	1	0	0
													MGYG000035051	0	0	5	0
													MGYG000035237	0	4	0	3
													MGYG000035243	0	6	1	4
													MGYG000035373	0	0	0	0
													MGYG000035405	0	3	0	1
													MGYG000035465	0	1	1	2
													MGYG000035469	0	7	0	1
													MGYG000035496	0	1	3	2
													MGYG000035599	0	0	0	2
													MGYG000035645	0	2	3	1
													MGYG000035655	0	1	0	0
													MGYG000035677	0	1	0	2
													MGYG000035736	0	2	2	0
													MGYG000035739	0	0	0	1
													MGYG000035762	0	1	0	0
													MGYG000035793	0	0	1	1
													MGYG000035875	0	0	6	1
													MGYG000035973	0	0	0	0
													MGYG000035987	0	0	0	1
													MGYG000036027	0	1	3	2
													MGYG000036031	0	8	13	2
													MGYG000036051	0	0	14	2
													MGYG000036172	0	2	3	4
													MGYG000036327	0	0	2	1
													MGYG000036348	0	0	1	3
													MGYG000036354	1	1	3	1
													MGYG000036385	0	5	4	2
													MGYG000036447	0	2	6	3
													MGYG000036477	0	0	13	1
													MGYG000036499	0	1	1	3
													MGYG000036569	0	0	2	1
													MGYG000036714	0	1	24	3
													MGYG000036744	0	2	1	4
													MGYG000036749	0	3	1	0
													MGYG000036800	0	0	2	6
													MGYG000036828	1	1	3	2
													MGYG000036878	0	0	4	2
													MGYG000036938	0	0	3	2
													MGYG000036984	0	1	0	1
													MGYG000037127	0	5	6	2
													MGYG000037170	0	0	0	1
													MGYG000037191	0	3	1	3
													MGYG000037196	0	2	58	5
													MGYG000037218	1	2	0	1
													MGYG000037246	0	2	7	1
													MGYG000037275	0	0	3	4
													MGYG000037289	0	1	0	2
													MGYG000037322	0	0	0	2
													MGYG000037323	0	0	4	2
													MGYG000037412	1	5	1	0
													MGYG000037479	0	0	0	1
													MGYG000037559	0	1	0	2
													MGYG000037562	0	3	0	0
													MGYG000037569	0	6	3	0
													MGYG000037641	0	2	0	0
													MGYG000037652	0	1	0	0
													MGYG000037756	0	2	0	0
													MGYG000037835	0	0	0	0
													MGYG000037846	0	4	24	0
													MGYG000037849	0	1	14	0
													MGYG000037863	0	1	6	0
													MGYG000037911	0	2	0	0
													MGYG000037914	0	0	1	0
													MGYG000037917	0	1	1	0
													MGYG000037938	0	0	0	0
													MGYG000037941	0	0	2	0
													MGYG000037982	0	1	0	0
													MGYG000038024	1	1	16	0
													MGYG000038108	0	0	4	0
													MGYG000038136	0	0	0	0
													MGYG000038236	0	0	37	0
													MGYG000038268	0	0	15	0
													MGYG000038361	0	2	0	0
													MGYG000038364	0	0	7	0
													MGYG000038370	0	1	39	0
													MGYG000038389	0	0	0	0
													MGYG000038425	0	1	10	0
													MGYG000038435	0	4	0	0
													MGYG000038471	0	0	6	0
													MGYG000038511	0	1	1	0
													MGYG000038520	0	0	1	0
													MGYG000038586	0	0	0	0
													MGYG000038739	0	1	2	0
													MGYG000038754	0	2	3	0
													MGYG000038756	0	0	0	0
													MGYG000038768	0	0	3	0
													MGYG000038779	0	0	29	0
													MGYG000038853	0	0	0	0
													MGYG000038866	0	0	2	0
													MGYG000038905	0	2	0	0
													MGYG000039054	0	5	7	0
													MGYG000039115	0	1	1	0
													MGYG000039126	0	0	8	0
													MGYG000039141	0	3	24	0
													MGYG000039199	0	2	3	0
													MGYG000039214	0	1	0	0
													MGYG000039225	1	0	0	0
													MGYG000039234	0	2	0	0
													MGYG000039264	0	2	9	0
													MGYG000039265	0	4	1	0
													MGYG000039307	0	1	1	0
													MGYG000039322	0	1	1	0
													MGYG000039430	0	1	0	0
													MGYG000039433	0	0	1	0
													MGYG000039434	0	2	1	0
													MGYG000039509	0	4	1	0
													MGYG000039567	0	1	39	0
													MGYG000039568	0	2	1	0
													MGYG000039584	0	3	2	0
													MGYG000039615	0	2	53	0
													MGYG000039622	0	0	4	0
													MGYG000039623	0	1	0	0
													MGYG000039678	0	1	0	0
													MGYG000039692	0	0	1	0
													MGYG000039791	0	0	2	0
													MGYG000039815	0	3	0	0
													MGYG000039830	0	4	18	0
													MGYG000039861	0	3	0	0
													MGYG000039889	0	0	0	0
													MGYG000039936	0	1	0	0
													MGYG000040056	0	0	0	0
													MGYG000040060	0	0	1	0
													MGYG000040098	0	0	7	0
													MGYG000040125	0	0	0	0
													MGYG000040273	0	0	2	0
													MGYG000040291	0	1	7	0
													MGYG000040301	0	1	2	0
													MGYG000040329	0	1	0	0
													MGYG000040385	0	3	1	0
													MGYG000040401	0	0	0	0
													MGYG000040424	0	1	5	0
													MGYG000040440	0	1	0	0
													MGYG000040467	0	1	15	0
													MGYG000040474	0	3	0	0
													MGYG000040477	0	4	0	0
													MGYG000040568	0	1	0	0
													MGYG000040661	0	0	3	0
													MGYG000040726	0	1	6	0
													MGYG000040750	0	3	20	0
													MGYG000040765	0	0	6	0
													MGYG000040774	0	0	1	0
													MGYG000040796	0	1	0	0
													MGYG000040801	0	4	10	0
													MGYG000040816	0	1	2	0
													MGYG000040883	0	3	5	0
													MGYG000040890	0	6	14	0
													MGYG000040904	0	2	8	0
													MGYG000040939	0	0	2	0
													MGYG000040972	0	0	20	0
													MGYG000041034	0	1	0	0
													MGYG000041062	0	0	0	0
													MGYG000041094	0	0	3	0
													MGYG000041113	0	1	0	0
													MGYG000041224	0	0	0	0
													MGYG000041246	0	1	6	0
													MGYG000041247	0	0	0	0
													MGYG000041282	0	3	17	0
													MGYG000041322	0	1	0	0
													MGYG000041325	0	1	1	0
													MGYG000041374	0	1	2	0
													MGYG000041443	0	0	0	0
													MGYG000041459	0	0	0	0
													MGYG000041477	0	1	0	0
													MGYG000041488	0	0	3	0
													MGYG000041492	0	2	2	0
													MGYG000041541	0	1	0	0
													MGYG000041570	0	1	0	0
													MGYG000041595	0	0	2	0
													MGYG000041610	0	2	1	0
													MGYG000041684	0	0	6	0
													MGYG000041686	0	0	1	0
													MGYG000041841	0	0	1	0
													MGYG000041946	0	1	0	0
													MGYG000041983	0	0	0	0
													MGYG000042113	0	1	6	0
													MGYG000042141	0	1	0	0
													MGYG000042172	0	2	6	0
													MGYG000042182	0	1	1	0
													MGYG000042196	0	4	13	0
													MGYG000042416	0	0	0	0
													MGYG000042422	0	2	18	0
													MGYG000042455	0	0	0	0
													MGYG000042584	0	0	0	0
													MGYG000042682	0	5	1	0
													MGYG000042752	0	0	5	0
													MGYG000042781	0	0	0	0
													MGYG000042829	0	3	1	0
													MGYG000042897	0	2	1	0
													MGYG000042910	0	4	41	0
													MGYG000042962	0	0	0	0
													MGYG000042964	0	0	0	0
													MGYG000042972	0	0	2	0
													MGYG000042977	0	4	0	0
													MGYG000043014	0	4	1	0
													MGYG000043031	0	0	0	0
													MGYG000043053	0	0	10	0
													MGYG000043094	1	0	10	0
													MGYG000043148	0	3	3	0
													MGYG000043166	0	2	13	0
													MGYG000043201	0	0	14	0
													MGYG000043278	0	1	0	0
													MGYG000043349	0	3	1	0
													MGYG000043450	0	1	0	0
													MGYG000043488	0	0	1	0
													MGYG000043521	0	2	0	0
													MGYG000043535	0	2	1	0
													MGYG000043666	0	0	12	0
													MGYG000043742	0	1	1	0
													MGYG000043758	0	1	27	0
													MGYG000043807	0	0	0	0
													MGYG000043823	1	2	3	0
													MGYG000043876	0	1	1	0
													MGYG000043915	0	4	11	0
													MGYG000043928	0	4	3	0
													MGYG000044058	0	0	1	0
													MGYG000044083	0	0	1	0
													MGYG000044105	0	1	0	0
													MGYG000044107	0	3	1	0
													MGYG000044153	0	0	0	0
													MGYG000044159	0	3	2	0
													MGYG000044303	0	1	0	0
													MGYG000044322	0	1	1	0
													MGYG000044335	0	2	28	0
													MGYG000044379	0	2	0	0
													MGYG000044429	0	1	4	0
													MGYG000044610	0	0	3	0
													MGYG000044692	0	3	1	0
													MGYG000044721	0	2	0	0
													MGYG000044725	1	0	22	0
													MGYG000044765	0	0	1	0
													MGYG000044812	0	2	0	0
													MGYG000044854	0	2	2	0
													MGYG000044855	0	0	13	0
													MGYG000044894	0	1	0	0
													MGYG000045061	0	2	0	0
													MGYG000045125	0	2	2	0
													MGYG000045160	0	1	4	0
													MGYG000045161	0	1	0	0
													MGYG000045188	0	0	4	0
													MGYG000045210	0	0	5	0
													MGYG000045244	0	0	2	0
													MGYG000045261	0	3	2	0
													MGYG000045271	0	2	2	0
													MGYG000045312	0	1	0	0
													MGYG000045330	0	0	0	0
													MGYG000045367	0	2	1	0
													MGYG000045388	0	2	3	0
													MGYG000045416	0	1	0	0
													MGYG000045454	0	0	0	0
													MGYG000045463	0	0	4	0
													MGYG000045467	0	0	0	0
													MGYG000045493	0	2	2	0
													MGYG000045590	0	3	32	0
													MGYG000045690	0	1	4	0
													MGYG000045710	0	1	7	0
													MGYG000045888	0	1	5	0
													MGYG000045924	0	0	0	0
													MGYG000045997	0	0	4	0
													MGYG000046003	0	2	6	0
													MGYG000046034	0	2	2	0
													MGYG000046037	0	1	2	0
													MGYG000046052	0	1	0	0
													MGYG000046071	0	0	0	0
													MGYG000046102	0	0	0	0
													MGYG000046105	0	1	0	0
													MGYG000046121	0	0	18	0
													MGYG000046149	0	1	57	0
													MGYG000046190	0	0	1	0
													MGYG000046237	0	0	8	0
													MGYG000046334	1	1	1	0
													MGYG000046370	0	0	0	0
													MGYG000046378	0	0	0	0
													MGYG000046421	0	0	1	0
													MGYG000046524	0	1	4	0
													MGYG000046529	0	0	0	0
													MGYG000046541	0	1	0	0
													MGYG000046672	0	1	0	0
													MGYG000046818	0	1	11	0
													MGYG000046903	0	2	0	0
													MGYG000046916	0	0	0	0
													MGYG000046929	0	1	1	0
													MGYG000047005	0	0	1	0
													MGYG000047007	0	1	1	0
													MGYG000047035	0	1	19	0
													MGYG000047085	0	4	9	0
													MGYG000047089	1	5	2	0
													MGYG000047136	0	2	0	0
													MGYG000047142	0	1	0	0
													MGYG000047289	0	0	1	0
													MGYG000047318	0	1	1	0
													MGYG000047324	0	0	1	0
													MGYG000047387	0	4	0	0
													MGYG000047392	0	1	10	0
													MGYG000047395	0	1	3	0
													MGYG000047443	0	0	2	0
													MGYG000047467	0	3	1	0
													MGYG000047501	0	9	3	0
													MGYG000047517	0	0	0	0
													MGYG000047537	0	2	0	0
													MGYG000047582	0	2	1	0
													MGYG000047596	0	1	1	0
													MGYG000047616	0	0	11	0
													MGYG000047689	0	10	0	0
													MGYG000047760	0	2	3	0
													MGYG000047778	0	2	0	0
													MGYG000047783	0	2	2	0
													MGYG000047837	0	1	0	0
													MGYG000047872	0	1	0	0
													MGYG000047889	0	1	2	0
													MGYG000047910	0	0	0	0
													MGYG000047991	0	1	1	0
													MGYG000048013	0	1	5	0
													MGYG000048174	0	0	5	0
													MGYG000048212	0	0	0	0
													MGYG000048241	0	2	2	0
													MGYG000048268	0	2	0	0
													MGYG000048413	0	0	3	0
													MGYG000048470	0	1	0	0
													MGYG000048520	0	3	0	0
													MGYG000048577	1	2	0	0
													MGYG000048618	0	4	3	0
													MGYG000048642	0	0	1	0
													MGYG000048694	0	0	1	0
													MGYG000048710	0	1	0	0
													MGYG000048730	0	0	1	0
													MGYG000048755	1	1	3	0
													MGYG000048870	0	0	8	0
													MGYG000048911	0	2	1	0
													MGYG000048943	0	2	3	0
													MGYG000049015	0	2	2	0
													MGYG000049027	0	1	0	0
													MGYG000049050	0	0	0	0
													MGYG000049058	0	0	18	0
													MGYG000049060	0	0	3	0
													MGYG000049095	0	1	0	0
													MGYG000049098	0	2	0	0
													MGYG000049197	0	5	1	0
													MGYG000049200	0	1	36	0
													MGYG000049233	0	3	1	0
													MGYG000049244	0	4	2	0
													MGYG000049281	0	2	1	0
													MGYG000049349	0	0	0	0
													MGYG000049373	0	0	0	0
													MGYG000049398	0	1	0	0
													MGYG000049460	0	1	0	0
													MGYG000049472	0	1	3	0
													MGYG000049528	0	0	0	0
													MGYG000049560	0	0	0	0
													MGYG000049607	0	2	0	0
													MGYG000049672	0	1	15	0
													MGYG000049769	0	0	2	0
													MGYG000049787	0	1	1	0
													MGYG000049823	0	0	1	0
													MGYG000049974	0	3	0	0
													MGYG000049996	0	1	0	0
													MGYG000050020	0	2	1	0
													MGYG000050051	0	3	0	0
													MGYG000050063	0	1	0	0
													MGYG000050093	0	1	0	0
													MGYG000050124	0	5	1	0
													MGYG000050134	0	1	0	0
													MGYG000050138	0	0	0	0
													MGYG000050171	0	1	0	0
													MGYG000050189	0	1	0	0
													MGYG000050342	0	0	0	0
													MGYG000050356	0	3	2	0
													MGYG000050439	0	3	9	0
													MGYG000050543	0	2	1	0
													MGYG000050546	0	1	0	0
													MGYG000050760	0	0	3	0
													MGYG000050788	0	0	2	0
													MGYG000050914	0	3	16	0
													MGYG000051088	0	0	0	0
													MGYG000051123	0	2	3	0
													MGYG000051138	0	1	0	0
													MGYG000051241	0	1	0	0
													MGYG000051384	0	0	0	0
													MGYG000051415	0	1	0	0
													MGYG000051422	0	1	0	0
													MGYG000051452	0	2	0	0
													MGYG000051498	0	1	0	0
													MGYG000051514	0	1	5	0
													MGYG000051534	0	5	1	0
													MGYG000051598	0	4	19	0
													MGYG000051621	0	0	0	0
													MGYG000051660	0	1	34	0
													MGYG000051741	0	0	3	0
													MGYG000051868	0	6	3	0
													MGYG000051885	0	0	1	0
													MGYG000051934	1	0	24	0
													MGYG000052032	0	0	0	0
													MGYG000052046	0	0	1	0
													MGYG000052109	0	0	6	0
													MGYG000052243	0	0	0	0
													MGYG000052285	0	2	5	0
													MGYG000052289	0	5	2	0
													MGYG000052295	0	0	1	0
													MGYG000052318	0	0	8	0
													MGYG000052362	0	1	2	0
													MGYG000052368	0	3	0	0
													MGYG000052401	0	0	0	0
													MGYG000052501	0	1	19	0
													MGYG000052532	0	0	2	0
													MGYG000052573	0	1	0	0
													MGYG000052617	0	1	2	0
													MGYG000052783	0	2	1	0
													MGYG000052864	0	0	3	0
													MGYG000053004	0	0	0	0
													MGYG000053006	0	2	1	0
													MGYG000053034	0	0	6	0
													MGYG000053050	0	0	0	0
													MGYG000053061	0	1	2	0
													MGYG000053110	0	2	1	0
													MGYG000053156	0	0	12	0
													MGYG000053169	0	0	0	0
													MGYG000053188	0	6	3	0
													MGYG000053207	0	0	3	0
													MGYG000053234	0	0	9	0
													MGYG000053292	0	1	0	0
													MGYG000053332	0	2	2	0
													MGYG000053335	0	0	3	0
													MGYG000053336	0	0	2	0
													MGYG000053387	0	3	0	0
													MGYG000053447	0	2	2	0
													MGYG000053468	0	0	0	0
													MGYG000053528	0	0	1	0
													MGYG000053702	0	1	0	0
													MGYG000053725	0	3	1	0
													MGYG000053729	0	6	3	0
													MGYG000053742	0	0	0	0
													MGYG000053767	0	0	0	0
													MGYG000053783	0	1	0	0
													MGYG000053787	0	0	0	0
													MGYG000053808	0	0	0	0
													MGYG000053891	1	2	0	0
													MGYG000053893	0	1	0	0
													MGYG000053915	0	2	0	0
													MGYG000053946	0	0	11	0
													MGYG000054101	0	3	0	0
													MGYG000054128	0	1	0	0
													MGYG000054194	0	1	4	0
													MGYG000054212	0	1	4	0
													MGYG000054214	0	2	0	0
													MGYG000054239	0	0	25	0
													MGYG000054247	0	1	0	0
													MGYG000054302	0	1	2	0
													MGYG000054331	0	0	0	0
													MGYG000054339	0	0	0	0
													MGYG000054380	0	2	0	0
													MGYG000054389	0	2	5	0
													MGYG000054441	0	1	0	0
													MGYG000054472	0	0	0	0
													MGYG000054478	0	0	4	0
													MGYG000054535	0	0	0	0
													MGYG000054546	0	0	0	0
													MGYG000054591	0	0	1	0
													MGYG000054703	0	0	4	0
													MGYG000054712	0	0	0	0
													MGYG000054767	0	0	1	0
													MGYG000054826	0	0	2	0
													MGYG000054867	0	1	1	0
													MGYG000054877	0	1	0	0
													MGYG000054886	0	3	0	0
													MGYG000054925	0	5	2	0
													MGYG000054927	0	2	0	0
													MGYG000054991	0	2	0	0
													MGYG000055069	0	0	2	0
													MGYG000055151	0	1	1	0
													MGYG000055188	0	2	15	0
													MGYG000055203	0	0	1	0
													MGYG000055247	0	0	2	0
													MGYG000055314	0	0	0	0
													MGYG000055379	0	0	1	0
													MGYG000055409	0	1	1	0
													MGYG000055484	0	2	1	0
													MGYG000055511	0	1	0	0
													MGYG000055528	1	0	4	0
													MGYG000055534	0	1	1	0
													MGYG000055753	0	2	0	0
													MGYG000055770	0	0	4	0
													MGYG000055783	0	2	0	0
													MGYG000055905	0	2	4	0
													MGYG000055913	0	0	0	0
													MGYG000055930	0	0	2	0
													MGYG000055935	0	5	1	0
													MGYG000055955	0	1	0	0
													MGYG000055979	0	1	9	0
													MGYG000056128	0	0	0	0
													MGYG000056139	0	1	2	0
													MGYG000056170	0	3	0	0
													MGYG000056173	0	0	8	0
													MGYG000056220	0	1	62	0
													MGYG000056508	0	0	1	0
													MGYG000056511	0	0	1	0
													MGYG000056515	0	2	2	0
													MGYG000056540	0	4	1	0
													MGYG000056550	0	2	0	0
													MGYG000056583	0	3	0	0
													MGYG000056591	0	0	3	0
													MGYG000056634	0	2	0	0
													MGYG000056650	0	1	6	0
													MGYG000056700	0	2	4	0
													MGYG000056728	0	0	0	0
													MGYG000056770	0	0	2	0
													MGYG000056827	0	2	2	0
													MGYG000056834	0	4	1	0
													MGYG000056847	0	2	26	0
													MGYG000056872	0	0	0	0
													MGYG000056938	0	0	7	0
													MGYG000056979	0	1	1	0
													MGYG000057076	0	0	1	0
													MGYG000057092	2	1	2	0
													MGYG000057095	0	1	5	0
													MGYG000057138	0	0	3	0
													MGYG000057174	1	0	2	0
													MGYG000057212	0	2	0	0
													MGYG000057255	0	0	11	0
													MGYG000057337	0	5	1	0
													MGYG000057350	0	1	0	0
													MGYG000057361	0	2	3	0
													MGYG000057425	0	2	1	0
													MGYG000057497	0	1	1	0
													MGYG000057558	0	0	0	0
													MGYG000057582	1	1	1	0
													MGYG000057615	0	1	0	0
													MGYG000057727	0	0	1	0
													MGYG000057767	0	1	0	0
													MGYG000057877	0	1	4	0
													MGYG000057895	0	1	0	0
													MGYG000058037	0	1	1	0
													MGYG000058061	1	0	2	0
													MGYG000058292	0	5	0	0
													MGYG000058323	0	1	0	0
													MGYG000058438	0	1	0	0
													MGYG000058440	0	1	0	0
													MGYG000058456	0	0	0	0
													MGYG000058479	0	0	0	0
													MGYG000058491	0	1	2	0
													MGYG000058540	0	0	8	0
													MGYG000058562	0	3	7	0
													MGYG000058609	0	1	1	0
													MGYG000058650	0	2	0	0
													MGYG000058685	0	0	1	0
													MGYG000058691	0	0	1	0
													MGYG000058701	0	2	1	0
													MGYG000058761	0	2	0	0
													MGYG000059066	0	2	6	0
													MGYG000059100	0	2	7	0
													MGYG000059146	0	4	4	0
													MGYG000059155	0	0	2	0
													MGYG000059156	0	4	3	0
													MGYG000059211	0	0	2	0
													MGYG000059249	0	2	1	0
													MGYG000059363	0	2	1	0
													MGYG000059372	0	0	3	0
													MGYG000059392	0	0	1	0
													MGYG000059554	0	2	0	0
													MGYG000059563	0	1	3	0
													MGYG000059577	0	0	1	0
													MGYG000059600	0	1	0	0
													MGYG000059603	0	1	1	0
													MGYG000059609	0	1	0	0
													MGYG000059625	0	0	20	0
													MGYG000059647	0	0	4	0
													MGYG000059786	0	2	0	0
													MGYG000059811	0	0	0	0
													MGYG000059812	0	1	4	0
													MGYG000059820	0	1	1	0
													MGYG000059882	0	1	2	0
													MGYG000059901	0	1	3	0
													MGYG000059948	0	2	1	0
													MGYG000059972	0	0	14	0
													MGYG000060119	0	3	0	0
													MGYG000060150	0	0	4	0
													MGYG000060170	0	8	2	0
													MGYG000060220	0	0	44	0
													MGYG000060243	1	5	3	0
													MGYG000060351	0	3	0	0
													MGYG000060353	0	0	0	0
													MGYG000060394	0	1	3	0
													MGYG000060404	0	2	2	0
													MGYG000060457	0	1	2	0
													MGYG000060459	0	0	0	0
													MGYG000060513	0	0	6	0
													MGYG000060553	0	0	0	0
													MGYG000060628	0	0	2	0
													MGYG000060691	0	3	1	0
													MGYG000060798	0	2	9	0
													MGYG000060819	0	2	1	0
													MGYG000060836	0	1	1	0
													MGYG000060900	0	1	0	0
													MGYG000060942	0	1	3	0
													MGYG000061019	0	0	1	0
													MGYG000061038	0	7	0	0
													MGYG000061131	0	1	0	0
													MGYG000061265	0	0	0	0
													MGYG000061290	0	1	0	0
													MGYG000061322	0	1	0	0
													MGYG000061337	0	3	2	0
													MGYG000061395	0	0	0	0
													MGYG000061446	0	0	0	0
													MGYG000061488	0	2	0	0
													MGYG000061528	0	3	0	0
													MGYG000061533	0	0	7	0
													MGYG000061620	0	2	9	0
													MGYG000061630	0	2	0	0
													MGYG000061671	0	1	1	0
													MGYG000061738	0	1	0	0
													MGYG000061745	0	0	1	0
													MGYG000061766	0	0	2	0
													MGYG000061839	0	2	2	0
													MGYG000061871	0	0	0	0
													MGYG000061969	0	2	45	0
													MGYG000061977	0	0	2	0
													MGYG000062229	0	0	1	0
													MGYG000062270	0	2	1	0
													MGYG000062281	0	1	3	0
													MGYG000062454	0	2	10	0
													MGYG000062473	0	2	0	0
													MGYG000062523	0	2	4	0
													MGYG000062552	0	0	3	0
													MGYG000062654	0	5	0	0
													MGYG000062872	0	2	2	0
													MGYG000062891	0	2	1	0
													MGYG000063046	0	1	7	0
													MGYG000063050	0	1	0	0
													MGYG000063167	0	0	54	0
													MGYG000063178	0	2	11	0
													MGYG000063231	0	4	0	0
													MGYG000063235	0	0	0	0
													MGYG000063242	0	2	0	0
													MGYG000063272	0	0	12	0
													MGYG000063319	0	6	1	0
													MGYG000063343	1	2	0	0
													MGYG000063408	0	0	10	0
													MGYG000063446	0	0	32	0
													MGYG000063547	0	0	8	0
													MGYG000063555	0	1	3	0
													MGYG000063568	0	0	0	0
													MGYG000063617	0	2	5	0
													MGYG000063665	0	5	0	0
													MGYG000063691	0	0	1	0
													MGYG000063706	0	3	0	0
													MGYG000063718	0	1	1	0
													MGYG000063728	0	3	0	0
													MGYG000063730	0	2	1	0
													MGYG000063785	0	0	8	0
													MGYG000063892	0	0	10	0
													MGYG000063901	0	2	1	0
													MGYG000063903	0	1	0	0
													MGYG000063942	0	5	27	0
													MGYG000063945	0	2	18	0
													MGYG000064017	0	0	0	0
													MGYG000064025	0	1	0	0
													MGYG000064084	0	3	6	0
													MGYG000064106	0	1	0	0
													MGYG000064257	0	0	3	0
													MGYG000064267	0	0	3	0
													MGYG000064275	0	0	0	0
													MGYG000064312	0	1	1	0
													MGYG000064314	0	1	10	0
													MGYG000064320	0	2	5	0
													MGYG000064321	0	1	1	0
													MGYG000064340	0	1	8	0
													MGYG000064388	0	5	8	0
													MGYG000064398	0	1	0	0
													MGYG000064414	0	0	0	0
													MGYG000064433	0	0	1	0
													MGYG000064446	0	1	0	0
													MGYG000064562	0	1	0	0
													MGYG000064581	0	3	7	0
													MGYG000064589	0	1	6	0
													MGYG000064602	0	7	0	0
													MGYG000064627	0	1	1	0
													MGYG000064631	0	0	0	0
													MGYG000064723	0	3	10	0
													MGYG000064780	0	3	11	0
													MGYG000064867	0	8	3	0
													MGYG000064895	0	0	0	0
													MGYG000064950	0	0	7	0
													MGYG000064995	0	1	0	0
													MGYG000065052	0	0	0	0
													MGYG000065123	0	3	2	0
													MGYG000065131	0	1	2	0
													MGYG000065165	0	1	1	0
													MGYG000065301	0	2	0	0
													MGYG000065352	0	1	53	0
													MGYG000065370	0	2	4	0
													MGYG000065394	0	6	17	0
													MGYG000065457	0	0	5	0
													MGYG000065501	0	2	8	0
													MGYG000065551	0	3	13	0
													MGYG000065591	0	2	29	0
													MGYG000065710	0	0	11	0
													MGYG000065734	0	1	0	0
													MGYG000065755	0	1	0	0
													MGYG000065871	0	0	3	0
													MGYG000065886	0	1	0	0
													MGYG000065939	0	0	5	0
													MGYG000065997	0	1	15	0
													MGYG000066015	1	2	1	0
													MGYG000066039	0	3	0	0
													MGYG000066041	0	0	2	0
													MGYG000066081	0	2	0	0
													MGYG000066111	0	0	1	0
													MGYG000066122	0	1	1	0
													MGYG000066139	0	3	2	0
													MGYG000066161	0	0	0	0
													MGYG000066196	0	1	0	0
													MGYG000066204	0	3	0	0
													MGYG000066333	0	1	0	0
													MGYG000066450	0	2	3	0
													MGYG000066458	0	5	10	0
													MGYG000066464	0	1	0	0
													MGYG000066496	0	2	0	0
													MGYG000066573	0	0	0	0
													MGYG000066615	0	3	8	0
													MGYG000066688	0	0	0	0
													MGYG000066741	0	1	0	0
													MGYG000066813	0	1	4	0
													MGYG000066833	0	2	0	0
													MGYG000066882	0	2	9	0
													MGYG000066902	0	1	8	0
													MGYG000066935	0	1	0	0
													MGYG000066991	0	0	0	0
													MGYG000067059	0	1	1	0
													MGYG000067067	0	0	12	0
													MGYG000067101	0	1	0	0
													MGYG000067116	0	0	1	0
													MGYG000067117	0	0	2	0
													MGYG000067135	0	5	43	0
													MGYG000067152	0	2	0	0
													MGYG000067169	0	1	2	0
													MGYG000067221	0	0	1	0
													MGYG000067261	0	2	1	0
													MGYG000067319	0	1	0	0
													MGYG000067323	0	1	0	0
													MGYG000067332	0	0	1	0
													MGYG000067426	0	2	1	0
													MGYG000067449	0	1	0	0
													MGYG000067583	0	2	0	0
													MGYG000067661	0	3	0	0
													MGYG000067774	0	7	0	0
													MGYG000067802	1	2	6	0
													MGYG000067835	0	2	1	0
													MGYG000067852	0	2	1	0
													MGYG000067872	0	2	0	0
													MGYG000067930	0	7	21	0
													MGYG000067979	0	0	2	0
													MGYG000067991	0	0	0	0
													MGYG000068092	0	2	1	0
													MGYG000068096	0	2	1	0
													MGYG000068101	0	2	13	0
													MGYG000068102	0	1	4	0
													MGYG000068154	0	2	0	0
													MGYG000068186	0	0	4	0
													MGYG000068232	0	1	3	0
													MGYG000068262	0	6	5	0
													MGYG000068315	0	1	0	0
													MGYG000068369	0	1	0	0
													MGYG000068378	0	2	1	0
													MGYG000068386	1	0	0	0
													MGYG000068404	0	0	2	0
													MGYG000068483	0	2	0	0
													MGYG000068509	0	1	1	0
													MGYG000068521	0	0	1	0
													MGYG000068713	0	1	1	0
													MGYG000068753	0	0	3	0
													MGYG000068764	0	1	0	0
													MGYG000068799	0	1	0	0
													MGYG000068804	0	0	5	0
													MGYG000068814	0	1	0	0
													MGYG000068996	0	0	4	0
													MGYG000069059	0	2	34	0
													MGYG000069071	0	4	0	0
													MGYG000069106	0	1	0	0
													MGYG000069158	0	0	0	0
													MGYG000069161	0	3	2	0
													MGYG000069189	0	0	0	0
													MGYG000069196	0	2	1	0
													MGYG000069247	0	2	0	0
													MGYG000069250	0	2	8	0
													MGYG000069254	0	1	3	0
													MGYG000069292	0	0	0	0
													MGYG000069300	0	3	5	0
													MGYG000069360	0	0	9	0
													MGYG000069380	0	0	42	0
													MGYG000069456	0	0	6	0
													MGYG000069468	0	0	1	0
													MGYG000069501	0	0	4	0
													MGYG000069530	0	2	2	0
													MGYG000069542	0	2	3	0
													MGYG000069577	0	0	5	0
													MGYG000069621	0	0	0	0
													MGYG000069661	0	6	19	0
													MGYG000069678	0	1	7	0
													MGYG000069715	0	0	1	0
													MGYG000069807	0	0	0	0
													MGYG000069817	0	0	1	0
													MGYG000069862	0	0	9	0
													MGYG000069886	0	4	1	0
													MGYG000069922	0	5	2	0
													MGYG000069937	0	1	32	0
													MGYG000070019	0	0	0	0
													MGYG000070181	0	3	0	0
													MGYG000070192	0	4	3	0
													MGYG000070193	0	3	1	0
													MGYG000070198	0	7	18	0
													MGYG000070220	0	1	0	0
													MGYG000070263	0	2	0	0
													MGYG000070337	0	0	2	0
													MGYG000070472	0	0	0	0
													MGYG000070486	0	0	1	0
													MGYG000070532	0	1	0	0
													MGYG000070553	0	0	6	0
													MGYG000070567	0	4	4	0
													MGYG000070607	0	0	0	0
													MGYG000070654	0	0	1	0
													MGYG000070665	0	0	0	0
													MGYG000070671	0	3	1	0
													MGYG000070681	0	1	23	0
													MGYG000070743	0	0	10	0
													MGYG000070760	0	4	2	0
													MGYG000070812	0	2	0	0
													MGYG000070880	0	1	0	0
													MGYG000070959	0	0	6	0
													MGYG000070987	0	2	0	0
													MGYG000071020	0	1	3	0
													MGYG000071059	0	2	0	0
													MGYG000071119	0	0	1	0
													MGYG000071123	0	0	9	0
													MGYG000071168	0	0	24	0
													MGYG000071218	0	1	0	0
													MGYG000071244	0	1	2	0
													MGYG000071254	0	0	3	0
													MGYG000071270	0	2	0	0
													MGYG000071306	0	1	2	0
													MGYG000071328	0	4	17	0
													MGYG000071380	0	1	0	0
													MGYG000071412	0	0	2	0
													MGYG000071442	0	0	1	0
													MGYG000071457	0	0	0	0
													MGYG000071517	0	2	0	0
													MGYG000071528	0	3	1	0
													MGYG000071538	0	3	3	0
													MGYG000071547	0	2	0	0
													MGYG000071564	0	3	0	0
													MGYG000071569	0	4	4	0
													MGYG000071612	1	2	0	0
													MGYG000071636	0	1	1	0
													MGYG000071648	0	0	4	0
													MGYG000071661	0	0	0	0
													MGYG000071728	0	0	0	0
													MGYG000071736	0	1	0	0
													MGYG000071748	0	3	1	0
													MGYG000071790	0	0	2	0
													MGYG000071907	0	1	0	0
													MGYG000071920	0	0	7	0
													MGYG000071930	0	2	57	0
													MGYG000071934	0	3	1	0
													MGYG000071956	1	2	0	0
													MGYG000072027	0	3	12	0
													MGYG000072139	0	1	1	0
													MGYG000072148	0	6	0	0
													MGYG000072151	0	3	2	0
													MGYG000072172	0	4	1	0
													MGYG000072195	0	5	1	0
													MGYG000072289	0	0	0	0
													MGYG000072295	0	1	1	0
													MGYG000072306	0	0	1	0
													MGYG000072308	0	3	0	0
													MGYG000072530	0	0	17	0
													MGYG000072536	0	0	3	0
													MGYG000072759	0	0	0	0
													MGYG000072766	1	0	1	0
													MGYG000072770	0	0	1	0
													MGYG000072853	0	5	0	0
													MGYG000072893	1	0	1	0
													MGYG000072900	0	1	0	0
													MGYG000072944	0	0	3	0
													MGYG000072968	0	4	3	0
													MGYG000072977	0	0	5	0
													MGYG000072989	0	3	0	0
													MGYG000073013	0	1	0	0
													MGYG000073026	0	0	0	0
													MGYG000073040	1	2	6	0
													MGYG000073059	0	0	8	0
													MGYG000073108	0	1	3	0
													MGYG000073173	0	1	0	0
													MGYG000073188	0	0	3	0
													MGYG000073197	0	1	0	0
													MGYG000073220	0	4	1	0
													MGYG000073232	0	1	1	0
													MGYG000073344	0	4	0	0
													MGYG000073381	0	0	0	0
													MGYG000073390	0	0	6	0
													MGYG000073455	0	1	0	0
													MGYG000073466	0	0	1	0
													MGYG000073469	0	1	0	0
													MGYG000073591	0	0	1	0
													MGYG000073639	0	1	7	0
													MGYG000073766	0	3	2	0
													MGYG000073792	0	2	2	0
													MGYG000073795	0	0	1	0
													MGYG000073851	0	2	0	0
													MGYG000073901	0	0	8	0
													MGYG000073957	0	0	5	0
													MGYG000073968	0	1	2	0
													MGYG000074047	0	2	3	0
													MGYG000074145	0	2	9	0
													MGYG000074152	0	1	0	0
													MGYG000074194	0	1	5	0
													MGYG000074202	0	1	8	0
													MGYG000074211	0	3	9	0
													MGYG000074216	0	0	6	0
													MGYG000074317	0	1	0	0
													MGYG000074372	0	7	38	0
													MGYG000074415	0	0	2	0
													MGYG000074426	0	0	0	0
													MGYG000074433	0	0	1	0
													MGYG000074460	0	2	4	0
													MGYG000074500	0	1	10	0
													MGYG000074521	0	0	7	0
													MGYG000074745	0	0	0	0
													MGYG000074748	0	1	4	0
													MGYG000074767	0	0	5	0
													MGYG000074929	0	0	0	0
													MGYG000074935	0	0	2	0
													MGYG000074997	0	1	5	0
													MGYG000075013	0	0	2	0
													MGYG000075044	0	0	0	0
													MGYG000075050	0	0	1	0
													MGYG000075057	0	1	0	0
													MGYG000075085	0	3	0	0
													MGYG000075121	0	1	0	0
													MGYG000075198	0	2	0	0
													MGYG000075228	0	3	3	0
													MGYG000075245	0	0	6	0
													MGYG000075325	0	0	9	0
													MGYG000075350	0	0	2	0
													MGYG000075358	0	7	24	0
													MGYG000075391	0	3	6	0
													MGYG000075432	0	1	0	0
													MGYG000075492	0	0	0	0
													MGYG000075525	0	0	0	0
													MGYG000075531	0	0	1	0
													MGYG000075602	0	6	43	0
													MGYG000075604	0	2	1	0
													MGYG000075634	0	1	1	0
													MGYG000075695	0	0	0	0
													MGYG000075805	0	5	2	0
													MGYG000075819	0	3	7	0
													MGYG000075865	0	2	0	0
													MGYG000075919	0	2	2	0
													MGYG000075958	0	1	4	0
													MGYG000075960	0	1	0	0
													MGYG000076037	0	0	6	0
													MGYG000076047	0	1	1	0
													MGYG000076090	0	1	0	0
													MGYG000076120	0	4	0	0
													MGYG000076145	0	3	28	0
													MGYG000076161	0	2	0	0
													MGYG000076174	0	1	1	0
													MGYG000076176	0	1	5	0
													MGYG000076187	0	0	70	0
													MGYG000076213	0	1	0	0
													MGYG000076226	0	3	10	0
													MGYG000076242	0	0	2	0
													MGYG000076244	0	2	0	0
													MGYG000076262	0	4	0	0
													MGYG000076317	0	1	0	0
													MGYG000076319	0	0	1	0
													MGYG000076384	0	1	0	0
													MGYG000076498	0	1	26	0
													MGYG000076589	0	1	0	0
													MGYG000076599	0	0	3	0
													MGYG000076672	0	3	4	0
													MGYG000076676	0	1	26	0
													MGYG000076701	0	0	0	0
													MGYG000076733	0	0	4	0
													MGYG000076735	0	1	4	0
													MGYG000076758	0	0	0	0
													MGYG000076778	0	0	10	0
													MGYG000076830	0	1	1	0
													MGYG000076880	0	0	0	0
													MGYG000076886	0	1	1	0
													MGYG000076895	0	0	0	0
													MGYG000076914	0	1	0	0
													MGYG000076931	0	3	0	0
													MGYG000076979	0	0	11	0
													MGYG000076981	0	1	0	0
													MGYG000076984	0	1	0	0
													MGYG000077004	0	1	1	0
													MGYG000077027	0	1	0	0
													MGYG000077047	0	0	1	0
													MGYG000077133	0	1	0	0
													MGYG000077223	0	1	0	0
													MGYG000077248	1	0	0	0
													MGYG000077270	0	1	4	0
													MGYG000077321	0	0	0	0
													MGYG000077334	0	2	8	0
													MGYG000077512	0	0	4	0
													MGYG000077532	0	0	0	0
													MGYG000077594	0	3	0	0
													MGYG000077607	0	1	3	0
													MGYG000077614	0	0	0	0
													MGYG000077621	0	0	1	0
													MGYG000077656	0	6	1	0
													MGYG000077715	0	0	3	0
													MGYG000077775	0	2	0	0
													MGYG000077829	0	1	2	0
													MGYG000077928	0	3	0	0
													MGYG000077983	0	0	0	0
													MGYG000078116	0	1	0	0
													MGYG000078135	0	1	0	0
													MGYG000078162	0	1	0	0
													MGYG000078276	0	0	0	0
													MGYG000078316	0	0	1	0
													MGYG000078410	0	0	0	0
													MGYG000078427	0	0	2	0
													MGYG000078430	0	1	2	0
													MGYG000078448	0	1	0	0
													MGYG000078466	0	2	1	0
													MGYG000078477	0	2	0	0
													MGYG000078572	0	1	0	0
													MGYG000078635	0	2	0	0
													MGYG000078639	0	0	1	0
													MGYG000078662	0	2	1	0
													MGYG000078669	0	0	1	0
													MGYG000078716	0	0	0	0
													MGYG000078730	0	0	0	0
													MGYG000078778	0	3	2	0
													MGYG000078862	0	0	1	0
													MGYG000078916	0	1	0	0
													MGYG000079026	0	0	0	0
													MGYG000079085	0	1	4	0
													MGYG000079128	0	1	0	0
													MGYG000079207	0	3	30	0
													MGYG000079273	0	3	1	0
													MGYG000079276	0	1	1	0
													MGYG000079289	0	2	0	0
													MGYG000079299	0	1	0	0
													MGYG000079309	0	0	0	0
													MGYG000079314	0	2	5	0
													MGYG000079403	0	1	5	0
													MGYG000079407	0	0	4	0
													MGYG000079514	0	3	2	0
													MGYG000079551	0	3	3	0
													MGYG000079645	0	1	1	0
[truncated: 4,981 more rows]
