# Supplementary material for: The defensome of complex bacterial communities
Source: Nat Commun. 2024 Mar 8;15:2146. doi: 10.1038/s41467-024-46489-0 (PMC10924106; doi:10.1038/s41467-024-46489-0)
Supplement: Supplementary file 13 — Supplementary Data 10 [file 41467_2024_46489_MOESM13_ESM.xlsx]

## Sheet: Suppl. Data 10
	Supplementary Data 10. Genomic localization of each family of MGE. Start and end positions refer to the corresponding contig. ICEs stand for Integrative Conjugative Elements, and IMEs stand for Integrative Mobilizable Elements.
	SOIL (Integrons)						SOIL (ICEs_IMEs)						SOIL (Plasmids)			SOIL (Prophages)									MARINE (Integrons)						MARINE (ICEs_IMEs)						MARINE (Plasmids)			MARINE (Prophages)									HUMAN GUT (Integrons)
	MAG_ID	CONTIG_ID	Position start (bp)	Position end (bp)	Type		MAG_ID	CONTIG_ID	Type	Position start (bp)	Position end (bp)		MAG_ID	CONTIG_ID		MAG_ID	CONTIG_ID	ORF start	ORF end	Position start (bp)	Position end (bp)	Type	Group		MAG_ID	CONTIG_ID	Position start (bp)	Position end (bp)	Type		MAG_ID	CONTIG_ID	Type	Position start (bp)	Position end (bp)		MAG_ID	CONTIG_ID		MAG_ID	CONTIG_ID	ORF start	ORF end	Position start (bp)	Position end (bp)	Type	Group		MAG_ID
	3300002468_6	3300002468.a:BRHa_1001002	688	4909	CALIN		3300002544_6	3300002544.a:JGI25319J35699_1000023	IME	147923	150342		3300002468_6	3300002468.a:BRHa_1002508		3300002468_6	3300002468.a:BRHa_1001804	107	197	108609	198724	linear	dsDNAphage		BGEO_SAMN07136710_METAG_IMMBNPOM	BGEO_SAMN07136710_MAG-scaffold_17	21815	25455	CALIN		MALA_SAMN05422121_METAG_DJPEOIKD	MALA_SAMN05422121_MAG-scaffold_25	ICE	109797	131200		BGEO_SAMN07136710_METAG_IMMBNPOM	BGEO_SAMN07136710_MAG-scaffold_3652		BGEO_SAMN07136710_METAG_IMMBNPOM	BGEO_SAMN07136710_MAG-scaffold_27	63	149	64836	139946	linear	dsDNAphage		MGYG000001066.1
	3300002468_6	3300002468.a:BRHa_1003724	2214	4938	complete		3300002544_6	3300002544.a:JGI25319J35699_1000057	IME	88090	90922		3300002468_6	3300002468.a:BRHa_1002556		3300002468_6	3300002468.a:BRHa_1002059	1	52	37	35509	linear	dsDNAphage		BGEO_SAMN07136710_METAG_IMMBNPOM	BGEO_SAMN07136710_MAG-scaffold_23	7858	11359	CALIN		MALA_SAMN05422133_METAG_LICJKDFC	MALA_SAMN05422133_MAG-scaffold_3	IME	41192	65006		MALA_SAMN05422121_METAG_DJPEOIKD	MALA_SAMN05422121_MAG-scaffold_1283		MALA_SAMN05421699_METAG_BELIHAJM	MALA_SAMN05421699_MAG-scaffold_1	818	849	820268	846932	linear	dsDNAphage		MGYG000003393
	3300002468_6	3300002468.a:BRHa_1005883	82670	85325	CALIN		3300002735_4	3300002735.a:BICA1a_1075448	IME	289280	301856		3300002468_6	3300002468.a:BRHa_1005326		3300002468_6	3300002468.a:BRHa_1002386	1	37	3	27515	linear	dsDNAphage		MALA_SAMN05422149_METAG_FHIEBIKM	MALA_SAMN05422149_MAG-scaffold_14	17350	18850	CALIN		MALA_SAMN05422149_METAG_CFOFNMIM	MALA_SAMN05422149_MAG-scaffold_36	IME	60933	84747		MALA_SAMN05422121_METAG_DJPEOIKD	MALA_SAMN05422121_MAG-scaffold_2273		MALA_SAMN05421699_METAG_BELIHAJM	MALA_SAMN05421699_MAG-scaffold_4	157	211	173509	225200	linear	dsDNAphage		MGYG000007497
	3300005337_7	3300005337.a:Ga0070682_100000004	652	1620	In0		3300005337_7	3300005337.a:Ga0070682_100000021	ICE	50489	147823		3300002468_6	3300002468.a:BRHa_1006447		3300002468_6	3300002468.a:BRHa_1002388	1	57	158	38670	linear	dsDNAphage		MALA_SAMN05422149_METAG_FHIEBIKM	MALA_SAMN05422149_MAG-scaffold_21	110637	113089	CALIN		TARA_SAMEA2619531_METAG_FLAJGHOH	TARA_SAMEA2619531_MAG-scaffold_4	IME	12664	43172		MALA_SAMN05422121_METAG_DJPEOIKD	MALA_SAMN05422121_MAG-scaffold_2804		MALA_SAMN05422121_METAG_DJPEOIKD	MALA_SAMN05422121_MAG-scaffold_114	1	91	231	67437	linear	dsDNAphage		MGYG000007894
	3300005466_12	3300005466.a:Ga0070685_10000011	162	4937	CALIN		3300005529_42	3300005529.a:Ga0070741_10000226	IME	202340	213054		3300002544_6	3300002544.a:JGI25319J35699_1000075		3300002468_6	3300002468.a:BRHa_1002676	205	260	217293	256170	linear	dsDNAphage		MALA_SAMN05422149_METAG_FHIEBIKM	MALA_SAMN05422149_MAG-scaffold_3	400163	407500	CALIN		TARA_SAMEA2619677_METAG_JABPAPDP	TARA_SAMEA2619677_MAG-scaffold_2	ICE	715292	734866		MALA_SAMN05422121_METAG_DJPEOIKD	MALA_SAMN05422121_MAG-scaffold_2836		MALA_SAMN05422121_METAG_DJPEOIKD	MALA_SAMN05422121_MAG-scaffold_36	126	156	117023	141354	linear	dsDNAphage		MGYG000013902
	3300005466_12	3300005466.a:Ga0070685_10000044	16900	19967	CALIN		3300005529_78	3300005529.a:Ga0070741_10000001	IME	1319862	1327485		3300002544_6	3300002544.a:JGI25319J35699_1000449		3300002468_6	3300002468.a:BRHa_1003724	23	97	25149	96013	linear	dsDNAphage		MALA_SAMN05422149_METAG_FHIEBIKM	MALA_SAMN05422149_MAG-scaffold_43	601	5351	CALIN		TARA_SAMEA2619677_METAG_JABPAPDP	TARA_SAMEA2619677_MAG-scaffold_47	ICE	111300	131233		MALA_SAMN05422121_METAG_DJPEOIKD	MALA_SAMN05422121_MAG-scaffold_517		MALA_SAMN05422133_METAG_LICJKDFC	MALA_SAMN05422133_MAG-scaffold_2	219	253	239356	264344	linear	dsDNAphage		MGYG000015423
	3300005466_12	3300005466.a:Ga0070685_10000048	38710	39741	CALIN		3300006176_16	3300006176.a:Ga0070765_100000003	IME	13269	58830		3300002544_6	3300002544.a:JGI25319J35699_1000603		3300002468_6	3300002468.a:BRHa_1003894	1	45	109	32152	linear	dsDNAphage		TARA_SAMEA2591122_METAG_MBECNJKK	TARA_SAMEA2591122_MAG-scaffold_2117	15463	19917	CALIN		TARA_SAMEA2619678_METAG_GAAOLHGM	TARA_SAMEA2619678_MAG-scaffold_7	IME	305400	335908		MALA_SAMN05422128_METAG_GFOMCGFD	MALA_SAMN05422128_METAG-scaffold_27		TARA_SAMEA2591122_METAG_HLJDBPKL	TARA_SAMEA2591122_MAG-scaffold_23	97	113	108459	130378	linear	dsDNAphage		MGYG000016185
	3300005466_12	3300005466.a:Ga0070685_10000063	120	6841	CALIN		3300009824_14	3300009824.a:Ga0116219_10000065	IME	21321	35290		3300002544_6	3300002544.a:JGI25319J35699_1000639		3300002468_6	3300002468.a:BRHa_1006431	1	40	574	25857	linear	dsDNAphage		TARA_SAMEA2619815_METAG_MJBMGOIA	TARA_SAMEA2619815_MAG-scaffold_303	23985	26650	CALIN		TARA_SAMEA2619779_METAG_DNGIFLGN	TARA_SAMEA2619779_MAG-scaffold_28	ICE	111300	131233		MALA_SAMN05422133_METAG_LICJKDFC	MALA_SAMN05422133_MAG-scaffold_10275		TARA_SAMEA2619531_METAG_FLAJGHOH	TARA_SAMEA2619531_MAG-scaffold_4	411	470	450398	502914	linear	dsDNAphage		MGYG000019128
	3300005466_12	3300005466.a:Ga0070685_10000328	510	2823	CALIN		3300009840_13	3300009840.a:Ga0126313_10000007	IME	33439	50831		3300002544_6	3300002544.a:JGI25319J35699_1000687		3300002468_6	3300002468.a:BRHa_1007258	1	62	1	59555	linear	dsDNAphage		TARA_SAMEA2619815_METAG_MJBMGOIA	TARA_SAMEA2619815_MAG-scaffold_96	131619	139319	complete		TARA_SAMEA2619779_METAG_NNGPLAHL	TARA_SAMEA2619779_MAG-scaffold_1	IME	719479	757472		MALA_SAMN05422133_METAG_LICJKDFC	MALA_SAMN05422133_MAG-scaffold_196		TARA_SAMEA2619531_METAG_FLAJGHOH	TARA_SAMEA2619531_MAG-scaffold_71	108	157	129497	169605	linear	dsDNAphage		MGYG000019668
	3300005529_26	3300005529.a:Ga0070741_10000209	142523	143422	CALIN		3300010371_18	3300010371.a:Ga0134125_10000071	IME	5862	10257		3300002544_6	3300002544.a:JGI25319J35699_1000742		3300002735_4	3300002735.a:BICA1a_1075448	52	154	49085	136422	linear	dsDNAphage		TARA_SAMEA2619815_METAG_NCFDDDLL	TARA_SAMEA2619815_MAG-scaffold_1053	1621	9290	CALIN		TARA_SAMEA2619791_METAG_PFJODIKN	TARA_SAMEA2619791_MAG-scaffold_2	IME	719586	757579		MALA_SAMN05422133_METAG_LICJKDFC	MALA_SAMN05422133_MAG-scaffold_236		TARA_SAMEA2619531_METAG_JLLPIFLH	TARA_SAMEA2619531_MAG-scaffold_122	11	27	13391	35310	linear	dsDNAphage		MGYG000021526
	3300005529_32	3300005529.a:Ga0070741_10000006	707692	708145	CALIN		3300010373_49	3300010373.a:Ga0134128_10000057	ICE	1183	79947		3300002544_6	3300002544.a:JGI25319J35699_1000787		3300002735_4	3300002735.a:BICA1a_1126667	146	202	154636	201617	linear	dsDNAphage		TARA_SAMEA2619815_METAG_NCFDDDLL	TARA_SAMEA2619815_MAG-scaffold_14456	62	3003	CALIN		TARA_SAMEA2619815_METAG_MJBMGOIA	TARA_SAMEA2619815_MAG-scaffold_338	IME	68207	87497		MALA_SAMN05422133_METAG_LICJKDFC	MALA_SAMN05422133_MAG-scaffold_26		TARA_SAMEA2619548_METAG_MIPMNJJH	TARA_SAMEA2619548_MAG-scaffold_1	909	923	958934	974028	linear	dsDNAphage		MGYG000024787
	3300005529_32	3300005529.a:Ga0070741_10000139	278339	282907	CALIN		3300010396_50	3300010396.a:Ga0134126_10000007	IME	352162	364515		3300002544_6	3300002544.a:JGI25319J35699_1000884		3300002735_4	3300002735.a:BICA1a_1126667	307	392	313348	367781	linear	dsDNAphage		TARA_SAMEA2619815_METAG_NCFDDDLL	TARA_SAMEA2619815_MAG-scaffold_27372	54	2375	CALIN		TARA_SAMEA2619815_METAG_MJBMGOIA	TARA_SAMEA2619815_MAG-scaffold_63	IME	92216	129567		MALA_SAMN05422133_METAG_LICJKDFC	MALA_SAMN05422133_MAG-scaffold_2892		TARA_SAMEA2619548_METAG_MIPMNJJH	TARA_SAMEA2619548_MAG-scaffold_3	237	299	267067	323815	linear	dsDNAphage		MGYG000024787
	3300005529_32	3300005529.a:Ga0070741_10002186	16678	18085	CALIN		3300010396_50	3300010396.a:Ga0134126_10000350	IME	15014	53885		3300002544_6	3300002544.a:JGI25319J35699_1000945		3300005337_7	3300005337.a:Ga0070682_100000069	52	55	74422	90874	linear	dsDNAphage		TARA_SAMEA2619815_METAG_NCFDDDLL	TARA_SAMEA2619815_MAG-scaffold_34118	476	2076	CALIN		TARA_SAMEA2619907_METAG_FNHKDGPB	TARA_SAMEA2619907_MAG-scaffold_140	IME	40076	56835		MALA_SAMN05422133_METAG_LICJKDFC	MALA_SAMN05422133_MAG-scaffold_29		TARA_SAMEA2619548_METAG_MIPMNJJH	TARA_SAMEA2619548_MAG-scaffold_41	1	29	2	26487	linear	dsDNAphage		MGYG000025840
	3300005529_34	3300005529.a:Ga0070741_10000753	26402	36255	CALIN		3300010397_8	3300010397.a:Ga0134124_10000025	ICE	194670	233985		3300002544_6	3300002544.a:JGI25319J35699_1001049		3300005466_12	3300005466.a:Ga0070685_10000916	1	18	3	15385	linear	dsDNAphage		TARA_SAMEA2619815_METAG_NCFDDDLL	TARA_SAMEA2619815_MAG-scaffold_5010	2	4590	CALIN		TARA_SAMEA2620014_METAG_DOLHMFNI	TARA_SAMEA2620014_MAG-scaffold_1	ICE	444797	464371		MALA_SAMN05422133_METAG_LICJKDFC	MALA_SAMN05422133_MAG-scaffold_369		TARA_SAMEA2619678_METAG_GAAOLHGM	TARA_SAMEA2619678_MAG-scaffold_2	108	171	129472	186398	linear	dsDNAphage		MGYG000026601
	3300005529_36	3300005529.a:Ga0070741_10000350	169665	172202	CALIN		3300010399_12	3300010399.a:Ga0134127_10000052	ICE	102480	157735		3300002544_6	3300002544.a:JGI25319J35699_1002583		3300005529_26	3300005529.a:Ga0070741_10000141	1	63	1	51751	linear	dsDNAphage		TARA_SAMEA2619815_METAG_NCFDDDLL	TARA_SAMEA2619815_MAG-scaffold_707	253	1824	In0		TARA_SAMEA2620014_METAG_DOLHMFNI	TARA_SAMEA2620014_MAG-scaffold_5	ICE	111300	131233		MALA_SAMN05422133_METAG_LICJKDFC	MALA_SAMN05422133_MAG-scaffold_388		TARA_SAMEA2619678_METAG_GAAOLHGM	TARA_SAMEA2619678_MAG-scaffold_3	240	308	278672	347994	linear	dsDNAphage		MGYG000029657
	3300005529_36	3300005529.a:Ga0070741_10003112	228	2870	CALIN		3300010399_20	3300010399.a:Ga0134127_10000015	ICE	240788	299999		3300002735_4	3300002735.a:BICA1a_1011693		3300005529_26	3300005529.a:Ga0070741_10000341	53	62	71074	85307	linear	dsDNAphage		TARA_SAMEA2619907_METAG_PFHGNIIC	TARA_SAMEA2619907_MAG-scaffold_28	50	279464	CALIN		TARA_SAMEA2620027_METAG_INFJHNCL	TARA_SAMEA2620027_MAG-scaffold_1	ICE	715292	734866		MALA_SAMN05422133_METAG_LICJKDFC	MALA_SAMN05422133_MAG-scaffold_60		TARA_SAMEA2619678_METAG_GAAOLHGM	TARA_SAMEA2619678_MAG-scaffold_9	82	96	79578	95434	linear	dsDNAphage		MGYG000030701
	3300005529_36	3300005529.a:Ga0070741_10004252	132	1120	CALIN		3300011987_7	3300011987.a:Ga0120164_1000226	IME	15237	25185		3300002735_4	3300002735.a:BICA1a_1055747		3300005529_26	3300005529.a:Ga0070741_10003560	1	30	1	30577	linear	dsDNAphage		TARA_SAMEA2619907_METAG_PFHGNIIC	TARA_SAMEA2619907_MAG-scaffold_47	180028	181572	CALIN		TARA_SAMEA2620027_METAG_INFJHNCL	TARA_SAMEA2620027_MAG-scaffold_2	ICE	111300	131233		MALA_SAMN05422133_METAG_LICJKDFC	MALA_SAMN05422133_MAG-scaffold_78		TARA_SAMEA2619779_METAG_DEIPIGFH	TARA_SAMEA2619779_MAG-scaffold_12	2	58	962	54220	linear	dsDNAphage		MGYG000031934
	3300005529_36	3300005529.a:Ga0070741_10009402	315	1295	In0		3300012796_2	3300012796.a:Ga0160498_100003	IME	259710	272005		3300002735_4	3300002735.a:BICA1a_1101741		3300005529_29	3300005529.a:Ga0070741_10001274	20	40	23255	50287	linear	dsDNAphage		TARA_SAMEA2619907_METAG_PFHGNIIC	TARA_SAMEA2619907_MAG-scaffold_50	142433	145703	CALIN		TARA_SAMEA2620053_METAG_BEJKNPCG	TARA_SAMEA2620053_MAG-scaffold_10	ICE	111300	131233		MALA_SAMN05422133_METAG_LICJKDFC	MALA_SAMN05422133_MAG-scaffold_91		TARA_SAMEA2619779_METAG_DNGIFLGN	TARA_SAMEA2619779_MAG-scaffold_11	304	320	313642	331495	linear	dsDNAphage		MGYG000031934
	3300005529_36	3300005529.a:Ga0070741_10026689	621	2003	CALIN		3300012799_1	3300012799.a:Ga0160477_100022	ICE	22620	89203		3300002735_4	3300002735.a:BICA1a_1178266		3300005529_29	3300005529.a:Ga0070741_10010554	1	21	399	17396	linear	dsDNAphage		TARA_SAMEA2620947_METAG_FFJAAIEE	TARA_SAMEA2620947_MAG-scaffold_15	366921	367880	In0		TARA_SAMEA2620053_METAG_BEJKNPCG	TARA_SAMEA2620053_MAG-scaffold_1	ICE	240286	259960		MALA_SAMN05422149_METAG_CFOFNMIM	MALA_SAMN05422149_MAG-scaffold_105		TARA_SAMEA2619779_METAG_NNGPLAHL	TARA_SAMEA2619779_MAG-scaffold_2	304	356	371455	426857	linear	dsDNAphage		MGYG000033323
	3300005529_46	3300005529.a:Ga0070741_10000033	503560	504549	In0		3300012799_3	3300012799.a:Ga0160477_100004	IME	259710	272005		3300002735_4	3300002735.a:BICA1a_1184301		3300005529_32	3300005529.a:Ga0070741_10000096	153	170	179320	198779	linear	dsDNAphage		TARA_SAMEA2620947_METAG_FFJAAIEE	TARA_SAMEA2620947_MAG-scaffold_2	564	2990	CALIN		TARA_SAMEA2620097_METAG_AKFOENMH	TARA_SAMEA2620097_MAG-scaffold_3	IME	296017	308436		MALA_SAMN05422149_METAG_CFOFNMIM	MALA_SAMN05422149_MAG-scaffold_1138		TARA_SAMEA2619782_METAG_DJKHELNO	TARA_SAMEA2619782_MAG-scaffold_147	5	41	3293	40577	linear	dsDNAphage		MGYG000036354
	3300005529_78	3300005529.a:Ga0070741_10000001	167879	629284	CALIN		3300012801_3	3300012801.a:Ga0160485_100002	IME	259710	272005		3300005337_12	3300005337.a:Ga0070682_100000119		3300005529_34	3300005529.a:Ga0070741_10001122	8	43	8096	47943	linear	dsDNAphage		TARA_SAMEA2620980_METAG_GLODDDOJ	TARA_SAMEA2620980_MAG-scaffold_7	103422	103946	In0		TARA_SAMEA2620256_METAG_KDIHCGKE	TARA_SAMEA2620256_MAG-scaffold_9	IME	1908	33093		MALA_SAMN05422149_METAG_CFOFNMIM	MALA_SAMN05422149_MAG-scaffold_122		TARA_SAMEA2619791_METAG_PFJODIKN	TARA_SAMEA2619791_MAG-scaffold_4	649	700	764481	817235	linear	dsDNAphage		MGYG000036828
	3300005529_78	3300005529.a:Ga0070741_10000011	469804	471351	complete		3300012804_2	3300012804.a:Ga0160484_100003	IME	259710	272005		3300005337_7	3300005337.a:Ga0070682_100025074		3300005529_36	3300005529.a:Ga0070741_10000015	97	179	132397	201245	linear	dsDNAphage		TARA_SAMEA2621271_METAG_JBMDAMLJ	TARA_SAMEA2621271_MAG-scaffold_18	63736	70542	complete		TARA_SAMEA2620384_METAG_PFNFNGAP	TARA_SAMEA2620384_MAG-scaffold_19	ICE	111300	131233		MALA_SAMN05422149_METAG_CFOFNMIM	MALA_SAMN05422149_MAG-scaffold_1264		TARA_SAMEA2619815_METAG_NCFDDDLL	TARA_SAMEA2619815_MAG-scaffold_12	261	286	360990	381200	linear	dsDNAphage		MGYG000037218
	3300005529_78	3300005529.a:Ga0070741_10000151	246141	251831	CALIN		3300012808_8	3300012808.a:Ga0160502_100010	ICE	60315	111497		3300005529_26	3300005529.a:Ga0070741_10003650		3300005529_42	3300005529.a:Ga0070741_10000034	102	120	116217	135940	linear	dsDNAphage		TARA_SAMEA2621300_METAG_DIHNLLAF	TARA_SAMEA2621300_MAG-scaffold_23	4466	7255	complete		TARA_SAMEA2620384_METAG_PFNFNGAP	TARA_SAMEA2620384_MAG-scaffold_1	ICE	704469	724043		MALA_SAMN05422149_METAG_CFOFNMIM	MALA_SAMN05422149_MAG-scaffold_13078		TARA_SAMEA2619815_METAG_NCFDDDLL	TARA_SAMEA2619815_MAG-scaffold_147	42	59	62369	78440	linear	dsDNAphage		MGYG000037412
	3300005529_93	3300005529.a:Ga0070741_10000874	98225	99052	In0		3300012811_1	3300012811.a:Ga0160497_100002	IME	717987	730282		3300005529_26	3300005529.a:Ga0070741_10009257		3300005529_42	3300005529.a:Ga0070741_10000052	23	91	21464	81426	linear	dsDNAphage		TARA_SAMEA2621528_METAG_HFEPAIBP	TARA_SAMEA2621528_MAG-scaffold_129	23985	26650	CALIN		TARA_SAMEA2620663_METAG_DGNLPBJF	TARA_SAMEA2620663_MAG-scaffold_18	ICE	76654	96587		MALA_SAMN05422149_METAG_CFOFNMIM	MALA_SAMN05422149_MAG-scaffold_1378		TARA_SAMEA2619815_METAG_NCFDDDLL	TARA_SAMEA2619815_MAG-scaffold_18	1	21	3	56896	linear	dsDNAphage		MGYG000038024
	3300009566_5	3300009566.a:Ga0130025_1122923	47362	48318	In0		3300012816_1	3300012816.a:Ga0160495_100019	IME	164040	174024		3300005529_29	3300005529.a:Ga0070741_10000228		3300005529_43	3300005529.a:Ga0070741_10000016	458	483	480058	497476	linear	dsDNAphage		TARA_SAMEA2621528_METAG_HFEPAIBP	TARA_SAMEA2621528_MAG-scaffold_15	131619	139319	complete		TARA_SAMEA2620663_METAG_DGNLPBJF	TARA_SAMEA2620663_MAG-scaffold_1	ICE	240264	259938		MALA_SAMN05422149_METAG_CFOFNMIM	MALA_SAMN05422149_MAG-scaffold_141		TARA_SAMEA2619815_METAG_NCFDDDLL	TARA_SAMEA2619815_MAG-scaffold_397	43	59	62659	76247	linear	dsDNAphage		MGYG000039225
	3300010371_18	3300010371.a:Ga0134125_10000053	1643	2485	In0		3300012816_1	3300012816.a:Ga0160495_100025	IME	274171	284373		3300005529_29	3300005529.a:Ga0070741_10000383		3300005529_43	3300005529.a:Ga0070741_10000026	259	290	289060	317308	linear	dsDNAphage		TARA_SAMEA2621528_METAG_NHBNBOHN	TARA_SAMEA2621528_MAG-scaffold_3	119954	126409	complete		TARA_SAMEA2620663_METAG_MECILNPA	TARA_SAMEA2620663_MAG-scaffold_43	ICE	51051	84887		MALA_SAMN05422149_METAG_CFOFNMIM	MALA_SAMN05422149_MAG-scaffold_1413		TARA_SAMEA2619903_METAG_EBKKDKBB	TARA_SAMEA2619903_MAG-scaffold_103	79	89	74356	82708	linear	dsDNAphage		MGYG000043094
	3300010371_18	3300010371.a:Ga0134125_10000136	49063	52271	CALIN		3300012816_3	3300012816.a:Ga0160495_100039	IME	178529	188657		3300005529_29	3300005529.a:Ga0070741_10000855		3300005529_43	3300005529.a:Ga0070741_10000259	111	119	116238	120588	linear	dsDNAphage		TARA_SAMEA2621528_METAG_NHBNBOHN	TARA_SAMEA2621528_MAG-scaffold_47	150978	156043	complete		TARA_SAMEA2620812_METAG_BKOLJJCG	TARA_SAMEA2620812_MAG-scaffold_14	ICE	284609	307129		MALA_SAMN05422149_METAG_CFOFNMIM	MALA_SAMN05422149_MAG-scaffold_1461		TARA_SAMEA2619903_METAG_EBKKDKBB	TARA_SAMEA2619903_MAG-scaffold_48	84	155	88092	140871	linear	dsDNAphage		MGYG000043823
	3300010371_18	3300010371.a:Ga0134125_10001138	975	4343	CALIN		3300012816_3	3300012816.a:Ga0160495_100092	IME	77907	111760		3300005529_29	3300005529.a:Ga0070741_10000861		3300005529_43	3300005529.a:Ga0070741_10000443	1	33	2	30351	linear	dsDNAphage		TARA_SAMEA2621839_METAG_GAKBCGLM	TARA_SAMEA2621839_MAG-scaffold_7	2032	5456	CALIN		TARA_SAMEA2620812_METAG_BKOLJJCG	TARA_SAMEA2620812_MAG-scaffold_1	ICE	488467	593366		MALA_SAMN05422149_METAG_CFOFNMIM	MALA_SAMN05422149_MAG-scaffold_1615		TARA_SAMEA2619907_METAG_FNHKDGPB	TARA_SAMEA2619907_MAG-scaffold_12	310	327	303986	318306	linear	dsDNAphage		MGYG000044725
	3300010397_8	3300010397.a:Ga0134124_10000374	3956	7770	CALIN		3300012821_8	3300012821.a:Ga0160476_100039	IME	176136	186089		3300005529_29	3300005529.a:Ga0070741_10001069		3300005529_43	3300005529.a:Ga0070741_10001535	57	76	56211	69608	linear	dsDNAphage		TARA_SAMEA2622765_METAG_CKKHFEEO	TARA_SAMEA2622765_MAG-scaffold_3131	14970	15959	In0		TARA_SAMEA2620967_METAG_KPGBBEFO	TARA_SAMEA2620967_MAG-scaffold_26	ICE	111300	131233		MALA_SAMN05422149_METAG_CFOFNMIM	MALA_SAMN05422149_MAG-scaffold_175		TARA_SAMEA2619907_METAG_PFHGNIIC	TARA_SAMEA2619907_MAG-scaffold_28	70	90	68978	100124	linear	dsDNAphage		MGYG000046334
	3300010399_12	3300010399.a:Ga0134127_10000056	3162	6040	CALIN		3300012822_4	3300012822.a:Ga0160490_100055	IME	127311	140921		3300005529_29	3300005529.a:Ga0070741_10001094		3300005529_43	3300005529.a:Ga0070741_10012835	1	33	1	15010	linear	dsDNAphage		TARA_SAMEA2622765_METAG_DACAFNHL	TARA_SAMEA2622765_MAG-scaffold_128	127641	128636	In0		TARA_SAMEA2620967_METAG_KPGBBEFO	TARA_SAMEA2620967_MAG-scaffold_3	ICE	240279	259953		MALA_SAMN05422149_METAG_CFOFNMIM	MALA_SAMN05422149_MAG-scaffold_179		TARA_SAMEA2619907_METAG_PFHGNIIC	TARA_SAMEA2619907_MAG-scaffold_4	103	224	118799	221318	linear	dsDNAphage		MGYG000047089
	3300011987_7	3300011987.a:Ga0120164_1000006	168854	172438	CALIN		3300012822_4	3300012822.a:Ga0160490_100180	IME	2612	12421		3300005529_29	3300005529.a:Ga0070741_10001267		3300006176_16	3300006176.a:Ga0070765_100000012	120	146	113426	130614	linear	dsDNAphage		TARA_SAMEA2622765_METAG_DACAFNHL	TARA_SAMEA2622765_MAG-scaffold_195	3	104359	CALIN		TARA_SAMEA2621010_METAG_EEBADEOH	TARA_SAMEA2621010_MAG-scaffold_1	ICE	240279	259953		MALA_SAMN05422149_METAG_CFOFNMIM	MALA_SAMN05422149_MAG-scaffold_180		TARA_SAMEA2619907_METAG_PFHGNIIC	TARA_SAMEA2619907_MAG-scaffold_50	123	220	142962	218342	linear	dsDNAphage		MGYG000048577
	3300012796_5	3300012796.a:Ga0160498_100008	93142	101804	complete		3300012826_6	3300012826.a:Ga0160492_100025	ICE	100795	181882		3300005529_29	3300005529.a:Ga0070741_10001269		3300009566_26	3300009566.a:Ga0130025_1001203	1	14	2	12922	linear	dsDNAphage		TARA_SAMEA2622765_METAG_DACAFNHL	TARA_SAMEA2622765_MAG-scaffold_79403	89	1775	CALIN		TARA_SAMEA2621010_METAG_EEBADEOH	TARA_SAMEA2621010_MAG-scaffold_21	ICE	76165	96098		MALA_SAMN05422149_METAG_CFOFNMIM	MALA_SAMN05422149_MAG-scaffold_188		TARA_SAMEA2619992_METAG_MLOOJNKA	TARA_SAMEA2619992_MAG-scaffold_5	256	343	269538	342536	linear	dsDNAphage		MGYG000048755
	3300012796_5	3300012796.a:Ga0160498_100055	122625	124313	CALIN		3300012826_7	3300012826.a:Ga0160492_100005	IME	535792	545745		3300005529_29	3300005529.a:Ga0070741_10001502		3300009566_26	3300009566.a:Ga0130025_1022380	1	20	3	12072	linear	dsDNAphage		TARA_SAMEA2622765_METAG_DACAFNHL	TARA_SAMEA2622765_MAG-scaffold_82594	108	1697	CALIN		TARA_SAMEA2621033_METAG_MAHHHCDM	TARA_SAMEA2621033_MAG-scaffold_1	ICE	240279	259953		MALA_SAMN05422149_METAG_CFOFNMIM	MALA_SAMN05422149_MAG-scaffold_215		TARA_SAMEA2620014_METAG_DOLHMFNI	TARA_SAMEA2620014_MAG-scaffold_3	232	248	244566	262419	linear	dsDNAphage		MGYG000051934
	3300012804_3	3300012804.a:Ga0160484_100015	319797	329558	complete		3300012827_4	3300012827.a:Ga0160462_100002	ICE	790363	846053		3300005529_29	3300005529.a:Ga0070741_10001710		3300009566_26	3300009566.a:Ga0130025_1024359	17	25	19661	25722	linear	dsDNAphage		TARA_SAMEA2622843_METAG_HAMAJGDK	TARA_SAMEA2622843_MAG-scaffold_36	348	1490	In0		TARA_SAMEA2621033_METAG_MAHHHCDM	TARA_SAMEA2621033_MAG-scaffold_33	ICE	111300	131233		MALA_SAMN05422149_METAG_CFOFNMIM	MALA_SAMN05422149_MAG-scaffold_2173		TARA_SAMEA2620039_METAG_DCIGMOMO	TARA_SAMEA2620039_MAG-scaffold_5	183	253	179175	240196	linear	dsDNAphage		MGYG000053891
	3300012804_3	3300012804.a:Ga0160484_100057	13755	15202	CALIN		3300012827_4	3300012827.a:Ga0160462_100004	IME	387841	402567		3300005529_29	3300005529.a:Ga0070741_10001782		3300009566_26	3300009566.a:Ga0130025_1085668	1	43	1	27108	linear	dsDNAphage		TARA_SAMEA2622843_METAG_HAMAJGDK	TARA_SAMEA2622843_MAG-scaffold_602	10911	11921	In0		TARA_SAMEA2621232_METAG_FIFLKHND	TARA_SAMEA2621232_MAG-scaffold_12	ICE	63453	114888		MALA_SAMN05422149_METAG_CFOFNMIM	MALA_SAMN05422149_MAG-scaffold_2638		TARA_SAMEA2620053_METAG_BEJKNPCG	TARA_SAMEA2620053_MAG-scaffold_1	916	934	949472	968838	linear	dsDNAphage		MGYG000055528
	3300012811_2	3300012811.a:Ga0160497_100007	489841	499602	complete		3300012830_6	3300012830.a:Ga0160503_100073	IME	1983	10407		3300005529_29	3300005529.a:Ga0070741_10001802		3300009566_7	3300009566.a:Ga0130025_1055817	2	29	1768	23754	linear	dsDNAphage		TARA_SAMEA2622852_METAG_GODPGMHP	TARA_SAMEA2622852_MAG-scaffold_2	591217	596102	CALIN		TARA_SAMEA2621232_METAG_FIFLKHND	TARA_SAMEA2621232_MAG-scaffold_3	ICE	815364	834351		MALA_SAMN05422149_METAG_CFOFNMIM	MALA_SAMN05422149_MAG-scaffold_31		TARA_SAMEA2620256_METAG_KDIHCGKE	TARA_SAMEA2620256_MAG-scaffold_10	48	101	44535	90010	linear	dsDNAphage		MGYG000057092
	3300012811_2	3300012811.a:Ga0160497_100054	13755	15202	CALIN		3300012833_6	3300012833.a:Ga0160489_100054	IME	10794	42281		3300005529_29	3300005529.a:Ga0070741_10002229		3300009824_14	3300009824.a:Ga0116219_10000001	101	123	102812	120132	linear	dsDNAphage		TARA_SAMEA2623403_METAG_NKDDHBPN	TARA_SAMEA2623403_MAG-scaffold_13	87016	91901	CALIN		TARA_SAMEA2621242_METAG_DFHNPMGP	TARA_SAMEA2621242_MAG-scaffold_24	IME	151473	155171		MALA_SAMN05422149_METAG_CFOFNMIM	MALA_SAMN05422149_MAG-scaffold_34		TARA_SAMEA2620256_METAG_KDIHCGKE	TARA_SAMEA2620256_MAG-scaffold_5	149	162	149795	161833	linear	dsDNAphage		MGYG000057092
	3300012821_4	3300012821.a:Ga0160476_100016	319797	329558	complete		3300012838_1	3300012838.a:Ga0160463_100004	IME	486745	499144		3300005529_29	3300005529.a:Ga0070741_10003095		3300010371_41	3300010371.a:Ga0134125_10000004	362	393	433119	467197	linear	dsDNAphage		TARA_SAMEA4396489_METAG_OFBBDPAO	TARA_SAMEA4396489_MAG-scaffold_531	2396	4723	CALIN		TARA_SAMEA2621242_METAG_IEOMPJEB	TARA_SAMEA2621242_MAG-scaffold_1	IME	598536	628890		MALA_SAMN05422149_METAG_CFOFNMIM	MALA_SAMN05422149_MAG-scaffold_3824		TARA_SAMEA2620256_METAG_KDIHCGKE	TARA_SAMEA2620256_MAG-scaffold_5	61	89	60663	88905	linear	dsDNAphage		MGYG000057174
	3300012821_4	3300012821.a:Ga0160476_100067	13755	15202	CALIN		3300012842_1	3300012842.a:Ga0160481_100053	IME	164040	174024		3300005529_29	3300005529.a:Ga0070741_10003449		3300010371_41	3300010371.a:Ga0134125_10040554	1	3	154	5185	linear	dsDNAphage		TARA_SAMEA4396941_METAG_GBOJPBHF	TARA_SAMEA4396941_MAG-scaffold_29	17798	96220	CALIN		TARA_SAMEA2621300_METAG_DIHNLLAF	TARA_SAMEA2621300_MAG-scaffold_23	IME	345218	356475		MALA_SAMN05422149_METAG_CFOFNMIM	MALA_SAMN05422149_MAG-scaffold_395		TARA_SAMEA2620384_METAG_KNFDGPKC	TARA_SAMEA2620384_MAG-scaffold_249	26	33	33146	38390	linear	dsDNAphage		MGYG000057582
	3300012826_8	3300012826.a:Ga0160492_100003	434716	443364	complete		3300012842_1	3300012842.a:Ga0160481_100055	IME	161833	172035		3300005529_29	3300005529.a:Ga0070741_10003738		3300010397_8	3300010397.a:Ga0134124_10000003	13	31	42494	63604	linear	dsDNAphage		TARA_SAMEA4397023_METAG_CDAJJLGH	TARA_SAMEA4397023_MAG-scaffold_82	15	251086	complete		TARA_SAMEA2621528_METAG_HFEPAIBP	TARA_SAMEA2621528_MAG-scaffold_151	IME	68207	87497		MALA_SAMN05422149_METAG_CFOFNMIM	MALA_SAMN05422149_MAG-scaffold_4237		TARA_SAMEA2620384_METAG_KNFDGPKC	TARA_SAMEA2620384_MAG-scaffold_36	61	89	60647	88889	linear	dsDNAphage		MGYG000058061
	3300012826_8	3300012826.a:Ga0160492_100023	122625	124313	CALIN		3300012842_2	3300012842.a:Ga0160481_100043	IME	178529	188657		3300005529_29	3300005529.a:Ga0070741_10004032		3300010397_8	3300010397.a:Ga0134124_10000013	5	59	3637	55464	linear	dsDNAphage		TARA_SAMEA4397118_METAG_AANKMKOK	TARA_SAMEA4397118_MAG-scaffold_66	359182	360114	In0		TARA_SAMEA2621528_METAG_HFEPAIBP	TARA_SAMEA2621528_MAG-scaffold_36	IME	92216	129567		MALA_SAMN05422149_METAG_CFOFNMIM	MALA_SAMN05422149_MAG-scaffold_433		TARA_SAMEA2620384_METAG_KNFDGPKC	TARA_SAMEA2620384_MAG-scaffold_47	50	105	45685	92139	linear	dsDNAphage		MGYG000060243
	3300012838_9	3300012838.a:Ga0160463_100003	434716	443364	complete		3300012842_2	3300012842.a:Ga0160481_100107	IME	77907	111760		3300005529_29	3300005529.a:Ga0070741_10005370		3300010397_8	3300010397.a:Ga0134124_10000018	37	48	90874	98587	linear	dsDNAphage		TARA_SAMEA4397118_METAG_KDNGICHC	TARA_SAMEA4397118_MAG-scaffold_1070	49523	51970	CALIN		TARA_SAMEA2621564_METAG_GKALJALI	TARA_SAMEA2621564_MAG-scaffold_1	ICE	487221	561934		MALA_SAMN05422149_METAG_CFOFNMIM	MALA_SAMN05422149_MAG-scaffold_462		TARA_SAMEA2620384_METAG_PFNFNGAP	TARA_SAMEA2620384_MAG-scaffold_1	1	18	99	18629	linear	dsDNAphage		MGYG000063343
	3300012838_9	3300012838.a:Ga0160463_100026	122625	124313	CALIN		3300012843_4	3300012843.a:Ga0160474_100002	IME	768740	783466		3300005529_29	3300005529.a:Ga0070741_10006621		3300010397_8	3300010397.a:Ga0134124_10000139	11	20	11781	20416	linear	dsDNAphage		TARA_SAMEA4397118_METAG_KDNGICHC	TARA_SAMEA4397118_MAG-scaffold_171	54913	61455	complete		TARA_SAMEA2621564_METAG_GKALJALI	TARA_SAMEA2621564_MAG-scaffold_3	ICE	292028	366056		MALA_SAMN05422149_METAG_CFOFNMIM	MALA_SAMN05422149_MAG-scaffold_472		TARA_SAMEA2620663_METAG_DGNLPBJF	TARA_SAMEA2620663_MAG-scaffold_1	915	931	949374	967227	linear	dsDNAphage		MGYG000066015
	3300012844_10	3300012844.a:Ga0160475_100002	269999	278647	complete		3300012843_4	3300012843.a:Ga0160474_100008	ICE	397305	452995		3300005529_29	3300005529.a:Ga0070741_10007417		3300010399_20	3300010399.a:Ga0134127_10000015	194	205	205966	222745	linear	dsDNAphage		TARA_SAMEA4397118_METAG_KDNGICHC	TARA_SAMEA4397118_MAG-scaffold_1900	33113	34645	CALIN		TARA_SAMEA2621564_METAG_GKALJALI	TARA_SAMEA2621564_MAG-scaffold_4	ICE	515893	594641		MALA_SAMN05422149_METAG_CFOFNMIM	MALA_SAMN05422149_MAG-scaffold_48		TARA_SAMEA2620666_METAG_GIDMECPM	TARA_SAMEA2620666_MAG-scaffold_13	156	192	193625	229049	linear	dsDNAphage		MGYG000067802
	3300012844_10	3300012844.a:Ga0160475_100022	122625	124313	CALIN		3300012844_5	3300012844.a:Ga0160475_100008	ICE	11796	48956		3300005529_29	3300005529.a:Ga0070741_10007786		3300011244_1	3300011244.a:Ga0137483_100014	9	45	4234	43860	linear	dsDNAphage		TARA_SAMEA4397118_METAG_KDNGICHC	TARA_SAMEA4397118_MAG-scaffold_203	198315	202220	CALIN		TARA_SAMEA2621839_METAG_GAKBCGLM	TARA_SAMEA2621839_MAG-scaffold_742	IME	1755	20506		MALA_SAMN05422149_METAG_CFOFNMIM	MALA_SAMN05422149_MAG-scaffold_52		TARA_SAMEA2620824_METAG_GEJHHNAG	TARA_SAMEA2620824_MAG-scaffold_49	51	71	53434	80316	linear	dsDNAphage		MGYG000068386
	3300012878_5	3300012878.a:Ga0160439_1000023	64	189885	complete		3300012844_5	3300012844.a:Ga0160475_100010	IME	80011	95105		3300005529_29	3300005529.a:Ga0070741_10007789		3300011987_7	3300011987.a:Ga0120164_1000014	75	85	85905	96085	linear	dsDNAphage		TARA_SAMEA4397118_METAG_KDNGICHC	TARA_SAMEA4397118_MAG-scaffold_3538	3	1034	In0		TARA_SAMEA2622568_METAG_BPIONGFC	TARA_SAMEA2622568_MAG-scaffold_318	IME	21855	26088		MALA_SAMN05422149_METAG_CFOFNMIM	MALA_SAMN05422149_MAG-scaffold_631		TARA_SAMEA2620967_METAG_KPGBBEFO	TARA_SAMEA2620967_MAG-scaffold_3	912	928	949465	967318	linear	dsDNAphage		MGYG000071612
	3300012878_5	3300012878.a:Ga0160439_1000025	11817	12734	CALIN		3300012859_10	3300012859.a:Ga0160482_100009	IME	74617	86356		3300005529_29	3300005529.a:Ga0070741_10008373		3300012796_1	3300012796.a:Ga0160498_100010	85	149	93883	155873	linear	dsDNAphage		TARA_SAMEA4397118_METAG_KDNGICHC	TARA_SAMEA4397118_MAG-scaffold_49	194132	198127	CALIN		TARA_SAMEA2622657_METAG_LCCHJHGG	TARA_SAMEA2622657_MAG-scaffold_7	ICE	24464	113226		MALA_SAMN05422149_METAG_CFOFNMIM	MALA_SAMN05422149_MAG-scaffold_65		TARA_SAMEA2620967_METAG_MHNHOBDL	TARA_SAMEA2620967_MAG-scaffold_6	505	582	518451	575599	linear	dsDNAphage		MGYG000071956
	3300012878_5	3300012878.a:Ga0160439_1000034	1	158528	CALIN		3300012859_6	3300012859.a:Ga0160482_100050	IME	32568	48295		3300005529_29	3300005529.a:Ga0070741_10010102		3300012796_2	3300012796.a:Ga0160498_100006	333	380	400817	434077	linear	dsDNAphage		TARA_SAMEA4397215_METAG_ANPJLKOM	TARA_SAMEA4397215_MAG-scaffold_3	48193	55249	complete		TARA_SAMEA2622765_METAG_OGNPIJOJ	TARA_SAMEA2622765_MAG-scaffold_13	IME	311221	316580		MALA_SAMN05422149_METAG_CFOFNMIM	MALA_SAMN05422149_MAG-scaffold_7443		TARA_SAMEA2620967_METAG_MHNHOBDL	TARA_SAMEA2620967_MAG-scaffold_79	79	89	74356	82708	linear	dsDNAphage		MGYG000072766
	3300012878_5	3300012878.a:Ga0160439_1000189	41671	44109	CALIN		3300012859_8	3300012859.a:Ga0160482_100072	IME	73030	77316		3300005529_29	3300005529.a:Ga0070741_10010688		3300012796_2	3300012796.a:Ga0160498_100140	1	49	61	37367	linear	dsDNAphage		TARA_SAMEA4397215_METAG_FMKFHFFL	TARA_SAMEA4397215_MAG-scaffold_125	76	3761	CALIN		TARA_SAMEA2622765_METAG_OGNPIJOJ	TARA_SAMEA2622765_MAG-scaffold_2426	IME	12291	20052		MALA_SAMN05422149_METAG_CFOFNMIM	MALA_SAMN05422149_MAG-scaffold_768		TARA_SAMEA2621010_METAG_EEBADEOH	TARA_SAMEA2621010_MAG-scaffold_1	913	929	949521	967374	linear	dsDNAphage		MGYG000072893
	3300012943_17	3300012943.a:Ga0164241_10000015	7373	8266	In0		3300012860_8	3300012860.a:Ga0160496_1000044	IME	92760	99012		3300005529_29	3300005529.a:Ga0070741_10010931		3300012796_5	3300012796.a:Ga0160498_100026	38	116	35940	96833	linear	dsDNAphage		TARA_SAMEA4397215_METAG_FMKFHFFL	TARA_SAMEA4397215_MAG-scaffold_63	185529	190088	CALIN		TARA_SAMEA2622822_METAG_LGBPLJON	TARA_SAMEA2622822_MAG-scaffold_12	IME	57086	60066		MALA_SAMN05422149_METAG_CFOFNMIM	MALA_SAMN05422149_MAG-scaffold_771		TARA_SAMEA2621033_METAG_MAHHHCDM	TARA_SAMEA2621033_MAG-scaffold_1	912	928	949474	967327	linear	dsDNAphage		MGYG000073040
	3300012943_17	3300012943.a:Ga0164241_10027534	1133	4180	CALIN		3300012862_12	3300012862.a:Ga0160483_1000006	IME	74617	86356		3300005529_29	3300005529.a:Ga0070741_10013245		3300012799_1	3300012799.a:Ga0160477_100022	1	71	3	71424	linear	dsDNAphage		TARA_SAMEA4397215_METAG_FMKFHFFL	TARA_SAMEA4397215_MAG-scaffold_84	170721	172194	CALIN		TARA_SAMEA2622823_METAG_IEILDKPM	TARA_SAMEA2622823_MAG-scaffold_69	IME	45385	53699		MALA_SAMN05422149_METAG_CFOFNMIM	MALA_SAMN05422149_MAG-scaffold_788		TARA_SAMEA2621085_METAG_NCMAHLFL	TARA_SAMEA2621085_MAG-scaffold_34	1	23	51	16657	linear	dsDNAphage		MGYG000077248
	3300012943_23	3300012943.a:Ga0164241_10000088	91372	93790	CALIN		3300012862_15	3300012862.a:Ga0160483_1000042	IME	92760	99012		3300005529_29	3300005529.a:Ga0070741_10014964		3300012799_3	3300012799.a:Ga0160477_100009	227	260	309666	338475	linear	dsDNAphage		TARA_SAMEA4397215_METAG_FMKFHFFL	TARA_SAMEA4397215_MAG-scaffold_874	297	1268	In0		TARA_SAMEA2622823_METAG_KBDJACKE	TARA_SAMEA2622823_MAG-scaffold_18	IME	154851	201130		MALA_SAMN05422149_METAG_CFOFNMIM	MALA_SAMN05422149_MAG-scaffold_791		TARA_SAMEA2621099_METAG_IDGDEHDE	TARA_SAMEA2621099_MAG-scaffold_3	338	476	345549	478474	linear	dsDNAphage		MGYG000081345
	3300012943_23	3300012943.a:Ga0164241_10000110	169459	172939	CALIN		3300012862_4	3300012862.a:Ga0160483_1000046	IME	1983	10407		3300005529_29	3300005529.a:Ga0070741_10016148		3300012799_3	3300012799.a:Ga0160477_100009	310	321	399103	411654	linear	dsDNAphage		TARA_SAMEA4397215_METAG_FMKFHFFL	TARA_SAMEA4397215_MAG-scaffold_91	274	1248	In0		TARA_SAMEA2622843_METAG_HAMAJGDK	TARA_SAMEA2622843_MAG-scaffold_15	IME	18004	23293		MALA_SAMN05422149_METAG_CFOFNMIM	MALA_SAMN05422149_MAG-scaffold_813		TARA_SAMEA2621101_METAG_DBKIAPDD	TARA_SAMEA2621101_MAG-scaffold_1	384	457	389913	458906	linear	dsDNAphage		MGYG000081450
	3300012943_23	3300012943.a:Ga0164241_10000112	170948	175447	complete		3300012862_7	3300012862.a:Ga0160483_1000030	IME	44178	48550		3300005529_29	3300005529.a:Ga0070741_10017475		3300012799_3	3300012799.a:Ga0160477_100016	333	380	400817	434077	linear	dsDNAphage		TARA_SAMEA4397215_METAG_KLMFFEGC	TARA_SAMEA4397215_MAG-scaffold_107	141488	142762	CALIN		TARA_SAMEA2622901_METAG_NNLDCDAA	TARA_SAMEA2622901_MAG-scaffold_1199	IME	5346	8144		MALA_SAMN05422149_METAG_CFOFNMIM	MALA_SAMN05422149_MAG-scaffold_823		TARA_SAMEA2621242_METAG_DFHNPMGP	TARA_SAMEA2621242_MAG-scaffold_311	17	31	17693	28898	linear	dsDNAphage		MGYG000083501
	3300012943_23	3300012943.a:Ga0164241_10000980	6584	12050	CALIN		3300012865_2	3300012865.a:Ga0160449_1000003	ICE	315772	361290		3300005529_29	3300005529.a:Ga0070741_10017888		3300012799_3	3300012799.a:Ga0160477_100127	1	49	61	37367	linear	dsDNAphage		TARA_SAMEA4397215_METAG_KLMFFEGC	TARA_SAMEA4397215_MAG-scaffold_39	192257	194562	CALIN		TARA_SAMEA2623059_METAG_NKGMGDCP	TARA_SAMEA2623059_MAG-scaffold_191	ICE	1955	22799		MALA_SAMN05422149_METAG_CFOFNMIM	MALA_SAMN05422149_MAG-scaffold_8269		TARA_SAMEA2621242_METAG_DFHNPMGP	TARA_SAMEA2621242_MAG-scaffold_44	160	176	166531	181059	linear	dsDNAphage		MGYG000083733
	3300012943_26	3300012943.a:Ga0164241_10000131	177579	180634	complete		3300012865_2	3300012865.a:Ga0160449_1000007	IME	12461	24860		3300005529_29	3300005529.a:Ga0070741_10018597		3300012799_5	3300012799.a:Ga0160477_100002	332	343	376030	385732	linear	dsDNAphage		TARA_SAMEA4397215_METAG_KLMFFEGC	TARA_SAMEA4397215_MAG-scaffold_895	53331	55503	CALIN		TARA_SAMEA2623155_METAG_NCIMLOCE	TARA_SAMEA2623155_MAG-scaffold_1173	IME	16090	19542		MALA_SAMN05422149_METAG_CFOFNMIM	MALA_SAMN05422149_MAG-scaffold_8580		TARA_SAMEA2622568_METAG_BPIONGFC	TARA_SAMEA2622568_MAG-scaffold_146	56	61	68335	73652	linear	dsDNAphage		MGYG000084339
	3300012943_32	3300012943.a:Ga0164241_10000018	459616	460611	In0		3300012879_10	3300012879.a:Ga0160504_1000062	IME	92760	99012		3300005529_29	3300005529.a:Ga0070741_10019823		3300012801_1	3300012801.a:Ga0160485_100006	398	456	432022	482908	linear	dsDNAphage		TARA_SAMEA4397215_METAG_KLMFFEGC	TARA_SAMEA4397215_MAG-scaffold_95	98481	105315	CALIN		TARA_SAMEA2623327_METAG_IJMHDOJN	TARA_SAMEA2623327_MAG-scaffold_77	IME	16623	65740		MALA_SAMN05422149_METAG_CFOFNMIM	MALA_SAMN05422149_MAG-scaffold_982		TARA_SAMEA2622656_METAG_BNJAAKAE	TARA_SAMEA2622656_MAG-scaffold_711	1	34	1	23963	linear	dsDNAphage		MGYG000084601
	3300012943_32	3300012943.a:Ga0164241_10000037	114	11112	complete		3300012921_10	3300012921.a:Ga0164290_1000085	IME	12814	25120		3300005529_29	3300005529.a:Ga0070741_10021568		3300012801_3	3300012801.a:Ga0160485_100004	227	260	309666	338475	linear	dsDNAphage		TARA_SAMEA4397215_METAG_MLOIMAMC	TARA_SAMEA4397215_MAG-scaffold_7	17798	96220	CALIN		TARA_SAMEA2623463_METAG_KOBBDBJG	TARA_SAMEA2623463_MAG-scaffold_41	IME	110658	125711		MALA_SAMN05422149_METAG_FHIEBIKM	MALA_SAMN05422149_MAG-scaffold_13362		TARA_SAMEA2622656_METAG_BNJAAKAE	TARA_SAMEA2622656_MAG-scaffold_855	12	26	10756	21404	linear	dsDNAphage		MGYG000085184
	3300012943_32	3300012943.a:Ga0164241_10000290	3	106746	CALIN		3300012921_10	3300012921.a:Ga0164290_1000854	IME	11677	25153		3300005529_29	3300005529.a:Ga0070741_10040999		3300012801_3	3300012801.a:Ga0160485_100004	310	321	399103	411654	linear	dsDNAphage		TARA_SAMEA4397255_METAG_GJHMOECD	TARA_SAMEA4397255_MAG-scaffold_6	495391	573813	complete		TARA_SAMEA2623649_METAG_JMAILDDC	TARA_SAMEA2623649_MAG-scaffold_177	ICE	25030	64799		MALA_SAMN05422149_METAG_FHIEBIKM	MALA_SAMN05422149_MAG-scaffold_4079		TARA_SAMEA2622667_METAG_BMCGBAMJ	TARA_SAMEA2622667_MAG-scaffold_15	25	57	24418	60564	linear	dsDNAphage		MGYG000085828
	3300012943_32	3300012943.a:Ga0164241_10001556	21209	27558	CALIN		3300012921_12	3300012921.a:Ga0164290_1000401	IME	111240	138975		3300005529_29	3300005529.a:Ga0070741_10042594		3300012801_3	3300012801.a:Ga0160485_100010	333	380	400817	434077	linear	dsDNAphage		TARA_SAMEA4397295_METAG_NOICPOFE	TARA_SAMEA4397295_MAG-scaffold_13	216131	217426	In0		TARA_SAMEA2623649_METAG_JMAILDDC	TARA_SAMEA2623649_MAG-scaffold_51	IME	92077	99549		MALA_SAMN05422168_METAG_GOCFBEKE	MALA_SAMN05422168_METAG-scaffold_5		TARA_SAMEA2622667_METAG_BMCGBAMJ	TARA_SAMEA2622667_MAG-scaffold_22	176	185	174185	191241	linear	dsDNAphage		MGYG000088174
	3300012943_33	3300012943.a:Ga0164241_10001165	2	23679	CALIN		3300012921_12	3300012921.a:Ga0164290_1000947	IME	56609	61069		3300005529_29	3300005529.a:Ga0070741_10057879		3300012801_3	3300012801.a:Ga0160485_100140	1	49	61	37367	linear	dsDNAphage		TARA_SAMEA4397295_METAG_NOICPOFE	TARA_SAMEA4397295_MAG-scaffold_50	32730	38024	CALIN		TARA_SAMEA2623649_METAG_JMAILDDC	TARA_SAMEA2623649_MAG-scaffold_61	IME	90120	107112		MALA_SAMN05422168_METAG_GOCFBEKE	MALA_SAMN05422168_METAG-scaffold_6		TARA_SAMEA2622685_METAG_MIMJIFFD	TARA_SAMEA2622685_MAG-scaffold_492	2	36	1753	35272	linear	dsDNAphage		MGYG000088502
	3300012943_33	3300012943.a:Ga0164241_10008101	6092	8795	CALIN		3300012921_19	3300012921.a:Ga0164290_1001197	IME	30131	40790		3300005529_32	3300005529.a:Ga0070741_10052352		3300012804_1	3300012804.a:Ga0160484_100020	1	73	3	58327	linear	dsDNAphage		TARA_SAMEA4397295_METAG_NOICPOFE	TARA_SAMEA4397295_MAG-scaffold_725	27500	29427	CALIN		TARA_SAMEA4396489_METAG_DJIFJGEM	TARA_SAMEA4396489_MAG-scaffold_103	IME	270343	274138		MALA_SAMN05422168_METAG_GOCFBEKE	MALA_SAMN05422168_METAG-scaffold_7		TARA_SAMEA2622685_METAG_MIMJIFFD	TARA_SAMEA2622685_MAG-scaffold_60	133	143	159211	169918	linear	dsDNAphage		MGYG000089228
	3300013017_2	3300013017.a:Ga0163227_100191	15130	17959	CALIN		3300012921_28	3300012921.a:Ga0164290_1000099	IME	93600	130780		3300005529_34	3300005529.a:Ga0070741_10018224		3300012804_2	3300012804.a:Ga0160484_100004	227	260	309822	338631	linear	dsDNAphage		TARA_SAMEA4397295_METAG_PBBIIDLA	TARA_SAMEA4397295_MAG-scaffold_118	9	252835	complete		TARA_SAMEA4396489_METAG_DJIFJGEM	TARA_SAMEA4396489_MAG-scaffold_291	IME	20971	40692		TARA_SAMEA2591122_METAG_ABCJNOCC	TARA_SAMEA2591122_MAG-scaffold_106		TARA_SAMEA2622685_METAG_NEJJHIOK	TARA_SAMEA2622685_MAG-scaffold_32	114	139	125995	156202	linear	dsDNAphage		MGYG000089969
	3300013427_3	3300013427.a:Ga0120106_1000050	119600	126770	CALIN		3300012921_29	3300012921.a:Ga0164290_1000117	IME	27540	39308		3300005529_34	3300005529.a:Ga0070741_10029777		3300012804_2	3300012804.a:Ga0160484_100004	310	321	399259	411810	linear	dsDNAphage		TARA_SAMEA4397295_METAG_PBBIIDLA	TARA_SAMEA4397295_MAG-scaffold_27	475703	479672	CALIN		TARA_SAMEA4396489_METAG_DJIFJGEM	TARA_SAMEA4396489_MAG-scaffold_671	ICE	29710	70368		TARA_SAMEA2591122_METAG_ABCJNOCC	TARA_SAMEA2591122_MAG-scaffold_12032		TARA_SAMEA2622690_METAG_KGFPAGGC	TARA_SAMEA2622690_MAG-scaffold_6495	1	17	2	12114	linear	dsDNAphage		MGYG000089969
	3300013427_3	3300013427.a:Ga0120106_1000294	26819	27364	In0		3300012921_36	3300012921.a:Ga0164290_1000460	ICE	51630	97176		3300005529_36	3300005529.a:Ga0070741_10024017		3300012804_2	3300012804.a:Ga0160484_100008	333	380	400817	434077	linear	dsDNAphage		TARA_SAMEA4397295_METAG_PBBIIDLA	TARA_SAMEA4397295_MAG-scaffold_982	554	1366	CALIN		TARA_SAMEA4396489_METAG_OCBFFKCH	TARA_SAMEA4396489_MAG-scaffold_29	IME	487393	500439		TARA_SAMEA2591122_METAG_ABCJNOCC	TARA_SAMEA2591122_MAG-scaffold_1601		TARA_SAMEA2622710_METAG_IJOAKNPJ	TARA_SAMEA2622710_MAG-scaffold_171	35	42	43843	50416	linear	dsDNAphage		MGYG000089972
	3300015061_1	3300015061.a:Ga0167635_100003	34846	42711	CALIN		3300012921_36	3300012921.a:Ga0164290_1000561	ICE	20764	81817		3300005529_42	3300005529.a:Ga0070741_10035486		3300012804_2	3300012804.a:Ga0160484_100160	1	49	61	37367	linear	dsDNAphage		TARA_SAMEA4397295_METAG_PFFAEIFD	TARA_SAMEA4397295_MAG-scaffold_242	148660	152192	complete		TARA_SAMEA4396489_METAG_OFBBDPAO	TARA_SAMEA4396489_MAG-scaffold_433	IME	58488	89357		TARA_SAMEA2591122_METAG_ABCJNOCC	TARA_SAMEA2591122_MAG-scaffold_2402		TARA_SAMEA2622710_METAG_IJOAKNPJ	TARA_SAMEA2622710_MAG-scaffold_352	1	87	3	74656	linear	dsDNAphage		MGYG000089972
	3300015061_1	3300015061.a:Ga0167635_100013	53766	54912	CALIN		3300012940_45	3300012940.a:Ga0164243_10000097	ICE	4882	25494		3300005529_43	3300005529.a:Ga0070741_10034386		3300012804_3	3300012804.a:Ga0160484_100044	61	144	67035	138704	linear	dsDNAphage		TARA_SAMEA4397330_METAG_BLFPNKCK	TARA_SAMEA4397330_MAG-scaffold_18	155416	293252	In0		TARA_SAMEA4396489_METAG_OFBBDPAO	TARA_SAMEA4396489_MAG-scaffold_890	IME	9518	57139		TARA_SAMEA2591122_METAG_ABCJNOCC	TARA_SAMEA2591122_MAG-scaffold_2605		TARA_SAMEA2622716_METAG_KANLKIKK	TARA_SAMEA2622716_MAG-scaffold_334	1	94	1	82227	linear	dsDNAphage		MGYG000091112
	3300015061_1	3300015061.a:Ga0167635_100016	51006	53408	CALIN		3300012943_23	3300012943.a:Ga0164241_10000112	ICE	147304	171913		3300005529_46	3300005529.a:Ga0070741_10000225		3300012804_3	3300012804.a:Ga0160484_100049	1	118	213	98201	linear	dsDNAphage		TARA_SAMEA4397330_METAG_MGNNFKFN	TARA_SAMEA4397330_MAG-scaffold_104	2599	5717	complete		TARA_SAMEA4396515_METAG_MAOJNANK	TARA_SAMEA4396515_MAG-scaffold_30	IME	90525	103797		TARA_SAMEA2591122_METAG_ABCJNOCC	TARA_SAMEA2591122_MAG-scaffold_26899		TARA_SAMEA2622733_METAG_EOLHBMEN	TARA_SAMEA2622733_MAG-scaffold_51	78	129	70494	117327	linear	dsDNAphage		MGYG000091112
	3300015061_1	3300015061.a:Ga0167635_100017	8184	12523	CALIN		3300012943_24	3300012943.a:Ga0164241_10000004	ICE	381574	409844		3300005529_93	3300005529.a:Ga0070741_10011365		3300012808_2	3300012808.a:Ga0160502_100054	3	51	2638	58786	linear	dsDNAphage		TARA_SAMEA4397330_METAG_MGNNFKFN	TARA_SAMEA4397330_MAG-scaffold_26	200503	204615	CALIN		TARA_SAMEA4396941_METAG_GBOJPBHF	TARA_SAMEA4396941_MAG-scaffold_280	IME	107593	129378		TARA_SAMEA2591122_METAG_ABCJNOCC	TARA_SAMEA2591122_MAG-scaffold_462		TARA_SAMEA2622733_METAG_EOLHBMEN	TARA_SAMEA2622733_MAG-scaffold_64	60	189	48848	156843	linear	dsDNAphage		MGYG000091696
	3300015061_1	3300015061.a:Ga0167635_100031	35007	38444	complete		3300012943_24	3300012943.a:Ga0164241_10000043	ICE	211619	258265		3300006176_16	3300006176.a:Ga0070765_100000089		3300012808_2	3300012808.a:Ga0160502_100104	85	92	91513	97891	linear	dsDNAphage		TARA_SAMEA4397330_METAG_MGNNFKFN	TARA_SAMEA4397330_MAG-scaffold_51	82855	87414	CALIN		TARA_SAMEA4396941_METAG_JFDOBMBJ	TARA_SAMEA4396941_MAG-scaffold_103	ICE	35274	96776		TARA_SAMEA2591122_METAG_ABCJNOCC	TARA_SAMEA2591122_MAG-scaffold_9899		TARA_SAMEA2622733_METAG_EOLHBMEN	TARA_SAMEA2622733_MAG-scaffold_967	1	47	2	41231	linear	dsDNAphage		MGYG000092394
	3300015061_1	3300015061.a:Ga0167635_100032	298	1581	CALIN		3300012943_33	3300012943.a:Ga0164241_10000471	ICE	24654	46325		3300006176_16	3300006176.a:Ga0070765_100000128		3300012808_2	3300012808.a:Ga0160502_100299	1	44	206	44559	linear	dsDNAphage		TARA_SAMEA4397330_METAG_MGNNFKFN	TARA_SAMEA4397330_MAG-scaffold_67	76	3761	CALIN		TARA_SAMEA4396941_METAG_JFDOBMBJ	TARA_SAMEA4396941_MAG-scaffold_155	IME	200373	217250		TARA_SAMEA2591122_METAG_DKOENCIK	TARA_SAMEA2591122_MAG-scaffold_297		TARA_SAMEA2622763_METAG_MNJLKKHG	TARA_SAMEA2622763_MAG-scaffold_92	1	87	3	74656	linear	dsDNAphage		MGYG000092456
	3300016422_6	3300016422.a:Ga0182039_10000027	115	1843	CALIN		3300013017_2	3300013017.a:Ga0163227_100010	IME	113788	130835		3300006176_16	3300006176.a:Ga0070765_100000532		3300012808_6	3300012808.a:Ga0160502_100036	4	76	1925	63798	linear	dsDNAphage		TARA_SAMEA4397330_METAG_MGNNFKFN	TARA_SAMEA4397330_MAG-scaffold_958	54829	55800	In0		TARA_SAMEA4396988_METAG_JBGFAFFN	TARA_SAMEA4396988_MAG-scaffold_133	ICE	12933	40324		TARA_SAMEA2591122_METAG_DKOENCIK	TARA_SAMEA2591122_MAG-scaffold_58508		TARA_SAMEA2622765_METAG_CKKHFEEO	TARA_SAMEA2622765_MAG-scaffold_127	43	124	50412	129355	linear	dsDNAphage		MGYG000094515
	3300016422_6	3300016422.a:Ga0182039_10000032	2	96247	complete		3300015061_1	3300015061.a:Ga0167635_100021	ICE	514	62282		3300006176_16	3300006176.a:Ga0070765_100000886		3300012808_6	3300012808.a:Ga0160502_100042	1	83	153	85653	linear	dsDNAphage		TARA_SAMEA4397330_METAG_NDOPFAKP	TARA_SAMEA4397330_MAG-scaffold_33	352233	355560	CALIN		TARA_SAMEA4396988_METAG_JEDFGPEG	TARA_SAMEA4396988_MAG-scaffold_135	ICE	172147	180017		TARA_SAMEA2591122_METAG_HLJDBPKL	TARA_SAMEA2591122_MAG-scaffold_169		TARA_SAMEA2622765_METAG_CKKHFEEO	TARA_SAMEA2622765_MAG-scaffold_1752	1	26	48	25292	linear	dsDNAphage		MGYG000096667
	3300016422_6	3300016422.a:Ga0182039_10000166	33348	34002	CALIN		3300017426_13	3300017426.a:Ga0185298_1000076	IME	146270	148648		3300006176_16	3300006176.a:Ga0070765_100001942		3300012808_8	3300012808.a:Ga0160502_100654	1	13	2	16101	linear	dsDNAphage		TARA_SAMEA4397330_METAG_NDOPFAKP	TARA_SAMEA4397330_MAG-scaffold_368	2	101768	complete		TARA_SAMEA4397004_METAG_JPDEEDJH	TARA_SAMEA4397004_MAG-scaffold_17	ICE	27949	57958		TARA_SAMEA2591122_METAG_HLJDBPKL	TARA_SAMEA2591122_MAG-scaffold_309		TARA_SAMEA2622765_METAG_CKKHFEEO	TARA_SAMEA2622765_MAG-scaffold_32	94	234	123236	247497	linear	dsDNAphage		MGYG000098285
	3300016445_5	3300016445.a:Ga0182038_10000015	115	1843	CALIN		3300017426_29	3300017426.a:Ga0185298_1000014	IME	75352	88958		3300006176_16	3300006176.a:Ga0070765_100002819		3300012811_1	3300012811.a:Ga0160497_100003	227	260	309822	338631	linear	dsDNAphage		TARA_SAMEA4397330_METAG_PICKGHED	TARA_SAMEA4397330_MAG-scaffold_23	380119	385500	CALIN		TARA_SAMEA4397004_METAG_JPDEEDJH	TARA_SAMEA4397004_MAG-scaffold_18	IME	63754	99131		TARA_SAMEA2591122_METAG_HLJDBPKL	TARA_SAMEA2591122_MAG-scaffold_5963		TARA_SAMEA2622765_METAG_DACAFNHL	TARA_SAMEA2622765_MAG-scaffold_107	1	21	249	16078	linear	dsDNAphage		MGYG000098285
	3300016445_5	3300016445.a:Ga0182038_10000016	2	96247	complete		3300017448_12	3300017448.a:Ga0185299_10000086	IME	26304	68563		3300006176_16	3300006176.a:Ga0070765_100012695		3300012811_1	3300012811.a:Ga0160497_100003	310	321	399259	411810	linear	dsDNAphage		TARA_SAMEA4397330_METAG_PICKGHED	TARA_SAMEA4397330_MAG-scaffold_4846	17286	18821	CALIN		TARA_SAMEA4397004_METAG_JPDEEDJH	TARA_SAMEA4397004_MAG-scaffold_190	IME	52640	63496		TARA_SAMEA2591122_METAG_MBECNJKK	TARA_SAMEA2591122_MAG-scaffold_559		TARA_SAMEA2622765_METAG_OGNPIJOJ	TARA_SAMEA2622765_MAG-scaffold_28	116	124	123965	144623	linear	dsDNAphage		MGYG000098339
	3300016445_5	3300016445.a:Ga0182038_10000157	33348	34002	CALIN		3300017448_25	3300017448.a:Ga0185299_10000754	IME	481	15922		3300006176_16	3300006176.a:Ga0070765_100023828		3300012811_1	3300012811.a:Ga0160497_100009	333	380	400817	434077	linear	dsDNAphage		TARA_SAMEA4397330_METAG_PICKGHED	TARA_SAMEA4397330_MAG-scaffold_589	1	11862	CALIN		TARA_SAMEA4397004_METAG_JPDEEDJH	TARA_SAMEA4397004_MAG-scaffold_1	ICE	353566	393845		TARA_SAMEA2591122_METAG_MBECNJKK	TARA_SAMEA2591122_MAG-scaffold_9886		TARA_SAMEA2622766_METAG_CCDAFOBI	TARA_SAMEA2622766_MAG-scaffold_9609	1	13	3	8326	linear	dsDNAphage		MGYG000098408
	3300017448_12	3300017448.a:Ga0185299_10000138	13100	16152	CALIN		3300017448_70	3300017448.a:Ga0185299_10000001	ICE	1064644	1123552		3300006176_16	3300006176.a:Ga0070765_100044978		3300012811_1	3300012811.a:Ga0160497_100230	1	49	61	37367	linear	dsDNAphage		TARA_SAMEA4397363_METAG_IDONDPJC	TARA_SAMEA4397363_MAG-scaffold_3335	14300	15783	complete		TARA_SAMEA4397004_METAG_JPDEEDJH	TARA_SAMEA4397004_MAG-scaffold_39	ICE	36110	80616		TARA_SAMEA2591122_METAG_NKMKLIKH	TARA_SAMEA2591122_MAG-scaffold_129749		TARA_SAMEA2622822_METAG_LGBPLJON	TARA_SAMEA2622822_MAG-scaffold_4	524	544	517515	534823	linear	dsDNAphage		MGYG000098577
	3300017448_12	3300017448.a:Ga0185299_10000510	81680	83775	CALIN		3300017548_9	3300017548.a:Ga0182743_1000029	ICE	11605	50954		3300006176_16	3300006176.a:Ga0070765_100056835		3300012811_2	3300012811.a:Ga0160497_100007	118	213	125183	205793	linear	dsDNAphage		TARA_SAMEA4397363_METAG_MMLJCBFO	TARA_SAMEA4397363_MAG-scaffold_7	495263	573685	complete		TARA_SAMEA4397004_METAG_JPDEEDJH	TARA_SAMEA4397004_MAG-scaffold_74	ICE	13773	38254		TARA_SAMEA2591122_METAG_NKMKLIKH	TARA_SAMEA2591122_MAG-scaffold_81		TARA_SAMEA2622837_METAG_FMHBHGAC	TARA_SAMEA2622837_MAG-scaffold_16716	1	3	278	6645	linear	ssDNA		MGYG000101070
	3300017448_12	3300017448.a:Ga0185299_10005145	11795	14615	CALIN		3300017553_13	3300017553.a:Ga0182744_1000003	IME	381105	398517		3300006176_16	3300006176.a:Ga0070765_100058155		3300012811_2	3300012811.a:Ga0160497_100038	61	144	67035	138704	linear	dsDNAphage		TARA_SAMEA4397409_METAG_BOHBOLII	TARA_SAMEA4397409_MAG-scaffold_4	17949	96371	CALIN		TARA_SAMEA4397118_METAG_BHLMNNKI	TARA_SAMEA4397118_MAG-scaffold_1004	IME	1980	22895		TARA_SAMEA2619531_METAG_CDJDEOGJ	TARA_SAMEA2619531_MAG-scaffold_83		TARA_SAMEA2622837_METAG_FMHBHGAC	TARA_SAMEA2622837_MAG-scaffold_200	1	214	1	153151	linear	dsDNAphage		MGYG000103725
	3300017565_10	3300017565.a:Ga0182745_1002067	407	1777	In0		3300017553_13	3300017553.a:Ga0182744_1000248	IME	692	7677		3300009566_26	3300009566.a:Ga0130025_1002640		3300012816_1	3300012816.a:Ga0160495_100025	231	255	309595	338437	linear	dsDNAphage		TARA_SAMEA4397489_METAG_CLOJPAOO	TARA_SAMEA4397489_MAG-scaffold_18	17798	96220	CALIN		TARA_SAMEA4397174_METAG_ELFNPLCF	TARA_SAMEA4397174_MAG-scaffold_543	ICE	56570	91861		TARA_SAMEA2619531_METAG_FLAJGHOH	TARA_SAMEA2619531_MAG-scaffold_13621		TARA_SAMEA2622837_METAG_JKPGOPEF	TARA_SAMEA2622837_MAG-scaffold_1277	1	47	464	42450	linear	dsDNAphage		MGYG000103920
	3300017646_8	3300017646.a:Ga0182737_1001495	21048	22433	In0		3300017646_14	3300017646.a:Ga0182737_1000036	ICE	293984	307701		3300009566_26	3300009566.a:Ga0130025_1072853		3300012816_11	3300012816.a:Ga0160495_100347	1	50	238	27828	circular	dsDNAphage		TARA_SAMEA4397586_METAG_GHLGPPBL	TARA_SAMEA4397586_MAG-scaffold_2	333780	391910	complete		TARA_SAMEA4397174_METAG_KJLHPIFN	TARA_SAMEA4397174_MAG-scaffold_2	IME	768913	828441		TARA_SAMEA2619531_METAG_FLAJGHOH	TARA_SAMEA2619531_MAG-scaffold_475		TARA_SAMEA2622901_METAG_NNLDCDAA	TARA_SAMEA2622901_MAG-scaffold_1199	1	17	3	19556	linear	dsDNAphage		MGYG000104237
	3300017655_12	3300017655.a:Ga0182739_1001761	13569	19024	CALIN		3300017652_13	3300017652.a:Ga0182746_1000025	ICE	11605	50954		3300009566_26	3300009566.a:Ga0130025_1165175		3300012816_11	3300012816.a:Ga0160495_100570	1	12	1	15371	linear	dsDNAphage		TARA_SAMEA4397586_METAG_GHLGPPBL	TARA_SAMEA4397586_MAG-scaffold_53	216670	220027	CALIN		TARA_SAMEA4397174_METAG_MAHICFFA	TARA_SAMEA4397174_MAG-scaffold_1	IME	4816	10617		TARA_SAMEA2619531_METAG_FLAJGHOH	TARA_SAMEA2619531_MAG-scaffold_9420		TARA_SAMEA2622901_METAG_NNLDCDAA	TARA_SAMEA2622901_MAG-scaffold_1754	1	7	190	14911	linear	dsDNAphage		MGYG000104443
	3300017655_13	3300017655.a:Ga0182739_1000417	7819	12033	CALIN		3300018719_5	3300018719.a:Ga0193596_1000032	IME	13060	26495		3300009566_26	3300009566.a:Ga0130025_1205637		3300012821_3	3300012821.a:Ga0160476_100025	1	73	3	58123	linear	dsDNAphage		TARA_SAMEA4397586_METAG_OLNPJHKL	TARA_SAMEA4397586_MAG-scaffold_140	165490	168593	CALIN		TARA_SAMEA4397174_METAG_MAHICFFA	TARA_SAMEA4397174_MAG-scaffold_1	IME	980779	1042814		TARA_SAMEA2619531_METAG_JLLPIFLH	TARA_SAMEA2619531_MAG-scaffold_10908		TARA_SAMEA2622923_METAG_ACHMAPPN	TARA_SAMEA2622923_MAG-scaffold_198	1	87	3	74656	linear	dsDNAphage		MGYG000104510
	3300020147_5	3300020147.a:Ga0196976_1000032	2	2021	CALIN		3300018719_5	3300018719.a:Ga0193596_1000040	IME	2142	4117		3300009566_5	3300009566.a:Ga0130025_1001992		3300012821_4	3300012821.a:Ga0160476_100052	61	144	67035	138704	linear	dsDNAphage		TARA_SAMEA4397586_METAG_OLNPJHKL	TARA_SAMEA4397586_MAG-scaffold_39	1333	2667	In0		TARA_SAMEA4397215_METAG_DOHMALKO	TARA_SAMEA4397215_MAG-scaffold_169	IME	32235	37746		TARA_SAMEA2619531_METAG_JLLPIFLH	TARA_SAMEA2619531_MAG-scaffold_202		TARA_SAMEA2623155_METAG_NCIMLOCE	TARA_SAMEA2623155_MAG-scaffold_20	80	90	83050	94194	linear	dsDNAphage		MGYG000104932
	3300020147_5	3300020147.a:Ga0196976_1000478	19336	22964	CALIN		3300018875_5	3300018875.a:Ga0193608_1000039	IME	35157	38553		3300009566_5	3300009566.a:Ga0130025_1026309		3300012821_4	3300012821.a:Ga0160476_100169	1	75	213	55800	linear	dsDNAphage		TARA_SAMEA4397586_METAG_OLNPJHKL	TARA_SAMEA4397586_MAG-scaffold_6852	1	9516	CALIN		TARA_SAMEA4397215_METAG_MLOIMAMC	TARA_SAMEA4397215_MAG-scaffold_161	IME	107593	129378		TARA_SAMEA2619531_METAG_JLLPIFLH	TARA_SAMEA2619531_MAG-scaffold_6942		TARA_SAMEA2623155_METAG_NCIMLOCE	TARA_SAMEA2623155_MAG-scaffold_381	1	28	16	17398	linear	dsDNAphage		MGYG000106403
	3300020154_4	3300020154.a:Ga0196965_1000002	286954	290582	CALIN		3300018875_5	3300018875.a:Ga0193608_1000056	ICE	71402	112723		3300009566_5	3300009566.a:Ga0130025_1209031		3300012822_1	3300012822.a:Ga0160490_100034	98	119	109289	134260	linear	dsDNAphage		TARA_SAMEA4397586_METAG_OPBMMDJG	TARA_SAMEA4397586_MAG-scaffold_24	121408	128544	In0		TARA_SAMEA4397255_METAG_GJHMOECD	TARA_SAMEA4397255_MAG-scaffold_71	IME	107331	129116		TARA_SAMEA2619531_METAG_JLLPIFLH	TARA_SAMEA2619531_MAG-scaffold_8388		TARA_SAMEA2623327_METAG_IJMHDOJN	TARA_SAMEA2623327_MAG-scaffold_129	79	89	74357	82709	linear	dsDNAphage		MGYG000108796
	3300020154_4	3300020154.a:Ga0196965_1000277	31198	34264	complete		3300018910_6	3300018910.a:Ga0193598_1000004	ICE	139581	189076		3300009566_6	3300009566.a:Ga0130025_1000415		3300012822_2	3300012822.a:Ga0160490_100132	1	73	393	48970	linear	dsDNAphage		TARA_SAMEA4397747_METAG_DMBLCFCA	TARA_SAMEA4397747_MAG-scaffold_5	17798	96220	CALIN		TARA_SAMEA4397295_METAG_NDHNHJHC	TARA_SAMEA4397295_MAG-scaffold_155	IME	111820	151601		TARA_SAMEA2619548_METAG_GKNMECPN	TARA_SAMEA2619548_MAG-scaffold_1013		TARA_SAMEA2623327_METAG_IJMHDOJN	TARA_SAMEA2623327_MAG-scaffold_2	506	583	518565	575713	linear	dsDNAphage		MGYG000110612
	3300020154_4	3300020154.a:Ga0196965_1000442	3	24946	CALIN		3300018933_12	3300018933.a:Ga0193614_1000010	IME	205433	244303		3300009566_6	3300009566.a:Ga0130025_1002265		3300012822_2	3300012822.a:Ga0160490_100146	1	58	190	43481	linear	dsDNAphage		TARA_SAMEA4397815_METAG_KENMEGKD	TARA_SAMEA4397815_MAG-scaffold_188	451	7413	CALIN		TARA_SAMEA4397295_METAG_NOICPOFE	TARA_SAMEA4397295_MAG-scaffold_1112	IME	132	14474		TARA_SAMEA2619548_METAG_GKNMECPN	TARA_SAMEA2619548_MAG-scaffold_10786		TARA_SAMEA2623463_METAG_KOBBDBJG	TARA_SAMEA2623463_MAG-scaffold_14	65	95	74678	98257	linear	dsDNAphage		MGYG000111566
	3300024179_1	3300024179.a:Ga0247695_1000008	122586	126696	CALIN		3300019132_5	3300019132.a:Ga0193604_1000152	IME	9598	59544		3300009566_6	3300009566.a:Ga0130025_1003516		3300012822_2	3300012822.a:Ga0160490_100382	1	9	1	6072	linear	dsDNAphage		TARA_SAMEA4397815_METAG_KENMEGKD	TARA_SAMEA4397815_MAG-scaffold_382	2	7169	complete		TARA_SAMEA4397295_METAG_NOICPOFE	TARA_SAMEA4397295_MAG-scaffold_725	IME	63345	71891		TARA_SAMEA2619548_METAG_GKNMECPN	TARA_SAMEA2619548_MAG-scaffold_1088		TARA_SAMEA2623649_METAG_JMAILDDC	TARA_SAMEA2623649_MAG-scaffold_177	39	58	41997	65434	linear	dsDNAphage		MGYG000112166
	3300024222_2	3300024222.a:Ga0247691_1000007	104485	108595	CALIN		3300020147_5	3300020147.a:Ga0196976_1000022	IME	16818	19097		3300009566_6	3300009566.a:Ga0130025_1006363		3300012822_3	3300012822.a:Ga0160490_100022	271	287	281489	296728	linear	dsDNAphage		TARA_SAMEA4397815_METAG_KENMEGKD	TARA_SAMEA4397815_MAG-scaffold_84	48	6312	complete		TARA_SAMEA4397295_METAG_PFKAPFFD	TARA_SAMEA4397295_MAG-scaffold_1214	IME	928	21843		TARA_SAMEA2619548_METAG_GKNMECPN	TARA_SAMEA2619548_MAG-scaffold_10992		TARA_SAMEA4396489_METAG_DJIFJGEM	TARA_SAMEA4396489_MAG-scaffold_626	32	69	30962	60758	linear	dsDNAphage		MGYG000112661
	3300025484_9	3300025484.a:Ga0208587_1000013	30366	33028	CALIN		3300020154_4	3300020154.a:Ga0196965_1000068	IME	12079	14370		3300009566_6	3300009566.a:Ga0130025_1009340		3300012822_4	3300012822.a:Ga0160490_100079	82	111	73979	98426	linear	dsDNAphage		TARA_SAMEA4397815_METAG_ODHNOEIJ	TARA_SAMEA4397815_MAG-scaffold_27	107891	114614	CALIN		TARA_SAMEA4397330_METAG_IIKHBEIA	TARA_SAMEA4397330_MAG-scaffold_52	IME	278031	300771		TARA_SAMEA2619548_METAG_GKNMECPN	TARA_SAMEA2619548_MAG-scaffold_12991		TARA_SAMEA4396489_METAG_MGODDFLG	TARA_SAMEA4396489_MAG-scaffold_188	80	90	83052	94196	linear	dsDNAphage		MGYG000113061
	3300025484_9	3300025484.a:Ga0208587_1000020	90423	91292	In0		3300020591_7	3300020591.a:Ga0180223_1000004	IME	10600	45768		3300009566_6	3300009566.a:Ga0130025_1011034		3300012822_4	3300012822.a:Ga0160490_100107	1	35	2	32490	linear	dsDNAphage		TARA_SAMEA4397859_METAG_EEBNOPDG	TARA_SAMEA4397859_MAG-scaffold_345	54709	55680	In0		TARA_SAMEA4397363_METAG_MMLJCBFO	TARA_SAMEA4397363_MAG-scaffold_104	IME	107593	129378		TARA_SAMEA2619548_METAG_GKNMECPN	TARA_SAMEA2619548_MAG-scaffold_13252		TARA_SAMEA4396489_METAG_MGODDFLG	TARA_SAMEA4396489_MAG-scaffold_247	19	53	15658	42145	linear	dsDNAphage		MGYG000116814
	3300025484_9	3300025484.a:Ga0208587_1000023	82011	84524	CALIN		3300021403_4	3300021403.a:Ga0210397_10000025	ICE	52133	79575		3300009566_6	3300009566.a:Ga0130025_1029161		3300012822_5	3300012822.a:Ga0160490_100009	279	328	287900	333009	linear	dsDNAphage		TARA_SAMEA4397859_METAG_EEBNOPDG	TARA_SAMEA4397859_MAG-scaffold_40	282	1256	In0		TARA_SAMEA4397409_METAG_BOHBOLII	TARA_SAMEA4397409_MAG-scaffold_55	IME	107593	129378		TARA_SAMEA2619548_METAG_GKNMECPN	TARA_SAMEA2619548_MAG-scaffold_14		TARA_SAMEA4396489_METAG_OFBBDPAO	TARA_SAMEA4396489_MAG-scaffold_55	306	316	362517	373632	linear	dsDNAphage		MGYG000117978
	3300025516_11	3300025516.a:Ga0207951_100028	2	27985	CALIN		3300021407_5	3300021407.a:Ga0210383_10000019	IME	186031	204387		3300009566_6	3300009566.a:Ga0130025_1031310		3300012826_2	3300012826.a:Ga0160492_100017	1	73	3	58231	linear	dsDNAphage		TARA_SAMEA4397859_METAG_EEBNOPDG	TARA_SAMEA4397859_MAG-scaffold_46	42958	47517	CALIN		TARA_SAMEA4397409_METAG_OCMHOKBI	TARA_SAMEA4397409_MAG-scaffold_4320	IME	2509	7081		TARA_SAMEA2619548_METAG_GKNMECPN	TARA_SAMEA2619548_MAG-scaffold_148		TARA_SAMEA4396941_METAG_GBOJPBHF	TARA_SAMEA4396941_MAG-scaffold_425	25	49	30847	54859	linear	dsDNAphage		MGYG000119064
	3300025516_14	3300025516.a:Ga0207951_100006	294865	297329	complete		3300021444_6	3300021444.a:Ga0213878_10000015	ICE	117484	220726		3300009566_6	3300009566.a:Ga0130025_1047191		3300012826_8	3300012826.a:Ga0160492_100003	731	813	793147	858149	linear	dsDNAphage		TARA_SAMEA4397859_METAG_EEBNOPDG	TARA_SAMEA4397859_MAG-scaffold_51	33104	34577	CALIN		TARA_SAMEA4397409_METAG_OCMHOKBI	TARA_SAMEA4397409_MAG-scaffold_54	ICE	42598	104339		TARA_SAMEA2619548_METAG_GKNMECPN	TARA_SAMEA2619548_MAG-scaffold_15596		TARA_SAMEA4396988_METAG_AIPHAFPD	TARA_SAMEA4396988_MAG-scaffold_73	229	267	264126	287362	linear	dsDNAphage		MGYG000119231
	3300025516_14	3300025516.a:Ga0207951_100034	109844	112087	CALIN		3300023065_5	3300023065.a:Ga0213826_1000001	IME	246238	271647		3300009566_6	3300009566.a:Ga0130025_1050990		3300012830_1	3300012830.a:Ga0160503_100050	73	174	83843	180637	linear	dsDNAphage		TARA_SAMEA4397859_METAG_EEBNOPDG	TARA_SAMEA4397859_MAG-scaffold_72	76	3761	CALIN		TARA_SAMEA4397445_METAG_DOMCJONG	TARA_SAMEA4397445_MAG-scaffold_141	IME	69810	109591		TARA_SAMEA2619548_METAG_GKNMECPN	TARA_SAMEA2619548_MAG-scaffold_16		TARA_SAMEA4396988_METAG_JBGFAFFN	TARA_SAMEA4396988_MAG-scaffold_157	119	137	155818	178646	linear	dsDNAphage		MGYG000119412
	3300025518_3	3300025518.a:Ga0208242_100172	89	4235	complete		3300025510_2	3300025510.a:Ga0208735_100003	ICE	227702	282917		3300009566_6	3300009566.a:Ga0130025_1074134		3300012830_1	3300012830.a:Ga0160503_100062	55	90	74446	101991	linear	dsDNAphage		TARA_SAMEA4397920_METAG_ADLLGMMD	TARA_SAMEA4397920_MAG-scaffold_3	276554	334684	complete		TARA_SAMEA4397445_METAG_JDEGCGLB	TARA_SAMEA4397445_MAG-scaffold_17	IME	639337	647949		TARA_SAMEA2619548_METAG_GKNMECPN	TARA_SAMEA2619548_MAG-scaffold_17		TARA_SAMEA4396988_METAG_JBGFAFFN	TARA_SAMEA4396988_MAG-scaffold_190	38	58	47754	66646	linear	dsDNAphage		MGYG000119632
	3300025518_3	3300025518.a:Ga0208242_101390	2	2570	complete		3300025518_15	3300025518.a:Ga0208242_100009	ICE	325565	371950		3300009566_6	3300009566.a:Ga0130025_1092281		3300012830_1	3300012830.a:Ga0160503_100091	21	42	22762	52177	linear	dsDNAphage		TARA_SAMEA4397920_METAG_ADLLGMMD	TARA_SAMEA4397920_MAG-scaffold_5	1059896	1063253	CALIN		TARA_SAMEA4397445_METAG_NLDDDDND	TARA_SAMEA4397445_MAG-scaffold_43	ICE	353277	420651		TARA_SAMEA2619548_METAG_GKNMECPN	TARA_SAMEA2619548_MAG-scaffold_18257		TARA_SAMEA4396988_METAG_JEDFGPEG	TARA_SAMEA4396988_MAG-scaffold_19	25	95	36864	102032	linear	dsDNAphage		MGYG000127776
	3300025518_9	3300025518.a:Ga0208242_101024	295	5281	complete		3300025518_2	3300025518.a:Ga0208242_100011	ICE	83694	159907		3300009566_6	3300009566.a:Ga0130025_1102654		3300012830_1	3300012830.a:Ga0160503_100143	60	70	75429	83623	linear	dsDNAphage		TARA_SAMEA4398238_METAG_PDLBAELO	TARA_SAMEA4398238_MAG-scaffold_234	101436	102255	CALIN		TARA_SAMEA4397489_METAG_BHAGCOIA	TARA_SAMEA4397489_MAG-scaffold_178	IME	106448	146229		TARA_SAMEA2619548_METAG_GKNMECPN	TARA_SAMEA2619548_MAG-scaffold_18681		TARA_SAMEA4396988_METAG_JEDFGPEG	TARA_SAMEA4396988_MAG-scaffold_38	168	264	176737	264949	linear	dsDNAphage		MGYG000128135
	3300025520_5	3300025520.a:Ga0208243_1000121	20636	21320	CALIN		3300025518_3	3300025518.a:Ga0208242_100190	ICE	11492	46934		3300009566_6	3300009566.a:Ga0130025_1103995		3300012830_2	3300012830.a:Ga0160503_100009	222	269	295598	345186	linear	dsDNAphage		TARA_SAMEA4398266_METAG_OFACBGEH	TARA_SAMEA4398266_MAG-scaffold_24	317914	321799	CALIN		TARA_SAMEA4397489_METAG_CLOJPAOO	TARA_SAMEA4397489_MAG-scaffold_295	IME	107593	129378		TARA_SAMEA2619548_METAG_GKNMECPN	TARA_SAMEA2619548_MAG-scaffold_190		TARA_SAMEA4397004_METAG_JPDEEDJH	TARA_SAMEA4397004_MAG-scaffold_49	24	63	27029	66274	linear	dsDNAphage		MGYG000130195
	3300025522_1	3300025522.a:Ga0208371_1000067	57597	60507	complete		3300025520_3	3300025520.a:Ga0208243_1000004	ICE	63893	112801		3300009566_6	3300009566.a:Ga0130025_1114474		3300012830_6	3300012830.a:Ga0160503_100013	300	318	362197	381366	linear	dsDNAphage		TARA_SAMEA4398315_METAG_ODIMHKIJ	TARA_SAMEA4398315_MAG-scaffold_2281	6263	26644	CALIN		TARA_SAMEA4397489_METAG_HFBDHIIA	TARA_SAMEA4397489_MAG-scaffold_1296	IME	928	21843		TARA_SAMEA2619548_METAG_GKNMECPN	TARA_SAMEA2619548_MAG-scaffold_1951		TARA_SAMEA4397004_METAG_JPDEEDJH	TARA_SAMEA4397004_MAG-scaffold_542	2	9	703	14116	linear	dsDNAphage		MGYG000131412
	3300025522_1	3300025522.a:Ga0208371_1000855	3	5648	complete		3300025520_3	3300025520.a:Ga0208243_1000036	ICE	109778	155183		3300009566_6	3300009566.a:Ga0130025_1116379		3300012833_6	3300012833.a:Ga0160489_100084	9	54	2546	39842	linear	dsDNAphage		TARA_SAMEA4398387_METAG_PBBIBPIA	TARA_SAMEA4398387_MAG-scaffold_27	374224	380113	CALIN		TARA_SAMEA4397489_METAG_NELFBNMP	TARA_SAMEA4397489_MAG-scaffold_15	ICE	246285	290456		TARA_SAMEA2619548_METAG_GKNMECPN	TARA_SAMEA2619548_MAG-scaffold_19687		TARA_SAMEA4397118_METAG_AANKMKOK	TARA_SAMEA4397118_MAG-scaffold_20	178	181	262594	266131	linear	dsDNAphage		MGYG000132200
	3300025522_1	3300025522.a:Ga0208371_1001087	2636	4050	CALIN		3300025526_11	3300025526.a:Ga0208492_1000259	IME	20312	42623		3300009566_6	3300009566.a:Ga0130025_1149488		3300012838_1	3300012838.a:Ga0160463_100086	12	21	18135	40300	linear	dsDNAphage		TARA_SAMEA4398387_METAG_PBBIBPIA	TARA_SAMEA4398387_MAG-scaffold_370	60	9449	CALIN		TARA_SAMEA4397489_METAG_NNOLCNPJ	TARA_SAMEA4397489_MAG-scaffold_248	ICE	51048	95471		TARA_SAMEA2619548_METAG_GKNMECPN	TARA_SAMEA2619548_MAG-scaffold_2210		TARA_SAMEA4397118_METAG_BHLMNNKI	TARA_SAMEA4397118_MAG-scaffold_244	100	156	115004	177714	linear	dsDNAphage		MGYG000132454
	3300025525_14	3300025525.a:Ga0208244_100033	99613	100991	CALIN		3300025575_13	3300025575.a:Ga0209430_1000875	IME	9052	25338		3300009566_6	3300009566.a:Ga0130025_1149491		3300012838_1	3300012838.a:Ga0160463_100123	13	21	13989	39592	linear	dsDNAphage		TARA_SAMEA4398387_METAG_PBBIBPIA	TARA_SAMEA4398387_MAG-scaffold_469	1	5505	complete		TARA_SAMEA4397489_METAG_NNOLCNPJ	TARA_SAMEA4397489_MAG-scaffold_91	ICE	178090	224528		TARA_SAMEA2619548_METAG_GKNMECPN	TARA_SAMEA2619548_MAG-scaffold_223		TARA_SAMEA4397118_METAG_KDNGICHC	TARA_SAMEA4397118_MAG-scaffold_72	1	27	93	20403	linear	dsDNAphage		MGYG000132536
	3300025525_14	3300025525.a:Ga0208244_100342	1976	8917	CALIN		3300025575_7	3300025575.a:Ga0209430_1000004	ICE	98620	118160		3300009566_6	3300009566.a:Ga0130025_1151035		3300012838_1	3300012838.a:Ga0160463_100204	1	40	1	47800	linear	dsDNAphage		TARA_SAMEA4398432_METAG_DPPBFELL	TARA_SAMEA4398432_MAG-scaffold_11559	3721	6646	CALIN		TARA_SAMEA4397536_METAG_GKHJOLJD	TARA_SAMEA4397536_MAG-scaffold_2130	ICE	2222	20284		TARA_SAMEA2619548_METAG_GKNMECPN	TARA_SAMEA2619548_MAG-scaffold_23961		TARA_SAMEA4397174_METAG_ELFNPLCF	TARA_SAMEA4397174_MAG-scaffold_266	112	124	111084	120874	linear	dsDNAphage		MGYG000132620
	3300025562_4	3300025562.a:Ga0210099_1000018	3	92901	CALIN		3300025575_7	3300025575.a:Ga0209430_1000007	IME	40449	47693		3300009566_6	3300009566.a:Ga0130025_1163932		3300012838_9	3300012838.a:Ga0160463_100003	731	813	793147	858149	linear	dsDNAphage		TARA_SAMEA4398432_METAG_DPPBFELL	TARA_SAMEA4398432_MAG-scaffold_138	48	159489	complete		TARA_SAMEA4397536_METAG_GKHJOLJD	TARA_SAMEA4397536_MAG-scaffold_280	IME	1271	28253		TARA_SAMEA2619548_METAG_GKNMECPN	TARA_SAMEA2619548_MAG-scaffold_25471		TARA_SAMEA4397174_METAG_PCNIEGAM	TARA_SAMEA4397174_MAG-scaffold_128	1	103	699	94293	linear	dsDNAphage		MGYG000134331
	3300025562_4	3300025562.a:Ga0210099_1000030	62821	63795	In0		3300025575_7	3300025575.a:Ga0209430_1000155	IME	12046	18669		3300009566_6	3300009566.a:Ga0130025_1168907		3300012840_3	3300012840.a:Ga0160491_100025	58	106	60950	101667	linear	dsDNAphage		TARA_SAMEA4398432_METAG_DPPBFELL	TARA_SAMEA4398432_MAG-scaffold_31156	336	2906	CALIN		TARA_SAMEA4397536_METAG_KKDMKAOB	TARA_SAMEA4397536_MAG-scaffold_14	IME	297333	335772		TARA_SAMEA2619548_METAG_GKNMECPN	TARA_SAMEA2619548_MAG-scaffold_2558		TARA_SAMEA4397174_METAG_PCNIEGAM	TARA_SAMEA4397174_MAG-scaffold_196	53	77	57255	79417	linear	dsDNAphage		MGYG000135746
	3300025562_4	3300025562.a:Ga0210099_1000101	8761	12786	CALIN		3300025575_7	3300025575.a:Ga0209430_1000156	IME	381	46295		3300009566_6	3300009566.a:Ga0130025_1170428		3300012840_3	3300012840.a:Ga0160491_100066	1	89	2	70134	linear	dsDNAphage		TARA_SAMEA4398432_METAG_DPPBFELL	TARA_SAMEA4398432_MAG-scaffold_3496	18128	19087	CALIN		TARA_SAMEA4397586_METAG_GHLGPPBL	TARA_SAMEA4397586_MAG-scaffold_2	IME	353564	391910		TARA_SAMEA2619548_METAG_GKNMECPN	TARA_SAMEA2619548_MAG-scaffold_2802		TARA_SAMEA4397215_METAG_DOHMALKO	TARA_SAMEA4397215_MAG-scaffold_94	151	160	154371	168403	linear	dsDNAphage		MGYG000136285
	3300025615_12	3300025615.a:Ga0210086_1000002	26	420671	CALIN		3300025600_8	3300025600.a:Ga0209125_1000008	ICE	98620	118160		3300009566_6	3300009566.a:Ga0130025_1170636		3300012840_3	3300012840.a:Ga0160491_100165	1	84	1	70439	linear	dsDNAphage		TARA_SAMN05326641_METAG_ANW00005	TARA_ANW00005_MAG-scaffold_1	60259	62749	CALIN		TARA_SAMEA4397586_METAG_GHLGPPBL	TARA_SAMEA4397586_MAG-scaffold_53	IME	331016	334524		TARA_SAMEA2619548_METAG_GKNMECPN	TARA_SAMEA2619548_MAG-scaffold_29843		TARA_SAMEA4397215_METAG_MLOIMAMC	TARA_SAMEA4397215_MAG-scaffold_11	433	449	485579	502652	linear	dsDNAphage		MGYG000137456
	3300025615_12	3300025615.a:Ga0210086_1000006	168	1481	In0		3300025600_8	3300025600.a:Ga0209125_1000057	IME	40449	47693		3300009566_6	3300009566.a:Ga0130025_1176985		3300012840_3	3300012840.a:Ga0160491_100440	1	40	1	27279	linear	dsDNAphage		TARA_SAMN05326641_METAG_ANW00005	TARA_ANW00005_MAG-scaffold_3	80574	86052	CALIN		TARA_SAMEA4397586_METAG_GHLGPPBL	TARA_SAMEA4397586_MAG-scaffold_7	IME	520597	522795		TARA_SAMEA2619548_METAG_GKNMECPN	TARA_SAMEA2619548_MAG-scaffold_3227		TARA_SAMEA4397255_METAG_BAGPGNGF	TARA_SAMEA4397255_MAG-scaffold_17	125	172	130432	169630	linear	dsDNAphage		MGYG000138802
	3300025615_12	3300025615.a:Ga0210086_1000008	2	161330	complete		3300025600_8	3300025600.a:Ga0209125_1000218	IME	12049	18672		3300009566_6	3300009566.a:Ga0130025_1177100		3300012842_1	3300012842.a:Ga0160481_100004	197	202	216322	222085	linear	dsDNAphage		TARA_SAMN05326641_METAG_ANW00005	TARA_ANW00005_MAG-scaffold_5	2	10713	complete		TARA_SAMEA4397586_METAG_KPHCJDEI	TARA_SAMEA4397586_MAG-scaffold_150	ICE	5496	92375		TARA_SAMEA2619548_METAG_GKNMECPN	TARA_SAMEA2619548_MAG-scaffold_3279		TARA_SAMEA4397255_METAG_GJHMOECD	TARA_SAMEA4397255_MAG-scaffold_37	182	200	200442	218983	linear	dsDNAphage		MGYG000139747
	3300025615_12	3300025615.a:Ga0210086_1000047	16	81087	CALIN		3300025600_8	3300025600.a:Ga0209125_1000221	IME	381	46295		3300009566_6	3300009566.a:Ga0130025_1183073		3300012842_1	3300012842.a:Ga0160481_100055	129	151	202626	226099	linear	dsDNAphage		TARA_SAMN05326641_METAG_ANW00005	TARA_ANW00005_MAG-scaffold_9	64801	72547	CALIN		TARA_SAMEA4397586_METAG_KPHCJDEI	TARA_SAMEA4397586_MAG-scaffold_16	ICE	237951	296193		TARA_SAMEA2619548_METAG_GKNMECPN	TARA_SAMEA2619548_MAG-scaffold_333		TARA_SAMEA4397295_METAG_NDHNHJHC	TARA_SAMEA4397295_MAG-scaffold_461	87	120	78259	104278	linear	dsDNAphage		MGYG000140437
	3300025862_25	3300025862.a:Ga0209483_1023392	41	3154	CALIN		3300025679_17	3300025679.a:Ga0207933_1000007	IME	15181	24527		3300009566_6	3300009566.a:Ga0130025_1195530		3300012842_2	3300012842.a:Ga0160481_100173	24	31	25231	30571	linear	dsDNAphage		TARA_SAMN05326645_METAG_PSE00001	TARA_PSE00001_MAG-scaffold_12	189928	192558	CALIN		TARA_SAMEA4397586_METAG_KPHCJDEI	TARA_SAMEA4397586_MAG-scaffold_223	IME	122844	131215		TARA_SAMEA2619548_METAG_GKNMECPN	TARA_SAMEA2619548_MAG-scaffold_36188		TARA_SAMEA4397295_METAG_PFKAPFFD	TARA_SAMEA4397295_MAG-scaffold_166	27	86	38015	99315	linear	dsDNAphage		MGYG000143515
	3300027282_8	3300027282.a:Ga0209346_1000012	97483	102048	CALIN		3300025862_25	3300025862.a:Ga0209483_1000011	IME	85139	94999		3300009566_6	3300009566.a:Ga0130025_1205514		3300012842_4	3300012842.a:Ga0160481_100057	4	76	1925	63798	linear	dsDNAphage		TARA_SAMN05326645_METAG_PSE00001	TARA_PSE00001_MAG-scaffold_36	37	3180	CALIN		TARA_SAMEA4397586_METAG_KPHCJDEI	TARA_SAMEA4397586_MAG-scaffold_248	IME	76250	96656		TARA_SAMEA2619548_METAG_GKNMECPN	TARA_SAMEA2619548_MAG-scaffold_3937		TARA_SAMEA4397330_METAG_IIKHBEIA	TARA_SAMEA4397330_MAG-scaffold_522	39	67	37188	69265	linear	dsDNAphage		MGYG000146242
	3300027282_8	3300027282.a:Ga0209346_1001114	14850	16665	CALIN		3300025862_25	3300025862.a:Ga0209483_1000032	IME	5030	50108		3300009566_6	3300009566.a:Ga0130025_1220202		3300012842_4	3300012842.a:Ga0160481_100062	1	83	153	85653	linear	dsDNAphage		TARA_SAMN05326645_METAG_PSE00001	TARA_PSE00001_MAG-scaffold_4	58	2917	CALIN		TARA_SAMEA4397586_METAG_KPHCJDEI	TARA_SAMEA4397586_MAG-scaffold_6	ICE	19054	94468		TARA_SAMEA2619548_METAG_GKNMECPN	TARA_SAMEA2619548_MAG-scaffold_413		TARA_SAMEA4397330_METAG_IIKHBEIA	TARA_SAMEA4397330_MAG-scaffold_587	43	82	45229	77791	linear	dsDNAphage		MGYG000147477
	3300027283_3	3300027283.a:Ga0209643_1000028	460346	462766	complete		3300025862_25	3300025862.a:Ga0209483_1000129	ICE	216	35946		3300009566_6	3300009566.a:Ga0130025_1226119		3300012842_9	3300012842.a:Ga0160481_100010	462	480	542732	559020	linear	dsDNAphage		TARA_SAMN05326645_METAG_PSE00026	TARA_PSE00026_MAG-scaffold_11	87	764	In0		TARA_SAMEA4397586_METAG_OACGAHFM	TARA_SAMEA4397586_MAG-scaffold_12	ICE	367757	411928		TARA_SAMEA2619548_METAG_GKNMECPN	TARA_SAMEA2619548_MAG-scaffold_4294		TARA_SAMEA4397330_METAG_MGNNFKFN	TARA_SAMEA4397330_MAG-scaffold_156	4	111	2326	107581	linear	dsDNAphage		MGYG000150067
	3300027284_16	3300027284.a:Ga0209024_1000026	97483	102048	CALIN		3300027276_13	3300027276.a:Ga0208297_1000049	IME	233157	256733		3300009566_6	3300009566.a:Ga0130025_1231363		3300012842_9	3300012842.a:Ga0160481_100028	1	67	2	44051	linear	dsDNAphage		TARA_SAMN05326645_METAG_PSE00026	TARA_PSE00026_MAG-scaffold_21	2	17336	CALIN		TARA_SAMEA4397666_METAG_HIJOACGG	TARA_SAMEA4397666_MAG-scaffold_16	ICE	158376	205182		TARA_SAMEA2619548_METAG_GKNMECPN	TARA_SAMEA2619548_MAG-scaffold_4326		TARA_SAMEA4397330_METAG_NDOPFAKP	TARA_SAMEA4397330_MAG-scaffold_110	51	64	54868	63943	linear	dsDNAphage		MGYG000150955
	3300027284_16	3300027284.a:Ga0209024_1001661	14851	16666	CALIN		3300027276_13	3300027276.a:Ga0208297_1000317	IME	90981	105863		3300009566_7	3300009566.a:Ga0130025_1008852		3300012842_9	3300012842.a:Ga0160481_100038	3	31	3058	45021	linear	dsDNAphage		TARA_SAMN05326645_METAG_PSE00026	TARA_PSE00026_MAG-scaffold_3	2	69460	complete		TARA_SAMEA4397747_METAG_DMBLCFCA	TARA_SAMEA4397747_MAG-scaffold_77	IME	20443	42228		TARA_SAMEA2619548_METAG_GKNMECPN	TARA_SAMEA2619548_MAG-scaffold_44850		TARA_SAMEA4397363_METAG_MMLJCBFO	TARA_SAMEA4397363_MAG-scaffold_40	182	200	200442	218983	linear	dsDNAphage		MGYG000153918
	3300027284_2	3300027284.a:Ga0209024_1000585	253	4426	complete		3300027276_14	3300027276.a:Ga0208297_1000050	IME	319282	323764		3300009566_7	3300009566.a:Ga0130025_1010935		3300012842_9	3300012842.a:Ga0160481_100331	42	54	42236	49105	linear	dsDNAphage		TARA_SAMN05326647_METAG_ION00005	TARA_ION00005_MAG-scaffold_13	60662	65169	CALIN		TARA_SAMEA4397815_METAG_DBAPLNAK	TARA_SAMEA4397815_MAG-scaffold_13	ICE	282687	302620		TARA_SAMEA2619548_METAG_GKNMECPN	TARA_SAMEA2619548_MAG-scaffold_45875		TARA_SAMEA4397409_METAG_BOHBOLII	TARA_SAMEA4397409_MAG-scaffold_123	56	79	60837	84246	linear	dsDNAphage		MGYG000153918
	3300027284_2	3300027284.a:Ga0209024_1001067	23847	28068	CALIN		3300027276_14	3300027276.a:Ga0208297_1000288	IME	77713	91353		3300009566_7	3300009566.a:Ga0130025_1081799		3300012843_7	3300012843.a:Ga0160474_100044	87	146	91897	134147	linear	dsDNAphage		TARA_SAMN05326651_METAG_RED00022	TARA_RED00022_MAG-scaffold_15	1	2876	CALIN		TARA_SAMEA4397815_METAG_DBAPLNAK	TARA_SAMEA4397815_MAG-scaffold_39	ICE	25927	62595		TARA_SAMEA2619548_METAG_GKNMECPN	TARA_SAMEA2619548_MAG-scaffold_49733		TARA_SAMEA4397409_METAG_OCMHOKBI	TARA_SAMEA4397409_MAG-scaffold_153	32	79	30275	67186	linear	dsDNAphage		MGYG000154426
	3300027284_21	3300027284.a:Ga0209024_1000035	5032	6696	CALIN		3300027276_20	3300027276.a:Ga0208297_1000039	IME	238071	255540		3300009566_7	3300009566.a:Ga0130025_1094683		3300012843_7	3300012843.a:Ga0160474_100045	11	74	8508	57594	linear	dsDNAphage		TARA_SAMN05326651_METAG_RED00022	TARA_RED00022_MAG-scaffold_16	94	279508	CALIN		TARA_SAMEA4397859_METAG_FGINHFMC	TARA_SAMEA4397859_MAG-scaffold_22	ICE	345195	376055		TARA_SAMEA2619548_METAG_GKNMECPN	TARA_SAMEA2619548_MAG-scaffold_5101		TARA_SAMEA4397409_METAG_OCMHOKBI	TARA_SAMEA4397409_MAG-scaffold_83	15	35	13910	38112	linear	dsDNAphage		MGYG000154556
	3300027284_21	3300027284.a:Ga0209024_1000122	3	150468	CALIN		3300027276_20	3300027276.a:Ga0208297_1000325	IME	73902	87712		3300009566_7	3300009566.a:Ga0130025_1154914		3300012844_10	3300012844.a:Ga0160475_100002	588	666	633677	694570	linear	dsDNAphage		TARA_SAMN05326651_METAG_RED00022	TARA_RED00022_MAG-scaffold_18	396067	397611	CALIN		TARA_SAMEA4397859_METAG_GLPLBGPK	TARA_SAMEA4397859_MAG-scaffold_11	IME	367264	385253		TARA_SAMEA2619548_METAG_GKNMECPN	TARA_SAMEA2619548_MAG-scaffold_517		TARA_SAMEA4397445_METAG_CHDHEFAE	TARA_SAMEA4397445_MAG-scaffold_192	142	160	143268	159637	linear	dsDNAphage		MGYG000154842
	3300027284_21	3300027284.a:Ga0209024_1000191	121	9496	complete		3300027276_27	3300027276.a:Ga0208297_1000012	IME	86120	89153		3300009566_7	3300009566.a:Ga0130025_1195052		3300012844_4	3300012844.a:Ga0160475_100050	1	100	1	112742	linear	dsDNAphage								TARA_SAMEA4397859_METAG_GLPLBGPK	TARA_SAMEA4397859_MAG-scaffold_142	ICE	5496	92375		TARA_SAMEA2619548_METAG_GKNMECPN	TARA_SAMEA2619548_MAG-scaffold_5618		TARA_SAMEA4397445_METAG_CHDHEFAE	TARA_SAMEA4397445_MAG-scaffold_427	47	76	55816	82667	linear	dsDNAphage		MGYG000155526
	3300027284_25	3300027284.a:Ga0209024_1000061	225044	232368	complete		3300027276_27	3300027276.a:Ga0208297_1000061	IME	269145	304884		3300009566_7	3300009566.a:Ga0130025_1206781		3300012844_4	3300012844.a:Ga0160475_100172	1	69	3	55066	linear	dsDNAphage								TARA_SAMEA4397859_METAG_GLPLBGPK	TARA_SAMEA4397859_MAG-scaffold_384	IME	43213	51581		TARA_SAMEA2619548_METAG_GKNMECPN	TARA_SAMEA2619548_MAG-scaffold_587		TARA_SAMEA4397445_METAG_ENGAADBB	TARA_SAMEA4397445_MAG-scaffold_111	31	62	39105	77479	linear	dsDNAphage		MGYG000156235
	3300027284_25	3300027284.a:Ga0209024_1000093	42529	44613	CALIN		3300027276_28	3300027276.a:Ga0208297_1000018	IME	241607	245793		3300009566_7	3300009566.a:Ga0130025_1226346		3300012844_4	3300012844.a:Ga0160475_100204	1	56	2	44546	linear	dsDNAphage								TARA_SAMEA4397859_METAG_GLPLBGPK	TARA_SAMEA4397859_MAG-scaffold_4	ICE	787343	862757		TARA_SAMEA2619548_METAG_GKNMECPN	TARA_SAMEA2619548_MAG-scaffold_6		TARA_SAMEA4397445_METAG_ENGAADBB	TARA_SAMEA4397445_MAG-scaffold_42	24	34	30681	41818	linear	dsDNAphage		MGYG000156235
	3300027284_25	3300027284.a:Ga0209024_1000370	9410	10866	CALIN		3300027276_28	3300027276.a:Ga0208297_1000200	IME	30192	35011		3300009566_7	3300009566.a:Ga0130025_1230908		3300012844_5	3300012844.a:Ga0160475_100036	167	175	179278	188004	linear	dsDNAphage								TARA_SAMEA4397920_METAG_ADLLGMMD	TARA_SAMEA4397920_MAG-scaffold_3	IME	296338	334684		TARA_SAMEA2619548_METAG_GKNMECPN	TARA_SAMEA2619548_MAG-scaffold_64		TARA_SAMEA4397445_METAG_JDEGCGLB	TARA_SAMEA4397445_MAG-scaffold_97	177	229	174895	220945	linear	dsDNAphage		MGYG000156238
	3300027284_27	3300027284.a:Ga0209024_1000005	517595	521675	CALIN		3300027276_28	3300027276.a:Ga0208297_1000463	IME	23409	58704		3300009824_14	3300009824.a:Ga0116219_10000204		3300012853_4	3300012853.a:Ga0160451_100020	109	113	152385	158268	linear	dsDNAphage								TARA_SAMEA4397920_METAG_ADLLGMMD	TARA_SAMEA4397920_MAG-scaffold_469	IME	57294	60802		TARA_SAMEA2619548_METAG_GKNMECPN	TARA_SAMEA2619548_MAG-scaffold_7264		TARA_SAMEA4397445_METAG_NLDDDDND	TARA_SAMEA4397445_MAG-scaffold_16	599	621	646199	663075	linear	dsDNAphage		MGYG000160193
	3300027284_27	3300027284.a:Ga0209024_1000009	244650	584225	CALIN		3300027276_29	3300027276.a:Ga0208297_1000804	IME	33510	36516		3300009824_14	3300009824.a:Ga0116219_10000210		3300012856_6	3300012856.a:Ga0160473_100041	1	100	1	112742	linear	dsDNAphage								TARA_SAMEA4397920_METAG_ADLLGMMD	TARA_SAMEA4397920_MAG-scaffold_5	ICE	808357	1011305		TARA_SAMEA2619548_METAG_GKNMECPN	TARA_SAMEA2619548_MAG-scaffold_75		TARA_SAMEA4397489_METAG_AJOONDAH	TARA_SAMEA4397489_MAG-scaffold_78	234	254	255920	268974	linear	dsDNAphage		MGYG000160417
	3300027284_27	3300027284.a:Ga0209024_1000107	158264	162271	complete		3300027276_30	3300027276.a:Ga0208297_1000024	IME	323062	346914		3300009824_14	3300009824.a:Ga0116219_10000477		3300012856_6	3300012856.a:Ga0160473_100098	1	98	323	90522	linear	dsDNAphage								TARA_SAMEA4397920_METAG_ADLLGMMD	TARA_SAMEA4397920_MAG-scaffold_5	IME	310071	315731		TARA_SAMEA2619548_METAG_GKNMECPN	TARA_SAMEA2619548_MAG-scaffold_807		TARA_SAMEA4397489_METAG_BHAGCOIA	TARA_SAMEA4397489_MAG-scaffold_3417	1	36	156	27738	linear	dsDNAphage		MGYG000161593
	3300027365_5	3300027365.a:Ga0209300_1000029	35122	37290	CALIN		3300027276_39	3300027276.a:Ga0208297_1000213	IME	3006	22168		3300009824_14	3300009824.a:Ga0116219_10007288		3300012856_6	3300012856.a:Ga0160473_100248	1	57	1	44998	linear	dsDNAphage								TARA_SAMEA4398083_METAG_DHNFCCFC	TARA_SAMEA4398083_MAG-scaffold_10	IME	172391	176146		TARA_SAMEA2619548_METAG_GKNMECPN	TARA_SAMEA2619548_MAG-scaffold_8487		TARA_SAMEA4397489_METAG_CLOJPAOO	TARA_SAMEA4397489_MAG-scaffold_23	25	49	30847	54859	linear	dsDNAphage		MGYG000162928
	3300027365_5	3300027365.a:Ga0209300_1003303	2788	3747	CALIN		3300027276_39	3300027276.a:Ga0208297_1000874	IME	32636	36955		3300009824_14	3300009824.a:Ga0116219_10008396		3300012859_10	3300012859.a:Ga0160482_100002	329	359	338088	368960	linear	dsDNAphage								TARA_SAMEA4398193_METAG_CMGAPHLK	TARA_SAMEA4398193_MAG-scaffold_24	IME	172391	176146		TARA_SAMEA2619548_METAG_GKNMECPN	TARA_SAMEA2619548_MAG-scaffold_92		TARA_SAMEA4397489_METAG_DDCHKMAM	TARA_SAMEA4397489_MAG-scaffold_1157	1	75	22	59073	linear	dsDNAphage		MGYG000162928
	3300027640_11	3300027640.a:Ga0209347_1000977	253	4426	complete		3300027282_17	3300027282.a:Ga0209346_1000002	ICE	4832	127719		3300009824_14	3300009824.a:Ga0116219_10008492		3300012859_12	3300012859.a:Ga0160482_100153	13	33	16796	37155	linear	dsDNAphage								TARA_SAMEA4398238_METAG_PBPBPMLH	TARA_SAMEA4398238_MAG-scaffold_3	IME	1127661	1157952		TARA_SAMEA2619548_METAG_GKNMECPN	TARA_SAMEA2619548_MAG-scaffold_927		TARA_SAMEA4397489_METAG_DDCHKMAM	TARA_SAMEA4397489_MAG-scaffold_142	183	209	211908	236870	linear	dsDNAphage		MGYG000164383
	3300027640_11	3300027640.a:Ga0209347_1002065	23847	28068	CALIN		3300027283_14	3300027283.a:Ga0209643_1000659	IME	34720	44493		3300009824_14	3300009824.a:Ga0116219_10010181		3300012859_13	3300012859.a:Ga0160482_100015	264	331	265243	322005	linear	dsDNAphage								TARA_SAMEA4398238_METAG_PBPBPMLH	TARA_SAMEA4398238_MAG-scaffold_58	ICE	73418	119856		TARA_SAMEA2619548_METAG_GKNMECPN	TARA_SAMEA2619548_MAG-scaffold_959		TARA_SAMEA4397489_METAG_HFBDHIIA	TARA_SAMEA4397489_MAG-scaffold_185	28	91	40725	104487	linear	dsDNAphage		MGYG000165391
	3300027640_24	3300027640.a:Ga0209347_1000220	33428	35837	CALIN		3300027283_15	3300027283.a:Ga0209643_1000082	IME	148099	150518		3300009824_14	3300009824.a:Ga0116219_10029884		3300012860_3	3300012860.a:Ga0160496_1000008	1	17	1	11860	linear	dsDNAphage								TARA_SAMEA4398266_METAG_OFACBGEH	TARA_SAMEA4398266_MAG-scaffold_24	IME	191064	215025		TARA_SAMEA2619548_METAG_GKNMECPN	TARA_SAMEA2619548_MAG-scaffold_9818		TARA_SAMEA4397489_METAG_LIGLIBEG	TARA_SAMEA4397489_MAG-scaffold_24	202	211	209763	219668	linear	dsDNAphage		MGYG000170981
	3300027640_24	3300027640.a:Ga0209347_1000396	47	116647	CALIN		3300027283_15	3300027283.a:Ga0209643_1000337	IME	5786	8618		3300009840_13	3300009840.a:Ga0126313_10042089		3300012860_3	3300012860.a:Ga0160496_1000013	1	25	2	22158	linear	dsDNAphage								TARA_SAMEA4398315_METAG_BKPOIDCN	TARA_SAMEA4398315_MAG-scaffold_598	ICE	132	21816		TARA_SAMEA2619548_METAG_JKDPPLBC	TARA_SAMEA2619548_MAG-scaffold_276		TARA_SAMEA4397489_METAG_LIGLIBEG	TARA_SAMEA4397489_MAG-scaffold_307	115	142	124803	142749	linear	dsDNAphage		MGYG000174210
	3300027640_24	3300027640.a:Ga0209347_1000609	119	3739	complete		3300027283_15	3300027283.a:Ga0209643_1000380	IME	9197	45975		3300010371_18	3300010371.a:Ga0134125_10005181		3300012860_3	3300012860.a:Ga0160496_1000021	1	51	2	34239	linear	dsDNAphage								TARA_SAMEA4398315_METAG_ODIMHKIJ	TARA_SAMEA4398315_MAG-scaffold_5	IME	70464	95608		TARA_SAMEA2619548_METAG_MIPMNJJH	TARA_SAMEA2619548_MAG-scaffold_196		TARA_SAMEA4397489_METAG_NELFBNMP	TARA_SAMEA4397489_MAG-scaffold_36	369	388	392501	410575	linear	dsDNAphage		MGYG000175730
	3300027640_24	3300027640.a:Ga0209347_1000689	27576	29624	CALIN		3300027283_33	3300027283.a:Ga0209643_1000002	ICE	1260729	1318914		3300010371_18	3300010371.a:Ga0134125_10037680		3300012860_3	3300012860.a:Ga0160496_1000021	72	112	60360	94793	linear	dsDNAphage								TARA_SAMEA4398360_METAG_ACMIDIDC	TARA_SAMEA4398360_MAG-scaffold_58	IME	131933	135688		TARA_SAMEA2619667_METAG_CCJFNDGF	TARA_SAMEA2619667_MAG-scaffold_10257		TARA_SAMEA4397489_METAG_NNOLCNPJ	TARA_SAMEA4397489_MAG-scaffold_86	129	136	170656	185947	linear	dsDNAphage		MGYG000177405
	3300027640_24	3300027640.a:Ga0209347_1002343	47	2045	CALIN		3300027283_33	3300027283.a:Ga0209643_1000002	IME	969322	982959		3300010371_18	3300010371.a:Ga0134125_10050061		3300012860_3	3300012860.a:Ga0160496_1000086	71	83	82324	90709	linear	dsDNAphage								TARA_SAMEA4398387_METAG_FIKBKBJM	TARA_SAMEA4398387_MAG-scaffold_14	IME	411117	432020		TARA_SAMEA2619667_METAG_CCJFNDGF	TARA_SAMEA2619667_MAG-scaffold_1167		TARA_SAMEA4397536_METAG_GKHJOLJD	TARA_SAMEA4397536_MAG-scaffold_280	79	104	89799	111282	linear	dsDNAphage		MGYG000177496
	3300027706_41	3300027706.a:Ga0209581_1000390	1288	2115	In0		3300027284_27	3300027284.a:Ga0209024_1000005	ICE	590298	659245		3300010371_48	3300010371.a:Ga0134125_10000350		3300012862_12	3300012862.a:Ga0160483_1000003	329	359	338088	368960	linear	dsDNAphage								TARA_SAMEA4398387_METAG_FOCKOCJP	TARA_SAMEA4398387_MAG-scaffold_42	IME	172391	176146		TARA_SAMEA2619667_METAG_CCJFNDGF	TARA_SAMEA2619667_MAG-scaffold_1176		TARA_SAMEA4397536_METAG_GKHJOLJD	TARA_SAMEA4397536_MAG-scaffold_46	162	259	176266	267459	linear	dsDNAphage		MGYG000177496
	3300027826_24	3300027826.a:Ga0209060_10000026	496801	497766	In0		3300027284_32	3300027284.a:Ga0209024_1000003	ICE	739501	779985		3300010371_48	3300010371.a:Ga0134125_10018952		3300012862_4	3300012862.a:Ga0160483_1000556	1	22	274	25525	linear	dsDNAphage								TARA_SAMEA4398387_METAG_PECOCOFK	TARA_SAMEA4398387_MAG-scaffold_25	IME	3430	29990		TARA_SAMEA2619667_METAG_CCJFNDGF	TARA_SAMEA2619667_MAG-scaffold_1227		TARA_SAMEA4397586_METAG_GHLGPPBL	TARA_SAMEA4397586_MAG-scaffold_2	266	288	299122	328834	linear	dsDNAphage		MGYG000177532
	3300027826_24	3300027826.a:Ga0209060_10000047	350774	356987	CALIN		3300027284_65	3300027284.a:Ga0209024_1000001	ICE	2830563	2949127		3300010373_49	3300010373.a:Ga0134128_10000111		3300012862_7	3300012862.a:Ga0160483_1000029	70	85	70740	80259	linear	dsDNAphage								TARA_SAMEA4398432_METAG_DPPBFELL	TARA_SAMEA4398432_MAG-scaffold_170	IME	34535	84360		TARA_SAMEA2619667_METAG_CCJFNDGF	TARA_SAMEA2619667_MAG-scaffold_1719		TARA_SAMEA4397586_METAG_OACGAHFM	TARA_SAMEA4397586_MAG-scaffold_177	55	70	52859	69026	linear	dsDNAphage		MGYG000177578
	3300027869_22	3300027869.a:Ga0209579_10000568	28567	30040	CALIN		3300027284_65	3300027284.a:Ga0209024_1000001	IME	2616368	2630005		3300010373_49	3300010373.a:Ga0134128_10003129		3300012864_7	3300012864.a:Ga0160461_1000115	14	52	19340	51184	linear	dsDNAphage								TARA_SAMEA4398432_METAG_HCGEJLHD	TARA_SAMEA4398432_MAG-scaffold_157	IME	29558	33696		TARA_SAMEA2619667_METAG_CCJFNDGF	TARA_SAMEA2619667_MAG-scaffold_21213		TARA_SAMEA4397586_METAG_OPBMMDJG	TARA_SAMEA4397586_MAG-scaffold_143	1	20	665	19803	linear	dsDNAphage		MGYG000177666
	3300027965_40	3300027965.a:Ga0209062_1000448	92139	98735	complete		3300027284_8	3300027284.a:Ga0209024_1000059	IME	147949	150368		3300010396_104	3300010396.a:Ga0134126_10000119		3300012864_8	3300012864.a:Ga0160461_1000098	1	124	323	114148	linear	dsDNAphage								TARA_SAMEA4398432_METAG_LPCKCMMB	TARA_SAMEA4398432_MAG-scaffold_35	ICE	200275	221940		TARA_SAMEA2619667_METAG_CCJFNDGF	TARA_SAMEA2619667_MAG-scaffold_2149		TARA_SAMEA4397586_METAG_PDHHONHK	TARA_SAMEA4397586_MAG-scaffold_106	120	156	136758	182127	linear	dsDNAphage		MGYG000177894
	3300027965_55	3300027965.a:Ga0209062_1000265	252	2506	CALIN		3300027284_8	3300027284.a:Ga0209024_1000297	IME	5786	8618		3300010396_104	3300010396.a:Ga0134126_10000238		3300012864_8	3300012864.a:Ga0160461_1000226	1	55	1	55560	linear	dsDNAphage								TARA_SAMEA4398432_METAG_LPCKCMMB	TARA_SAMEA4398432_MAG-scaffold_62	ICE	204288	226951		TARA_SAMEA2619667_METAG_CCJFNDGF	TARA_SAMEA2619667_MAG-scaffold_338		TARA_SAMEA4397666_METAG_HIJOACGG	TARA_SAMEA4397666_MAG-scaffold_15	286	374	274356	349352	linear	dsDNAphage		MGYG000179986
	3300027965_55	3300027965.a:Ga0209062_1008242	1	8691	complete		3300027284_8	3300027284.a:Ga0209024_1000332	IME	42460	79238		3300010396_104	3300010396.a:Ga0134126_10009247		3300012864_8	3300012864.a:Ga0160461_1000291	1	56	2	44546	linear	dsDNAphage								TARA_SAMEA4398432_METAG_LPCKCMMB	TARA_SAMEA4398432_MAG-scaffold_8	ICE	16	22015		TARA_SAMEA2619667_METAG_CCJFNDGF	TARA_SAMEA2619667_MAG-scaffold_3821		TARA_SAMEA4397747_METAG_DMBLCFCA	TARA_SAMEA4397747_MAG-scaffold_27	25	49	30847	54859	linear	dsDNAphage		MGYG000184712
							3300027524_2	3300027524.a:Ga0208998_1000005	IME	37765	44877		3300010396_50	3300010396.a:Ga0134126_10000014		3300012865_2	3300012865.a:Ga0160449_1000007	7	24	6904	22038	linear	dsDNAphage								TARA_SAMN05326641_METAG_ANW00001	TARA_ANW00001_MAG-scaffold_12	IME	359466	395454		TARA_SAMEA2619667_METAG_CCJFNDGF	TARA_SAMEA2619667_MAG-scaffold_467		TARA_SAMEA4397859_METAG_FGINHFMC	TARA_SAMEA4397859_MAG-scaffold_48	59	73	61365	79446	linear	dsDNAphage		MGYG000185143
							3300027524_2	3300027524.a:Ga0208998_1000016	IME	10616	14116		3300010396_50	3300010396.a:Ga0134126_10000131		3300012865_2	3300012865.a:Ga0160449_1000029	85	94	88570	110735	linear	dsDNAphage								TARA_SAMN05326644_METAG_PON00010	TARA_PON00010_MAG-scaffold_23	ICE	1999	22843		TARA_SAMEA2619667_METAG_CCJFNDGF	TARA_SAMEA2619667_MAG-scaffold_5759		TARA_SAMEA4397859_METAG_FGINHFMC	TARA_SAMEA4397859_MAG-scaffold_8	344	386	402890	441284	linear	dsDNAphage		MGYG000185240
							3300027640_11	3300027640.a:Ga0209347_1000391	ICE	19504	98281		3300010396_50	3300010396.a:Ga0134126_10000281		3300012865_2	3300012865.a:Ga0160449_1000032	44	55	75131	102661	linear	dsDNAphage								TARA_SAMN05326648_METAG_IOS00003	TARA_IOS00003_MAG-scaffold_22	IME	185	28960		TARA_SAMEA2619667_METAG_CCJFNDGF	TARA_SAMEA2619667_MAG-scaffold_8992		TARA_SAMEA4397859_METAG_GMFDIFPD	TARA_SAMEA4397859_MAG-scaffold_26	12	19	13735	24052	linear	dsDNAphage		MGYG000189666
							3300027640_17	3300027640.a:Ga0209347_1000368	IME	4939	9264		3300010396_50	3300010396.a:Ga0134126_10000674		3300012865_2	3300012865.a:Ga0160449_1000055	61	143	79784	171033	linear	dsDNAphage								TARA_SAMN05326648_METAG_IOS00003	TARA_IOS00003_MAG-scaffold_24	IME	14821	31087		TARA_SAMEA2619667_METAG_HHMIEAMK	TARA_SAMEA2619667_MAG-scaffold_250		TARA_SAMEA4397859_METAG_GMFDIFPD	TARA_SAMEA4397859_MAG-scaffold_26	268	330	288036	332929	linear	dsDNAphage		MGYG000189858
							3300027640_25	3300027640.a:Ga0209347_1000034	ICE	53930	117940		3300010396_50	3300010396.a:Ga0134126_10004536		3300012865_6	3300012865.a:Ga0160449_1000062	1	100	1	112913	linear	dsDNAphage								TARA_SAMN05326648_METAG_IOS00003	TARA_IOS00003_MAG-scaffold_4	IME	96761	129290		TARA_SAMEA2619667_METAG_HHMIEAMK	TARA_SAMEA2619667_MAG-scaffold_280		TARA_SAMEA4397859_METAG_GMFDIFPD	TARA_SAMEA4397859_MAG-scaffold_30	169	206	170030	205508	linear	dsDNAphage		MGYG000190856
							3300027640_25	3300027640.a:Ga0209347_1000167	ICE	141035	174590		3300010396_50	3300010396.a:Ga0134126_10005345		3300012878_5	3300012878.a:Ga0160439_1000002	16	25	18914	32197	linear	dsDNAphage								TARA_SAMN05326651_METAG_RED00001	TARA_RED00001_MAG-scaffold_5	IME	78119	94878		TARA_SAMEA2619667_METAG_HKFELDGC	TARA_SAMEA2619667_MAG-scaffold_1358		TARA_SAMEA4397920_METAG_ADLLGMMD	TARA_SAMEA4397920_MAG-scaffold_3	223	245	244302	273261	linear	dsDNAphage		MGYG000191779
							3300027640_25	3300027640.a:Ga0209347_1000940	IME	29756	45990		3300010396_50	3300010396.a:Ga0134126_10013030		3300012878_5	3300012878.a:Ga0160439_1000013	62	96	71799	95033	linear	dsDNAphage														TARA_SAMEA2619667_METAG_HKFELDGC	TARA_SAMEA2619667_MAG-scaffold_23368		TARA_SAMEA4398083_METAG_DHNFCCFC	TARA_SAMEA4398083_MAG-scaffold_8	71	95	84377	110588	linear	dsDNAphage		MGYG000191977
							3300027641_8	3300027641.a:Ga0208827_1000046	IME	100304	114273		3300010397_8	3300010397.a:Ga0134124_10000067		3300012879_3	3300012879.a:Ga0160504_1000040	113	135	146521	168641	linear	dsDNAphage														TARA_SAMEA2619667_METAG_HKFELDGC	TARA_SAMEA2619667_MAG-scaffold_3450		TARA_SAMEA4398083_METAG_DHNFCCFC	TARA_SAMEA4398083_MAG-scaffold_9	47	112	46058	106159	linear	dsDNAphage		MGYG000197800
							3300027706_16	3300027706.a:Ga0209581_1000023	ICE	63335	99313		3300010397_8	3300010397.a:Ga0134124_10000084		3300012880_4	3300012880.a:Ga0160437_1000729	1	11	2	16123	linear	dsDNAphage														TARA_SAMEA2619667_METAG_HKFELDGC	TARA_SAMEA2619667_MAG-scaffold_3856		TARA_SAMEA4398193_METAG_CMGAPHLK	TARA_SAMEA4398193_MAG-scaffold_22	236	316	251607	319942	linear	dsDNAphage		MGYG000199273
							3300027706_20	3300027706.a:Ga0209581_1000174	ICE	112601	133035		3300010397_8	3300010397.a:Ga0134124_10000092		3300012880_4	3300012880.a:Ga0160437_1003105	1	6	3	6789	linear	dsDNAphage														TARA_SAMEA2619667_METAG_HKFELDGC	TARA_SAMEA2619667_MAG-scaffold_450		TARA_SAMEA4398193_METAG_CMGAPHLK	TARA_SAMEA4398193_MAG-scaffold_9	20	40	21417	44977	linear	dsDNAphage		MGYG000202953
							3300027706_26	3300027706.a:Ga0209581_1000168	ICE	2433	43938		3300010397_8	3300010397.a:Ga0134124_10000094		3300012921_10	3300012921.a:Ga0164290_1000085	12	37	11135	31831	linear	dsDNAphage														TARA_SAMEA2619667_METAG_HKFELDGC	TARA_SAMEA2619667_MAG-scaffold_53		TARA_SAMEA4398193_METAG_GFCADMKI	TARA_SAMEA4398193_MAG-scaffold_31	82	100	81212	96426	linear	dsDNAphage		MGYG000203472
							3300027773_19	3300027773.a:Ga0209810_1000009	IME	573794	603036		3300010397_8	3300010397.a:Ga0134124_10003999		3300012921_10	3300012921.a:Ga0164290_1000193	123	132	145905	156212	linear	dsDNAphage														TARA_SAMEA2619667_METAG_HKFELDGC	TARA_SAMEA2619667_MAG-scaffold_78		TARA_SAMEA4398238_METAG_PDLBAELO	TARA_SAMEA4398238_MAG-scaffold_2	543	587	738478	775829	linear	dsDNAphage		MGYG000203749
							3300027773_19	3300027773.a:Ga0209810_1000029	IME	447853	479520		3300010397_8	3300010397.a:Ga0134124_10005986		3300012921_10	3300012921.a:Ga0164290_1000314	118	160	141554	173909	linear	dsDNAphage														TARA_SAMEA2619667_METAG_KKMOLIMA	TARA_SAMEA2619667_MAG-scaffold_11		TARA_SAMEA4398238_METAG_PFLNLPDD	TARA_SAMEA4398238_MAG-scaffold_12	201	210	209785	219690	linear	dsDNAphage		MGYG000204403
							3300027773_24	3300027773.a:Ga0209810_1000073	IME	146822	154277		3300010397_8	3300010397.a:Ga0134124_10006739		3300012921_10	3300012921.a:Ga0164290_1000474	95	115	111431	126463	linear	dsDNAphage														TARA_SAMEA2619667_METAG_KKMOLIMA	TARA_SAMEA2619667_MAG-scaffold_1859		TARA_SAMEA4398238_METAG_PFLNLPDD	TARA_SAMEA4398238_MAG-scaffold_142	80	90	83063	94207	linear	dsDNAphage		MGYG000206959
							3300027773_37	3300027773.a:Ga0209810_1000218	IME	112144	133002		3300010397_8	3300010397.a:Ga0134124_10026625		3300012921_13	3300012921.a:Ga0164290_1000662	3	13	2672	15342	linear	dsDNAphage														TARA_SAMEA2619667_METAG_KKMOLIMA	TARA_SAMEA2619667_MAG-scaffold_19		TARA_SAMEA4398238_METAG_PFLNLPDD	TARA_SAMEA4398238_MAG-scaffold_199	115	142	124747	142693	linear	dsDNAphage		MGYG000206970
							3300027826_17	3300027826.a:Ga0209060_10000074	IME	38684	56583		3300010397_8	3300010397.a:Ga0134124_10065677		3300012921_14	3300012921.a:Ga0164290_1000399	90	105	108141	131887	linear	dsDNAphage														TARA_SAMEA2619667_METAG_KKMOLIMA	TARA_SAMEA2619667_MAG-scaffold_214		TARA_SAMEA4398266_METAG_ABDIENDO	TARA_SAMEA4398266_MAG-scaffold_12	291	357	314950	369300	linear	dsDNAphage		MGYG000208323
							3300027826_18	3300027826.a:Ga0209060_10000030	ICE	88691	110319		3300010399_12	3300010399.a:Ga0134127_10014114		3300012921_19	3300012921.a:Ga0164290_1000004	290	314	324210	343261	linear	dsDNAphage														TARA_SAMEA2619667_METAG_KKMOLIMA	TARA_SAMEA2619667_MAG-scaffold_33749		TARA_SAMEA4398266_METAG_ABDIENDO	TARA_SAMEA4398266_MAG-scaffold_28	294	334	314137	344583	linear	dsDNAphage		MGYG000209052
							3300027826_24	3300027826.a:Ga0209060_10000018	IME	67159	76711		3300011244_1	3300011244.a:Ga0137483_100045		3300012921_19	3300012921.a:Ga0164290_1000004	565	582	614681	633664	linear	dsDNAphage														TARA_SAMEA2619667_METAG_KKMOLIMA	TARA_SAMEA2619667_MAG-scaffold_4260		TARA_SAMEA4398315_METAG_BKPOIDCN	TARA_SAMEA4398315_MAG-scaffold_102	120	138	121488	145190	linear	dsDNAphage		MGYG000210148
							3300027857_18	3300027857.a:Ga0209166_10000201	IME	36420	41553		3300011244_1	3300011244.a:Ga0137483_100049		3300012921_19	3300012921.a:Ga0164290_1000005	840	883	949531	984420	linear	dsDNAphage														TARA_SAMEA2619667_METAG_KKMOLIMA	TARA_SAMEA2619667_MAG-scaffold_61		TARA_SAMEA4398315_METAG_BKPOIDCN	TARA_SAMEA4398315_MAG-scaffold_2	137	179	138188	173243	linear	dsDNAphage		MGYG000215610
							3300027869_22	3300027869.a:Ga0209579_10000126	IME	1827	14646		3300011244_1	3300011244.a:Ga0137483_100071		3300012921_23	3300012921.a:Ga0164290_1000698	52	71	53721	72760	linear	dsDNAphage														TARA_SAMEA2619667_METAG_KKMOLIMA	TARA_SAMEA2619667_MAG-scaffold_6685		TARA_SAMEA4398315_METAG_ODIMHKIJ	TARA_SAMEA4398315_MAG-scaffold_5	433	451	469169	483727	linear	dsDNAphage		MGYG000216526
							3300027965_38	3300027965.a:Ga0209062_1000096	IME	63269	71783		3300011244_1	3300011244.a:Ga0137483_100081		3300012921_25	3300012921.a:Ga0164290_1000159	211	249	225636	258456	linear	dsDNAphage														TARA_SAMEA2619667_METAG_KKMOLIMA	TARA_SAMEA2619667_MAG-scaffold_67		TARA_SAMEA4398360_METAG_ACMIDIDC	TARA_SAMEA4398360_MAG-scaffold_25	402	426	429389	455600	linear	dsDNAphage		MGYG000217041
							3300027968_17	3300027968.a:Ga0209061_1000030	ICE	336374	415030		3300011244_1	3300011244.a:Ga0137483_100102		3300012921_27	3300012921.a:Ga0164290_1000057	126	203	127457	192832	linear	dsDNAphage														TARA_SAMEA2619667_METAG_KKMOLIMA	TARA_SAMEA2619667_MAG-scaffold_7316		TARA_SAMEA4398360_METAG_ACMIDIDC	TARA_SAMEA4398360_MAG-scaffold_50	47	112	46058	106159	linear	dsDNAphage		MGYG000218002
							3300027968_20	3300027968.a:Ga0209061_1000178	ICE	149148	200131		3300011244_1	3300011244.a:Ga0137483_100150		3300012921_27	3300012921.a:Ga0164290_1000272	154	213	151259	187613	linear	dsDNAphage														TARA_SAMEA2619667_METAG_OAAABDFI	TARA_SAMEA2619667_MAG-scaffold_259		TARA_SAMEA4398360_METAG_KMBPKEKE	TARA_SAMEA4398360_MAG-scaffold_10518	1	11	3	10186	linear	dsDNAphage		MGYG000219101
							3300027968_20	3300027968.a:Ga0209061_1000644	IME	50225	64113		3300011244_1	3300011244.a:Ga0137483_100157		3300012921_27	3300012921.a:Ga0164290_1000304	11	26	17423	32061	linear	dsDNAphage														TARA_SAMEA2619667_METAG_OAAABDFI	TARA_SAMEA2619667_MAG-scaffold_3890		TARA_SAMEA4398360_METAG_KMBPKEKE	TARA_SAMEA4398360_MAG-scaffold_408	94	109	92992	102809	linear	dsDNAphage		MGYG000220439
							3300027968_33	3300027968.a:Ga0209061_1000029	IME	340162	355232		3300011244_1	3300011244.a:Ga0137483_100459		3300012921_28	3300012921.a:Ga0164290_1000048	26	64	24568	59120	linear	dsDNAphage														TARA_SAMEA2619677_METAG_JABPAPDP	TARA_SAMEA2619677_MAG-scaffold_223		TARA_SAMEA4398387_METAG_FOCKOCJP	TARA_SAMEA4398387_MAG-scaffold_15	400	424	427837	454048	linear	dsDNAphage		MGYG000221932
							3300029892_4	3300029892.a:Ga0246235_100001	ICE	310192	355185		3300011987_7	3300011987.a:Ga0120164_1000037		3300012921_29	3300012921.a:Ga0164290_1000117	106	118	132801	144039	linear	dsDNAphage														TARA_SAMEA2619677_METAG_JABPAPDP	TARA_SAMEA2619677_MAG-scaffold_27		TARA_SAMEA4398387_METAG_FOCKOCJP	TARA_SAMEA4398387_MAG-scaffold_37	47	112	46058	106159	linear	dsDNAphage		MGYG000224833
							3300029893_12	3300029893.a:Ga0246236_1000326	IME	9455	24355		3300011987_7	3300011987.a:Ga0120164_1000068		3300012921_29	3300012921.a:Ga0164290_1000322	10	24	12003	30281	linear	dsDNAphage														TARA_SAMEA2619677_METAG_JABPAPDP	TARA_SAMEA2619677_MAG-scaffold_75		TARA_SAMEA4398387_METAG_KHFOIAHK	TARA_SAMEA4398387_MAG-scaffold_5	56	65	71054	84880	linear	dsDNAphage		MGYG000225820
													3300011987_7	3300011987.a:Ga0120164_1000080		3300012921_29	3300012921.a:Ga0164290_1000731	1	82	2	87132	linear	dsDNAphage														TARA_SAMEA2619677_METAG_JABPAPDP	TARA_SAMEA2619677_MAG-scaffold_932		TARA_SAMEA4398387_METAG_OIKGMAKI	TARA_SAMEA4398387_MAG-scaffold_237	11	104	13410	104149	linear	dsDNAphage		MGYG000225980
													3300011987_7	3300011987.a:Ga0120164_1000553		3300012921_36	3300012921.a:Ga0164290_1000305	14	96	22299	96643	linear	dsDNAphage														TARA_SAMEA2619678_METAG_GAAOLHGM	TARA_SAMEA2619678_MAG-scaffold_257		TARA_SAMEA4398387_METAG_OIKGMAKI	TARA_SAMEA4398387_MAG-scaffold_32	1	96	122	97099	linear	dsDNAphage		MGYG000226693
													3300011987_7	3300011987.a:Ga0120164_1000560		3300012921_41	3300012921.a:Ga0164290_1000391	14	68	11390	62307	linear	dsDNAphage														TARA_SAMEA2619678_METAG_HJDGIOGM	TARA_SAMEA2619678_MAG-scaffold_12351		TARA_SAMEA4398387_METAG_OIKGMAKI	TARA_SAMEA4398387_MAG-scaffold_935	1	89	2	65086	linear	dsDNAphage		MGYG000228411
													3300011987_7	3300011987.a:Ga0120164_1000629		3300012921_5	3300012921.a:Ga0164290_1000523	64	159	50164	117369	linear	dsDNAphage														TARA_SAMEA2619678_METAG_HJDGIOGM	TARA_SAMEA2619678_MAG-scaffold_189		TARA_SAMEA4398387_METAG_PECOCOFK	TARA_SAMEA4398387_MAG-scaffold_25	230	272	245573	281955	linear	dsDNAphage		MGYG000228746
													3300011987_7	3300011987.a:Ga0120164_1000830		3300012940_28	3300012940.a:Ga0164243_10000109	93	108	102336	114659	linear	dsDNAphage														TARA_SAMEA2619678_METAG_HJDGIOGM	TARA_SAMEA2619678_MAG-scaffold_2554		TARA_SAMEA4398432_METAG_LPCKCMMB	TARA_SAMEA4398432_MAG-scaffold_8	148	261	147708	231851	linear	dsDNAphage		MGYG000230843
													3300011987_7	3300011987.a:Ga0120164_1000894		3300012940_28	3300012940.a:Ga0164243_10018878	1	10	3	9193	linear	dsDNAphage														TARA_SAMEA2619678_METAG_HJDGIOGM	TARA_SAMEA2619678_MAG-scaffold_560		TARA_SAMN05326641_METAG_ANW00001	TARA_ANW00001_MAG-scaffold_12	858	902	921513	957387	linear	dsDNAphage		MGYG000231950
													3300011987_7	3300011987.a:Ga0120164_1004070		3300012940_35	3300012940.a:Ga0164243_10000120	91	120	111143	134762	linear	dsDNAphage														TARA_SAMEA2619678_METAG_HJDGIOGM	TARA_SAMEA2619678_MAG-scaffold_66		TARA_SAMN05326641_METAG_ANW00001	TARA_ANW00001_MAG-scaffold_2	263	274	266715	275985	linear	dsDNAphage		MGYG000236257
													3300012796_1	3300012796.a:Ga0160498_100087		3300012940_35	3300012940.a:Ga0164243_10000506	28	47	38384	58655	linear	dsDNAphage														TARA_SAMEA2619678_METAG_JOFNFOFC	TARA_SAMEA2619678_MAG-scaffold_260		TARA_SAMN05326641_METAG_ANW00001	TARA_ANW00001_MAG-scaffold_9	119	164	107107	149438	linear	dsDNAphage		MGYG000237279
													3300012796_1	3300012796.a:Ga0160498_100092		3300012943_17	3300012943.a:Ga0164241_10000022	46	62	52294	65558	linear	dsDNAphage														TARA_SAMEA2619678_METAG_LACPHMHC	TARA_SAMEA2619678_MAG-scaffold_16		TARA_SAMN05326641_METAG_ANW00017	TARA_ANW00017_MAG-scaffold_58	35	42	43992	50565	linear	dsDNAphage		MGYG000242278
													3300012796_1	3300012796.a:Ga0160498_100239		3300012943_17	3300012943.a:Ga0164241_10000175	11	39	16745	36461	linear	dsDNAphage														TARA_SAMEA2619678_METAG_LACPHMHC	TARA_SAMEA2619678_MAG-scaffold_22		TARA_SAMN05326644_METAG_PON00005	TARA_PON00005_MAG-scaffold_7	74	140	71789	124902	linear	dsDNAphage		MGYG000242524
													3300012796_1	3300012796.a:Ga0160498_100289		3300012943_24	3300012943.a:Ga0164241_10000004	133	147	138533	164508	linear	dsDNAphage														TARA_SAMEA2619678_METAG_LACPHMHC	TARA_SAMEA2619678_MAG-scaffold_25		TARA_SAMN05326644_METAG_PON00005	TARA_PON00005_MAG-scaffold_8	121	133	135723	148587	linear	dsDNAphage		MGYG000242524
													3300012796_1	3300012796.a:Ga0160498_100295		3300012943_24	3300012943.a:Ga0164241_10000186	128	138	127114	148176	linear	dsDNAphage														TARA_SAMEA2619678_METAG_LACPHMHC	TARA_SAMEA2619678_MAG-scaffold_64		TARA_SAMN05326645_METAG_PSE00001	TARA_PSE00001_MAG-scaffold_6	21	69	20498	58836	linear	dsDNAphage		MGYG000243218
													3300012796_1	3300012796.a:Ga0160498_100641		3300012943_26	3300012943.a:Ga0164241_10000002	493	564	602526	673127	linear	dsDNAphage														TARA_SAMEA2619678_METAG_LACPHMHC	TARA_SAMEA2619678_MAG-scaffold_984		TARA_SAMN05326645_METAG_PSE00006	TARA_PSE00006_MAG-scaffold_1	75	90	89828	110575	linear	dsDNAphage		MGYG000244138
													3300012796_1	3300012796.a:Ga0160498_100711		3300012943_26	3300012943.a:Ga0164241_10000199	81	100	102329	129100	linear	dsDNAphage														TARA_SAMEA2619678_METAG_OFOFDBBD	TARA_SAMEA2619678_MAG-scaffold_355		TARA_SAMN05326645_METAG_PSE00026	TARA_PSE00026_MAG-scaffold_31	67	128	65138	116486	linear	dsDNAphage		MGYG000244314
													3300012799_1	3300012799.a:Ga0160477_100453		3300012943_32	3300012943.a:Ga0164241_10000018	243	266	269220	292653	linear	dsDNAphage														TARA_SAMEA2619678_METAG_OFOFDBBD	TARA_SAMEA2619678_MAG-scaffold_72		TARA_SAMN05326647_METAG_ION00005	TARA_ION00005_MAG-scaffold_46	35	55	33341	48114	linear	dsDNAphage		MGYG000245071
													3300012808_2	3300012808.a:Ga0160502_100087		3300012943_32	3300012943.a:Ga0164241_10000319	34	46	57660	68103	linear	dsDNAphage														TARA_SAMEA2619766_METAG_GGOAMOFM	TARA_SAMEA2619766_MAG-scaffold_102		TARA_SAMN05326648_METAG_IOS00003	TARA_IOS00003_MAG-scaffold_20	9	27	7750	23594	linear	dsDNAphage		MGYG000245677
													3300012808_2	3300012808.a:Ga0160502_100168		3300016445_5	3300016445.a:Ga0182038_10000070	24	70	26112	49310	linear	dsDNAphage														TARA_SAMEA2619766_METAG_LMODONND	TARA_SAMEA2619766_MAG-scaffold_126685		TARA_SAMN05326648_METAG_IOS00003	TARA_IOS00003_MAG-scaffold_23	123	134	144855	155786	linear	dsDNAphage		MGYG000245693
													3300012808_2	3300012808.a:Ga0160502_100201		3300017426_13	3300017426.a:Ga0185298_1000297	20	50	17318	45533	linear	dsDNAphage														TARA_SAMEA2619766_METAG_LMODONND	TARA_SAMEA2619766_MAG-scaffold_1644		TARA_SAMN05326648_METAG_IOS00003	TARA_IOS00003_MAG-scaffold_38	119	148	146376	172156	linear	dsDNAphage		MGYG000246861
													3300012808_2	3300012808.a:Ga0160502_100202		3300017426_13	3300017426.a:Ga0185298_1000371	27	55	27026	47308	linear	dsDNAphage														TARA_SAMEA2619766_METAG_LMODONND	TARA_SAMEA2619766_MAG-scaffold_20610		TARA_SAMN05326651_METAG_RED00022	TARA_RED00022_MAG-scaffold_16	70	90	69022	100168	linear	dsDNAphage		MGYG000250934
													3300012808_2	3300012808.a:Ga0160502_100447		3300017426_21	3300017426.a:Ga0185298_1003290	1	16	2	15302	linear	dsDNAphage														TARA_SAMEA2619766_METAG_LMODONND	TARA_SAMEA2619766_MAG-scaffold_24726		TARA_SAMN05326651_METAG_RED00022	TARA_RED00022_MAG-scaffold_9	79	200	86724	190510	linear	dsDNAphage		MGYG000251135
													3300012808_2	3300012808.a:Ga0160502_100831		3300017426_22	3300017426.a:Ga0185298_1000222	14	22	15161	23676	linear	dsDNAphage														TARA_SAMEA2619766_METAG_LMODONND	TARA_SAMEA2619766_MAG-scaffold_250037											MGYG000252840
													3300012808_5	3300012808.a:Ga0160502_100118		3300017426_22	3300017426.a:Ga0185298_1001264	8	28	7285	22636	linear	dsDNAphage														TARA_SAMEA2619766_METAG_LMODONND	TARA_SAMEA2619766_MAG-scaffold_3852											MGYG000253677
													3300012808_5	3300012808.a:Ga0160502_101123		3300017448_12	3300017448.a:Ga0185299_10000193	1	21	3	22344	linear	dsDNAphage														TARA_SAMEA2619766_METAG_LMODONND	TARA_SAMEA2619766_MAG-scaffold_40356											MGYG000254063
													3300012808_6	3300012808.a:Ga0160502_100232		3300017448_12	3300017448.a:Ga0185299_10002344	14	24	17872	29637	linear	dsDNAphage														TARA_SAMEA2619766_METAG_LMODONND	TARA_SAMEA2619766_MAG-scaffold_92343											MGYG000254133
													3300012808_6	3300012808.a:Ga0160502_100771		3300017448_70	3300017448.a:Ga0185299_10000001	1084	1104	1314070	1345166	linear	dsDNAphage														TARA_SAMEA2619779_METAG_DNGIFLGN	TARA_SAMEA2619779_MAG-scaffold_359											MGYG000254518
													3300012816_3	3300012816.a:Ga0160495_102097		3300017448_70	3300017448.a:Ga0185299_10000001	1281	1324	1591919	1634900	linear	dsDNAphage														TARA_SAMEA2619779_METAG_DNGIFLGN	TARA_SAMEA2619779_MAG-scaffold_36											MGYG000255980
													3300012816_4	3300012816.a:Ga0160495_100141		3300017448_70	3300017448.a:Ga0185299_10000001	1725	1734	2177705	2188684	linear	dsDNAphage														TARA_SAMEA2619779_METAG_DNGIFLGN	TARA_SAMEA2619779_MAG-scaffold_72											MGYG000257389
													3300012816_4	3300012816.a:Ga0160495_101535		3300017448_70	3300017448.a:Ga0185299_10000001	744	764	900280	922355	linear	dsDNAphage														TARA_SAMEA2619782_METAG_AEJGIIHC	TARA_SAMEA2619782_MAG-scaffold_143											MGYG000263638
													3300012822_2	3300012822.a:Ga0160490_100117		3300017540_7	3300017540.a:Ga0180217_1000294	24	58	24265	59260	linear	dsDNAphage														TARA_SAMEA2619782_METAG_AEJGIIHC	TARA_SAMEA2619782_MAG-scaffold_16											MGYG000264141
													3300012822_2	3300012822.a:Ga0160490_100133		3300017548_7	3300017548.a:Ga0182743_1000021	43	49	49886	55610	linear	dsDNAphage														TARA_SAMEA2619782_METAG_AEJGIIHC	TARA_SAMEA2619782_MAG-scaffold_359											MGYG000265119
													3300012822_2	3300012822.a:Ga0160490_100167		3300017548_8	3300017548.a:Ga0182743_1000116	32	52	40991	68656	linear	dsDNAphage														TARA_SAMEA2619782_METAG_AEJGIIHC	TARA_SAMEA2619782_MAG-scaffold_98											MGYG000266783
													3300012822_2	3300012822.a:Ga0160490_100175		3300017548_9	3300017548.a:Ga0182743_1000632	19	38	16224	40227	linear	dsDNAphage														TARA_SAMEA2619782_METAG_DJKHELNO	TARA_SAMEA2619782_MAG-scaffold_11178											MGYG000269053
													3300012822_2	3300012822.a:Ga0160490_100201		3300017553_9	3300017553.a:Ga0182744_1000058	24	32	40609	50884	linear	dsDNAphage														TARA_SAMEA2619782_METAG_DJKHELNO	TARA_SAMEA2619782_MAG-scaffold_11832											MGYG000270544
													3300012822_2	3300012822.a:Ga0160490_100230		3300017560_9	3300017560.a:Ga0182747_1000196	1	73	3	60555	linear	dsDNAphage														TARA_SAMEA2619782_METAG_DJKHELNO	TARA_SAMEA2619782_MAG-scaffold_13966											MGYG000270544
													3300012822_2	3300012822.a:Ga0160490_100231		3300017565_10	3300017565.a:Ga0182745_1000028	59	84	78735	111343	linear	dsDNAphage														TARA_SAMEA2619782_METAG_DJKHELNO	TARA_SAMEA2619782_MAG-scaffold_1799											MGYG000271711
													3300012822_2	3300012822.a:Ga0160490_100314		3300017565_10	3300017565.a:Ga0182745_1000092	94	112	101757	118337	linear	dsDNAphage														TARA_SAMEA2619782_METAG_DJKHELNO	TARA_SAMEA2619782_MAG-scaffold_182											MGYG000276268
													3300012822_2	3300012822.a:Ga0160490_100337		3300017565_10	3300017565.a:Ga0182745_1000094	23	77	28905	71689	linear	dsDNAphage														TARA_SAMEA2619782_METAG_DJKHELNO	TARA_SAMEA2619782_MAG-scaffold_23019											MGYG000277250
													3300012822_2	3300012822.a:Ga0160490_100457		3300017565_10	3300017565.a:Ga0182745_1000105	1	23	243	18554	linear	dsDNAphage														TARA_SAMEA2619782_METAG_DJKHELNO	TARA_SAMEA2619782_MAG-scaffold_315											MGYG000281040
													3300012822_3	3300012822.a:Ga0160490_100092		3300017565_9	3300017565.a:Ga0182745_1000151	26	47	33310	60727	linear	dsDNAphage														TARA_SAMEA2619782_METAG_DJKHELNO	TARA_SAMEA2619782_MAG-scaffold_319											MGYG000281639
													3300012822_3	3300012822.a:Ga0160490_100108		3300017646_13	3300017646.a:Ga0182737_1000130	32	52	40991	68656	linear	dsDNAphage														TARA_SAMEA2619782_METAG_DJKHELNO	TARA_SAMEA2619782_MAG-scaffold_343											MGYG000283058
													3300012822_4	3300012822.a:Ga0160490_100368		3300017646_14	3300017646.a:Ga0182737_1000719	19	38	16224	40227	linear	dsDNAphage														TARA_SAMEA2619782_METAG_DJKHELNO	TARA_SAMEA2619782_MAG-scaffold_4489											MGYG000283647
													3300012826_2	3300012826.a:Ga0160492_103063		3300017646_16	3300017646.a:Ga0182737_1000249	30	41	34948	45542	linear	dsDNAphage														TARA_SAMEA2619782_METAG_DJKHELNO	TARA_SAMEA2619782_MAG-scaffold_488											MGYG000283728
													3300012826_2	3300012826.a:Ga0160492_103205		3300017647_6	3300017647.a:Ga0182748_1000041	144	151	155379	161862	linear	dsDNAphage														TARA_SAMEA2619782_METAG_DJKHELNO	TARA_SAMEA2619782_MAG-scaffold_5292											MGYG000284754
													3300012827_7	3300012827.a:Ga0160462_101470		3300017647_7	3300017647.a:Ga0182748_1000062	32	52	40991	68656	linear	dsDNAphage														TARA_SAMEA2619782_METAG_DJKHELNO	TARA_SAMEA2619782_MAG-scaffold_6088											MGYG000289131
													3300012830_4	3300012830.a:Ga0160503_101244		3300017650_8	3300017650.a:Ga0182736_1000016	229	236	296617	302097	linear	dsDNAphage														TARA_SAMEA2619782_METAG_DJKHELNO	TARA_SAMEA2619782_MAG-scaffold_6766
													3300012830_6	3300012830.a:Ga0160503_100770		3300017650_8	3300017650.a:Ga0182736_1000016	368	377	468130	477775	linear	dsDNAphage														TARA_SAMEA2619782_METAG_DJKHELNO	TARA_SAMEA2619782_MAG-scaffold_70
													3300012833_4	3300012833.a:Ga0160489_100073		3300017650_8	3300017650.a:Ga0182736_1000190	1	40	1	36338	linear	dsDNAphage														TARA_SAMEA2619782_METAG_DJKHELNO	TARA_SAMEA2619782_MAG-scaffold_808
													3300012833_4	3300012833.a:Ga0160489_102012		3300017650_8	3300017650.a:Ga0182736_1000367	20	45	31521	57072	linear	dsDNAphage														TARA_SAMEA2619782_METAG_DJKHELNO	TARA_SAMEA2619782_MAG-scaffold_830
													3300012833_6	3300012833.a:Ga0160489_100101		3300017651_10	3300017651.a:Ga0182742_1000004	160	197	177537	209019	linear	dsDNAphage														TARA_SAMEA2619782_METAG_DJKHELNO	TARA_SAMEA2619782_MAG-scaffold_9426
													3300012833_6	3300012833.a:Ga0160489_100111		3300017651_10	3300017651.a:Ga0182742_1000019	1	116	126	100977	linear	dsDNAphage														TARA_SAMEA2619782_METAG_DJKHELNO	TARA_SAMEA2619782_MAG-scaffold_9854
													3300012833_6	3300012833.a:Ga0160489_100112		3300017651_10	3300017651.a:Ga0182742_1000049	227	253	234516	246846	linear	dsDNAphage														TARA_SAMEA2619782_METAG_FADEPKNA	TARA_SAMEA2619782_MAG-scaffold_146275
													3300012833_6	3300012833.a:Ga0160489_100124		3300017652_11	3300017652.a:Ga0182746_1000006	450	452	515659	518899	linear	dsDNAphage														TARA_SAMEA2619782_METAG_FADEPKNA	TARA_SAMEA2619782_MAG-scaffold_171860
													3300012833_6	3300012833.a:Ga0160489_100125		3300017652_11	3300017652.a:Ga0182746_1000021	43	49	49886	55610	linear	dsDNAphage														TARA_SAMEA2619782_METAG_FADEPKNA	TARA_SAMEA2619782_MAG-scaffold_185706
													3300012833_6	3300012833.a:Ga0160489_100571		3300017652_12	3300017652.a:Ga0182746_1000122	32	52	40991	68656	linear	dsDNAphage														TARA_SAMEA2619782_METAG_FADEPKNA	TARA_SAMEA2619782_MAG-scaffold_193
													3300012833_6	3300012833.a:Ga0160489_100756		3300017652_13	3300017652.a:Ga0182746_1000059	147	161	152029	167474	linear	dsDNAphage														TARA_SAMEA2619782_METAG_FADEPKNA	TARA_SAMEA2619782_MAG-scaffold_28533
													3300012833_6	3300012833.a:Ga0160489_100788		3300017652_13	3300017652.a:Ga0182746_1000673	19	38	16224	40227	linear	dsDNAphage														TARA_SAMEA2619782_METAG_FADEPKNA	TARA_SAMEA2619782_MAG-scaffold_410
													3300012833_6	3300012833.a:Ga0160489_101183		3300017655_12	3300017655.a:Ga0182739_1000132	28	36	34654	44623	linear	dsDNAphage														TARA_SAMEA2619782_METAG_FADEPKNA	TARA_SAMEA2619782_MAG-scaffold_41670
													3300012833_6	3300012833.a:Ga0160489_101763		3300017655_13	3300017655.a:Ga0182739_1000153	97	111	120886	132570	linear	dsDNAphage														TARA_SAMEA2619782_METAG_FADEPKNA	TARA_SAMEA2619782_MAG-scaffold_6548
													3300012833_6	3300012833.a:Ga0160489_102461		3300017655_13	3300017655.a:Ga0182739_1000821	1	33	379	35879	linear	dsDNAphage														TARA_SAMEA2619782_METAG_JLJABLKP	TARA_SAMEA2619782_MAG-scaffold_131
													3300012833_6	3300012833.a:Ga0160489_102621		3300017658_17	3300017658.a:Ga0182738_1000074	133	141	174989	182563	linear	dsDNAphage														TARA_SAMEA2619782_METAG_JMJLDAKP	TARA_SAMEA2619782_MAG-scaffold_106716
													3300012833_6	3300012833.a:Ga0160489_102642		3300017658_17	3300017658.a:Ga0182738_1000220	36	44	63898	72059	linear	dsDNAphage														TARA_SAMEA2619782_METAG_JMJLDAKP	TARA_SAMEA2619782_MAG-scaffold_111410
													3300012833_6	3300012833.a:Ga0160489_102763		3300017658_17	3300017658.a:Ga0182738_1000320	38	57	55613	71227	linear	dsDNAphage														TARA_SAMEA2619782_METAG_JMJLDAKP	TARA_SAMEA2619782_MAG-scaffold_115419
													3300012833_6	3300012833.a:Ga0160489_103051		3300017658_22	3300017658.a:Ga0182738_1000022	43	49	49672	55396	linear	dsDNAphage														TARA_SAMEA2619782_METAG_JMJLDAKP	TARA_SAMEA2619782_MAG-scaffold_115896
													3300012833_6	3300012833.a:Ga0160489_103209		3300017658_24	3300017658.a:Ga0182738_1000127	24	32	40606	50881	linear	dsDNAphage														TARA_SAMEA2619782_METAG_JMJLDAKP	TARA_SAMEA2619782_MAG-scaffold_127613
													3300012833_6	3300012833.a:Ga0160489_103643		3300018719_4	3300018719.a:Ga0193596_1000041	3	173	1479	149386	linear	dsDNAphage														TARA_SAMEA2619782_METAG_JMJLDAKP	TARA_SAMEA2619782_MAG-scaffold_130261
													3300012838_1	3300012838.a:Ga0160463_100131		3300018719_5	3300018719.a:Ga0193596_1000011	363	519	368929	498897	linear	dsDNAphage														TARA_SAMEA2619782_METAG_JMJLDAKP	TARA_SAMEA2619782_MAG-scaffold_132305
													3300012838_1	3300012838.a:Ga0160463_100142		3300018719_5	3300018719.a:Ga0193596_1000038	39	204	44343	176352	linear	dsDNAphage														TARA_SAMEA2619782_METAG_JMJLDAKP	TARA_SAMEA2619782_MAG-scaffold_134
													3300012838_1	3300012838.a:Ga0160463_100744		3300018719_5	3300018719.a:Ga0193596_1000043	16	50	18995	54269	linear	dsDNAphage														TARA_SAMEA2619782_METAG_JMJLDAKP	TARA_SAMEA2619782_MAG-scaffold_141008
													3300012840_4	3300012840.a:Ga0160491_100213		3300018719_5	3300018719.a:Ga0193596_1000049	37	60	42383	62044	linear	dsDNAphage														TARA_SAMEA2619782_METAG_JMJLDAKP	TARA_SAMEA2619782_MAG-scaffold_146733
													3300012840_4	3300012840.a:Ga0160491_100446		3300018719_5	3300018719.a:Ga0193596_1000085	11	38	16092	44468	linear	dsDNAphage														TARA_SAMEA2619782_METAG_JMJLDAKP	TARA_SAMEA2619782_MAG-scaffold_155997
													3300012840_4	3300012840.a:Ga0160491_101175		3300018719_6	3300018719.a:Ga0193596_1000074	20	47	20735	44997	linear	dsDNAphage														TARA_SAMEA2619782_METAG_JMJLDAKP	TARA_SAMEA2619782_MAG-scaffold_157299
													3300012840_4	3300012840.a:Ga0160491_101212		3300018719_7	3300018719.a:Ga0193596_1000010	146	227	131323	193197	linear	dsDNAphage														TARA_SAMEA2619782_METAG_JMJLDAKP	TARA_SAMEA2619782_MAG-scaffold_159379
													3300012840_4	3300012840.a:Ga0160491_102315		3300018719_7	3300018719.a:Ga0193596_1000254	1	72	15	44518	linear	dsDNAphage														TARA_SAMEA2619782_METAG_JMJLDAKP	TARA_SAMEA2619782_MAG-scaffold_176188
													3300012842_2	3300012842.a:Ga0160481_100446		3300018757_2	3300018757.a:Ga0193612_1000006	60	131	61679	121362	linear	dsDNAphage														TARA_SAMEA2619782_METAG_JMJLDAKP	TARA_SAMEA2619782_MAG-scaffold_177504
													3300012842_2	3300012842.a:Ga0160481_101690		3300018875_4	3300018875.a:Ga0193608_1000082	61	77	58242	74087	linear	dsDNAphage														TARA_SAMEA2619782_METAG_JMJLDAKP	TARA_SAMEA2619782_MAG-scaffold_177716
													3300012842_3	3300012842.a:Ga0160481_100169		3300018875_5	3300018875.a:Ga0193608_1000056	66	174	71402	158392	linear	dsDNAphage														TARA_SAMEA2619782_METAG_JMJLDAKP	TARA_SAMEA2619782_MAG-scaffold_180238
													3300012842_3	3300012842.a:Ga0160481_101329		3300018875_5	3300018875.a:Ga0193608_1000199	1	66	2	44485	linear	dsDNAphage														TARA_SAMEA2619782_METAG_JMJLDAKP	TARA_SAMEA2619782_MAG-scaffold_180539
													3300012842_4	3300012842.a:Ga0160481_100281		3300018875_7	3300018875.a:Ga0193608_1000337	1	29	10	21807	linear	dsDNAphage														TARA_SAMEA2619782_METAG_JMJLDAKP	TARA_SAMEA2619782_MAG-scaffold_182183
													3300012844_4	3300012844.a:Ga0160475_100455		3300018875_7	3300018875.a:Ga0193608_1000449	1	15	51	14377	linear	dsDNAphage														TARA_SAMEA2619782_METAG_JMJLDAKP	TARA_SAMEA2619782_MAG-scaffold_185783
													3300012844_4	3300012844.a:Ga0160475_100588		3300018910_6	3300018910.a:Ga0193598_1000050	53	64	69520	80313	linear	dsDNAphage														TARA_SAMEA2619782_METAG_JMJLDAKP	TARA_SAMEA2619782_MAG-scaffold_189605
													3300012844_5	3300012844.a:Ga0160475_102444		3300018910_7	3300018910.a:Ga0193598_1000010	129	231	122688	211512	linear	dsDNAphage														TARA_SAMEA2619782_METAG_JMJLDAKP	TARA_SAMEA2619782_MAG-scaffold_195553
													3300012853_4	3300012853.a:Ga0160451_100189		3300018910_7	3300018910.a:Ga0193598_1000210	30	55	35779	58929	linear	dsDNAphage														TARA_SAMEA2619782_METAG_JMJLDAKP	TARA_SAMEA2619782_MAG-scaffold_197959
													3300012853_4	3300012853.a:Ga0160451_100560		3300018910_7	3300018910.a:Ga0193598_1000242	1	73	250	54610	linear	dsDNAphage														TARA_SAMEA2619782_METAG_JMJLDAKP	TARA_SAMEA2619782_MAG-scaffold_199557
													3300012853_4	3300012853.a:Ga0160451_101925		3300018910_7	3300018910.a:Ga0193598_1003646	1	13	3	6715	linear	dsDNAphage														TARA_SAMEA2619782_METAG_JMJLDAKP	TARA_SAMEA2619782_MAG-scaffold_201471
													3300012856_6	3300012856.a:Ga0160473_101008		3300018914_9	3300018914.a:Ga0193594_1000018	58	163	32396	105882	linear	dsDNAphage														TARA_SAMEA2619782_METAG_JMJLDAKP	TARA_SAMEA2619782_MAG-scaffold_204012
													3300012856_6	3300012856.a:Ga0160473_101465		3300018914_9	3300018914.a:Ga0193594_1000020	180	249	176918	233940	linear	dsDNAphage														TARA_SAMEA2619782_METAG_JMJLDAKP	TARA_SAMEA2619782_MAG-scaffold_210737
													3300012856_6	3300012856.a:Ga0160473_103205		3300018933_12	3300018933.a:Ga0193614_1000010	220	339	207449	331301	linear	dsDNAphage														TARA_SAMEA2619782_METAG_JMJLDAKP	TARA_SAMEA2619782_MAG-scaffold_211314
													3300012859_12	3300012859.a:Ga0160482_103319		3300018933_12	3300018933.a:Ga0193614_1000025	274	303	274128	301654	linear	dsDNAphage														TARA_SAMEA2619782_METAG_JMJLDAKP	TARA_SAMEA2619782_MAG-scaffold_212804
													3300012859_4	3300012859.a:Ga0160482_101890		3300018933_12	3300018933.a:Ga0193614_1000746	1	40	3	33448	linear	dsDNAphage														TARA_SAMEA2619782_METAG_JMJLDAKP	TARA_SAMEA2619782_MAG-scaffold_214406
													3300012860_3	3300012860.a:Ga0160496_1000128		3300018933_7	3300018933.a:Ga0193614_1000055	107	160	103689	155486	linear	dsDNAphage														TARA_SAMEA2619782_METAG_JMJLDAKP	TARA_SAMEA2619782_MAG-scaffold_215426
													3300012860_3	3300012860.a:Ga0160496_1000206		3300018933_7	3300018933.a:Ga0193614_1000089	12	122	9525	94856	linear	dsDNAphage														TARA_SAMEA2619782_METAG_JMJLDAKP	TARA_SAMEA2619782_MAG-scaffold_215944
													3300012860_3	3300012860.a:Ga0160496_1000261		3300018939_6	3300018939.a:Ga0193593_1000001	758	772	748599	756799	linear	dsDNAphage														TARA_SAMEA2619782_METAG_JMJLDAKP	TARA_SAMEA2619782_MAG-scaffold_219413
													3300012860_3	3300012860.a:Ga0160496_1000373		3300018946_6	3300018946.a:Ga0193599_1000004	409	442	441201	465604	linear	dsDNAphage														TARA_SAMEA2619782_METAG_JMJLDAKP	TARA_SAMEA2619782_MAG-scaffold_227081
													3300012860_3	3300012860.a:Ga0160496_1001278		3300018984_8	3300018984.a:Ga0193605_1000238	1	32	42	21123	linear	dsDNAphage														TARA_SAMEA2619782_METAG_JMJLDAKP	TARA_SAMEA2619782_MAG-scaffold_229916
													3300012860_3	3300012860.a:Ga0160496_1001920		3300018984_8	3300018984.a:Ga0193605_1000742	1	15	43	10966	linear	dsDNAphage														TARA_SAMEA2619782_METAG_JMJLDAKP	TARA_SAMEA2619782_MAG-scaffold_230090
													3300012860_3	3300012860.a:Ga0160496_1002564		3300019124_8	3300019124.a:Ga0193592_1000583	1	45	156	30497	linear	dsDNAphage														TARA_SAMEA2619782_METAG_JMJLDAKP	TARA_SAMEA2619782_MAG-scaffold_258870
													3300012860_3	3300012860.a:Ga0160496_1003481		3300019124_8	3300019124.a:Ga0193592_1000590	1	43	290	30024	linear	dsDNAphage														TARA_SAMEA2619782_METAG_JMJLDAKP	TARA_SAMEA2619782_MAG-scaffold_262941
													3300012864_7	3300012864.a:Ga0160461_1000199		3300019124_8	3300019124.a:Ga0193592_1004003	1	6	111	5158	linear	dsDNAphage														TARA_SAMEA2619782_METAG_JMJLDAKP	TARA_SAMEA2619782_MAG-scaffold_27
													3300012864_7	3300012864.a:Ga0160461_1001359		3300019132_4	3300019132.a:Ga0193604_1000031	88	203	97443	193980	linear	dsDNAphage														TARA_SAMEA2619782_METAG_JMJLDAKP	TARA_SAMEA2619782_MAG-scaffold_45856
													3300012864_7	3300012864.a:Ga0160461_1001457		3300019132_4	3300019132.a:Ga0193604_1000037	56	99	53199	91693	linear	dsDNAphage														TARA_SAMEA2619782_METAG_JMJLDAKP	TARA_SAMEA2619782_MAG-scaffold_475
													3300012864_7	3300012864.a:Ga0160461_1001881		3300019132_5	3300019132.a:Ga0193604_1000152	1	40	1	31663	linear	dsDNAphage														TARA_SAMEA2619782_METAG_JMJLDAKP	TARA_SAMEA2619782_MAG-scaffold_5257
													3300012864_7	3300012864.a:Ga0160461_1003161		3300019132_5	3300019132.a:Ga0193604_1000814	1	26	1	18200	linear	dsDNAphage														TARA_SAMEA2619782_METAG_JMJLDAKP	TARA_SAMEA2619782_MAG-scaffold_72665
													3300012864_7	3300012864.a:Ga0160461_1003560		3300019132_7	3300019132.a:Ga0193604_1000177	1	107	378	77485	linear	dsDNAphage														TARA_SAMEA2619782_METAG_JMJLDAKP	TARA_SAMEA2619782_MAG-scaffold_79717
													3300012864_7	3300012864.a:Ga0160461_1005044		3300019135_7	3300019135.a:Ga0193602_1000021	1	113	470	79706	linear	dsDNAphage														TARA_SAMEA2619782_METAG_JMJLDAKP	TARA_SAMEA2619782_MAG-scaffold_80796
													3300012864_7	3300012864.a:Ga0160461_1005121		3300020147_5	3300020147.a:Ga0196976_1000007	215	261	242216	273948	linear	dsDNAphage														TARA_SAMEA2619782_METAG_JMJLDAKP	TARA_SAMEA2619782_MAG-scaffold_89153
													3300012864_8	3300012864.a:Ga0160461_1000844		3300020147_5	3300020147.a:Ga0196976_1000041	33	60	35515	61668	linear	dsDNAphage														TARA_SAMEA2619782_METAG_JMJLDAKP	TARA_SAMEA2619782_MAG-scaffold_96578
													3300012864_8	3300012864.a:Ga0160461_1001160		3300020152_7	3300020152.a:Ga0196971_1000081	48	70	53826	78562	linear	dsDNAphage														TARA_SAMEA2619782_METAG_JMJLDAKP	TARA_SAMEA2619782_MAG-scaffold_96853
													3300012864_8	3300012864.a:Ga0160461_1002123		3300020154_4	3300020154.a:Ga0196965_1000019	140	152	142336	157840	linear	dsDNAphage														TARA_SAMEA2619802_METAG_AMAAJMDP	TARA_SAMEA2619802_MAG-scaffold_78
													3300012865_6	3300012865.a:Ga0160449_1004035		3300020591_8	3300020591.a:Ga0180223_1000016	70	90	75118	107406	linear	dsDNAphage														TARA_SAMEA2619815_METAG_NCFDDDLL	TARA_SAMEA2619815_MAG-scaffold_1034
													3300012879_3	3300012879.a:Ga0160504_1000169		3300020592_7	3300020592.a:Ga0180222_1000011	70	90	75118	107406	linear	dsDNAphage														TARA_SAMEA2619815_METAG_NCFDDDLL	TARA_SAMEA2619815_MAG-scaffold_10745
													3300012879_3	3300012879.a:Ga0160504_1000358		3300020593_5	3300020593.a:Ga0180221_1000021	7	116	4852	100317	linear	dsDNAphage														TARA_SAMEA2619815_METAG_NCFDDDLL	TARA_SAMEA2619815_MAG-scaffold_11383
													3300012879_3	3300012879.a:Ga0160504_1000972		3300021402_5	3300021402.a:Ga0210385_10000011	231	262	276200	304988	linear	dsDNAphage														TARA_SAMEA2619815_METAG_NCFDDDLL	TARA_SAMEA2619815_MAG-scaffold_12373
													3300012879_3	3300012879.a:Ga0160504_1001482		3300021403_4	3300021403.a:Ga0210397_10000014	162	196	178616	212261	linear	dsDNAphage														TARA_SAMEA2619815_METAG_NCFDDDLL	TARA_SAMEA2619815_MAG-scaffold_12377
													3300012879_3	3300012879.a:Ga0160504_1002595		3300021403_4	3300021403.a:Ga0210397_10000025	16	100	18488	87744	linear	dsDNAphage														TARA_SAMEA2619815_METAG_NCFDDDLL	TARA_SAMEA2619815_MAG-scaffold_13314
													3300012879_3	3300012879.a:Ga0160504_1002599		3300021403_4	3300021403.a:Ga0210397_10000060	22	30	34907	44066	linear	dsDNAphage														TARA_SAMEA2619815_METAG_NCFDDDLL	TARA_SAMEA2619815_MAG-scaffold_1432
													3300012879_3	3300012879.a:Ga0160504_1006283		3300021403_4	3300021403.a:Ga0210397_10000243	1	60	2	39637	linear	dsDNAphage														TARA_SAMEA2619815_METAG_NCFDDDLL	TARA_SAMEA2619815_MAG-scaffold_1461
													3300012879_4	3300012879.a:Ga0160504_1000182		3300021407_5	3300021407.a:Ga0210383_10000026	13	93	15156	99051	linear	dsDNAphage														TARA_SAMEA2619815_METAG_NCFDDDLL	TARA_SAMEA2619815_MAG-scaffold_14774
													3300012879_4	3300012879.a:Ga0160504_1001114		3300021407_5	3300021407.a:Ga0210383_10000045	10	20	13555	24518	linear	dsDNAphage														TARA_SAMEA2619815_METAG_NCFDDDLL	TARA_SAMEA2619815_MAG-scaffold_15318
													3300012879_4	3300012879.a:Ga0160504_1001157		3300021407_5	3300021407.a:Ga0210383_10000126	46	54	58401	73802	linear	dsDNAphage														TARA_SAMEA2619815_METAG_NCFDDDLL	TARA_SAMEA2619815_MAG-scaffold_1532
													3300012880_4	3300012880.a:Ga0160437_1002502		3300021444_5	3300021444.a:Ga0213878_10000001	865	886	1055960	1086202	linear	dsDNAphage														TARA_SAMEA2619815_METAG_NCFDDDLL	TARA_SAMEA2619815_MAG-scaffold_1800
													3300012913_2	3300012913.a:Ga0157298_10000019		3300021444_5	3300021444.a:Ga0213878_10000001	953	990	1172850	1204002	linear	dsDNAphage														TARA_SAMEA2619815_METAG_NCFDDDLL	TARA_SAMEA2619815_MAG-scaffold_20614
													3300012913_2	3300012913.a:Ga0157298_10000260		3300023065_5	3300023065.a:Ga0213826_1000001	1227	1325	1339937	1415353	linear	dsDNAphage														TARA_SAMEA2619815_METAG_NCFDDDLL	TARA_SAMEA2619815_MAG-scaffold_23055
													3300012921_10	3300012921.a:Ga0164290_1003682		3300023065_5	3300023065.a:Ga0213826_1000010	34	159	37440	153320	linear	dsDNAphage														TARA_SAMEA2619815_METAG_NCFDDDLL	TARA_SAMEA2619815_MAG-scaffold_2398
													3300012921_12	3300012921.a:Ga0164290_1000720		3300023065_5	3300023065.a:Ga0213826_1000013	229	347	235186	350408	linear	dsDNAphage														TARA_SAMEA2619815_METAG_NCFDDDLL	TARA_SAMEA2619815_MAG-scaffold_2810
													3300012921_12	3300012921.a:Ga0164290_1001568		3300024179_1	3300024179.a:Ga0247695_1000003	4	8	9923	18690	linear	dsDNAphage														TARA_SAMEA2619815_METAG_NCFDDDLL	TARA_SAMEA2619815_MAG-scaffold_291
													3300012921_12	3300012921.a:Ga0164290_1005473		3300024222_2	3300024222.a:Ga0247691_1000005	129	145	179335	192903	linear	dsDNAphage														TARA_SAMEA2619815_METAG_NCFDDDLL	TARA_SAMEA2619815_MAG-scaffold_3587
													3300012921_14	3300012921.a:Ga0164290_1003359		3300024325_2	3300024325.a:Ga0247678_1000006	108	168	129816	178209	linear	dsDNAphage														TARA_SAMEA2619815_METAG_NCFDDDLL	TARA_SAMEA2619815_MAG-scaffold_414
													3300012921_14	3300012921.a:Ga0164290_1003721		3300024325_2	3300024325.a:Ga0247678_1000012	25	34	35981	44517	linear	dsDNAphage														TARA_SAMEA2619815_METAG_NCFDDDLL	TARA_SAMEA2619815_MAG-scaffold_416
													3300012921_29	3300012921.a:Ga0164290_1002146		3300024325_2	3300024325.a:Ga0247678_1000472	1	10	2	6479	linear	dsDNAphage														TARA_SAMEA2619815_METAG_NCFDDDLL	TARA_SAMEA2619815_MAG-scaffold_426
													3300012921_29	3300012921.a:Ga0164290_1002663		3300024325_2	3300024325.a:Ga0247678_1000683	1	9	130	5013	linear	dsDNAphage														TARA_SAMEA2619815_METAG_NCFDDDLL	TARA_SAMEA2619815_MAG-scaffold_47512
													3300012921_29	3300012921.a:Ga0164290_1004278		3300025510_2	3300025510.a:Ga0208735_100003	244	304	259332	324599	linear	dsDNAphage														TARA_SAMEA2619815_METAG_NCFDDDLL	TARA_SAMEA2619815_MAG-scaffold_499
													3300012921_36	3300012921.a:Ga0164290_1001561		3300025518_10	3300025518.a:Ga0208242_100006	246	351	276137	356888	linear	dsDNAphage														TARA_SAMEA2619815_METAG_NCFDDDLL	TARA_SAMEA2619815_MAG-scaffold_5105
													3300012921_36	3300012921.a:Ga0164290_1001995		3300025518_4	3300025518.a:Ga0208242_100039	109	135	119647	146703	linear	dsDNAphage														TARA_SAMEA2619815_METAG_NCFDDDLL	TARA_SAMEA2619815_MAG-scaffold_532
													3300012921_36	3300012921.a:Ga0164290_1006212		3300025518_4	3300025518.a:Ga0208242_100044	140	148	159674	171002	linear	dsDNAphage														TARA_SAMEA2619815_METAG_NCFDDDLL	TARA_SAMEA2619815_MAG-scaffold_5632
													3300012921_41	3300012921.a:Ga0164290_1002046		3300025518_4	3300025518.a:Ga0208242_100094	34	127	31612	118233	linear	dsDNAphage														TARA_SAMEA2619815_METAG_NCFDDDLL	TARA_SAMEA2619815_MAG-scaffold_5783
													3300012921_41	3300012921.a:Ga0164290_1004131		3300025520_5	3300025520.a:Ga0208243_1000010	26	67	31918	64457	linear	dsDNAphage														TARA_SAMEA2619815_METAG_NCFDDDLL	TARA_SAMEA2619815_MAG-scaffold_5840
													3300012921_41	3300012921.a:Ga0164290_1004515		3300025520_5	3300025520.a:Ga0208243_1000074	79	99	91850	106028	linear	dsDNAphage														TARA_SAMEA2619815_METAG_NCFDDDLL	TARA_SAMEA2619815_MAG-scaffold_624
													3300012921_7	3300012921.a:Ga0164290_1000587		3300025522_2	3300025522.a:Ga0208371_1000002	179	198	227858	252409	linear	dsDNAphage														TARA_SAMEA2619815_METAG_NCFDDDLL	TARA_SAMEA2619815_MAG-scaffold_6376
													3300012921_7	3300012921.a:Ga0164290_1000971		3300025522_2	3300025522.a:Ga0208371_1000003	90	191	100078	208484	linear	dsDNAphage														TARA_SAMEA2619815_METAG_NCFDDDLL	TARA_SAMEA2619815_MAG-scaffold_6680
													3300012921_7	3300012921.a:Ga0164290_1001627		3300025525_10	3300025525.a:Ga0208244_100067	25	51	28568	51101	linear	dsDNAphage														TARA_SAMEA2619815_METAG_NCFDDDLL	TARA_SAMEA2619815_MAG-scaffold_73
													3300012921_7	3300012921.a:Ga0164290_1001757		3300025525_10	3300025525.a:Ga0208244_100188	3	18	1143	12851	linear	dsDNAphage														TARA_SAMEA2619815_METAG_NCFDDDLL	TARA_SAMEA2619815_MAG-scaffold_734
													3300012921_7	3300012921.a:Ga0164290_1001874		3300025575_11	3300025575.a:Ga0209430_1000011	42	124	51346	130356	linear	dsDNAphage														TARA_SAMEA2619815_METAG_NCFDDDLL	TARA_SAMEA2619815_MAG-scaffold_7540
													3300012921_7	3300012921.a:Ga0164290_1002232		3300025575_13	3300025575.a:Ga0209430_1000023	17	46	18175	34380	linear	dsDNAphage														TARA_SAMEA2619815_METAG_NCFDDDLL	TARA_SAMEA2619815_MAG-scaffold_8346
													3300012921_7	3300012921.a:Ga0164290_1002427		3300025575_13	3300025575.a:Ga0209430_1000107	106	120	107998	127124	linear	dsDNAphage														TARA_SAMEA2619818_METAG_NFEOAGHJ	TARA_SAMEA2619818_MAG-scaffold_5158
													3300012921_7	3300012921.a:Ga0164290_1002781		3300025575_13	3300025575.a:Ga0209430_1000288	17	28	16429	29602	linear	dsDNAphage														TARA_SAMEA2619818_METAG_NFEOAGHJ	TARA_SAMEA2619818_MAG-scaffold_73
													3300012921_7	3300012921.a:Ga0164290_1002860		3300025575_13	3300025575.a:Ga0209430_1000314	1	82	530	53012	linear	dsDNAphage														TARA_SAMEA2619840_METAG_CCMNDJMD	TARA_SAMEA2619840_MAG-scaffold_1269
													3300012921_7	3300012921.a:Ga0164290_1002977		3300025575_13	3300025575.a:Ga0209430_1000490	30	55	22720	40551	linear	dsDNAphage														TARA_SAMEA2619840_METAG_CCMNDJMD	TARA_SAMEA2619840_MAG-scaffold_14078
													3300012921_7	3300012921.a:Ga0164290_1003673		3300025575_13	3300025575.a:Ga0209430_1001480	1	24	1	16842	linear	dsDNAphage														TARA_SAMEA2619840_METAG_CCMNDJMD	TARA_SAMEA2619840_MAG-scaffold_1471
													3300012921_7	3300012921.a:Ga0164290_1004969		3300025575_7	3300025575.a:Ga0209430_1000007	161	236	183979	255794	linear	dsDNAphage														TARA_SAMEA2619840_METAG_CCMNDJMD	TARA_SAMEA2619840_MAG-scaffold_1739
													3300012940_25	3300012940.a:Ga0164243_10000233		3300025575_7	3300025575.a:Ga0209430_1000141	56	78	79039	98417	linear	dsDNAphage														TARA_SAMEA2619840_METAG_CCMNDJMD	TARA_SAMEA2619840_MAG-scaffold_18483
													3300012940_25	3300012940.a:Ga0164243_10000352		3300025600_11	3300025600.a:Ga0209125_1000015	42	124	51346	130356	linear	dsDNAphage														TARA_SAMEA2619840_METAG_CCMNDJMD	TARA_SAMEA2619840_MAG-scaffold_292
													3300012940_25	3300012940.a:Ga0164243_10000694		3300025600_8	3300025600.a:Ga0209125_1000004	46	147	59097	185044	linear	dsDNAphage														TARA_SAMEA2619840_METAG_CCMNDJMD	TARA_SAMEA2619840_MAG-scaffold_2957
													3300012940_25	3300012940.a:Ga0164243_10002536		3300025600_8	3300025600.a:Ga0209125_1000039	1	65	3	61883	linear	dsDNAphage														TARA_SAMEA2619840_METAG_CCMNDJMD	TARA_SAMEA2619840_MAG-scaffold_3858
													3300012940_28	3300012940.a:Ga0164243_10028187		3300025600_8	3300025600.a:Ga0209125_1000124	82	98	116424	133012	linear	dsDNAphage														TARA_SAMEA2619840_METAG_CCMNDJMD	TARA_SAMEA2619840_MAG-scaffold_5929
													3300012940_28	3300012940.a:Ga0164243_10063554		3300025679_17	3300025679.a:Ga0207933_1000019	18	47	18245	48163	linear	dsDNAphage														TARA_SAMEA2619840_METAG_CCMNDJMD	TARA_SAMEA2619840_MAG-scaffold_6144
													3300012940_35	3300012940.a:Ga0164243_10046615		3300025679_17	3300025679.a:Ga0207933_1000019	74	89	77909	90310	linear	dsDNAphage														TARA_SAMEA2619840_METAG_CCMNDJMD	TARA_SAMEA2619840_MAG-scaffold_6602
													3300012940_44	3300012940.a:Ga0164243_10039380		3300025718_13	3300025718.a:Ga0209123_1000019	1	121	2	135194	linear	dsDNAphage														TARA_SAMEA2619840_METAG_CCMNDJMD	TARA_SAMEA2619840_MAG-scaffold_6848
													3300012940_45	3300012940.a:Ga0164243_10000193		3300025718_13	3300025718.a:Ga0209123_1000019	259	270	308158	316962	linear	dsDNAphage														TARA_SAMEA2619840_METAG_CCMNDJMD	TARA_SAMEA2619840_MAG-scaffold_7
													3300012943_17	3300012943.a:Ga0164241_10000344		3300025888_20	3300025888.a:Ga0209540_10000193	1	94	588	73974	linear	dsDNAphage														TARA_SAMEA2619840_METAG_CCMNDJMD	TARA_SAMEA2619840_MAG-scaffold_8102
													3300012943_17	3300012943.a:Ga0164241_10002040		3300025888_25	3300025888.a:Ga0209540_10013571	1	4	1	5049	linear	dsDNAphage														TARA_SAMEA2619840_METAG_CCMNDJMD	TARA_SAMEA2619840_MAG-scaffold_8230
													3300012943_17	3300012943.a:Ga0164241_10002470		3300025912_15	3300025912.a:Ga0207707_10000017	104	119	132634	150556	linear	dsDNAphage														TARA_SAMEA2619840_METAG_CCMNDJMD	TARA_SAMEA2619840_MAG-scaffold_9
													3300012943_17	3300012943.a:Ga0164241_10002808		3300027276_11	3300027276.a:Ga0208297_1000768	35	51	36451	47896	linear	dsDNAphage														TARA_SAMEA2619840_METAG_CCMNDJMD	TARA_SAMEA2619840_MAG-scaffold_9545
													3300012943_17	3300012943.a:Ga0164241_10002858		3300027276_2	3300027276.a:Ga0208297_1000051	119	130	153101	163684	linear	dsDNAphage														TARA_SAMEA2619840_METAG_NIEKPPID	TARA_SAMEA2619840_MAG-scaffold_10988
													3300012943_17	3300012943.a:Ga0164241_10004633		3300027276_2	3300027276.a:Ga0208297_1000138	16	38	19557	46000	linear	dsDNAphage														TARA_SAMEA2619840_METAG_NIEKPPID	TARA_SAMEA2619840_MAG-scaffold_248
													3300012943_17	3300012943.a:Ga0164241_10010411		3300027276_20	3300027276.a:Ga0208297_1000026	1	154	3	145964	linear	dsDNAphage														TARA_SAMEA2619840_METAG_NIEKPPID	TARA_SAMEA2619840_MAG-scaffold_4508
													3300012943_17	3300012943.a:Ga0164241_10012657		3300027276_23	3300027276.a:Ga0208297_1000242	78	91	100867	111946	linear	dsDNAphage														TARA_SAMEA2619903_METAG_EBKKDKBB	TARA_SAMEA2619903_MAG-scaffold_6852
													3300012943_17	3300012943.a:Ga0164241_10013246		3300027276_23	3300027276.a:Ga0208297_1000475	1	74	416	78445	linear	dsDNAphage														TARA_SAMEA2619907_METAG_ACFDCIKP	TARA_SAMEA2619907_MAG-scaffold_20313
													3300012943_17	3300012943.a:Ga0164241_10016431		3300027276_27	3300027276.a:Ga0208297_1000061	267	276	295632	305090	linear	dsDNAphage														TARA_SAMEA2619907_METAG_ACFDCIKP	TARA_SAMEA2619907_MAG-scaffold_6058
													3300012943_17	3300012943.a:Ga0164241_10017501		3300027276_27	3300027276.a:Ga0208297_1000066	136	161	143044	165361	linear	dsDNAphage														TARA_SAMEA2619907_METAG_FNHKDGPB	TARA_SAMEA2619907_MAG-scaffold_588
													3300012943_17	3300012943.a:Ga0164241_10022686		3300027276_28	3300027276.a:Ga0208297_1000022	1	81	1	72978	linear	dsDNAphage														TARA_SAMEA2619907_METAG_GFEAOAFP	TARA_SAMEA2619907_MAG-scaffold_12634
													3300012943_17	3300012943.a:Ga0164241_10023601		3300027276_28	3300027276.a:Ga0208297_1000102	1	68	1	66615	linear	dsDNAphage														TARA_SAMEA2619907_METAG_GFEAOAFP	TARA_SAMEA2619907_MAG-scaffold_13197
													3300012943_17	3300012943.a:Ga0164241_10025055		3300027276_28	3300027276.a:Ga0208297_1002411	1	17	3	9746	linear	dsDNAphage														TARA_SAMEA2619907_METAG_GFEAOAFP	TARA_SAMEA2619907_MAG-scaffold_17127
													3300012943_17	3300012943.a:Ga0164241_10026832		3300027276_28	3300027276.a:Ga0208297_1004053	1	8	3	6029	linear	dsDNAphage														TARA_SAMEA2619907_METAG_GFEAOAFP	TARA_SAMEA2619907_MAG-scaffold_23349
													3300012943_17	3300012943.a:Ga0164241_10036836		3300027276_29	3300027276.a:Ga0208297_1000122	79	179	82094	168015	linear	dsDNAphage														TARA_SAMEA2619907_METAG_GFEAOAFP	TARA_SAMEA2619907_MAG-scaffold_320
													3300012943_17	3300012943.a:Ga0164241_10043323		3300027276_29	3300027276.a:Ga0208297_1000635	1	64	2	59103	linear	dsDNAphage														TARA_SAMEA2619907_METAG_GFEAOAFP	TARA_SAMEA2619907_MAG-scaffold_38276
													3300012943_17	3300012943.a:Ga0164241_10047951		3300027276_30	3300027276.a:Ga0208297_1000364	45	63	55461	74020	linear	dsDNAphage														TARA_SAMEA2619907_METAG_GFEAOAFP	TARA_SAMEA2619907_MAG-scaffold_4851
													3300012943_24	3300012943.a:Ga0164241_10000364		3300027276_33	3300027276.a:Ga0208297_1000054	41	200	46485	182745	linear	dsDNAphage														TARA_SAMEA2619907_METAG_GFEAOAFP	TARA_SAMEA2619907_MAG-scaffold_51747
													3300013017_2	3300013017.a:Ga0163227_100133		3300027276_33	3300027276.a:Ga0208297_1000406	46	67	48521	63005	linear	dsDNAphage														TARA_SAMEA2619907_METAG_GFEAOAFP	TARA_SAMEA2619907_MAG-scaffold_5288
													3300013017_2	3300013017.a:Ga0163227_100213		3300027276_37	3300027276.a:Ga0208297_1000088	144	237	160885	252980	linear	dsDNAphage														TARA_SAMEA2619907_METAG_GFEAOAFP	TARA_SAMEA2619907_MAG-scaffold_6051
													3300013017_2	3300013017.a:Ga0163227_100520		3300027276_39	3300027276.a:Ga0208297_1000063	269	283	265694	283046	linear	dsDNAphage														TARA_SAMEA2619907_METAG_GFEAOAFP	TARA_SAMEA2619907_MAG-scaffold_63170
													3300013427_3	3300013427.a:Ga0120106_1000154		3300027276_42	3300027276.a:Ga0208297_1000064	177	205	214820	236629	linear	dsDNAphage														TARA_SAMEA2619907_METAG_GFEAOAFP	TARA_SAMEA2619907_MAG-scaffold_9352
													3300013427_3	3300013427.a:Ga0120106_1000204		3300027282_17	3300027282.a:Ga0209346_1000005	454	545	470378	544552	linear	dsDNAphage														TARA_SAMEA2619907_METAG_GFEAOAFP	TARA_SAMEA2619907_MAG-scaffold_9808
													3300013427_3	3300013427.a:Ga0120106_1001343		3300027282_17	3300027282.a:Ga0209346_1000005	586	623	586007	614709	linear	dsDNAphage														TARA_SAMEA2619907_METAG_HJDFOLOM	TARA_SAMEA2619907_MAG-scaffold_25598
													3300013427_3	3300013427.a:Ga0120106_1002061		3300027282_18	3300027282.a:Ga0209346_1000060	88	117	87413	111237	linear	dsDNAphage														TARA_SAMEA2619907_METAG_HJDFOLOM	TARA_SAMEA2619907_MAG-scaffold_314
													3300013427_3	3300013427.a:Ga0120106_1002857		3300027283_14	3300027283.a:Ga0209643_1000566	8	36	5251	30451	linear	dsDNAphage														TARA_SAMEA2619907_METAG_HJDFOLOM	TARA_SAMEA2619907_MAG-scaffold_538
													3300013427_3	3300013427.a:Ga0120106_1003731		3300027283_3	3300027283.a:Ga0209643_1000004	336	342	397409	404512	linear	dsDNAphage														TARA_SAMEA2619907_METAG_HJDFOLOM	TARA_SAMEA2619907_MAG-scaffold_6241
													3300013427_3	3300013427.a:Ga0120106_1003770		3300027283_3	3300027283.a:Ga0209643_1000010	233	307	244605	304239	linear	dsDNAphage														TARA_SAMEA2619907_METAG_KBFJNKFA	TARA_SAMEA2619907_MAG-scaffold_1698
													3300013427_3	3300013427.a:Ga0120106_1003927		3300027283_3	3300027283.a:Ga0209643_1000010	507	561	539513	582894	linear	dsDNAphage														TARA_SAMEA2619907_METAG_KGLDPHNO	TARA_SAMEA2619907_MAG-scaffold_170
													3300013427_3	3300013427.a:Ga0120106_1004302		3300027283_33	3300027283.a:Ga0209643_1000002	627	662	672871	701386	linear	dsDNAphage														TARA_SAMEA2619907_METAG_KGLDPHNO	TARA_SAMEA2619907_MAG-scaffold_193
													3300013427_3	3300013427.a:Ga0120106_1004823		3300027283_7	3300027283.a:Ga0209643_1000003	562	584	576629	600497	linear	dsDNAphage														TARA_SAMEA2619907_METAG_KGLDPHNO	TARA_SAMEA2619907_MAG-scaffold_27012
													3300013427_3	3300013427.a:Ga0120106_1005507		3300027283_7	3300027283.a:Ga0209643_1000003	818	852	856947	888728	linear	dsDNAphage														TARA_SAMEA2619907_METAG_KGLDPHNO	TARA_SAMEA2619907_MAG-scaffold_535
													3300013427_3	3300013427.a:Ga0120106_1005658		3300027284_2	3300027284.a:Ga0209024_1000056	205	260	216806	255179	linear	dsDNAphage														TARA_SAMEA2619907_METAG_KGLDPHNO	TARA_SAMEA2619907_MAG-scaffold_609
													3300013427_3	3300013427.a:Ga0120106_1005767		3300027284_2	3300027284.a:Ga0209024_1000145	108	142	109405	139029	linear	dsDNAphage														TARA_SAMEA2619907_METAG_KGLDPHNO	TARA_SAMEA2619907_MAG-scaffold_991
													3300015061_1	3300015061.a:Ga0167635_100027		3300027284_2	3300027284.a:Ga0209024_1000164	82	123	95204	134490	linear	dsDNAphage														TARA_SAMEA2619907_METAG_LOCEMFFE	TARA_SAMEA2619907_MAG-scaffold_10814
													3300015061_1	3300015061.a:Ga0167635_100043		3300027284_2	3300027284.a:Ga0209024_1000396	61	69	71860	78684	linear	dsDNAphage														TARA_SAMEA2619907_METAG_LOCEMFFE	TARA_SAMEA2619907_MAG-scaffold_11964
													3300015061_1	3300015061.a:Ga0167635_100049		3300027284_2	3300027284.a:Ga0209024_1000585	1	58	340	55301	linear	dsDNAphage														TARA_SAMEA2619907_METAG_LOCEMFFE	TARA_SAMEA2619907_MAG-scaffold_2465
													3300015061_1	3300015061.a:Ga0167635_100053		3300027284_21	3300027284.a:Ga0209024_1000135	89	150	91154	142075	linear	dsDNAphage														TARA_SAMEA2619907_METAG_LOCEMFFE	TARA_SAMEA2619907_MAG-scaffold_59476
													3300015061_1	3300015061.a:Ga0167635_100061		3300027284_25	3300027284.a:Ga0209024_1000080	140	211	137276	199031	linear	dsDNAphage														TARA_SAMEA2619907_METAG_LOCEMFFE	TARA_SAMEA2619907_MAG-scaffold_723
													3300015061_1	3300015061.a:Ga0167635_100068		3300027284_32	3300027284.a:Ga0209024_1000185	37	71	34769	63462	linear	dsDNAphage														TARA_SAMEA2619907_METAG_LOCEMFFE	TARA_SAMEA2619907_MAG-scaffold_78804
													3300015061_1	3300015061.a:Ga0167635_100080		3300027284_65	3300027284.a:Ga0209024_1000001	2184	2219	2319917	2348432	linear	dsDNAphage														TARA_SAMEA2619907_METAG_LOCEMFFE	TARA_SAMEA2619907_MAG-scaffold_80070
													3300015061_1	3300015061.a:Ga0167635_100095		3300027365_5	3300027365.a:Ga0209300_1000269	17	36	16027	30416	linear	dsDNAphage														TARA_SAMEA2619907_METAG_LOCEMFFE	TARA_SAMEA2619907_MAG-scaffold_89
													3300015061_1	3300015061.a:Ga0167635_100121		3300027365_5	3300027365.a:Ga0209300_1000660	1	24	2	16414	linear	dsDNAphage														TARA_SAMEA2619907_METAG_LOCEMFFE	TARA_SAMEA2619907_MAG-scaffold_90037
													3300015061_1	3300015061.a:Ga0167635_100145		3300027640_11	3300027640.a:Ga0209347_1000169	1	154	86	146962	linear	dsDNAphage														TARA_SAMEA2619907_METAG_MFMGCAAC	TARA_SAMEA2619907_MAG-scaffold_1154
													3300015158_12	3300015158.a:Ga0167622_1000188		3300027640_11	3300027640.a:Ga0209347_1000282	108	142	109405	139029	linear	dsDNAphage														TARA_SAMEA2619907_METAG_MFMGCAAC	TARA_SAMEA2619907_MAG-scaffold_2563
													3300015158_12	3300015158.a:Ga0167622_1000614		3300027640_11	3300027640.a:Ga0209347_1000303	82	123	95208	134494	linear	dsDNAphage														TARA_SAMEA2619907_METAG_MFMGCAAC	TARA_SAMEA2619907_MAG-scaffold_3340
													3300015158_12	3300015158.a:Ga0167622_1001152		3300027640_11	3300027640.a:Ga0209347_1000977	1	58	340	55301	linear	dsDNAphage														TARA_SAMEA2619907_METAG_MFMGCAAC	TARA_SAMEA2619907_MAG-scaffold_349
													3300015158_12	3300015158.a:Ga0167622_1001285		3300027640_11	3300027640.a:Ga0209347_1001544	1	52	488	35960	linear	dsDNAphage														TARA_SAMEA2619907_METAG_MFMGCAAC	TARA_SAMEA2619907_MAG-scaffold_539
													3300015158_12	3300015158.a:Ga0167622_1001730		3300027640_11	3300027640.a:Ga0209347_1013049	1	5	2	5371	linear	dsDNAphage														TARA_SAMEA2619907_METAG_MFMGCAAC	TARA_SAMEA2619907_MAG-scaffold_90981
													3300015158_12	3300015158.a:Ga0167622_1001781		3300027640_25	3300027640.a:Ga0209347_1000202	76	116	80027	109609	linear	dsDNAphage														TARA_SAMEA2619907_METAG_OFLLHFPN	TARA_SAMEA2619907_MAG-scaffold_2750
													3300015158_12	3300015158.a:Ga0167622_1001796		3300027641_8	3300027641.a:Ga0208827_1000007	106	127	108166	125047	linear	dsDNAphage														TARA_SAMEA2619907_METAG_OFLLHFPN	TARA_SAMEA2619907_MAG-scaffold_586
													3300015158_12	3300015158.a:Ga0167622_1001812		3300027706_16	3300027706.a:Ga0209581_1000087	284	294	296828	304694	linear	dsDNAphage														TARA_SAMEA2619907_METAG_OFLLHFPN	TARA_SAMEA2619907_MAG-scaffold_702
													3300015158_12	3300015158.a:Ga0167622_1002040		3300027706_20	3300027706.a:Ga0209581_1000036	329	359	366103	400156	linear	dsDNAphage														TARA_SAMEA2619907_METAG_PFHGNIIC	TARA_SAMEA2619907_MAG-scaffold_179
													3300015158_12	3300015158.a:Ga0167622_1002043		3300027706_20	3300027706.a:Ga0209581_1000131	130	145	132523	152126	linear	dsDNAphage														TARA_SAMEA2619907_METAG_PFHGNIIC	TARA_SAMEA2619907_MAG-scaffold_4511
													3300015158_12	3300015158.a:Ga0167622_1003209		3300027706_23	3300027706.a:Ga0209581_1000056	312	345	339957	375725	linear	dsDNAphage														TARA_SAMEA2619907_METAG_PFHGNIIC	TARA_SAMEA2619907_MAG-scaffold_46566
													3300015158_12	3300015158.a:Ga0167622_1004531		3300027706_27	3300027706.a:Ga0209581_1000059	207	227	234794	257940	linear	dsDNAphage														TARA_SAMEA2619907_METAG_PFHGNIIC	TARA_SAMEA2619907_MAG-scaffold_6129
													3300015158_12	3300015158.a:Ga0167622_1004898		3300027706_33	3300027706.a:Ga0209581_1000151	126	139	126531	136266	linear	dsDNAphage														TARA_SAMEA2619907_METAG_PFHGNIIC	TARA_SAMEA2619907_MAG-scaffold_676
													3300017426_13	3300017426.a:Ga0185298_1000204		3300027706_33	3300027706.a:Ga0209581_1000204	13	96	10023	83285	linear	dsDNAphage														TARA_SAMEA2619907_METAG_PFHGNIIC	TARA_SAMEA2619907_MAG-scaffold_7987
													3300017426_13	3300017426.a:Ga0185298_1001589		3300027773_18	3300027773.a:Ga0209810_1000601	22	34	23753	35352	linear	dsDNAphage														TARA_SAMEA2619970_METAG_KIIHFBOD	TARA_SAMEA2619970_MAG-scaffold_8280
													3300017426_13	3300017426.a:Ga0185298_1002042		3300027773_19	3300027773.a:Ga0209810_1000006	605	623	722794	743039	linear	dsDNAphage														TARA_SAMEA2619970_METAG_KIIHFBOD	TARA_SAMEA2619970_MAG-scaffold_9856
													3300017426_13	3300017426.a:Ga0185298_1002086		3300027773_19	3300027773.a:Ga0209810_1000009	437	468	558348	592550	linear	dsDNAphage														TARA_SAMEA2619970_METAG_OKEINIMP	TARA_SAMEA2619970_MAG-scaffold_117
													3300017426_13	3300017426.a:Ga0185298_1003516		3300027773_19	3300027773.a:Ga0209810_1000029	403	412	470696	480214	linear	dsDNAphage														TARA_SAMEA2619970_METAG_OKEINIMP	TARA_SAMEA2619970_MAG-scaffold_12
													3300017426_13	3300017426.a:Ga0185298_1009743		3300027773_19	3300027773.a:Ga0209810_1000095	150	162	164496	180589	linear	dsDNAphage														TARA_SAMEA2619970_METAG_OKEINIMP	TARA_SAMEA2619970_MAG-scaffold_1463
													3300017426_13	3300017426.a:Ga0185298_1017146		3300027773_19	3300027773.a:Ga0209810_1000095	170	213	189639	221597	linear	dsDNAphage														TARA_SAMEA2619970_METAG_OKEINIMP	TARA_SAMEA2619970_MAG-scaffold_175
													3300017426_21	3300017426.a:Ga0185298_1008608		3300027773_20	3300027773.a:Ga0209810_1000011	40	106	48567	106845	linear	dsDNAphage														TARA_SAMEA2619970_METAG_OKEINIMP	TARA_SAMEA2619970_MAG-scaffold_17937
													3300017426_21	3300017426.a:Ga0185298_1012685		3300027773_20	3300027773.a:Ga0209810_1000011	606	618	688231	696724	linear	dsDNAphage														TARA_SAMEA2619970_METAG_OKEINIMP	TARA_SAMEA2619970_MAG-scaffold_3147
													3300017426_22	3300017426.a:Ga0185298_1000273		3300027773_20	3300027773.a:Ga0209810_1000126	86	112	115584	141587	linear	dsDNAphage														TARA_SAMEA2619970_METAG_OKEINIMP	TARA_SAMEA2619970_MAG-scaffold_3436
													3300017426_22	3300017426.a:Ga0185298_1000491		3300027773_21	3300027773.a:Ga0209810_1000071	61	65	76669	80321	linear	dsDNAphage														TARA_SAMEA2619970_METAG_OKEINIMP	TARA_SAMEA2619970_MAG-scaffold_3633
													3300017426_29	3300017426.a:Ga0185298_1000055		3300027773_27	3300027773.a:Ga0209810_1000175	1	82	424	78080	linear	dsDNAphage														TARA_SAMEA2619970_METAG_OKEINIMP	TARA_SAMEA2619970_MAG-scaffold_58094
													3300017426_29	3300017426.a:Ga0185298_1000328		3300027773_28	3300027773.a:Ga0209810_1000718	35	61	39513	64218	linear	dsDNAphage														TARA_SAMEA2619970_METAG_OKEINIMP	TARA_SAMEA2619970_MAG-scaffold_79140
													3300017426_29	3300017426.a:Ga0185298_1002406		3300027826_10	3300027826.a:Ga0209060_10000024	194	225	210246	244188	linear	dsDNAphage														TARA_SAMEA2619970_METAG_OKEINIMP	TARA_SAMEA2619970_MAG-scaffold_851
													3300017448_12	3300017448.a:Ga0185299_10000459		3300027826_14	3300027826.a:Ga0209060_10000166	133	148	147023	161394	linear	dsDNAphage														TARA_SAMEA2619970_METAG_OKEINIMP	TARA_SAMEA2619970_MAG-scaffold_906
													3300017448_12	3300017448.a:Ga0185299_10001308		3300027826_14	3300027826.a:Ga0209060_10000244	104	118	107599	121436	linear	dsDNAphage														TARA_SAMEA2620014_METAG_DOLHMFNI	TARA_SAMEA2620014_MAG-scaffold_12
													3300017448_12	3300017448.a:Ga0185299_10006943		3300027826_14	3300027826.a:Ga0209060_10000244	84	94	88730	95706	linear	dsDNAphage														TARA_SAMEA2620014_METAG_DOLHMFNI	TARA_SAMEA2620014_MAG-scaffold_13
													3300017448_12	3300017448.a:Ga0185299_10012921		3300027826_16	3300027826.a:Ga0209060_10000133	114	126	128263	142373	linear	dsDNAphage														TARA_SAMEA2620014_METAG_DOLHMFNI	TARA_SAMEA2620014_MAG-scaffold_1372
													3300017448_12	3300017448.a:Ga0185299_10017641		3300027826_17	3300027826.a:Ga0209060_10000069	161	240	177913	241410	linear	dsDNAphage														TARA_SAMEA2620014_METAG_DOLHMFNI	TARA_SAMEA2620014_MAG-scaffold_38
													3300017448_12	3300017448.a:Ga0185299_10019010		3300027826_21	3300027826.a:Ga0209060_10000008	364	392	407529	430346	linear	dsDNAphage														TARA_SAMEA2620027_METAG_INFJHNCL	TARA_SAMEA2620027_MAG-scaffold_21
													3300017448_12	3300017448.a:Ga0185299_10025142		3300027826_21	3300027826.a:Ga0209060_10000008	643	664	707763	723891	linear	dsDNAphage														TARA_SAMEA2620027_METAG_INFJHNCL	TARA_SAMEA2620027_MAG-scaffold_7
													3300017448_12	3300017448.a:Ga0185299_10028062		3300027826_21	3300027826.a:Ga0209060_10000008	801	819	883287	897952	linear	dsDNAphage														TARA_SAMEA2620035_METAG_ILLGPLFG	TARA_SAMEA2620035_MAG-scaffold_17213
													3300017448_12	3300017448.a:Ga0185299_10043276		3300027826_21	3300027826.a:Ga0209060_10000029	199	218	204604	226279	linear	dsDNAphage														TARA_SAMEA2620035_METAG_ILLGPLFG	TARA_SAMEA2620035_MAG-scaffold_19273
													3300017540_7	3300017540.a:Ga0180217_1003207		3300027857_18	3300027857.a:Ga0209166_10000006	328	384	295966	339075	linear	dsDNAphage														TARA_SAMEA2620035_METAG_ILLGPLFG	TARA_SAMEA2620035_MAG-scaffold_91
													3300017540_7	3300017540.a:Ga0180217_1004891		3300027857_18	3300027857.a:Ga0209166_10000006	49	145	30464	112007	linear	dsDNAphage														TARA_SAMEA2620035_METAG_LEKHLCMO	TARA_SAMEA2620035_MAG-scaffold_1395
													3300017540_7	3300017540.a:Ga0180217_1006971		3300027857_18	3300027857.a:Ga0209166_10000029	33	71	33972	73872	linear	dsDNAphage														TARA_SAMEA2620035_METAG_LEKHLCMO	TARA_SAMEA2620035_MAG-scaffold_23803
													3300017540_7	3300017540.a:Ga0180217_1009153		3300027867_6	3300027867.a:Ga0209167_10000014	70	100	90791	116273	linear	dsDNAphage														TARA_SAMEA2620035_METAG_LEKHLCMO	TARA_SAMEA2620035_MAG-scaffold_29644
													3300017548_9	3300017548.a:Ga0182743_1007531		3300027869_22	3300027869.a:Ga0209579_10000099	123	136	122009	132117	linear	dsDNAphage														TARA_SAMEA2620035_METAG_LEKHLCMO	TARA_SAMEA2620035_MAG-scaffold_42248
													3300017548_9	3300017548.a:Ga0182743_1023270		3300027869_22	3300027869.a:Ga0209579_10000126	57	72	56254	70291	linear	dsDNAphage														TARA_SAMEA2620035_METAG_LEKHLCMO	TARA_SAMEA2620035_MAG-scaffold_43125
													3300017565_10	3300017565.a:Ga0182745_1000046		3300027869_8	3300027869.a:Ga0209579_10000013	56	78	61250	88403	linear	dsDNAphage														TARA_SAMEA2620035_METAG_LEKHLCMO	TARA_SAMEA2620035_MAG-scaffold_5197
													3300017565_10	3300017565.a:Ga0182745_1000059		3300027869_8	3300027869.a:Ga0209579_10000017	161	182	213406	237878	linear	dsDNAphage														TARA_SAMEA2620035_METAG_LEKHLCMO	TARA_SAMEA2620035_MAG-scaffold_5593
													3300017565_10	3300017565.a:Ga0182745_1000078		3300027869_8	3300027869.a:Ga0209579_10000085	147	156	169145	178070	linear	dsDNAphage														TARA_SAMEA2620035_METAG_LEKHLCMO	TARA_SAMEA2620035_MAG-scaffold_7067
													3300017565_10	3300017565.a:Ga0182745_1000200		3300027965_28	3300027965.a:Ga0209062_1000009	202	221	245115	270040	linear	dsDNAphage														TARA_SAMEA2620039_METAG_DCIGMOMO	TARA_SAMEA2620039_MAG-scaffold_57
													3300017565_10	3300017565.a:Ga0182745_1000212		3300027965_29	3300027965.a:Ga0209062_1000019	2	24	101	16389	linear	dsDNAphage														TARA_SAMEA2620053_METAG_BEJKNPCG	TARA_SAMEA2620053_MAG-scaffold_1217
													3300017565_10	3300017565.a:Ga0182745_1000225		3300027965_29	3300027965.a:Ga0209062_1000019	244	275	283382	316096	linear	dsDNAphage														TARA_SAMEA2620053_METAG_BEJKNPCG	TARA_SAMEA2620053_MAG-scaffold_1582
													3300017565_10	3300017565.a:Ga0182745_1000240		3300027965_36	3300027965.a:Ga0209062_1000367	23	46	24637	50013	linear	dsDNAphage														TARA_SAMEA2620053_METAG_BEJKNPCG	TARA_SAMEA2620053_MAG-scaffold_18
													3300017565_10	3300017565.a:Ga0182745_1000244		3300027965_36	3300027965.a:Ga0209062_1005007	5	15	6224	13218	linear	dsDNAphage														TARA_SAMEA2620053_METAG_BEJKNPCG	TARA_SAMEA2620053_MAG-scaffold_5
													3300017565_10	3300017565.a:Ga0182745_1000298		3300027968_17	3300027968.a:Ga0209061_1000027	25	38	26444	35873	linear	dsDNAphage														TARA_SAMEA2620053_METAG_BEJKNPCG	TARA_SAMEA2620053_MAG-scaffold_64
													3300017565_10	3300017565.a:Ga0182745_1002521		3300027968_17	3300027968.a:Ga0209061_1000074	5	30	2674	32041	linear	dsDNAphage														TARA_SAMEA2620081_METAG_CGDDMMPH	TARA_SAMEA2620081_MAG-scaffold_1
													3300017565_10	3300017565.a:Ga0182745_1004858		3300027968_18	3300027968.a:Ga0209061_1000045	273	275	331187	333758	linear	dsDNAphage														TARA_SAMEA2620081_METAG_CGDDMMPH	TARA_SAMEA2620081_MAG-scaffold_10
													3300017565_10	3300017565.a:Ga0182745_1006249		3300027968_22	3300027968.a:Ga0209061_1000048	34	75	36239	75282	linear	dsDNAphage														TARA_SAMEA2620081_METAG_CGDDMMPH	TARA_SAMEA2620081_MAG-scaffold_10046
													3300017565_10	3300017565.a:Ga0182745_1020699		3300027968_29	3300027968.a:Ga0209061_1000052	207	227	234794	257940	linear	dsDNAphage														TARA_SAMEA2620081_METAG_CGDDMMPH	TARA_SAMEA2620081_MAG-scaffold_1010
													3300017565_10	3300017565.a:Ga0182745_1036503		3300027968_31	3300027968.a:Ga0209061_1000002	1016	1086	1139870	1198583	linear	dsDNAphage														TARA_SAMEA2620081_METAG_CGDDMMPH	TARA_SAMEA2620081_MAG-scaffold_11
													3300017565_9	3300017565.a:Ga0182745_1006783		3300027968_33	3300027968.a:Ga0209061_1000329	73	115	63225	95609	linear	dsDNAphage														TARA_SAMEA2620081_METAG_CGDDMMPH	TARA_SAMEA2620081_MAG-scaffold_1256
													3300017565_9	3300017565.a:Ga0182745_1017380		3300029892_4	3300029892.a:Ga0246235_100012	98	120	95999	112997	linear	dsDNAphage														TARA_SAMEA2620081_METAG_CGDDMMPH	TARA_SAMEA2620081_MAG-scaffold_12732
													3300017565_9	3300017565.a:Ga0182745_1019828		3300029893_12	3300029893.a:Ga0246236_1000630	23	33	22831	30863	linear	dsDNAphage														TARA_SAMEA2620081_METAG_CGDDMMPH	TARA_SAMEA2620081_MAG-scaffold_13129
													3300017565_9	3300017565.a:Ga0182745_1019887																							TARA_SAMEA2620081_METAG_CGDDMMPH	TARA_SAMEA2620081_MAG-scaffold_133
													3300017565_9	3300017565.a:Ga0182745_1024664																							TARA_SAMEA2620081_METAG_CGDDMMPH	TARA_SAMEA2620081_MAG-scaffold_13892
													3300017565_9	3300017565.a:Ga0182745_1029448																							TARA_SAMEA2620081_METAG_CGDDMMPH	TARA_SAMEA2620081_MAG-scaffold_14
													3300017565_9	3300017565.a:Ga0182745_1033529																							TARA_SAMEA2620081_METAG_CGDDMMPH	TARA_SAMEA2620081_MAG-scaffold_150
													3300017565_9	3300017565.a:Ga0182745_1034998																							TARA_SAMEA2620081_METAG_CGDDMMPH	TARA_SAMEA2620081_MAG-scaffold_155
													3300017646_13	3300017646.a:Ga0182737_1015833																							TARA_SAMEA2620081_METAG_CGDDMMPH	TARA_SAMEA2620081_MAG-scaffold_15691
													3300017646_14	3300017646.a:Ga0182737_1003772																							TARA_SAMEA2620081_METAG_CGDDMMPH	TARA_SAMEA2620081_MAG-scaffold_1666
													3300017646_14	3300017646.a:Ga0182737_1006117																							TARA_SAMEA2620081_METAG_CGDDMMPH	TARA_SAMEA2620081_MAG-scaffold_19145
													3300017646_16	3300017646.a:Ga0182737_1000365																							TARA_SAMEA2620081_METAG_CGDDMMPH	TARA_SAMEA2620081_MAG-scaffold_199
													3300017646_8	3300017646.a:Ga0182737_1000237																							TARA_SAMEA2620081_METAG_CGDDMMPH	TARA_SAMEA2620081_MAG-scaffold_2289
													3300017650_8	3300017650.a:Ga0182736_1000541																							TARA_SAMEA2620081_METAG_CGDDMMPH	TARA_SAMEA2620081_MAG-scaffold_23
													3300017650_8	3300017650.a:Ga0182736_1000636																							TARA_SAMEA2620081_METAG_CGDDMMPH	TARA_SAMEA2620081_MAG-scaffold_2378
													3300017650_8	3300017650.a:Ga0182736_1001685																							TARA_SAMEA2620081_METAG_CGDDMMPH	TARA_SAMEA2620081_MAG-scaffold_27938
													3300017650_8	3300017650.a:Ga0182736_1001691																							TARA_SAMEA2620081_METAG_CGDDMMPH	TARA_SAMEA2620081_MAG-scaffold_29809
													3300017650_8	3300017650.a:Ga0182736_1002149																							TARA_SAMEA2620081_METAG_CGDDMMPH	TARA_SAMEA2620081_MAG-scaffold_3
													3300017651_10	3300017651.a:Ga0182742_1000378																							TARA_SAMEA2620081_METAG_CGDDMMPH	TARA_SAMEA2620081_MAG-scaffold_3295
													3300017651_10	3300017651.a:Ga0182742_1000490																							TARA_SAMEA2620081_METAG_CGDDMMPH	TARA_SAMEA2620081_MAG-scaffold_3756
													3300017652_13	3300017652.a:Ga0182746_1020259																							TARA_SAMEA2620081_METAG_CGDDMMPH	TARA_SAMEA2620081_MAG-scaffold_41575
													3300017655_12	3300017655.a:Ga0182739_1000174																							TARA_SAMEA2620081_METAG_CGDDMMPH	TARA_SAMEA2620081_MAG-scaffold_5182
													3300017655_12	3300017655.a:Ga0182739_1003718																							TARA_SAMEA2620081_METAG_CGDDMMPH	TARA_SAMEA2620081_MAG-scaffold_52
													3300017655_12	3300017655.a:Ga0182739_1008797																							TARA_SAMEA2620081_METAG_CGDDMMPH	TARA_SAMEA2620081_MAG-scaffold_6
													3300017655_12	3300017655.a:Ga0182739_1009925																							TARA_SAMEA2620081_METAG_CGDDMMPH	TARA_SAMEA2620081_MAG-scaffold_6393
													3300017655_13	3300017655.a:Ga0182739_1000258																							TARA_SAMEA2620081_METAG_CGDDMMPH	TARA_SAMEA2620081_MAG-scaffold_66
													3300017655_13	3300017655.a:Ga0182739_1000265																							TARA_SAMEA2620081_METAG_CGDDMMPH	TARA_SAMEA2620081_MAG-scaffold_7
													3300017655_13	3300017655.a:Ga0182739_1000343																							TARA_SAMEA2620081_METAG_CGDDMMPH	TARA_SAMEA2620081_MAG-scaffold_7273
													3300017655_13	3300017655.a:Ga0182739_1002841																							TARA_SAMEA2620081_METAG_CGDDMMPH	TARA_SAMEA2620081_MAG-scaffold_7580
													3300017658_17	3300017658.a:Ga0182738_1000449																							TARA_SAMEA2620081_METAG_CGDDMMPH	TARA_SAMEA2620081_MAG-scaffold_76
													3300017658_17	3300017658.a:Ga0182738_1000561																							TARA_SAMEA2620081_METAG_CGDDMMPH	TARA_SAMEA2620081_MAG-scaffold_8
													3300017658_17	3300017658.a:Ga0182738_1000872																							TARA_SAMEA2620097_METAG_KFELPDMJ	TARA_SAMEA2620097_MAG-scaffold_18626
													3300017658_17	3300017658.a:Ga0182738_1001370																							TARA_SAMEA2620097_METAG_KFELPDMJ	TARA_SAMEA2620097_MAG-scaffold_2565
													3300017658_17	3300017658.a:Ga0182738_1003478																							TARA_SAMEA2620256_METAG_KDIHCGKE	TARA_SAMEA2620256_MAG-scaffold_2066
													3300017658_17	3300017658.a:Ga0182738_1005189																							TARA_SAMEA2620384_METAG_IDMOJFEE	TARA_SAMEA2620384_MAG-scaffold_1267
													3300018719_7	3300018719.a:Ga0193596_1001019																							TARA_SAMEA2620384_METAG_IDMOJFEE	TARA_SAMEA2620384_MAG-scaffold_1297
													3300018719_7	3300018719.a:Ga0193596_1001511																							TARA_SAMEA2620384_METAG_IDMOJFEE	TARA_SAMEA2620384_MAG-scaffold_240
													3300018719_7	3300018719.a:Ga0193596_1002921																							TARA_SAMEA2620384_METAG_IDMOJFEE	TARA_SAMEA2620384_MAG-scaffold_2667
													3300018719_7	3300018719.a:Ga0193596_1003508																							TARA_SAMEA2620384_METAG_IDMOJFEE	TARA_SAMEA2620384_MAG-scaffold_492
													3300018719_7	3300018719.a:Ga0193596_1003531																							TARA_SAMEA2620384_METAG_IDMOJFEE	TARA_SAMEA2620384_MAG-scaffold_5364
													3300018719_7	3300018719.a:Ga0193596_1003611																							TARA_SAMEA2620384_METAG_IDMOJFEE	TARA_SAMEA2620384_MAG-scaffold_799
													3300018875_4	3300018875.a:Ga0193608_1000094																							TARA_SAMEA2620384_METAG_IDMOJFEE	TARA_SAMEA2620384_MAG-scaffold_903
													3300018875_4	3300018875.a:Ga0193608_1000125																							TARA_SAMEA2620384_METAG_IDMOJFEE	TARA_SAMEA2620384_MAG-scaffold_981
													3300018875_6	3300018875.a:Ga0193608_1000578																							TARA_SAMEA2620384_METAG_KNFDGPKC	TARA_SAMEA2620384_MAG-scaffold_1615
													3300018875_6	3300018875.a:Ga0193608_1000631																							TARA_SAMEA2620384_METAG_KNFDGPKC	TARA_SAMEA2620384_MAG-scaffold_3506
													3300018875_6	3300018875.a:Ga0193608_1000662																							TARA_SAMEA2620384_METAG_KNFDGPKC	TARA_SAMEA2620384_MAG-scaffold_796
													3300018875_6	3300018875.a:Ga0193608_1000883																							TARA_SAMEA2620384_METAG_PFNFNGAP	TARA_SAMEA2620384_MAG-scaffold_102
													3300018875_6	3300018875.a:Ga0193608_1000946																							TARA_SAMEA2620384_METAG_PFNFNGAP	TARA_SAMEA2620384_MAG-scaffold_107
													3300018875_6	3300018875.a:Ga0193608_1001119																							TARA_SAMEA2620384_METAG_PFNFNGAP	TARA_SAMEA2620384_MAG-scaffold_181
													3300018875_6	3300018875.a:Ga0193608_1001203																							TARA_SAMEA2620384_METAG_PFNFNGAP	TARA_SAMEA2620384_MAG-scaffold_1951
													3300018875_6	3300018875.a:Ga0193608_1001382																							TARA_SAMEA2620384_METAG_PFNFNGAP	TARA_SAMEA2620384_MAG-scaffold_30
													3300018875_6	3300018875.a:Ga0193608_1001473																							TARA_SAMEA2620404_METAG_OMNJKGGL	TARA_SAMEA2620404_MAG-scaffold_4010
													3300018875_6	3300018875.a:Ga0193608_1001655																							TARA_SAMEA2620663_METAG_DGNLPBJF	TARA_SAMEA2620663_MAG-scaffold_1602
													3300018875_6	3300018875.a:Ga0193608_1001764																							TARA_SAMEA2620663_METAG_DGNLPBJF	TARA_SAMEA2620663_MAG-scaffold_23
													3300018875_6	3300018875.a:Ga0193608_1001928																							TARA_SAMEA2620663_METAG_DGNLPBJF	TARA_SAMEA2620663_MAG-scaffold_24
													3300018875_6	3300018875.a:Ga0193608_1002054																							TARA_SAMEA2620663_METAG_DGNLPBJF	TARA_SAMEA2620663_MAG-scaffold_3063
													3300018875_6	3300018875.a:Ga0193608_1002280																							TARA_SAMEA2620663_METAG_DGNLPBJF	TARA_SAMEA2620663_MAG-scaffold_54
													3300018875_6	3300018875.a:Ga0193608_1003529																							TARA_SAMEA2620663_METAG_MECILNPA	TARA_SAMEA2620663_MAG-scaffold_69072
													3300018875_7	3300018875.a:Ga0193608_1000788																							TARA_SAMEA2620666_METAG_GIDMECPM	TARA_SAMEA2620666_MAG-scaffold_1082
													3300018875_7	3300018875.a:Ga0193608_1000937																							TARA_SAMEA2620666_METAG_GIDMECPM	TARA_SAMEA2620666_MAG-scaffold_10857
													3300018875_7	3300018875.a:Ga0193608_1001803																							TARA_SAMEA2620666_METAG_GIDMECPM	TARA_SAMEA2620666_MAG-scaffold_1267
													3300018875_7	3300018875.a:Ga0193608_1002136																							TARA_SAMEA2620666_METAG_GIDMECPM	TARA_SAMEA2620666_MAG-scaffold_1693
													3300018875_7	3300018875.a:Ga0193608_1002218																							TARA_SAMEA2620666_METAG_GIDMECPM	TARA_SAMEA2620666_MAG-scaffold_1712
													3300018875_7	3300018875.a:Ga0193608_1002643																							TARA_SAMEA2620666_METAG_GIDMECPM	TARA_SAMEA2620666_MAG-scaffold_1977
													3300018875_7	3300018875.a:Ga0193608_1002956																							TARA_SAMEA2620666_METAG_GIDMECPM	TARA_SAMEA2620666_MAG-scaffold_2810
													3300018875_7	3300018875.a:Ga0193608_1003149																							TARA_SAMEA2620666_METAG_GIDMECPM	TARA_SAMEA2620666_MAG-scaffold_3659
													3300018875_7	3300018875.a:Ga0193608_1003309																							TARA_SAMEA2620666_METAG_GIDMECPM	TARA_SAMEA2620666_MAG-scaffold_40844
													3300018875_7	3300018875.a:Ga0193608_1003719																							TARA_SAMEA2620666_METAG_GIDMECPM	TARA_SAMEA2620666_MAG-scaffold_44896
													3300018910_6	3300018910.a:Ga0193598_1000018																							TARA_SAMEA2620666_METAG_GIDMECPM	TARA_SAMEA2620666_MAG-scaffold_4828
													3300018910_6	3300018910.a:Ga0193598_1000023																							TARA_SAMEA2620666_METAG_GIDMECPM	TARA_SAMEA2620666_MAG-scaffold_491
													3300018910_6	3300018910.a:Ga0193598_1000037																							TARA_SAMEA2620666_METAG_GIDMECPM	TARA_SAMEA2620666_MAG-scaffold_591
													3300018910_6	3300018910.a:Ga0193598_1000067																							TARA_SAMEA2620666_METAG_GIDMECPM	TARA_SAMEA2620666_MAG-scaffold_611
													3300018910_6	3300018910.a:Ga0193598_1000190																							TARA_SAMEA2620666_METAG_GIDMECPM	TARA_SAMEA2620666_MAG-scaffold_680
													3300018910_6	3300018910.a:Ga0193598_1000252																							TARA_SAMEA2620666_METAG_GIDMECPM	TARA_SAMEA2620666_MAG-scaffold_7150
													3300018910_6	3300018910.a:Ga0193598_1001240																							TARA_SAMEA2620666_METAG_GIDMECPM	TARA_SAMEA2620666_MAG-scaffold_795
													3300018910_6	3300018910.a:Ga0193598_1001313																							TARA_SAMEA2620666_METAG_GIDMECPM	TARA_SAMEA2620666_MAG-scaffold_803
													3300018910_6	3300018910.a:Ga0193598_1002123																							TARA_SAMEA2620666_METAG_GIDMECPM	TARA_SAMEA2620666_MAG-scaffold_9430
													3300018910_6	3300018910.a:Ga0193598_1003116																							TARA_SAMEA2620812_METAG_BKOLJJCG	TARA_SAMEA2620812_MAG-scaffold_366
													3300018910_6	3300018910.a:Ga0193598_1003719																							TARA_SAMEA2620812_METAG_HIEKJCAB	TARA_SAMEA2620812_MAG-scaffold_108
													3300018910_7	3300018910.a:Ga0193598_1000179																							TARA_SAMEA2620812_METAG_HIEKJCAB	TARA_SAMEA2620812_MAG-scaffold_12498
													3300018910_7	3300018910.a:Ga0193598_1004341																							TARA_SAMEA2620812_METAG_HIEKJCAB	TARA_SAMEA2620812_MAG-scaffold_125
													3300018933_12	3300018933.a:Ga0193614_1001333																							TARA_SAMEA2620812_METAG_HIEKJCAB	TARA_SAMEA2620812_MAG-scaffold_38
													3300018933_12	3300018933.a:Ga0193614_1001712																							TARA_SAMEA2620812_METAG_HIEKJCAB	TARA_SAMEA2620812_MAG-scaffold_78
													3300018933_12	3300018933.a:Ga0193614_1003124																							TARA_SAMEA2620812_METAG_HIEKJCAB	TARA_SAMEA2620812_MAG-scaffold_793
													3300018933_12	3300018933.a:Ga0193614_1004513																							TARA_SAMEA2620947_METAG_FFJAAIEE	TARA_SAMEA2620947_MAG-scaffold_161
													3300018933_12	3300018933.a:Ga0193614_1005045																							TARA_SAMEA2620967_METAG_KPGBBEFO	TARA_SAMEA2620967_MAG-scaffold_101
													3300018933_12	3300018933.a:Ga0193614_1006788																							TARA_SAMEA2620967_METAG_KPGBBEFO	TARA_SAMEA2620967_MAG-scaffold_17
													3300018933_12	3300018933.a:Ga0193614_1008890																							TARA_SAMEA2620967_METAG_KPGBBEFO	TARA_SAMEA2620967_MAG-scaffold_34
													3300018939_6	3300018939.a:Ga0193593_1001000																							TARA_SAMEA2620967_METAG_MHNHOBDL	TARA_SAMEA2620967_MAG-scaffold_1221
													3300018939_6	3300018939.a:Ga0193593_1004567																							TARA_SAMEA2620980_METAG_GLODDDOJ	TARA_SAMEA2620980_MAG-scaffold_4510
													3300018984_8	3300018984.a:Ga0193605_1004008																							TARA_SAMEA2621010_METAG_EEBADEOH	TARA_SAMEA2621010_MAG-scaffold_14
													3300019124_8	3300019124.a:Ga0193592_1006108																							TARA_SAMEA2621010_METAG_EEBADEOH	TARA_SAMEA2621010_MAG-scaffold_1870
													3300019132_5	3300019132.a:Ga0193604_1000729																							TARA_SAMEA2621010_METAG_EEBADEOH	TARA_SAMEA2621010_MAG-scaffold_27
													3300019132_5	3300019132.a:Ga0193604_1000874																							TARA_SAMEA2621021_METAG_BMDCHEJH	TARA_SAMEA2621021_MAG-scaffold_41435
													3300020147_5	3300020147.a:Ga0196976_1002056																							TARA_SAMEA2621033_METAG_MAHHHCDM	TARA_SAMEA2621033_MAG-scaffold_21
													3300020147_5	3300020147.a:Ga0196976_1004100																							TARA_SAMEA2621033_METAG_MAHHHCDM	TARA_SAMEA2621033_MAG-scaffold_36
													3300020147_5	3300020147.a:Ga0196976_1007284																							TARA_SAMEA2621033_METAG_MAHHHCDM	TARA_SAMEA2621033_MAG-scaffold_562
													3300020152_7	3300020152.a:Ga0196971_1000318																							TARA_SAMEA2621076_METAG_BNBKGHEH	TARA_SAMEA2621076_MAG-scaffold_1018
													3300020152_7	3300020152.a:Ga0196971_1001007																							TARA_SAMEA2621076_METAG_BNBKGHEH	TARA_SAMEA2621076_MAG-scaffold_1067
													3300020152_7	3300020152.a:Ga0196971_1001107																							TARA_SAMEA2621076_METAG_BNBKGHEH	TARA_SAMEA2621076_MAG-scaffold_11262
													3300020152_7	3300020152.a:Ga0196971_1005065																							TARA_SAMEA2621076_METAG_BNBKGHEH	TARA_SAMEA2621076_MAG-scaffold_1127
													3300020154_4	3300020154.a:Ga0196965_1004989																							TARA_SAMEA2621076_METAG_BNBKGHEH	TARA_SAMEA2621076_MAG-scaffold_1242
													3300020154_4	3300020154.a:Ga0196965_1006842																							TARA_SAMEA2621076_METAG_BNBKGHEH	TARA_SAMEA2621076_MAG-scaffold_182
													3300020154_4	3300020154.a:Ga0196965_1007640																							TARA_SAMEA2621076_METAG_BNBKGHEH	TARA_SAMEA2621076_MAG-scaffold_2
													3300020593_5	3300020593.a:Ga0180221_1000182																							TARA_SAMEA2621076_METAG_BNBKGHEH	TARA_SAMEA2621076_MAG-scaffold_23632
													3300020593_5	3300020593.a:Ga0180221_1001123																							TARA_SAMEA2621076_METAG_BNBKGHEH	TARA_SAMEA2621076_MAG-scaffold_25847
													3300020593_5	3300020593.a:Ga0180221_1001686																							TARA_SAMEA2621076_METAG_BNBKGHEH	TARA_SAMEA2621076_MAG-scaffold_27494
													3300020593_5	3300020593.a:Ga0180221_1006797																							TARA_SAMEA2621076_METAG_BNBKGHEH	TARA_SAMEA2621076_MAG-scaffold_29
													3300020593_5	3300020593.a:Ga0180221_1007462																							TARA_SAMEA2621076_METAG_BNBKGHEH	TARA_SAMEA2621076_MAG-scaffold_292
													3300021168_6	3300021168.a:Ga0210406_10060800																							TARA_SAMEA2621076_METAG_BNBKGHEH	TARA_SAMEA2621076_MAG-scaffold_3
													3300021403_4	3300021403.a:Ga0210397_10031127																							TARA_SAMEA2621076_METAG_BNBKGHEH	TARA_SAMEA2621076_MAG-scaffold_30756
													3300021407_5	3300021407.a:Ga0210383_10000101																							TARA_SAMEA2621076_METAG_BNBKGHEH	TARA_SAMEA2621076_MAG-scaffold_3201
													3300021407_5	3300021407.a:Ga0210383_10000109																							TARA_SAMEA2621076_METAG_BNBKGHEH	TARA_SAMEA2621076_MAG-scaffold_33
													3300021407_5	3300021407.a:Ga0210383_10000116																							TARA_SAMEA2621076_METAG_BNBKGHEH	TARA_SAMEA2621076_MAG-scaffold_3314
													3300021407_5	3300021407.a:Ga0210383_10000141																							TARA_SAMEA2621076_METAG_BNBKGHEH	TARA_SAMEA2621076_MAG-scaffold_34
													3300021407_5	3300021407.a:Ga0210383_10000183																							TARA_SAMEA2621076_METAG_BNBKGHEH	TARA_SAMEA2621076_MAG-scaffold_377
													3300021407_5	3300021407.a:Ga0210383_10019443																							TARA_SAMEA2621076_METAG_BNBKGHEH	TARA_SAMEA2621076_MAG-scaffold_485
													3300021407_5	3300021407.a:Ga0210383_10042849																							TARA_SAMEA2621076_METAG_BNBKGHEH	TARA_SAMEA2621076_MAG-scaffold_4882
													3300021407_5	3300021407.a:Ga0210383_10044427																							TARA_SAMEA2621076_METAG_BNBKGHEH	TARA_SAMEA2621076_MAG-scaffold_500
													3300024179_1	3300024179.a:Ga0247695_1000027																							TARA_SAMEA2621076_METAG_BNBKGHEH	TARA_SAMEA2621076_MAG-scaffold_573
													3300024179_1	3300024179.a:Ga0247695_1000037																							TARA_SAMEA2621076_METAG_BNBKGHEH	TARA_SAMEA2621076_MAG-scaffold_6907
													3300024179_1	3300024179.a:Ga0247695_1000046																							TARA_SAMEA2621076_METAG_BNBKGHEH	TARA_SAMEA2621076_MAG-scaffold_7
													3300024179_1	3300024179.a:Ga0247695_1000049																							TARA_SAMEA2621076_METAG_BNBKGHEH	TARA_SAMEA2621076_MAG-scaffold_76
													3300024179_1	3300024179.a:Ga0247695_1000051																							TARA_SAMEA2621076_METAG_BNBKGHEH	TARA_SAMEA2621076_MAG-scaffold_7976
													3300024179_1	3300024179.a:Ga0247695_1000054																							TARA_SAMEA2621076_METAG_BNBKGHEH	TARA_SAMEA2621076_MAG-scaffold_871
													3300024179_1	3300024179.a:Ga0247695_1000063																							TARA_SAMEA2621076_METAG_BNBKGHEH	TARA_SAMEA2621076_MAG-scaffold_8885
													3300024179_1	3300024179.a:Ga0247695_1000131																							TARA_SAMEA2621085_METAG_NCMAHLFL	TARA_SAMEA2621085_MAG-scaffold_2677
													3300024179_1	3300024179.a:Ga0247695_1000187																							TARA_SAMEA2621213_METAG_MDPFKEIJ	TARA_SAMEA2621213_MAG-scaffold_1266
													3300024179_1	3300024179.a:Ga0247695_1000276																							TARA_SAMEA2621216_METAG_GPCKMPLA	TARA_SAMEA2621216_MAG-scaffold_10
													3300024222_2	3300024222.a:Ga0247691_1000010																							TARA_SAMEA2621216_METAG_GPCKMPLA	TARA_SAMEA2621216_MAG-scaffold_19861
													3300024222_2	3300024222.a:Ga0247691_1000015																							TARA_SAMEA2621216_METAG_GPCKMPLA	TARA_SAMEA2621216_MAG-scaffold_44653
													3300024222_2	3300024222.a:Ga0247691_1000032																							TARA_SAMEA2621216_METAG_GPCKMPLA	TARA_SAMEA2621216_MAG-scaffold_56
													3300024222_2	3300024222.a:Ga0247691_1000054																							TARA_SAMEA2621221_METAG_AFPNPCON	TARA_SAMEA2621221_MAG-scaffold_1034
													3300024222_2	3300024222.a:Ga0247691_1000059																							TARA_SAMEA2621221_METAG_AFPNPCON	TARA_SAMEA2621221_MAG-scaffold_1493
													3300024222_2	3300024222.a:Ga0247691_1000062																							TARA_SAMEA2621221_METAG_AFPNPCON	TARA_SAMEA2621221_MAG-scaffold_2150
													3300024222_2	3300024222.a:Ga0247691_1000110																							TARA_SAMEA2621221_METAG_AFPNPCON	TARA_SAMEA2621221_MAG-scaffold_2156
													3300024222_2	3300024222.a:Ga0247691_1000142																							TARA_SAMEA2621221_METAG_AFPNPCON	TARA_SAMEA2621221_MAG-scaffold_243
													3300024222_2	3300024222.a:Ga0247691_1000231																							TARA_SAMEA2621221_METAG_AFPNPCON	TARA_SAMEA2621221_MAG-scaffold_32725
													3300024222_2	3300024222.a:Ga0247691_1000261																							TARA_SAMEA2621221_METAG_AFPNPCON	TARA_SAMEA2621221_MAG-scaffold_3456
													3300024222_2	3300024222.a:Ga0247691_1000766																							TARA_SAMEA2621221_METAG_AFPNPCON	TARA_SAMEA2621221_MAG-scaffold_5
													3300024222_2	3300024222.a:Ga0247691_1000813																							TARA_SAMEA2621221_METAG_AFPNPCON	TARA_SAMEA2621221_MAG-scaffold_72
													3300024222_2	3300024222.a:Ga0247691_1001441																							TARA_SAMEA2621221_METAG_AFPNPCON	TARA_SAMEA2621221_MAG-scaffold_8
													3300024222_2	3300024222.a:Ga0247691_1001493																							TARA_SAMEA2621222_METAG_AEHFOHHD	TARA_SAMEA2621222_MAG-scaffold_1211
													3300024222_2	3300024222.a:Ga0247691_1002235																							TARA_SAMEA2621222_METAG_KKDEGGHP	TARA_SAMEA2621222_MAG-scaffold_102575
													3300024325_2	3300024325.a:Ga0247678_1000009																							TARA_SAMEA2621222_METAG_KKDEGGHP	TARA_SAMEA2621222_MAG-scaffold_141031
													3300024325_2	3300024325.a:Ga0247678_1000010																							TARA_SAMEA2621222_METAG_KKDEGGHP	TARA_SAMEA2621222_MAG-scaffold_168808
													3300024325_2	3300024325.a:Ga0247678_1000013																							TARA_SAMEA2621222_METAG_KKDEGGHP	TARA_SAMEA2621222_MAG-scaffold_1701
													3300024325_2	3300024325.a:Ga0247678_1000030																							TARA_SAMEA2621222_METAG_KKDEGGHP	TARA_SAMEA2621222_MAG-scaffold_19
													3300024325_2	3300024325.a:Ga0247678_1000046																							TARA_SAMEA2621222_METAG_KKDEGGHP	TARA_SAMEA2621222_MAG-scaffold_21721
													3300024325_2	3300024325.a:Ga0247678_1000049																							TARA_SAMEA2621222_METAG_KKDEGGHP	TARA_SAMEA2621222_MAG-scaffold_2211
													3300024325_2	3300024325.a:Ga0247678_1000056																							TARA_SAMEA2621222_METAG_KKDEGGHP	TARA_SAMEA2621222_MAG-scaffold_26168
													3300024325_2	3300024325.a:Ga0247678_1000063																							TARA_SAMEA2621222_METAG_KKDEGGHP	TARA_SAMEA2621222_MAG-scaffold_32517
													3300024325_2	3300024325.a:Ga0247678_1000092																							TARA_SAMEA2621222_METAG_KKDEGGHP	TARA_SAMEA2621222_MAG-scaffold_37876
													3300024325_2	3300024325.a:Ga0247678_1000100																							TARA_SAMEA2621222_METAG_KKDEGGHP	TARA_SAMEA2621222_MAG-scaffold_408
													3300024325_2	3300024325.a:Ga0247678_1000102																							TARA_SAMEA2621222_METAG_KKDEGGHP	TARA_SAMEA2621222_MAG-scaffold_4226
													3300024325_2	3300024325.a:Ga0247678_1000122																							TARA_SAMEA2621222_METAG_KKDEGGHP	TARA_SAMEA2621222_MAG-scaffold_42973
													3300024325_2	3300024325.a:Ga0247678_1000127																							TARA_SAMEA2621222_METAG_KKDEGGHP	TARA_SAMEA2621222_MAG-scaffold_4353
													3300024325_2	3300024325.a:Ga0247678_1000144																							TARA_SAMEA2621222_METAG_KKDEGGHP	TARA_SAMEA2621222_MAG-scaffold_44457
													3300024325_2	3300024325.a:Ga0247678_1000221																							TARA_SAMEA2621222_METAG_KKDEGGHP	TARA_SAMEA2621222_MAG-scaffold_47056
													3300024325_2	3300024325.a:Ga0247678_1000355																							TARA_SAMEA2621222_METAG_KKDEGGHP	TARA_SAMEA2621222_MAG-scaffold_47697
													3300024325_2	3300024325.a:Ga0247678_1000393																							TARA_SAMEA2621222_METAG_KKDEGGHP	TARA_SAMEA2621222_MAG-scaffold_477
													3300024325_2	3300024325.a:Ga0247678_1001110																							TARA_SAMEA2621222_METAG_KKDEGGHP	TARA_SAMEA2621222_MAG-scaffold_47863
													3300024325_2	3300024325.a:Ga0247678_1001272																							TARA_SAMEA2621222_METAG_KKDEGGHP	TARA_SAMEA2621222_MAG-scaffold_5029
													3300024325_2	3300024325.a:Ga0247678_1001520																							TARA_SAMEA2621222_METAG_KKDEGGHP	TARA_SAMEA2621222_MAG-scaffold_55743
													3300025484_9	3300025484.a:Ga0208587_1000384																							TARA_SAMEA2621222_METAG_KKDEGGHP	TARA_SAMEA2621222_MAG-scaffold_57442
													3300025484_9	3300025484.a:Ga0208587_1000592																							TARA_SAMEA2621222_METAG_KKDEGGHP	TARA_SAMEA2621222_MAG-scaffold_69487
													3300025484_9	3300025484.a:Ga0208587_1000754																							TARA_SAMEA2621222_METAG_KKDEGGHP	TARA_SAMEA2621222_MAG-scaffold_76
													3300025484_9	3300025484.a:Ga0208587_1001439																							TARA_SAMEA2621222_METAG_KKDEGGHP	TARA_SAMEA2621222_MAG-scaffold_77392
													3300025484_9	3300025484.a:Ga0208587_1002039																							TARA_SAMEA2621222_METAG_KKDEGGHP	TARA_SAMEA2621222_MAG-scaffold_8153
													3300025484_9	3300025484.a:Ga0208587_1002472																							TARA_SAMEA2621222_METAG_KKDEGGHP	TARA_SAMEA2621222_MAG-scaffold_85709
													3300025484_9	3300025484.a:Ga0208587_1005673																							TARA_SAMEA2621222_METAG_KKDEGGHP	TARA_SAMEA2621222_MAG-scaffold_9632
													3300025484_9	3300025484.a:Ga0208587_1005981																							TARA_SAMEA2621222_METAG_KKDEGGHP	TARA_SAMEA2621222_MAG-scaffold_98610
													3300025484_9	3300025484.a:Ga0208587_1005991																							TARA_SAMEA2621232_METAG_FIFLKHND	TARA_SAMEA2621232_MAG-scaffold_100582
													3300025484_9	3300025484.a:Ga0208587_1006067																							TARA_SAMEA2621232_METAG_FIFLKHND	TARA_SAMEA2621232_MAG-scaffold_104718
													3300025484_9	3300025484.a:Ga0208587_1007831																							TARA_SAMEA2621232_METAG_FIFLKHND	TARA_SAMEA2621232_MAG-scaffold_106439
													3300025484_9	3300025484.a:Ga0208587_1009147																							TARA_SAMEA2621232_METAG_FIFLKHND	TARA_SAMEA2621232_MAG-scaffold_110103
													3300025484_9	3300025484.a:Ga0208587_1010020																							TARA_SAMEA2621232_METAG_FIFLKHND	TARA_SAMEA2621232_MAG-scaffold_11229
													3300025484_9	3300025484.a:Ga0208587_1011414																							TARA_SAMEA2621232_METAG_FIFLKHND	TARA_SAMEA2621232_MAG-scaffold_112578
													3300025484_9	3300025484.a:Ga0208587_1012494																							TARA_SAMEA2621232_METAG_FIFLKHND	TARA_SAMEA2621232_MAG-scaffold_114592
													3300025497_10	3300025497.a:Ga0208609_100477																							TARA_SAMEA2621232_METAG_FIFLKHND	TARA_SAMEA2621232_MAG-scaffold_115810
													3300025497_10	3300025497.a:Ga0208609_101773																							TARA_SAMEA2621232_METAG_FIFLKHND	TARA_SAMEA2621232_MAG-scaffold_119108
													3300025516_14	3300025516.a:Ga0207951_102379																							TARA_SAMEA2621232_METAG_FIFLKHND	TARA_SAMEA2621232_MAG-scaffold_119354
													3300025518_10	3300025518.a:Ga0208242_100126																							TARA_SAMEA2621232_METAG_FIFLKHND	TARA_SAMEA2621232_MAG-scaffold_119602
													3300025518_15	3300025518.a:Ga0208242_100167																							TARA_SAMEA2621232_METAG_FIFLKHND	TARA_SAMEA2621232_MAG-scaffold_120933
													3300025518_15	3300025518.a:Ga0208242_100299																							TARA_SAMEA2621232_METAG_FIFLKHND	TARA_SAMEA2621232_MAG-scaffold_120988
													3300025518_15	3300025518.a:Ga0208242_100315																							TARA_SAMEA2621232_METAG_FIFLKHND	TARA_SAMEA2621232_MAG-scaffold_120995
													3300025518_15	3300025518.a:Ga0208242_100342																							TARA_SAMEA2621232_METAG_FIFLKHND	TARA_SAMEA2621232_MAG-scaffold_121778
													3300025518_15	3300025518.a:Ga0208242_100752																							TARA_SAMEA2621232_METAG_FIFLKHND	TARA_SAMEA2621232_MAG-scaffold_123347
													3300025518_15	3300025518.a:Ga0208242_101957																							TARA_SAMEA2621232_METAG_FIFLKHND	TARA_SAMEA2621232_MAG-scaffold_129671
													3300025518_15	3300025518.a:Ga0208242_102110																							TARA_SAMEA2621232_METAG_FIFLKHND	TARA_SAMEA2621232_MAG-scaffold_131560
													3300025518_2	3300025518.a:Ga0208242_100024																							TARA_SAMEA2621232_METAG_FIFLKHND	TARA_SAMEA2621232_MAG-scaffold_132876
													3300025518_2	3300025518.a:Ga0208242_100128																							TARA_SAMEA2621232_METAG_FIFLKHND	TARA_SAMEA2621232_MAG-scaffold_134836
													3300025518_2	3300025518.a:Ga0208242_100134																							TARA_SAMEA2621232_METAG_FIFLKHND	TARA_SAMEA2621232_MAG-scaffold_135003
													3300025518_2	3300025518.a:Ga0208242_100271																							TARA_SAMEA2621232_METAG_FIFLKHND	TARA_SAMEA2621232_MAG-scaffold_137531
													3300025518_2	3300025518.a:Ga0208242_100304																							TARA_SAMEA2621232_METAG_FIFLKHND	TARA_SAMEA2621232_MAG-scaffold_138138
													3300025518_2	3300025518.a:Ga0208242_100441																							TARA_SAMEA2621232_METAG_FIFLKHND	TARA_SAMEA2621232_MAG-scaffold_139738
													3300025518_2	3300025518.a:Ga0208242_100645																							TARA_SAMEA2621232_METAG_FIFLKHND	TARA_SAMEA2621232_MAG-scaffold_140497
													3300025518_3	3300025518.a:Ga0208242_100296																							TARA_SAMEA2621232_METAG_FIFLKHND	TARA_SAMEA2621232_MAG-scaffold_142482
													3300025518_3	3300025518.a:Ga0208242_101435																							TARA_SAMEA2621232_METAG_FIFLKHND	TARA_SAMEA2621232_MAG-scaffold_143625
													3300025518_4	3300025518.a:Ga0208242_100583																							TARA_SAMEA2621232_METAG_FIFLKHND	TARA_SAMEA2621232_MAG-scaffold_149050
													3300025518_4	3300025518.a:Ga0208242_101071																							TARA_SAMEA2621232_METAG_FIFLKHND	TARA_SAMEA2621232_MAG-scaffold_149543
													3300025518_4	3300025518.a:Ga0208242_101081																							TARA_SAMEA2621232_METAG_FIFLKHND	TARA_SAMEA2621232_MAG-scaffold_151001
													3300025518_4	3300025518.a:Ga0208242_101257																							TARA_SAMEA2621232_METAG_FIFLKHND	TARA_SAMEA2621232_MAG-scaffold_151692
													3300025518_4	3300025518.a:Ga0208242_101561																							TARA_SAMEA2621232_METAG_FIFLKHND	TARA_SAMEA2621232_MAG-scaffold_152788
													3300025518_4	3300025518.a:Ga0208242_101681																							TARA_SAMEA2621232_METAG_FIFLKHND	TARA_SAMEA2621232_MAG-scaffold_15359
													3300025518_4	3300025518.a:Ga0208242_101869																							TARA_SAMEA2621232_METAG_FIFLKHND	TARA_SAMEA2621232_MAG-scaffold_155100
													3300025518_4	3300025518.a:Ga0208242_101881																							TARA_SAMEA2621232_METAG_FIFLKHND	TARA_SAMEA2621232_MAG-scaffold_155968
													3300025518_4	3300025518.a:Ga0208242_102184																							TARA_SAMEA2621232_METAG_FIFLKHND	TARA_SAMEA2621232_MAG-scaffold_155974
													3300025518_4	3300025518.a:Ga0208242_102363																							TARA_SAMEA2621232_METAG_FIFLKHND	TARA_SAMEA2621232_MAG-scaffold_157595
													3300025518_4	3300025518.a:Ga0208242_102406																							TARA_SAMEA2621232_METAG_FIFLKHND	TARA_SAMEA2621232_MAG-scaffold_157949
													3300025518_4	3300025518.a:Ga0208242_102418																							TARA_SAMEA2621232_METAG_FIFLKHND	TARA_SAMEA2621232_MAG-scaffold_159797
													3300025518_4	3300025518.a:Ga0208242_102476																							TARA_SAMEA2621232_METAG_FIFLKHND	TARA_SAMEA2621232_MAG-scaffold_163034
													3300025518_4	3300025518.a:Ga0208242_102517																							TARA_SAMEA2621232_METAG_FIFLKHND	TARA_SAMEA2621232_MAG-scaffold_163572
													3300025518_4	3300025518.a:Ga0208242_102601																							TARA_SAMEA2621232_METAG_FIFLKHND	TARA_SAMEA2621232_MAG-scaffold_163968
													3300025518_4	3300025518.a:Ga0208242_102708																							TARA_SAMEA2621232_METAG_FIFLKHND	TARA_SAMEA2621232_MAG-scaffold_165831
													3300025518_4	3300025518.a:Ga0208242_102812																							TARA_SAMEA2621232_METAG_FIFLKHND	TARA_SAMEA2621232_MAG-scaffold_167177
													3300025518_4	3300025518.a:Ga0208242_102888																							TARA_SAMEA2621232_METAG_FIFLKHND	TARA_SAMEA2621232_MAG-scaffold_172564
													3300025518_4	3300025518.a:Ga0208242_102891																							TARA_SAMEA2621232_METAG_FIFLKHND	TARA_SAMEA2621232_MAG-scaffold_173136
													3300025518_4	3300025518.a:Ga0208242_102924																							TARA_SAMEA2621232_METAG_FIFLKHND	TARA_SAMEA2621232_MAG-scaffold_173290
													3300025518_6	3300025518.a:Ga0208242_100432																							TARA_SAMEA2621232_METAG_FIFLKHND	TARA_SAMEA2621232_MAG-scaffold_173556
													3300025518_6	3300025518.a:Ga0208242_100950																							TARA_SAMEA2621232_METAG_FIFLKHND	TARA_SAMEA2621232_MAG-scaffold_174700
													3300025520_3	3300025520.a:Ga0208243_1000119																							TARA_SAMEA2621232_METAG_FIFLKHND	TARA_SAMEA2621232_MAG-scaffold_175774
													3300025520_5	3300025520.a:Ga0208243_1005994																							TARA_SAMEA2621232_METAG_FIFLKHND	TARA_SAMEA2621232_MAG-scaffold_176534
													3300025522_1	3300025522.a:Ga0208371_1000440																							TARA_SAMEA2621232_METAG_FIFLKHND	TARA_SAMEA2621232_MAG-scaffold_177002
													3300025522_2	3300025522.a:Ga0208371_1000004																							TARA_SAMEA2621232_METAG_FIFLKHND	TARA_SAMEA2621232_MAG-scaffold_179112
													3300025522_2	3300025522.a:Ga0208371_1000014																							TARA_SAMEA2621232_METAG_FIFLKHND	TARA_SAMEA2621232_MAG-scaffold_1832
													3300025522_2	3300025522.a:Ga0208371_1000041																							TARA_SAMEA2621232_METAG_FIFLKHND	TARA_SAMEA2621232_MAG-scaffold_183409
													3300025522_2	3300025522.a:Ga0208371_1000047																							TARA_SAMEA2621232_METAG_FIFLKHND	TARA_SAMEA2621232_MAG-scaffold_183717
													3300025522_2	3300025522.a:Ga0208371_1000054																							TARA_SAMEA2621232_METAG_FIFLKHND	TARA_SAMEA2621232_MAG-scaffold_186006
													3300025522_2	3300025522.a:Ga0208371_1000059																							TARA_SAMEA2621232_METAG_FIFLKHND	TARA_SAMEA2621232_MAG-scaffold_186680
													3300025522_2	3300025522.a:Ga0208371_1000069																							TARA_SAMEA2621232_METAG_FIFLKHND	TARA_SAMEA2621232_MAG-scaffold_187583
													3300025525_10	3300025525.a:Ga0208244_100085																							TARA_SAMEA2621232_METAG_FIFLKHND	TARA_SAMEA2621232_MAG-scaffold_188363
													3300025525_10	3300025525.a:Ga0208244_100115																							TARA_SAMEA2621232_METAG_FIFLKHND	TARA_SAMEA2621232_MAG-scaffold_190456
													3300025525_10	3300025525.a:Ga0208244_102430																							TARA_SAMEA2621232_METAG_FIFLKHND	TARA_SAMEA2621232_MAG-scaffold_192077
													3300025525_14	3300025525.a:Ga0208244_100302																							TARA_SAMEA2621232_METAG_FIFLKHND	TARA_SAMEA2621232_MAG-scaffold_193358
													3300025525_14	3300025525.a:Ga0208244_100355																							TARA_SAMEA2621232_METAG_FIFLKHND	TARA_SAMEA2621232_MAG-scaffold_196942
													3300025525_14	3300025525.a:Ga0208244_100384																							TARA_SAMEA2621232_METAG_FIFLKHND	TARA_SAMEA2621232_MAG-scaffold_199703
													3300025525_14	3300025525.a:Ga0208244_100678																							TARA_SAMEA2621232_METAG_FIFLKHND	TARA_SAMEA2621232_MAG-scaffold_200834
													3300025525_14	3300025525.a:Ga0208244_100845																							TARA_SAMEA2621232_METAG_FIFLKHND	TARA_SAMEA2621232_MAG-scaffold_203847
													3300025525_14	3300025525.a:Ga0208244_100920																							TARA_SAMEA2621232_METAG_FIFLKHND	TARA_SAMEA2621232_MAG-scaffold_205764
													3300025525_14	3300025525.a:Ga0208244_100959																							TARA_SAMEA2621232_METAG_FIFLKHND	TARA_SAMEA2621232_MAG-scaffold_206661
													3300025525_14	3300025525.a:Ga0208244_101567																							TARA_SAMEA2621232_METAG_FIFLKHND	TARA_SAMEA2621232_MAG-scaffold_207212
													3300025525_14	3300025525.a:Ga0208244_102043																							TARA_SAMEA2621232_METAG_FIFLKHND	TARA_SAMEA2621232_MAG-scaffold_207727
													3300025525_14	3300025525.a:Ga0208244_102294																							TARA_SAMEA2621232_METAG_FIFLKHND	TARA_SAMEA2621232_MAG-scaffold_208739
													3300025525_14	3300025525.a:Ga0208244_103293																							TARA_SAMEA2621232_METAG_FIFLKHND	TARA_SAMEA2621232_MAG-scaffold_209723
													3300025525_16	3300025525.a:Ga0208244_102999																							TARA_SAMEA2621232_METAG_FIFLKHND	TARA_SAMEA2621232_MAG-scaffold_210329
													3300025536_10	3300025536.a:Ga0207952_1002811																							TARA_SAMEA2621232_METAG_FIFLKHND	TARA_SAMEA2621232_MAG-scaffold_210742
													3300025562_4	3300025562.a:Ga0210099_1000002																							TARA_SAMEA2621232_METAG_FIFLKHND	TARA_SAMEA2621232_MAG-scaffold_211843
													3300025562_4	3300025562.a:Ga0210099_1000011																							TARA_SAMEA2621232_METAG_FIFLKHND	TARA_SAMEA2621232_MAG-scaffold_21257
													3300025562_4	3300025562.a:Ga0210099_1000039																							TARA_SAMEA2621232_METAG_FIFLKHND	TARA_SAMEA2621232_MAG-scaffold_215564
													3300025562_4	3300025562.a:Ga0210099_1000068																							TARA_SAMEA2621232_METAG_FIFLKHND	TARA_SAMEA2621232_MAG-scaffold_216128
													3300025562_4	3300025562.a:Ga0210099_1000103																							TARA_SAMEA2621232_METAG_FIFLKHND	TARA_SAMEA2621232_MAG-scaffold_217067
													3300025562_4	3300025562.a:Ga0210099_1000151																							TARA_SAMEA2621232_METAG_FIFLKHND	TARA_SAMEA2621232_MAG-scaffold_217519
													3300025562_4	3300025562.a:Ga0210099_1000338																							TARA_SAMEA2621232_METAG_FIFLKHND	TARA_SAMEA2621232_MAG-scaffold_220085
													3300025562_4	3300025562.a:Ga0210099_1000344																							TARA_SAMEA2621232_METAG_FIFLKHND	TARA_SAMEA2621232_MAG-scaffold_220915
													3300025562_4	3300025562.a:Ga0210099_1000351																							TARA_SAMEA2621232_METAG_FIFLKHND	TARA_SAMEA2621232_MAG-scaffold_221131
													3300025562_4	3300025562.a:Ga0210099_1000459																							TARA_SAMEA2621232_METAG_FIFLKHND	TARA_SAMEA2621232_MAG-scaffold_221367
													3300025562_4	3300025562.a:Ga0210099_1000632																							TARA_SAMEA2621232_METAG_FIFLKHND	TARA_SAMEA2621232_MAG-scaffold_221480
													3300025562_4	3300025562.a:Ga0210099_1001001																							TARA_SAMEA2621232_METAG_FIFLKHND	TARA_SAMEA2621232_MAG-scaffold_221548
													3300025562_4	3300025562.a:Ga0210099_1001031																							TARA_SAMEA2621232_METAG_FIFLKHND	TARA_SAMEA2621232_MAG-scaffold_223724
													3300025562_4	3300025562.a:Ga0210099_1001131																							TARA_SAMEA2621232_METAG_FIFLKHND	TARA_SAMEA2621232_MAG-scaffold_226048
													3300025562_4	3300025562.a:Ga0210099_1001279																							TARA_SAMEA2621232_METAG_FIFLKHND	TARA_SAMEA2621232_MAG-scaffold_226917
													3300025562_4	3300025562.a:Ga0210099_1001448																							TARA_SAMEA2621232_METAG_FIFLKHND	TARA_SAMEA2621232_MAG-scaffold_34334
													3300025562_4	3300025562.a:Ga0210099_1002004																							TARA_SAMEA2621232_METAG_FIFLKHND	TARA_SAMEA2621232_MAG-scaffold_35144
													3300025562_4	3300025562.a:Ga0210099_1002680																							TARA_SAMEA2621232_METAG_FIFLKHND	TARA_SAMEA2621232_MAG-scaffold_37436
													3300025575_11	3300025575.a:Ga0209430_1000233																							TARA_SAMEA2621232_METAG_FIFLKHND	TARA_SAMEA2621232_MAG-scaffold_39508
													3300025575_11	3300025575.a:Ga0209430_1000297																							TARA_SAMEA2621232_METAG_FIFLKHND	TARA_SAMEA2621232_MAG-scaffold_41739
													3300025575_11	3300025575.a:Ga0209430_1005396																							TARA_SAMEA2621232_METAG_FIFLKHND	TARA_SAMEA2621232_MAG-scaffold_57233
													3300025575_13	3300025575.a:Ga0209430_1000217																							TARA_SAMEA2621232_METAG_FIFLKHND	TARA_SAMEA2621232_MAG-scaffold_61024
													3300025575_13	3300025575.a:Ga0209430_1001268																							TARA_SAMEA2621232_METAG_FIFLKHND	TARA_SAMEA2621232_MAG-scaffold_61158
													3300025575_13	3300025575.a:Ga0209430_1005270																							TARA_SAMEA2621232_METAG_FIFLKHND	TARA_SAMEA2621232_MAG-scaffold_65532
													3300025575_13	3300025575.a:Ga0209430_1006200																							TARA_SAMEA2621232_METAG_FIFLKHND	TARA_SAMEA2621232_MAG-scaffold_6554
													3300025575_13	3300025575.a:Ga0209430_1010265																							TARA_SAMEA2621232_METAG_FIFLKHND	TARA_SAMEA2621232_MAG-scaffold_74048
													3300025575_13	3300025575.a:Ga0209430_1014196																							TARA_SAMEA2621232_METAG_FIFLKHND	TARA_SAMEA2621232_MAG-scaffold_83652
													3300025575_7	3300025575.a:Ga0209430_1000121																							TARA_SAMEA2621232_METAG_FIFLKHND	TARA_SAMEA2621232_MAG-scaffold_89501
													3300025575_7	3300025575.a:Ga0209430_1002740																							TARA_SAMEA2621232_METAG_FIFLKHND	TARA_SAMEA2621232_MAG-scaffold_90516
													3300025575_7	3300025575.a:Ga0209430_1005709																							TARA_SAMEA2621232_METAG_FIFLKHND	TARA_SAMEA2621232_MAG-scaffold_90694
													3300025600_11	3300025600.a:Ga0209125_1000352																							TARA_SAMEA2621232_METAG_FIFLKHND	TARA_SAMEA2621232_MAG-scaffold_94154
													3300025600_11	3300025600.a:Ga0209125_1000434																							TARA_SAMEA2621232_METAG_FIFLKHND	TARA_SAMEA2621232_MAG-scaffold_9570
													3300025600_8	3300025600.a:Ga0209125_1000156																							TARA_SAMEA2621242_METAG_DFHNPMGP	TARA_SAMEA2621242_MAG-scaffold_1029
													3300025600_8	3300025600.a:Ga0209125_1003407																							TARA_SAMEA2621242_METAG_DFHNPMGP	TARA_SAMEA2621242_MAG-scaffold_11229
													3300025679_17	3300025679.a:Ga0207933_1000006																							TARA_SAMEA2621242_METAG_DFHNPMGP	TARA_SAMEA2621242_MAG-scaffold_15011
													3300025679_17	3300025679.a:Ga0207933_1000144																							TARA_SAMEA2621242_METAG_DFHNPMGP	TARA_SAMEA2621242_MAG-scaffold_1736
													3300025679_17	3300025679.a:Ga0207933_1000365																							TARA_SAMEA2621242_METAG_DFHNPMGP	TARA_SAMEA2621242_MAG-scaffold_1802
													3300025679_17	3300025679.a:Ga0207933_1000515																							TARA_SAMEA2621242_METAG_DFHNPMGP	TARA_SAMEA2621242_MAG-scaffold_20273
													3300025718_13	3300025718.a:Ga0209123_1009592																							TARA_SAMEA2621242_METAG_DFHNPMGP	TARA_SAMEA2621242_MAG-scaffold_2757
													3300025718_13	3300025718.a:Ga0209123_1021555																							TARA_SAMEA2621242_METAG_DFHNPMGP	TARA_SAMEA2621242_MAG-scaffold_2815
													3300025862_25	3300025862.a:Ga0209483_1000635																							TARA_SAMEA2621242_METAG_DFHNPMGP	TARA_SAMEA2621242_MAG-scaffold_3249
													3300025862_25	3300025862.a:Ga0209483_1021626																							TARA_SAMEA2621242_METAG_DFHNPMGP	TARA_SAMEA2621242_MAG-scaffold_3499
													3300025888_20	3300025888.a:Ga0209540_10034227																							TARA_SAMEA2621242_METAG_DFHNPMGP	TARA_SAMEA2621242_MAG-scaffold_4663
													3300025888_25	3300025888.a:Ga0209540_10034322																							TARA_SAMEA2621242_METAG_DFHNPMGP	TARA_SAMEA2621242_MAG-scaffold_4676
													3300025912_15	3300025912.a:Ga0207707_10000004																							TARA_SAMEA2621242_METAG_DFHNPMGP	TARA_SAMEA2621242_MAG-scaffold_49432
													3300025912_15	3300025912.a:Ga0207707_10000006																							TARA_SAMEA2621242_METAG_DFHNPMGP	TARA_SAMEA2621242_MAG-scaffold_7706
													3300025912_15	3300025912.a:Ga0207707_10000007																							TARA_SAMEA2621242_METAG_DFHNPMGP	TARA_SAMEA2621242_MAG-scaffold_789
													3300025912_15	3300025912.a:Ga0207707_10000013																							TARA_SAMEA2621242_METAG_DFHNPMGP	TARA_SAMEA2621242_MAG-scaffold_820
													3300025912_15	3300025912.a:Ga0207707_10000015																							TARA_SAMEA2621242_METAG_DFHNPMGP	TARA_SAMEA2621242_MAG-scaffold_86
													3300025912_15	3300025912.a:Ga0207707_10000024																							TARA_SAMEA2621242_METAG_DFHNPMGP	TARA_SAMEA2621242_MAG-scaffold_863
													3300025912_15	3300025912.a:Ga0207707_10000025																							TARA_SAMEA2621242_METAG_IEOMPJEB	TARA_SAMEA2621242_MAG-scaffold_29342
													3300025912_15	3300025912.a:Ga0207707_10000028																							TARA_SAMEA2621242_METAG_IEOMPJEB	TARA_SAMEA2621242_MAG-scaffold_367
													3300025912_15	3300025912.a:Ga0207707_10000030																							TARA_SAMEA2621242_METAG_IEOMPJEB	TARA_SAMEA2621242_MAG-scaffold_387
													3300025912_15	3300025912.a:Ga0207707_10000050																							TARA_SAMEA2621242_METAG_IEOMPJEB	TARA_SAMEA2621242_MAG-scaffold_4842
													3300025912_15	3300025912.a:Ga0207707_10000053																							TARA_SAMEA2621242_METAG_IEOMPJEB	TARA_SAMEA2621242_MAG-scaffold_8712
													3300025912_15	3300025912.a:Ga0207707_10000072																							TARA_SAMEA2621271_METAG_JBMDAMLJ	TARA_SAMEA2621271_MAG-scaffold_7413
													3300025912_15	3300025912.a:Ga0207707_10000080																							TARA_SAMEA2621277_METAG_DODNFDBE	TARA_SAMEA2621277_MAG-scaffold_2001
													3300025912_15	3300025912.a:Ga0207707_10000081																							TARA_SAMEA2621277_METAG_DODNFDBE	TARA_SAMEA2621277_MAG-scaffold_83
													3300025912_15	3300025912.a:Ga0207707_10000097																							TARA_SAMEA2621277_METAG_DODNFDBE	TARA_SAMEA2621277_MAG-scaffold_8535
													3300025912_15	3300025912.a:Ga0207707_10000118																							TARA_SAMEA2621300_METAG_DIHNLLAF	TARA_SAMEA2621300_MAG-scaffold_198
													3300025912_15	3300025912.a:Ga0207707_10000142																							TARA_SAMEA2621528_METAG_NHBNBOHN	TARA_SAMEA2621528_MAG-scaffold_8765
													3300025912_15	3300025912.a:Ga0207707_10000188																							TARA_SAMEA2621551_METAG_BLMELPME	TARA_SAMEA2621551_MAG-scaffold_1022
													3300025912_15	3300025912.a:Ga0207707_10000190																							TARA_SAMEA2621551_METAG_BLMELPME	TARA_SAMEA2621551_MAG-scaffold_10430
													3300025912_15	3300025912.a:Ga0207707_10000320																							TARA_SAMEA2621551_METAG_BLMELPME	TARA_SAMEA2621551_MAG-scaffold_1190
													3300025912_15	3300025912.a:Ga0207707_10000330																							TARA_SAMEA2621551_METAG_BLMELPME	TARA_SAMEA2621551_MAG-scaffold_1293
													3300025912_15	3300025912.a:Ga0207707_10001768																							TARA_SAMEA2621551_METAG_BLMELPME	TARA_SAMEA2621551_MAG-scaffold_137
													3300025912_15	3300025912.a:Ga0207707_10001988																							TARA_SAMEA2621551_METAG_BLMELPME	TARA_SAMEA2621551_MAG-scaffold_13963
													3300025912_15	3300025912.a:Ga0207707_10004759																							TARA_SAMEA2621551_METAG_BLMELPME	TARA_SAMEA2621551_MAG-scaffold_15
													3300025912_15	3300025912.a:Ga0207707_10012701																							TARA_SAMEA2621551_METAG_BLMELPME	TARA_SAMEA2621551_MAG-scaffold_20
													3300025912_15	3300025912.a:Ga0207707_10019195																							TARA_SAMEA2621551_METAG_BLMELPME	TARA_SAMEA2621551_MAG-scaffold_3160
													3300025912_15	3300025912.a:Ga0207707_10020229																							TARA_SAMEA2621551_METAG_BLMELPME	TARA_SAMEA2621551_MAG-scaffold_45858
													3300025912_15	3300025912.a:Ga0207707_10042180																							TARA_SAMEA2621551_METAG_BLMELPME	TARA_SAMEA2621551_MAG-scaffold_497
													3300025912_15	3300025912.a:Ga0207707_10057102																							TARA_SAMEA2621551_METAG_BLMELPME	TARA_SAMEA2621551_MAG-scaffold_50729
													3300025912_15	3300025912.a:Ga0207707_10059433																							TARA_SAMEA2621551_METAG_BLMELPME	TARA_SAMEA2621551_MAG-scaffold_54141
													3300027276_13	3300027276.a:Ga0208297_1000454																							TARA_SAMEA2621551_METAG_BLMELPME	TARA_SAMEA2621551_MAG-scaffold_5782
													3300027276_13	3300027276.a:Ga0208297_1000627																							TARA_SAMEA2621551_METAG_BLMELPME	TARA_SAMEA2621551_MAG-scaffold_6388
													3300027276_13	3300027276.a:Ga0208297_1000651																							TARA_SAMEA2621551_METAG_BLMELPME	TARA_SAMEA2621551_MAG-scaffold_6544
													3300027276_13	3300027276.a:Ga0208297_1002492																							TARA_SAMEA2621551_METAG_BLMELPME	TARA_SAMEA2621551_MAG-scaffold_6825
													3300027276_15	3300027276.a:Ga0208297_1000075																							TARA_SAMEA2621551_METAG_BLMELPME	TARA_SAMEA2621551_MAG-scaffold_735
													3300027276_15	3300027276.a:Ga0208297_1000083																							TARA_SAMEA2621812_METAG_JPOAFLIB	TARA_SAMEA2621812_MAG-scaffold_17499
													3300027276_15	3300027276.a:Ga0208297_1000109																							TARA_SAMEA2621812_METAG_NHHPCCBJ	TARA_SAMEA2621812_MAG-scaffold_1831
													3300027276_15	3300027276.a:Ga0208297_1000169																							TARA_SAMEA2621812_METAG_NHHPCCBJ	TARA_SAMEA2621812_MAG-scaffold_2297
													3300027276_15	3300027276.a:Ga0208297_1000189																							TARA_SAMEA2621812_METAG_NHHPCCBJ	TARA_SAMEA2621812_MAG-scaffold_2409
													3300027276_15	3300027276.a:Ga0208297_1000214																							TARA_SAMEA2621812_METAG_NHHPCCBJ	TARA_SAMEA2621812_MAG-scaffold_2636
													3300027276_15	3300027276.a:Ga0208297_1000251																							TARA_SAMEA2621812_METAG_NHHPCCBJ	TARA_SAMEA2621812_MAG-scaffold_2665
													3300027276_15	3300027276.a:Ga0208297_1000340																							TARA_SAMEA2621812_METAG_NHHPCCBJ	TARA_SAMEA2621812_MAG-scaffold_2828
													3300027276_15	3300027276.a:Ga0208297_1000369																							TARA_SAMEA2621812_METAG_NHHPCCBJ	TARA_SAMEA2621812_MAG-scaffold_3782
													3300027276_15	3300027276.a:Ga0208297_1000409																							TARA_SAMEA2621812_METAG_NHHPCCBJ	TARA_SAMEA2621812_MAG-scaffold_5
													3300027276_15	3300027276.a:Ga0208297_1000530																							TARA_SAMEA2621812_METAG_NHHPCCBJ	TARA_SAMEA2621812_MAG-scaffold_59153
													3300027276_15	3300027276.a:Ga0208297_1000550																							TARA_SAMEA2621812_METAG_NHHPCCBJ	TARA_SAMEA2621812_MAG-scaffold_731
													3300027276_15	3300027276.a:Ga0208297_1000619																							TARA_SAMEA2621839_METAG_GAKBCGLM	TARA_SAMEA2621839_MAG-scaffold_25833
													3300027276_15	3300027276.a:Ga0208297_1000626																							TARA_SAMEA2621839_METAG_GAKBCGLM	TARA_SAMEA2621839_MAG-scaffold_3927
													3300027276_15	3300027276.a:Ga0208297_1000656																							TARA_SAMEA2621839_METAG_GAKBCGLM	TARA_SAMEA2621839_MAG-scaffold_4229
													3300027276_15	3300027276.a:Ga0208297_1000700																							TARA_SAMEA2621839_METAG_GAKBCGLM	TARA_SAMEA2621839_MAG-scaffold_54774
													3300027276_15	3300027276.a:Ga0208297_1001412																							TARA_SAMEA2621839_METAG_GAKBCGLM	TARA_SAMEA2621839_MAG-scaffold_76937
													3300027276_15	3300027276.a:Ga0208297_1001483																							TARA_SAMEA2621839_METAG_GAKBCGLM	TARA_SAMEA2621839_MAG-scaffold_8422
													3300027276_15	3300027276.a:Ga0208297_1001798																							TARA_SAMEA2622097_METAG_BMEACDEL	TARA_SAMEA2622097_MAG-scaffold_344
													3300027276_15	3300027276.a:Ga0208297_1003647																							TARA_SAMEA2622097_METAG_BMEACDEL	TARA_SAMEA2622097_MAG-scaffold_3684
													3300027276_15	3300027276.a:Ga0208297_1003772																							TARA_SAMEA2622097_METAG_BMEACDEL	TARA_SAMEA2622097_MAG-scaffold_412
													3300027276_19	3300027276.a:Ga0208297_1000174																							TARA_SAMEA2622097_METAG_BMEACDEL	TARA_SAMEA2622097_MAG-scaffold_5755
													3300027276_19	3300027276.a:Ga0208297_1000215																							TARA_SAMEA2622097_METAG_BMEACDEL	TARA_SAMEA2622097_MAG-scaffold_58332
													3300027276_30	3300027276.a:Ga0208297_1003407																							TARA_SAMEA2622097_METAG_BMEACDEL	TARA_SAMEA2622097_MAG-scaffold_59425
													3300027276_33	3300027276.a:Ga0208297_1000179																							TARA_SAMEA2622149_METAG_FEDNHIBG	TARA_SAMEA2622149_MAG-scaffold_1345
													3300027276_33	3300027276.a:Ga0208297_1000269																							TARA_SAMEA2622149_METAG_FEDNHIBG	TARA_SAMEA2622149_MAG-scaffold_299
													3300027276_33	3300027276.a:Ga0208297_1000366																							TARA_SAMEA2622149_METAG_FEDNHIBG	TARA_SAMEA2622149_MAG-scaffold_3448
													3300027276_33	3300027276.a:Ga0208297_1000447																							TARA_SAMEA2622149_METAG_FEDNHIBG	TARA_SAMEA2622149_MAG-scaffold_367
													3300027276_33	3300027276.a:Ga0208297_1001311																							TARA_SAMEA2622149_METAG_FEDNHIBG	TARA_SAMEA2622149_MAG-scaffold_37
													3300027276_33	3300027276.a:Ga0208297_1004626																							TARA_SAMEA2622149_METAG_FEDNHIBG	TARA_SAMEA2622149_MAG-scaffold_409
													3300027276_36	3300027276.a:Ga0208297_1000354																							TARA_SAMEA2622149_METAG_FEDNHIBG	TARA_SAMEA2622149_MAG-scaffold_5461
													3300027276_36	3300027276.a:Ga0208297_1004882																							TARA_SAMEA2622149_METAG_FEDNHIBG	TARA_SAMEA2622149_MAG-scaffold_611
													3300027276_37	3300027276.a:Ga0208297_1000491																							TARA_SAMEA2622149_METAG_FEDNHIBG	TARA_SAMEA2622149_MAG-scaffold_943
													3300027276_37	3300027276.a:Ga0208297_1002345																							TARA_SAMEA2622149_METAG_FEDNHIBG	TARA_SAMEA2622149_MAG-scaffold_99
													3300027276_37	3300027276.a:Ga0208297_1004042																							TARA_SAMEA2622149_METAG_OJCMJHGM	TARA_SAMEA2622149_MAG-scaffold_34410
													3300027276_39	3300027276.a:Ga0208297_1000860																							TARA_SAMEA2622149_METAG_OJCMJHGM	TARA_SAMEA2622149_MAG-scaffold_42666
													3300027282_18	3300027282.a:Ga0209346_1001121																							TARA_SAMEA2622149_METAG_OJCMJHGM	TARA_SAMEA2622149_MAG-scaffold_60521
													3300027282_18	3300027282.a:Ga0209346_1001298																							TARA_SAMEA2622149_METAG_OJCMJHGM	TARA_SAMEA2622149_MAG-scaffold_962
													3300027282_18	3300027282.a:Ga0209346_1005257																							TARA_SAMEA2622219_METAG_BCNDIPPI	TARA_SAMEA2622219_MAG-scaffold_205
													3300027283_12	3300027283.a:Ga0209643_1000387																							TARA_SAMEA2622219_METAG_BCNDIPPI	TARA_SAMEA2622219_MAG-scaffold_2296
													3300027283_12	3300027283.a:Ga0209643_1002327																							TARA_SAMEA2622219_METAG_BCNDIPPI	TARA_SAMEA2622219_MAG-scaffold_24
													3300027283_12	3300027283.a:Ga0209643_1009170																							TARA_SAMEA2622219_METAG_BCNDIPPI	TARA_SAMEA2622219_MAG-scaffold_5587
													3300027283_15	3300027283.a:Ga0209643_1000321																							TARA_SAMEA2622336_METAG_ODHIMBAA	TARA_SAMEA2622336_MAG-scaffold_18613
													3300027283_15	3300027283.a:Ga0209643_1000949																							TARA_SAMEA2622336_METAG_ODHIMBAA	TARA_SAMEA2622336_MAG-scaffold_19431
													3300027283_15	3300027283.a:Ga0209643_1001147																							TARA_SAMEA2622336_METAG_ODHIMBAA	TARA_SAMEA2622336_MAG-scaffold_246
													3300027283_15	3300027283.a:Ga0209643_1001226																							TARA_SAMEA2622336_METAG_ODHIMBAA	TARA_SAMEA2622336_MAG-scaffold_3153
													3300027283_15	3300027283.a:Ga0209643_1001690																							TARA_SAMEA2622336_METAG_ODHIMBAA	TARA_SAMEA2622336_MAG-scaffold_3550
													3300027283_15	3300027283.a:Ga0209643_1001937																							TARA_SAMEA2622336_METAG_ODHIMBAA	TARA_SAMEA2622336_MAG-scaffold_5639
													3300027283_15	3300027283.a:Ga0209643_1002431																							TARA_SAMEA2622336_METAG_ODHIMBAA	TARA_SAMEA2622336_MAG-scaffold_65
													3300027283_15	3300027283.a:Ga0209643_1006719																							TARA_SAMEA2622336_METAG_ODHIMBAA	TARA_SAMEA2622336_MAG-scaffold_6594
													3300027283_15	3300027283.a:Ga0209643_1007749																							TARA_SAMEA2622336_METAG_ODHIMBAA	TARA_SAMEA2622336_MAG-scaffold_8194
													3300027283_3	3300027283.a:Ga0209643_1000049																							TARA_SAMEA2622376_METAG_KBAMCEAM	TARA_SAMEA2622376_MAG-scaffold_5284
													3300027283_33	3300027283.a:Ga0209643_1009857																							TARA_SAMEA2622452_METAG_LOANMEJJ	TARA_SAMEA2622452_MAG-scaffold_230
													3300027283_7	3300027283.a:Ga0209643_1000257																							TARA_SAMEA2622452_METAG_LOANMEJJ	TARA_SAMEA2622452_MAG-scaffold_2320
													3300027283_7	3300027283.a:Ga0209643_1000473																							TARA_SAMEA2622452_METAG_LOANMEJJ	TARA_SAMEA2622452_MAG-scaffold_3213
													3300027283_7	3300027283.a:Ga0209643_1000495																							TARA_SAMEA2622452_METAG_LOANMEJJ	TARA_SAMEA2622452_MAG-scaffold_663
													3300027283_7	3300027283.a:Ga0209643_1000570																							TARA_SAMEA2622478_METAG_JHFPIJDG	TARA_SAMEA2622478_MAG-scaffold_38
													3300027283_7	3300027283.a:Ga0209643_1000577																							TARA_SAMEA2622499_METAG_GGEKANHA	TARA_SAMEA2622499_MAG-scaffold_49058
													3300027283_7	3300027283.a:Ga0209643_1000705																							TARA_SAMEA2622499_METAG_GGEKANHA	TARA_SAMEA2622499_MAG-scaffold_5930
													3300027283_7	3300027283.a:Ga0209643_1000727																							TARA_SAMEA2622545_METAG_LPECMJHH	TARA_SAMEA2622545_MAG-scaffold_24058
													3300027283_7	3300027283.a:Ga0209643_1000999																							TARA_SAMEA2622545_METAG_LPECMJHH	TARA_SAMEA2622545_MAG-scaffold_27371
													3300027283_7	3300027283.a:Ga0209643_1001158																							TARA_SAMEA2622545_METAG_LPECMJHH	TARA_SAMEA2622545_MAG-scaffold_3363
													3300027283_7	3300027283.a:Ga0209643_1001300																							TARA_SAMEA2622545_METAG_LPECMJHH	TARA_SAMEA2622545_MAG-scaffold_481
													3300027283_7	3300027283.a:Ga0209643_1001341																							TARA_SAMEA2622545_METAG_LPECMJHH	TARA_SAMEA2622545_MAG-scaffold_9754
													3300027283_7	3300027283.a:Ga0209643_1002228																							TARA_SAMEA2622568_METAG_BPIONGFC	TARA_SAMEA2622568_MAG-scaffold_1249
													3300027283_7	3300027283.a:Ga0209643_1002262																							TARA_SAMEA2622568_METAG_BPIONGFC	TARA_SAMEA2622568_MAG-scaffold_12734
													3300027283_7	3300027283.a:Ga0209643_1002389																							TARA_SAMEA2622568_METAG_BPIONGFC	TARA_SAMEA2622568_MAG-scaffold_18747
													3300027283_7	3300027283.a:Ga0209643_1002987																							TARA_SAMEA2622568_METAG_BPIONGFC	TARA_SAMEA2622568_MAG-scaffold_30933
													3300027283_7	3300027283.a:Ga0209643_1003281																							TARA_SAMEA2622568_METAG_BPIONGFC	TARA_SAMEA2622568_MAG-scaffold_33499
													3300027283_7	3300027283.a:Ga0209643_1003390																							TARA_SAMEA2622568_METAG_BPIONGFC	TARA_SAMEA2622568_MAG-scaffold_37751
													3300027283_7	3300027283.a:Ga0209643_1003560																							TARA_SAMEA2622568_METAG_BPIONGFC	TARA_SAMEA2622568_MAG-scaffold_40722
													3300027283_7	3300027283.a:Ga0209643_1003931																							TARA_SAMEA2622568_METAG_BPIONGFC	TARA_SAMEA2622568_MAG-scaffold_47835
													3300027283_7	3300027283.a:Ga0209643_1004693																							TARA_SAMEA2622568_METAG_BPIONGFC	TARA_SAMEA2622568_MAG-scaffold_7906
													3300027283_7	3300027283.a:Ga0209643_1005091																							TARA_SAMEA2622568_METAG_BPIONGFC	TARA_SAMEA2622568_MAG-scaffold_9056
													3300027283_7	3300027283.a:Ga0209643_1008077																							TARA_SAMEA2622656_METAG_BNJAAKAE	TARA_SAMEA2622656_MAG-scaffold_17846
													3300027283_7	3300027283.a:Ga0209643_1009506																							TARA_SAMEA2622656_METAG_BNJAAKAE	TARA_SAMEA2622656_MAG-scaffold_180
													3300027284_32	3300027284.a:Ga0209024_1002059																							TARA_SAMEA2622656_METAG_BNJAAKAE	TARA_SAMEA2622656_MAG-scaffold_3531
													3300027284_32	3300027284.a:Ga0209024_1003791																							TARA_SAMEA2622657_METAG_LCCHJHGG	TARA_SAMEA2622657_MAG-scaffold_2479
													3300027284_8	3300027284.a:Ga0209024_1000274																							TARA_SAMEA2622657_METAG_LCCHJHGG	TARA_SAMEA2622657_MAG-scaffold_38
													3300027284_8	3300027284.a:Ga0209024_1000322																							TARA_SAMEA2622658_METAG_IEPAEJBE	TARA_SAMEA2622658_MAG-scaffold_190
													3300027284_8	3300027284.a:Ga0209024_1000337																							TARA_SAMEA2622658_METAG_IEPAEJBE	TARA_SAMEA2622658_MAG-scaffold_20043
													3300027284_8	3300027284.a:Ga0209024_1000548																							TARA_SAMEA2622658_METAG_IEPAEJBE	TARA_SAMEA2622658_MAG-scaffold_237
													3300027284_8	3300027284.a:Ga0209024_1000869																							TARA_SAMEA2622658_METAG_IEPAEJBE	TARA_SAMEA2622658_MAG-scaffold_24166
													3300027284_8	3300027284.a:Ga0209024_1000924																							TARA_SAMEA2622658_METAG_IEPAEJBE	TARA_SAMEA2622658_MAG-scaffold_26965
													3300027284_8	3300027284.a:Ga0209024_1001043																							TARA_SAMEA2622658_METAG_IEPAEJBE	TARA_SAMEA2622658_MAG-scaffold_284
													3300027284_8	3300027284.a:Ga0209024_1001130																							TARA_SAMEA2622658_METAG_IEPAEJBE	TARA_SAMEA2622658_MAG-scaffold_33178
													3300027284_8	3300027284.a:Ga0209024_1001224																							TARA_SAMEA2622658_METAG_IEPAEJBE	TARA_SAMEA2622658_MAG-scaffold_415
													3300027284_8	3300027284.a:Ga0209024_1001423																							TARA_SAMEA2622658_METAG_IEPAEJBE	TARA_SAMEA2622658_MAG-scaffold_44981
													3300027284_8	3300027284.a:Ga0209024_1001446																							TARA_SAMEA2622658_METAG_IEPAEJBE	TARA_SAMEA2622658_MAG-scaffold_47
													3300027284_8	3300027284.a:Ga0209024_1001745																							TARA_SAMEA2622658_METAG_IEPAEJBE	TARA_SAMEA2622658_MAG-scaffold_7806
													3300027284_8	3300027284.a:Ga0209024_1001820																							TARA_SAMEA2622658_METAG_IEPAEJBE	TARA_SAMEA2622658_MAG-scaffold_79
													3300027284_8	3300027284.a:Ga0209024_1001892																							TARA_SAMEA2622658_METAG_IEPAEJBE	TARA_SAMEA2622658_MAG-scaffold_82
													3300027284_8	3300027284.a:Ga0209024_1002041																							TARA_SAMEA2622667_METAG_BMCGBAMJ	TARA_SAMEA2622667_MAG-scaffold_12578
													3300027284_8	3300027284.a:Ga0209024_1002178																							TARA_SAMEA2622685_METAG_MIMJIFFD	TARA_SAMEA2622685_MAG-scaffold_1031
													3300027284_8	3300027284.a:Ga0209024_1002206																							TARA_SAMEA2622685_METAG_MIMJIFFD	TARA_SAMEA2622685_MAG-scaffold_105
													3300027284_8	3300027284.a:Ga0209024_1002345																							TARA_SAMEA2622685_METAG_MIMJIFFD	TARA_SAMEA2622685_MAG-scaffold_13360
													3300027284_8	3300027284.a:Ga0209024_1002360																							TARA_SAMEA2622685_METAG_NEJJHIOK	TARA_SAMEA2622685_MAG-scaffold_310
													3300027284_8	3300027284.a:Ga0209024_1002788																							TARA_SAMEA2622685_METAG_NEJJHIOK	TARA_SAMEA2622685_MAG-scaffold_37
													3300027284_8	3300027284.a:Ga0209024_1003010																							TARA_SAMEA2622685_METAG_NEJJHIOK	TARA_SAMEA2622685_MAG-scaffold_66
													3300027284_8	3300027284.a:Ga0209024_1003226																							TARA_SAMEA2622685_METAG_NEJJHIOK	TARA_SAMEA2622685_MAG-scaffold_672
													3300027284_8	3300027284.a:Ga0209024_1003811																							TARA_SAMEA2622685_METAG_NEJJHIOK	TARA_SAMEA2622685_MAG-scaffold_833
													3300027284_8	3300027284.a:Ga0209024_1004104																							TARA_SAMEA2622690_METAG_CHELOBDL	TARA_SAMEA2622690_MAG-scaffold_10647
													3300027284_8	3300027284.a:Ga0209024_1004567																							TARA_SAMEA2622690_METAG_CHELOBDL	TARA_SAMEA2622690_MAG-scaffold_1145
													3300027284_8	3300027284.a:Ga0209024_1006990																							TARA_SAMEA2622690_METAG_CHELOBDL	TARA_SAMEA2622690_MAG-scaffold_117
													3300027284_8	3300027284.a:Ga0209024_1007319																							TARA_SAMEA2622690_METAG_CHELOBDL	TARA_SAMEA2622690_MAG-scaffold_1215
													3300027284_8	3300027284.a:Ga0209024_1007941																							TARA_SAMEA2622690_METAG_CHELOBDL	TARA_SAMEA2622690_MAG-scaffold_124
													3300027284_8	3300027284.a:Ga0209024_1008346																							TARA_SAMEA2622690_METAG_CHELOBDL	TARA_SAMEA2622690_MAG-scaffold_13
													3300027284_8	3300027284.a:Ga0209024_1008832																							TARA_SAMEA2622690_METAG_CHELOBDL	TARA_SAMEA2622690_MAG-scaffold_2056
													3300027284_8	3300027284.a:Ga0209024_1008874																							TARA_SAMEA2622690_METAG_CHELOBDL	TARA_SAMEA2622690_MAG-scaffold_2274
													3300027365_5	3300027365.a:Ga0209300_1001267																							TARA_SAMEA2622690_METAG_CHELOBDL	TARA_SAMEA2622690_MAG-scaffold_230
													3300027365_5	3300027365.a:Ga0209300_1005222																							TARA_SAMEA2622690_METAG_CHELOBDL	TARA_SAMEA2622690_MAG-scaffold_255
													3300027365_5	3300027365.a:Ga0209300_1005430																							TARA_SAMEA2622690_METAG_CHELOBDL	TARA_SAMEA2622690_MAG-scaffold_2792
													3300027365_5	3300027365.a:Ga0209300_1006734																							TARA_SAMEA2622690_METAG_CHELOBDL	TARA_SAMEA2622690_MAG-scaffold_282
													3300027365_5	3300027365.a:Ga0209300_1007323																							TARA_SAMEA2622690_METAG_CHELOBDL	TARA_SAMEA2622690_MAG-scaffold_438
													3300027365_5	3300027365.a:Ga0209300_1007357																							TARA_SAMEA2622690_METAG_CHELOBDL	TARA_SAMEA2622690_MAG-scaffold_536
													3300027365_5	3300027365.a:Ga0209300_1007703																							TARA_SAMEA2622690_METAG_CHELOBDL	TARA_SAMEA2622690_MAG-scaffold_591
													3300027365_5	3300027365.a:Ga0209300_1007926																							TARA_SAMEA2622690_METAG_CHELOBDL	TARA_SAMEA2622690_MAG-scaffold_6
													3300027524_2	3300027524.a:Ga0208998_1001442																							TARA_SAMEA2622690_METAG_CHELOBDL	TARA_SAMEA2622690_MAG-scaffold_69
													3300027640_11	3300027640.a:Ga0209347_1014422																							TARA_SAMEA2622690_METAG_CHELOBDL	TARA_SAMEA2622690_MAG-scaffold_8
													3300027640_11	3300027640.a:Ga0209347_1017578																							TARA_SAMEA2622690_METAG_JFJFMNPO	TARA_SAMEA2622690_MAG-scaffold_11139
													3300027640_11	3300027640.a:Ga0209347_1021491																							TARA_SAMEA2622690_METAG_JFJFMNPO	TARA_SAMEA2622690_MAG-scaffold_52
													3300027640_11	3300027640.a:Ga0209347_1023541																							TARA_SAMEA2622690_METAG_KGFPAGGC	TARA_SAMEA2622690_MAG-scaffold_1305
													3300027640_17	3300027640.a:Ga0209347_1000648																							TARA_SAMEA2622690_METAG_KGFPAGGC	TARA_SAMEA2622690_MAG-scaffold_13978
													3300027640_25	3300027640.a:Ga0209347_1002820																							TARA_SAMEA2622690_METAG_KGFPAGGC	TARA_SAMEA2622690_MAG-scaffold_14825
													3300027640_25	3300027640.a:Ga0209347_1005414																							TARA_SAMEA2622690_METAG_KGFPAGGC	TARA_SAMEA2622690_MAG-scaffold_16899
													3300027640_25	3300027640.a:Ga0209347_1005493																							TARA_SAMEA2622690_METAG_KGFPAGGC	TARA_SAMEA2622690_MAG-scaffold_18022
													3300027641_8	3300027641.a:Ga0208827_1001343																							TARA_SAMEA2622690_METAG_KGFPAGGC	TARA_SAMEA2622690_MAG-scaffold_18525
													3300027641_8	3300027641.a:Ga0208827_1001468																							TARA_SAMEA2622690_METAG_KGFPAGGC	TARA_SAMEA2622690_MAG-scaffold_18576
													3300027641_8	3300027641.a:Ga0208827_1001471																							TARA_SAMEA2622690_METAG_KGFPAGGC	TARA_SAMEA2622690_MAG-scaffold_4237
													3300027641_8	3300027641.a:Ga0208827_1002253																							TARA_SAMEA2622690_METAG_KGFPAGGC	TARA_SAMEA2622690_MAG-scaffold_47294
													3300027641_8	3300027641.a:Ga0208827_1002893																							TARA_SAMEA2622690_METAG_KGFPAGGC	TARA_SAMEA2622690_MAG-scaffold_5384
													3300027641_8	3300027641.a:Ga0208827_1003769																							TARA_SAMEA2622690_METAG_KGFPAGGC	TARA_SAMEA2622690_MAG-scaffold_5513
													3300027641_8	3300027641.a:Ga0208827_1007302																							TARA_SAMEA2622690_METAG_KGFPAGGC	TARA_SAMEA2622690_MAG-scaffold_62683
													3300027641_8	3300027641.a:Ga0208827_1007861																							TARA_SAMEA2622690_METAG_KGFPAGGC	TARA_SAMEA2622690_MAG-scaffold_65922
													3300027641_8	3300027641.a:Ga0208827_1008193																							TARA_SAMEA2622690_METAG_KGFPAGGC	TARA_SAMEA2622690_MAG-scaffold_75320
													3300027641_8	3300027641.a:Ga0208827_1009567																							TARA_SAMEA2622690_METAG_KGFPAGGC	TARA_SAMEA2622690_MAG-scaffold_79800
													3300027641_8	3300027641.a:Ga0208827_1010487																							TARA_SAMEA2622690_METAG_KGFPAGGC	TARA_SAMEA2622690_MAG-scaffold_87427
													3300027641_8	3300027641.a:Ga0208827_1014010																							TARA_SAMEA2622690_METAG_LPHGFNJJ	TARA_SAMEA2622690_MAG-scaffold_10015
													3300027641_8	3300027641.a:Ga0208827_1014112																							TARA_SAMEA2622690_METAG_LPHGFNJJ	TARA_SAMEA2622690_MAG-scaffold_1013
													3300027653_32	3300027653.a:Ga0209487_1009937																							TARA_SAMEA2622690_METAG_LPHGFNJJ	TARA_SAMEA2622690_MAG-scaffold_10986
													3300027653_32	3300027653.a:Ga0209487_1020147																							TARA_SAMEA2622690_METAG_LPHGFNJJ	TARA_SAMEA2622690_MAG-scaffold_188
													3300027653_32	3300027653.a:Ga0209487_1021598																							TARA_SAMEA2622690_METAG_LPHGFNJJ	TARA_SAMEA2622690_MAG-scaffold_19111
													3300027706_11	3300027706.a:Ga0209581_1000128																							TARA_SAMEA2622690_METAG_LPHGFNJJ	TARA_SAMEA2622690_MAG-scaffold_20135
													3300027706_11	3300027706.a:Ga0209581_1000171																							TARA_SAMEA2622690_METAG_LPHGFNJJ	TARA_SAMEA2622690_MAG-scaffold_21814
													3300027706_11	3300027706.a:Ga0209581_1000366																							TARA_SAMEA2622690_METAG_LPHGFNJJ	TARA_SAMEA2622690_MAG-scaffold_2319
													3300027706_11	3300027706.a:Ga0209581_1000374																							TARA_SAMEA2622690_METAG_LPHGFNJJ	TARA_SAMEA2622690_MAG-scaffold_3880
													3300027706_11	3300027706.a:Ga0209581_1000403																							TARA_SAMEA2622690_METAG_LPHGFNJJ	TARA_SAMEA2622690_MAG-scaffold_4435
													3300027706_11	3300027706.a:Ga0209581_1000447																							TARA_SAMEA2622690_METAG_LPHGFNJJ	TARA_SAMEA2622690_MAG-scaffold_64888
													3300027706_11	3300027706.a:Ga0209581_1000471																							TARA_SAMEA2622690_METAG_LPHGFNJJ	TARA_SAMEA2622690_MAG-scaffold_7031
													3300027706_11	3300027706.a:Ga0209581_1000528																							TARA_SAMEA2622690_METAG_LPHGFNJJ	TARA_SAMEA2622690_MAG-scaffold_9095
													3300027706_11	3300027706.a:Ga0209581_1000535																							TARA_SAMEA2622690_METAG_NLCIDLIH	TARA_SAMEA2622690_MAG-scaffold_172
													3300027706_11	3300027706.a:Ga0209581_1000818																							TARA_SAMEA2622690_METAG_NLCIDLIH	TARA_SAMEA2622690_MAG-scaffold_311
													3300027706_11	3300027706.a:Ga0209581_1000834																							TARA_SAMEA2622690_METAG_NLCIDLIH	TARA_SAMEA2622690_MAG-scaffold_359
													3300027706_11	3300027706.a:Ga0209581_1000895																							TARA_SAMEA2622690_METAG_PJDPAOBM	TARA_SAMEA2622690_MAG-scaffold_143
													3300027706_11	3300027706.a:Ga0209581_1001236																							TARA_SAMEA2622690_METAG_PJDPAOBM	TARA_SAMEA2622690_MAG-scaffold_1757
													3300027706_11	3300027706.a:Ga0209581_1001517																							TARA_SAMEA2622690_METAG_PJDPAOBM	TARA_SAMEA2622690_MAG-scaffold_18863
													3300027706_11	3300027706.a:Ga0209581_1002083																							TARA_SAMEA2622690_METAG_PJDPAOBM	TARA_SAMEA2622690_MAG-scaffold_2642
													3300027706_11	3300027706.a:Ga0209581_1002128																							TARA_SAMEA2622690_METAG_PJDPAOBM	TARA_SAMEA2622690_MAG-scaffold_31185
													3300027706_11	3300027706.a:Ga0209581_1002567																							TARA_SAMEA2622690_METAG_PJDPAOBM	TARA_SAMEA2622690_MAG-scaffold_34030
													3300027706_11	3300027706.a:Ga0209581_1003663																							TARA_SAMEA2622690_METAG_PJDPAOBM	TARA_SAMEA2622690_MAG-scaffold_3750
													3300027706_11	3300027706.a:Ga0209581_1003938																							TARA_SAMEA2622690_METAG_PJDPAOBM	TARA_SAMEA2622690_MAG-scaffold_4149
													3300027706_11	3300027706.a:Ga0209581_1004615																							TARA_SAMEA2622690_METAG_PJDPAOBM	TARA_SAMEA2622690_MAG-scaffold_47035
													3300027706_11	3300027706.a:Ga0209581_1004804																							TARA_SAMEA2622690_METAG_PJDPAOBM	TARA_SAMEA2622690_MAG-scaffold_72250
													3300027706_11	3300027706.a:Ga0209581_1004849																							TARA_SAMEA2622690_METAG_PJDPAOBM	TARA_SAMEA2622690_MAG-scaffold_7430
													3300027706_11	3300027706.a:Ga0209581_1005441																							TARA_SAMEA2622690_METAG_PJDPAOBM	TARA_SAMEA2622690_MAG-scaffold_88590
													3300027706_11	3300027706.a:Ga0209581_1006157																							TARA_SAMEA2622690_METAG_PJDPAOBM	TARA_SAMEA2622690_MAG-scaffold_9872
													3300027706_11	3300027706.a:Ga0209581_1006309																							TARA_SAMEA2622690_METAG_PNNGBJFH	TARA_SAMEA2622690_MAG-scaffold_34616
													3300027706_11	3300027706.a:Ga0209581_1006669																							TARA_SAMEA2622690_METAG_PNNGBJFH	TARA_SAMEA2622690_MAG-scaffold_4567
													3300027706_11	3300027706.a:Ga0209581_1007109																							TARA_SAMEA2622690_METAG_PNNGBJFH	TARA_SAMEA2622690_MAG-scaffold_46067
													3300027706_11	3300027706.a:Ga0209581_1016985																							TARA_SAMEA2622695_METAG_AEILOFCI	TARA_SAMEA2622695_MAG-scaffold_1993
													3300027706_11	3300027706.a:Ga0209581_1019299																							TARA_SAMEA2622695_METAG_AEILOFCI	TARA_SAMEA2622695_MAG-scaffold_4796
													3300027706_16	3300027706.a:Ga0209581_1000686																							TARA_SAMEA2622695_METAG_AEILOFCI	TARA_SAMEA2622695_MAG-scaffold_59120
													3300027706_16	3300027706.a:Ga0209581_1000785																							TARA_SAMEA2622695_METAG_AEILOFCI	TARA_SAMEA2622695_MAG-scaffold_71548
													3300027706_16	3300027706.a:Ga0209581_1001585																							TARA_SAMEA2622695_METAG_IJMMAGNC	TARA_SAMEA2622695_MAG-scaffold_1071
													3300027706_18	3300027706.a:Ga0209581_1000008																							TARA_SAMEA2622695_METAG_IJMMAGNC	TARA_SAMEA2622695_MAG-scaffold_1205
													3300027706_18	3300027706.a:Ga0209581_1000104																							TARA_SAMEA2622695_METAG_IJMMAGNC	TARA_SAMEA2622695_MAG-scaffold_1255
													3300027706_18	3300027706.a:Ga0209581_1000217																							TARA_SAMEA2622695_METAG_IJMMAGNC	TARA_SAMEA2622695_MAG-scaffold_1587
													3300027706_18	3300027706.a:Ga0209581_1000470																							TARA_SAMEA2622695_METAG_IJMMAGNC	TARA_SAMEA2622695_MAG-scaffold_18588
													3300027706_18	3300027706.a:Ga0209581_1000912																							TARA_SAMEA2622695_METAG_IJMMAGNC	TARA_SAMEA2622695_MAG-scaffold_1992
													3300027706_18	3300027706.a:Ga0209581_1001100																							TARA_SAMEA2622695_METAG_IJMMAGNC	TARA_SAMEA2622695_MAG-scaffold_20982
													3300027706_18	3300027706.a:Ga0209581_1001498																							TARA_SAMEA2622695_METAG_IJMMAGNC	TARA_SAMEA2622695_MAG-scaffold_25147
													3300027706_18	3300027706.a:Ga0209581_1006412																							TARA_SAMEA2622695_METAG_IJMMAGNC	TARA_SAMEA2622695_MAG-scaffold_2735
													3300027706_18	3300027706.a:Ga0209581_1017402																							TARA_SAMEA2622695_METAG_IJMMAGNC	TARA_SAMEA2622695_MAG-scaffold_4209
													3300027706_20	3300027706.a:Ga0209581_1004521																							TARA_SAMEA2622695_METAG_IJMMAGNC	TARA_SAMEA2622695_MAG-scaffold_42709
													3300027706_23	3300027706.a:Ga0209581_1000242																							TARA_SAMEA2622695_METAG_IJMMAGNC	TARA_SAMEA2622695_MAG-scaffold_464
													3300027706_23	3300027706.a:Ga0209581_1000357																							TARA_SAMEA2622695_METAG_IJMMAGNC	TARA_SAMEA2622695_MAG-scaffold_4946
													3300027706_23	3300027706.a:Ga0209581_1000720																							TARA_SAMEA2622695_METAG_IJMMAGNC	TARA_SAMEA2622695_MAG-scaffold_5261
													3300027706_23	3300027706.a:Ga0209581_1002024																							TARA_SAMEA2622695_METAG_IJMMAGNC	TARA_SAMEA2622695_MAG-scaffold_562
													3300027706_23	3300027706.a:Ga0209581_1002903																							TARA_SAMEA2622695_METAG_IJMMAGNC	TARA_SAMEA2622695_MAG-scaffold_656
													3300027706_26	3300027706.a:Ga0209581_1000388																							TARA_SAMEA2622695_METAG_IJMMAGNC	TARA_SAMEA2622695_MAG-scaffold_68
													3300027706_26	3300027706.a:Ga0209581_1000492																							TARA_SAMEA2622695_METAG_IJMMAGNC	TARA_SAMEA2622695_MAG-scaffold_689
													3300027706_26	3300027706.a:Ga0209581_1011020																							TARA_SAMEA2622695_METAG_IJMMAGNC	TARA_SAMEA2622695_MAG-scaffold_70
													3300027706_33	3300027706.a:Ga0209581_1023104																							TARA_SAMEA2622695_METAG_IJMMAGNC	TARA_SAMEA2622695_MAG-scaffold_7031
													3300027706_41	3300027706.a:Ga0209581_1000533																							TARA_SAMEA2622695_METAG_IJMMAGNC	TARA_SAMEA2622695_MAG-scaffold_9167
													3300027773_18	3300027773.a:Ga0209810_1000479																							TARA_SAMEA2622695_METAG_IKHODGJK	TARA_SAMEA2622695_MAG-scaffold_11
													3300027773_18	3300027773.a:Ga0209810_1000837																							TARA_SAMEA2622695_METAG_IKHODGJK	TARA_SAMEA2622695_MAG-scaffold_13736
													3300027773_18	3300027773.a:Ga0209810_1029374																							TARA_SAMEA2622695_METAG_IKHODGJK	TARA_SAMEA2622695_MAG-scaffold_149
													3300027773_19	3300027773.a:Ga0209810_1029482																							TARA_SAMEA2622695_METAG_IKHODGJK	TARA_SAMEA2622695_MAG-scaffold_15
													3300027773_21	3300027773.a:Ga0209810_1000089																							TARA_SAMEA2622695_METAG_IKHODGJK	TARA_SAMEA2622695_MAG-scaffold_1615
													3300027773_21	3300027773.a:Ga0209810_1000191																							TARA_SAMEA2622695_METAG_IKHODGJK	TARA_SAMEA2622695_MAG-scaffold_1685
													3300027773_21	3300027773.a:Ga0209810_1000341																							TARA_SAMEA2622695_METAG_IKHODGJK	TARA_SAMEA2622695_MAG-scaffold_235
													3300027773_21	3300027773.a:Ga0209810_1000492																							TARA_SAMEA2622695_METAG_IKHODGJK	TARA_SAMEA2622695_MAG-scaffold_2871
													3300027773_21	3300027773.a:Ga0209810_1000729																							TARA_SAMEA2622695_METAG_IKHODGJK	TARA_SAMEA2622695_MAG-scaffold_3
													3300027773_24	3300027773.a:Ga0209810_1000149																							TARA_SAMEA2622695_METAG_IKHODGJK	TARA_SAMEA2622695_MAG-scaffold_4607
													3300027773_24	3300027773.a:Ga0209810_1002768																							TARA_SAMEA2622695_METAG_IKHODGJK	TARA_SAMEA2622695_MAG-scaffold_47
													3300027773_24	3300027773.a:Ga0209810_1005652																							TARA_SAMEA2622695_METAG_IKHODGJK	TARA_SAMEA2622695_MAG-scaffold_7
													3300027773_24	3300027773.a:Ga0209810_1007145																							TARA_SAMEA2622695_METAG_IKHODGJK	TARA_SAMEA2622695_MAG-scaffold_74
													3300027773_24	3300027773.a:Ga0209810_1007160																							TARA_SAMEA2622695_METAG_IKHODGJK	TARA_SAMEA2622695_MAG-scaffold_7486
													3300027773_24	3300027773.a:Ga0209810_1013691																							TARA_SAMEA2622695_METAG_IKHODGJK	TARA_SAMEA2622695_MAG-scaffold_795
													3300027773_26	3300027773.a:Ga0209810_1000700																							TARA_SAMEA2622695_METAG_IKHODGJK	TARA_SAMEA2622695_MAG-scaffold_932
													3300027773_26	3300027773.a:Ga0209810_1004325																							TARA_SAMEA2622695_METAG_PDIJCBAF	TARA_SAMEA2622695_MAG-scaffold_419
													3300027773_26	3300027773.a:Ga0209810_1007924																							TARA_SAMEA2622695_METAG_PDIJCBAF	TARA_SAMEA2622695_MAG-scaffold_572
													3300027773_26	3300027773.a:Ga0209810_1014055																							TARA_SAMEA2622695_METAG_PDJOKEGE	TARA_SAMEA2622695_MAG-scaffold_131
													3300027773_28	3300027773.a:Ga0209810_1000008																							TARA_SAMEA2622695_METAG_PDJOKEGE	TARA_SAMEA2622695_MAG-scaffold_1828
													3300027773_28	3300027773.a:Ga0209810_1000740																							TARA_SAMEA2622695_METAG_PDJOKEGE	TARA_SAMEA2622695_MAG-scaffold_22009
													3300027773_28	3300027773.a:Ga0209810_1026342																							TARA_SAMEA2622695_METAG_PDJOKEGE	TARA_SAMEA2622695_MAG-scaffold_28080
													3300027773_28	3300027773.a:Ga0209810_1031580																							TARA_SAMEA2622695_METAG_PDJOKEGE	TARA_SAMEA2622695_MAG-scaffold_316
													3300027773_37	3300027773.a:Ga0209810_1000532																							TARA_SAMEA2622695_METAG_PDJOKEGE	TARA_SAMEA2622695_MAG-scaffold_33577
													3300027826_12	3300027826.a:Ga0209060_10001767																							TARA_SAMEA2622695_METAG_PDJOKEGE	TARA_SAMEA2622695_MAG-scaffold_40
													3300027826_12	3300027826.a:Ga0209060_10002992																							TARA_SAMEA2622695_METAG_PDJOKEGE	TARA_SAMEA2622695_MAG-scaffold_47848
													3300027826_12	3300027826.a:Ga0209060_10003903																							TARA_SAMEA2622695_METAG_PDJOKEGE	TARA_SAMEA2622695_MAG-scaffold_51816
													3300027826_17	3300027826.a:Ga0209060_10000255																							TARA_SAMEA2622695_METAG_PDJOKEGE	TARA_SAMEA2622695_MAG-scaffold_56365
													3300027826_17	3300027826.a:Ga0209060_10000325																							TARA_SAMEA2622695_METAG_PDJOKEGE	TARA_SAMEA2622695_MAG-scaffold_64065
													3300027826_17	3300027826.a:Ga0209060_10000426																							TARA_SAMEA2622695_METAG_PDJOKEGE	TARA_SAMEA2622695_MAG-scaffold_64978
													3300027826_18	3300027826.a:Ga0209060_10014016																							TARA_SAMEA2622695_METAG_PDJOKEGE	TARA_SAMEA2622695_MAG-scaffold_66231
													3300027857_18	3300027857.a:Ga0209166_10016764																							TARA_SAMEA2622695_METAG_PDJOKEGE	TARA_SAMEA2622695_MAG-scaffold_72973
													3300027867_6	3300027867.a:Ga0209167_10000085																							TARA_SAMEA2622695_METAG_PDJOKEGE	TARA_SAMEA2622695_MAG-scaffold_73633
													3300027867_6	3300027867.a:Ga0209167_10000939																							TARA_SAMEA2622696_METAG_LJCKGMCC	TARA_SAMEA2622696_MAG-scaffold_11
													3300027867_6	3300027867.a:Ga0209167_10001294																							TARA_SAMEA2622696_METAG_LJCKGMCC	TARA_SAMEA2622696_MAG-scaffold_141
													3300027867_6	3300027867.a:Ga0209167_10001440																							TARA_SAMEA2622696_METAG_LJCKGMCC	TARA_SAMEA2622696_MAG-scaffold_147
													3300027867_6	3300027867.a:Ga0209167_10002874																							TARA_SAMEA2622696_METAG_LJCKGMCC	TARA_SAMEA2622696_MAG-scaffold_15372
													3300027867_6	3300027867.a:Ga0209167_10018352																							TARA_SAMEA2622696_METAG_LJCKGMCC	TARA_SAMEA2622696_MAG-scaffold_1564
													3300027867_8	3300027867.a:Ga0209167_10004998																							TARA_SAMEA2622696_METAG_LJCKGMCC	TARA_SAMEA2622696_MAG-scaffold_164
													3300027867_8	3300027867.a:Ga0209167_10006358																							TARA_SAMEA2622696_METAG_LJCKGMCC	TARA_SAMEA2622696_MAG-scaffold_1657
													3300027867_8	3300027867.a:Ga0209167_10016081																							TARA_SAMEA2622696_METAG_LJCKGMCC	TARA_SAMEA2622696_MAG-scaffold_1720
													3300027869_22	3300027869.a:Ga0209579_10007638																							TARA_SAMEA2622696_METAG_LJCKGMCC	TARA_SAMEA2622696_MAG-scaffold_17608
													3300027965_18	3300027965.a:Ga0209062_1000218																							TARA_SAMEA2622696_METAG_LJCKGMCC	TARA_SAMEA2622696_MAG-scaffold_18688
													3300027965_18	3300027965.a:Ga0209062_1004403																							TARA_SAMEA2622696_METAG_LJCKGMCC	TARA_SAMEA2622696_MAG-scaffold_21
													3300027965_19	3300027965.a:Ga0209062_1000240																							TARA_SAMEA2622696_METAG_LJCKGMCC	TARA_SAMEA2622696_MAG-scaffold_213
													3300027965_19	3300027965.a:Ga0209062_1000308																							TARA_SAMEA2622696_METAG_LJCKGMCC	TARA_SAMEA2622696_MAG-scaffold_2151
													3300027965_19	3300027965.a:Ga0209062_1000443																							TARA_SAMEA2622696_METAG_LJCKGMCC	TARA_SAMEA2622696_MAG-scaffold_242
													3300027965_19	3300027965.a:Ga0209062_1000475																							TARA_SAMEA2622696_METAG_LJCKGMCC	TARA_SAMEA2622696_MAG-scaffold_2551
													3300027965_19	3300027965.a:Ga0209062_1000669																							TARA_SAMEA2622696_METAG_LJCKGMCC	TARA_SAMEA2622696_MAG-scaffold_260
													3300027965_19	3300027965.a:Ga0209062_1000698																							TARA_SAMEA2622696_METAG_LJCKGMCC	TARA_SAMEA2622696_MAG-scaffold_268
													3300027965_19	3300027965.a:Ga0209062_1000779																							TARA_SAMEA2622696_METAG_LJCKGMCC	TARA_SAMEA2622696_MAG-scaffold_2683
													3300027965_19	3300027965.a:Ga0209062_1000909																							TARA_SAMEA2622696_METAG_LJCKGMCC	TARA_SAMEA2622696_MAG-scaffold_292
													3300027965_19	3300027965.a:Ga0209062_1001322																							TARA_SAMEA2622696_METAG_LJCKGMCC	TARA_SAMEA2622696_MAG-scaffold_30987
													3300027965_19	3300027965.a:Ga0209062_1001510																							TARA_SAMEA2622696_METAG_LJCKGMCC	TARA_SAMEA2622696_MAG-scaffold_3725
													3300027965_19	3300027965.a:Ga0209062_1002305																							TARA_SAMEA2622696_METAG_LJCKGMCC	TARA_SAMEA2622696_MAG-scaffold_3899
													3300027965_19	3300027965.a:Ga0209062_1002786																							TARA_SAMEA2622696_METAG_LJCKGMCC	TARA_SAMEA2622696_MAG-scaffold_456
													3300027965_19	3300027965.a:Ga0209062_1003123																							TARA_SAMEA2622696_METAG_LJCKGMCC	TARA_SAMEA2622696_MAG-scaffold_53
													3300027965_19	3300027965.a:Ga0209062_1003786																							TARA_SAMEA2622696_METAG_LJCKGMCC	TARA_SAMEA2622696_MAG-scaffold_64
													3300027965_19	3300027965.a:Ga0209062_1004306																							TARA_SAMEA2622696_METAG_LJCKGMCC	TARA_SAMEA2622696_MAG-scaffold_6773
													3300027965_19	3300027965.a:Ga0209062_1005449																							TARA_SAMEA2622696_METAG_LJCKGMCC	TARA_SAMEA2622696_MAG-scaffold_72
													3300027965_19	3300027965.a:Ga0209062_1006537																							TARA_SAMEA2622696_METAG_LJCKGMCC	TARA_SAMEA2622696_MAG-scaffold_72840
													3300027965_19	3300027965.a:Ga0209062_1007249																							TARA_SAMEA2622696_METAG_LJCKGMCC	TARA_SAMEA2622696_MAG-scaffold_731
													3300027965_19	3300027965.a:Ga0209062_1008642																							TARA_SAMEA2622696_METAG_LJCKGMCC	TARA_SAMEA2622696_MAG-scaffold_740
													3300027965_19	3300027965.a:Ga0209062_1010269																							TARA_SAMEA2622696_METAG_LJCKGMCC	TARA_SAMEA2622696_MAG-scaffold_774
													3300027965_19	3300027965.a:Ga0209062_1010619																							TARA_SAMEA2622696_METAG_LJCKGMCC	TARA_SAMEA2622696_MAG-scaffold_85
													3300027965_19	3300027965.a:Ga0209062_1014666																							TARA_SAMEA2622696_METAG_LJCKGMCC	TARA_SAMEA2622696_MAG-scaffold_9583
													3300027965_19	3300027965.a:Ga0209062_1015099																							TARA_SAMEA2622710_METAG_BPCIPLNH	TARA_SAMEA2622710_MAG-scaffold_1420
													3300027965_29	3300027965.a:Ga0209062_1013345																							TARA_SAMEA2622710_METAG_BPCIPLNH	TARA_SAMEA2622710_MAG-scaffold_177
													3300027965_37	3300027965.a:Ga0209062_1000137																							TARA_SAMEA2622710_METAG_BPCIPLNH	TARA_SAMEA2622710_MAG-scaffold_1985
													3300027965_37	3300027965.a:Ga0209062_1000292																							TARA_SAMEA2622710_METAG_BPCIPLNH	TARA_SAMEA2622710_MAG-scaffold_19888
													3300027965_37	3300027965.a:Ga0209062_1000346																							TARA_SAMEA2622710_METAG_BPCIPLNH	TARA_SAMEA2622710_MAG-scaffold_2556
													3300027965_37	3300027965.a:Ga0209062_1000389																							TARA_SAMEA2622710_METAG_BPCIPLNH	TARA_SAMEA2622710_MAG-scaffold_260
													3300027965_37	3300027965.a:Ga0209062_1000404																							TARA_SAMEA2622710_METAG_BPCIPLNH	TARA_SAMEA2622710_MAG-scaffold_2608
													3300027965_37	3300027965.a:Ga0209062_1000491																							TARA_SAMEA2622710_METAG_BPCIPLNH	TARA_SAMEA2622710_MAG-scaffold_386
													3300027965_37	3300027965.a:Ga0209062_1000528																							TARA_SAMEA2622710_METAG_BPCIPLNH	TARA_SAMEA2622710_MAG-scaffold_4730
													3300027965_37	3300027965.a:Ga0209062_1000645																							TARA_SAMEA2622710_METAG_BPCIPLNH	TARA_SAMEA2622710_MAG-scaffold_513
													3300027965_37	3300027965.a:Ga0209062_1001027																							TARA_SAMEA2622710_METAG_BPCIPLNH	TARA_SAMEA2622710_MAG-scaffold_54008
													3300027965_37	3300027965.a:Ga0209062_1001070																							TARA_SAMEA2622710_METAG_BPCIPLNH	TARA_SAMEA2622710_MAG-scaffold_580
													3300027965_37	3300027965.a:Ga0209062_1001101																							TARA_SAMEA2622710_METAG_BPCIPLNH	TARA_SAMEA2622710_MAG-scaffold_5907
													3300027965_37	3300027965.a:Ga0209062_1001270																							TARA_SAMEA2622710_METAG_BPCIPLNH	TARA_SAMEA2622710_MAG-scaffold_6420
													3300027965_37	3300027965.a:Ga0209062_1001616																							TARA_SAMEA2622710_METAG_EDMHDGDJ	TARA_SAMEA2622710_MAG-scaffold_4012
													3300027965_37	3300027965.a:Ga0209062_1001988																							TARA_SAMEA2622710_METAG_EDMHDGDJ	TARA_SAMEA2622710_MAG-scaffold_7401
													3300027965_37	3300027965.a:Ga0209062_1001994																							TARA_SAMEA2622710_METAG_EDMHDGDJ	TARA_SAMEA2622710_MAG-scaffold_821
													3300027965_37	3300027965.a:Ga0209062_1002568																							TARA_SAMEA2622710_METAG_EDMHDGDJ	TARA_SAMEA2622710_MAG-scaffold_9205
													3300027965_37	3300027965.a:Ga0209062_1002616																							TARA_SAMEA2622710_METAG_IJOAKNPJ	TARA_SAMEA2622710_MAG-scaffold_29434
													3300027965_37	3300027965.a:Ga0209062_1002642																							TARA_SAMEA2622710_METAG_IJOAKNPJ	TARA_SAMEA2622710_MAG-scaffold_4838
													3300027965_37	3300027965.a:Ga0209062_1002674																							TARA_SAMEA2622710_METAG_IJOAKNPJ	TARA_SAMEA2622710_MAG-scaffold_852
													3300027965_37	3300027965.a:Ga0209062_1002693																							TARA_SAMEA2622715_METAG_FGPFIDMB	TARA_SAMEA2622715_MAG-scaffold_7308
													3300027965_37	3300027965.a:Ga0209062_1002775																							TARA_SAMEA2622716_METAG_DPMIGLEP	TARA_SAMEA2622716_MAG-scaffold_311
													3300027965_37	3300027965.a:Ga0209062_1004125																							TARA_SAMEA2622716_METAG_DPMIGLEP	TARA_SAMEA2622716_MAG-scaffold_4469
													3300027965_37	3300027965.a:Ga0209062_1004343																							TARA_SAMEA2622716_METAG_DPMIGLEP	TARA_SAMEA2622716_MAG-scaffold_54024
													3300027965_37	3300027965.a:Ga0209062_1005654																							TARA_SAMEA2622716_METAG_DPMIGLEP	TARA_SAMEA2622716_MAG-scaffold_5745
													3300027965_37	3300027965.a:Ga0209062_1006705																							TARA_SAMEA2622716_METAG_DPMIGLEP	TARA_SAMEA2622716_MAG-scaffold_833
													3300027965_37	3300027965.a:Ga0209062_1007096																							TARA_SAMEA2622716_METAG_FCPPLOOE	TARA_SAMEA2622716_MAG-scaffold_110303
													3300027965_37	3300027965.a:Ga0209062_1007250																							TARA_SAMEA2622716_METAG_FCPPLOOE	TARA_SAMEA2622716_MAG-scaffold_117706
													3300027965_37	3300027965.a:Ga0209062_1010670																							TARA_SAMEA2622716_METAG_FCPPLOOE	TARA_SAMEA2622716_MAG-scaffold_11815
													3300027965_37	3300027965.a:Ga0209062_1011237																							TARA_SAMEA2622716_METAG_FCPPLOOE	TARA_SAMEA2622716_MAG-scaffold_12898
													3300027965_37	3300027965.a:Ga0209062_1011622																							TARA_SAMEA2622716_METAG_FCPPLOOE	TARA_SAMEA2622716_MAG-scaffold_129459
													3300027965_37	3300027965.a:Ga0209062_1011631																							TARA_SAMEA2622716_METAG_FCPPLOOE	TARA_SAMEA2622716_MAG-scaffold_133534
													3300027965_37	3300027965.a:Ga0209062_1013292																							TARA_SAMEA2622716_METAG_FCPPLOOE	TARA_SAMEA2622716_MAG-scaffold_145298
													3300027965_37	3300027965.a:Ga0209062_1013485																							TARA_SAMEA2622716_METAG_FCPPLOOE	TARA_SAMEA2622716_MAG-scaffold_1598
													3300027965_37	3300027965.a:Ga0209062_1029180																							TARA_SAMEA2622716_METAG_FCPPLOOE	TARA_SAMEA2622716_MAG-scaffold_1641
													3300027965_49	3300027965.a:Ga0209062_1000486																							TARA_SAMEA2622716_METAG_FCPPLOOE	TARA_SAMEA2622716_MAG-scaffold_16478
													3300027965_49	3300027965.a:Ga0209062_1002413																							TARA_SAMEA2622716_METAG_FCPPLOOE	TARA_SAMEA2622716_MAG-scaffold_176383
													3300027965_49	3300027965.a:Ga0209062_1014911																							TARA_SAMEA2622716_METAG_FCPPLOOE	TARA_SAMEA2622716_MAG-scaffold_212
													3300027965_55	3300027965.a:Ga0209062_1003455																							TARA_SAMEA2622716_METAG_FCPPLOOE	TARA_SAMEA2622716_MAG-scaffold_2793
													3300027968_18	3300027968.a:Ga0209061_1000055																							TARA_SAMEA2622716_METAG_FCPPLOOE	TARA_SAMEA2622716_MAG-scaffold_283
													3300027968_18	3300027968.a:Ga0209061_1000070																							TARA_SAMEA2622716_METAG_FCPPLOOE	TARA_SAMEA2622716_MAG-scaffold_2842
													3300027968_18	3300027968.a:Ga0209061_1000166																							TARA_SAMEA2622716_METAG_FCPPLOOE	TARA_SAMEA2622716_MAG-scaffold_290
													3300027968_18	3300027968.a:Ga0209061_1000308																							TARA_SAMEA2622716_METAG_FCPPLOOE	TARA_SAMEA2622716_MAG-scaffold_31862
													3300027968_18	3300027968.a:Ga0209061_1000310																							TARA_SAMEA2622716_METAG_FCPPLOOE	TARA_SAMEA2622716_MAG-scaffold_37614
													3300027968_18	3300027968.a:Ga0209061_1000328																							TARA_SAMEA2622716_METAG_FCPPLOOE	TARA_SAMEA2622716_MAG-scaffold_44356
													3300027968_18	3300027968.a:Ga0209061_1001334																							TARA_SAMEA2622716_METAG_FCPPLOOE	TARA_SAMEA2622716_MAG-scaffold_456
													3300027968_18	3300027968.a:Ga0209061_1003720																							TARA_SAMEA2622716_METAG_FCPPLOOE	TARA_SAMEA2622716_MAG-scaffold_497
													3300027968_18	3300027968.a:Ga0209061_1004066																							TARA_SAMEA2622716_METAG_FCPPLOOE	TARA_SAMEA2622716_MAG-scaffold_530
													3300027968_20	3300027968.a:Ga0209061_1000567																							TARA_SAMEA2622716_METAG_FCPPLOOE	TARA_SAMEA2622716_MAG-scaffold_5396
													3300027968_20	3300027968.a:Ga0209061_1000704																							TARA_SAMEA2622716_METAG_FCPPLOOE	TARA_SAMEA2622716_MAG-scaffold_60186
													3300027968_20	3300027968.a:Ga0209061_1003236																							TARA_SAMEA2622716_METAG_FCPPLOOE	TARA_SAMEA2622716_MAG-scaffold_6926
													3300027968_22	3300027968.a:Ga0209061_1000117																							TARA_SAMEA2622716_METAG_FCPPLOOE	TARA_SAMEA2622716_MAG-scaffold_83419
													3300027968_22	3300027968.a:Ga0209061_1000800																							TARA_SAMEA2622716_METAG_FCPPLOOE	TARA_SAMEA2622716_MAG-scaffold_98387
													3300027968_22	3300027968.a:Ga0209061_1002593																							TARA_SAMEA2622716_METAG_JIINHBHC	TARA_SAMEA2622716_MAG-scaffold_12024
													3300027968_31	3300027968.a:Ga0209061_1000043																							TARA_SAMEA2622716_METAG_JIINHBHC	TARA_SAMEA2622716_MAG-scaffold_15
													3300027968_31	3300027968.a:Ga0209061_1000051																							TARA_SAMEA2622716_METAG_JIINHBHC	TARA_SAMEA2622716_MAG-scaffold_15229
													3300027968_31	3300027968.a:Ga0209061_1002496																							TARA_SAMEA2622716_METAG_JIINHBHC	TARA_SAMEA2622716_MAG-scaffold_1808
													3300027968_31	3300027968.a:Ga0209061_1004714																							TARA_SAMEA2622716_METAG_JIINHBHC	TARA_SAMEA2622716_MAG-scaffold_1851
													3300027968_31	3300027968.a:Ga0209061_1006805																							TARA_SAMEA2622716_METAG_JIINHBHC	TARA_SAMEA2622716_MAG-scaffold_1864
													3300027968_33	3300027968.a:Ga0209061_1002740																							TARA_SAMEA2622716_METAG_JIINHBHC	TARA_SAMEA2622716_MAG-scaffold_1971
													3300027968_33	3300027968.a:Ga0209061_1003134																							TARA_SAMEA2622716_METAG_JIINHBHC	TARA_SAMEA2622716_MAG-scaffold_219
													3300027968_33	3300027968.a:Ga0209061_1004100																							TARA_SAMEA2622716_METAG_JIINHBHC	TARA_SAMEA2622716_MAG-scaffold_22
													3300027968_33	3300027968.a:Ga0209061_1005739																							TARA_SAMEA2622716_METAG_JIINHBHC	TARA_SAMEA2622716_MAG-scaffold_2310
													3300027968_33	3300027968.a:Ga0209061_1005997																							TARA_SAMEA2622716_METAG_JIINHBHC	TARA_SAMEA2622716_MAG-scaffold_29
													3300027968_33	3300027968.a:Ga0209061_1006278																							TARA_SAMEA2622716_METAG_JIINHBHC	TARA_SAMEA2622716_MAG-scaffold_3141
													3300027968_33	3300027968.a:Ga0209061_1006571																							TARA_SAMEA2622716_METAG_JIINHBHC	TARA_SAMEA2622716_MAG-scaffold_33860
													3300027968_33	3300027968.a:Ga0209061_1006808																							TARA_SAMEA2622716_METAG_JIINHBHC	TARA_SAMEA2622716_MAG-scaffold_340
													3300027968_33	3300027968.a:Ga0209061_1007373																							TARA_SAMEA2622716_METAG_JIINHBHC	TARA_SAMEA2622716_MAG-scaffold_3540
													3300027968_33	3300027968.a:Ga0209061_1008946																							TARA_SAMEA2622716_METAG_JIINHBHC	TARA_SAMEA2622716_MAG-scaffold_3714
													3300027968_33	3300027968.a:Ga0209061_1008992																							TARA_SAMEA2622716_METAG_JIINHBHC	TARA_SAMEA2622716_MAG-scaffold_38658
													3300027968_33	3300027968.a:Ga0209061_1009304																							TARA_SAMEA2622716_METAG_JIINHBHC	TARA_SAMEA2622716_MAG-scaffold_4797
													3300027968_33	3300027968.a:Ga0209061_1010426																							TARA_SAMEA2622716_METAG_JIINHBHC	TARA_SAMEA2622716_MAG-scaffold_489
													3300027968_33	3300027968.a:Ga0209061_1011121																							TARA_SAMEA2622716_METAG_JIINHBHC	TARA_SAMEA2622716_MAG-scaffold_495
													3300027968_33	3300027968.a:Ga0209061_1011682																							TARA_SAMEA2622716_METAG_JIINHBHC	TARA_SAMEA2622716_MAG-scaffold_51069
													3300027968_33	3300027968.a:Ga0209061_1012161																							TARA_SAMEA2622716_METAG_JIINHBHC	TARA_SAMEA2622716_MAG-scaffold_52638
													3300027968_33	3300027968.a:Ga0209061_1012774																							TARA_SAMEA2622716_METAG_JIINHBHC	TARA_SAMEA2622716_MAG-scaffold_56882
													3300027968_33	3300027968.a:Ga0209061_1013417																							TARA_SAMEA2622716_METAG_JIINHBHC	TARA_SAMEA2622716_MAG-scaffold_58
													3300027968_33	3300027968.a:Ga0209061_1014121																							TARA_SAMEA2622716_METAG_JIINHBHC	TARA_SAMEA2622716_MAG-scaffold_672
													3300027968_33	3300027968.a:Ga0209061_1014711																							TARA_SAMEA2622716_METAG_JIINHBHC	TARA_SAMEA2622716_MAG-scaffold_673
													3300027968_33	3300027968.a:Ga0209061_1015873																							TARA_SAMEA2622716_METAG_JIINHBHC	TARA_SAMEA2622716_MAG-scaffold_68
													3300027968_33	3300027968.a:Ga0209061_1016532																							TARA_SAMEA2622716_METAG_JIINHBHC	TARA_SAMEA2622716_MAG-scaffold_825
													3300027968_33	3300027968.a:Ga0209061_1016615																							TARA_SAMEA2622716_METAG_KANLKIKK	TARA_SAMEA2622716_MAG-scaffold_141
													3300027968_33	3300027968.a:Ga0209061_1016799																							TARA_SAMEA2622716_METAG_KANLKIKK	TARA_SAMEA2622716_MAG-scaffold_22185
													3300027968_33	3300027968.a:Ga0209061_1016835																							TARA_SAMEA2622716_METAG_KANLKIKK	TARA_SAMEA2622716_MAG-scaffold_27250
													3300027968_33	3300027968.a:Ga0209061_1016855																							TARA_SAMEA2622716_METAG_KANLKIKK	TARA_SAMEA2622716_MAG-scaffold_32338
													3300027968_33	3300027968.a:Ga0209061_1017050																							TARA_SAMEA2622716_METAG_KANLKIKK	TARA_SAMEA2622716_MAG-scaffold_37820
													3300027968_33	3300027968.a:Ga0209061_1018051																							TARA_SAMEA2622716_METAG_KANLKIKK	TARA_SAMEA2622716_MAG-scaffold_658
													3300027968_33	3300027968.a:Ga0209061_1018827																							TARA_SAMEA2622733_METAG_AONAELJN	TARA_SAMEA2622733_MAG-scaffold_102
													3300027968_33	3300027968.a:Ga0209061_1019373																							TARA_SAMEA2622733_METAG_AONAELJN	TARA_SAMEA2622733_MAG-scaffold_114
													3300027968_33	3300027968.a:Ga0209061_1019530																							TARA_SAMEA2622733_METAG_AONAELJN	TARA_SAMEA2622733_MAG-scaffold_123
													3300027968_33	3300027968.a:Ga0209061_1019587																							TARA_SAMEA2622733_METAG_AONAELJN	TARA_SAMEA2622733_MAG-scaffold_12328
													3300027968_33	3300027968.a:Ga0209061_1020127																							TARA_SAMEA2622733_METAG_AONAELJN	TARA_SAMEA2622733_MAG-scaffold_16033
													3300027968_33	3300027968.a:Ga0209061_1020216																							TARA_SAMEA2622733_METAG_AONAELJN	TARA_SAMEA2622733_MAG-scaffold_230
													3300027968_33	3300027968.a:Ga0209061_1020826																							TARA_SAMEA2622733_METAG_AONAELJN	TARA_SAMEA2622733_MAG-scaffold_25746
													3300027968_33	3300027968.a:Ga0209061_1021528																							TARA_SAMEA2622733_METAG_AONAELJN	TARA_SAMEA2622733_MAG-scaffold_32942
													3300027968_33	3300027968.a:Ga0209061_1022276																							TARA_SAMEA2622733_METAG_AONAELJN	TARA_SAMEA2622733_MAG-scaffold_347
													3300027968_33	3300027968.a:Ga0209061_1022315																							TARA_SAMEA2622733_METAG_AONAELJN	TARA_SAMEA2622733_MAG-scaffold_37578
													3300027968_33	3300027968.a:Ga0209061_1022337																							TARA_SAMEA2622733_METAG_AONAELJN	TARA_SAMEA2622733_MAG-scaffold_42394
													3300027968_33	3300027968.a:Ga0209061_1022499																							TARA_SAMEA2622733_METAG_AONAELJN	TARA_SAMEA2622733_MAG-scaffold_685
													3300027968_33	3300027968.a:Ga0209061_1022547																							TARA_SAMEA2622733_METAG_DOJIFHOJ	TARA_SAMEA2622733_MAG-scaffold_2779
													3300027968_33	3300027968.a:Ga0209061_1022709																							TARA_SAMEA2622733_METAG_DOJIFHOJ	TARA_SAMEA2622733_MAG-scaffold_4178
													3300027968_33	3300027968.a:Ga0209061_1023165																							TARA_SAMEA2622733_METAG_EGAGGPLO	TARA_SAMEA2622733_MAG-scaffold_12221
													3300027968_33	3300027968.a:Ga0209061_1023851																							TARA_SAMEA2622733_METAG_EGAGGPLO	TARA_SAMEA2622733_MAG-scaffold_12331
													3300027968_33	3300027968.a:Ga0209061_1024275																							TARA_SAMEA2622733_METAG_EGAGGPLO	TARA_SAMEA2622733_MAG-scaffold_1235
													3300027968_33	3300027968.a:Ga0209061_1024378																							TARA_SAMEA2622733_METAG_EGAGGPLO	TARA_SAMEA2622733_MAG-scaffold_15822
													3300027968_33	3300027968.a:Ga0209061_1024440																							TARA_SAMEA2622733_METAG_EGAGGPLO	TARA_SAMEA2622733_MAG-scaffold_16157
													3300027968_44	3300027968.a:Ga0209061_1000566																							TARA_SAMEA2622733_METAG_EGAGGPLO	TARA_SAMEA2622733_MAG-scaffold_2677
													3300027968_44	3300027968.a:Ga0209061_1000634																							TARA_SAMEA2622733_METAG_EGAGGPLO	TARA_SAMEA2622733_MAG-scaffold_405
													3300027968_44	3300027968.a:Ga0209061_1000875																							TARA_SAMEA2622733_METAG_EGAGGPLO	TARA_SAMEA2622733_MAG-scaffold_6093
													3300027968_44	3300027968.a:Ga0209061_1001307																							TARA_SAMEA2622733_METAG_EGAGGPLO	TARA_SAMEA2622733_MAG-scaffold_88313
													3300027968_44	3300027968.a:Ga0209061_1001918																							TARA_SAMEA2622733_METAG_LFFPGBHH	TARA_SAMEA2622733_MAG-scaffold_1150
													3300027968_44	3300027968.a:Ga0209061_1001957																							TARA_SAMEA2622733_METAG_LFFPGBHH	TARA_SAMEA2622733_MAG-scaffold_191
													3300027968_44	3300027968.a:Ga0209061_1002030																							TARA_SAMEA2622733_METAG_LFFPGBHH	TARA_SAMEA2622733_MAG-scaffold_28516
													3300027968_44	3300027968.a:Ga0209061_1002102																							TARA_SAMEA2622733_METAG_LFFPGBHH	TARA_SAMEA2622733_MAG-scaffold_3067
													3300027968_44	3300027968.a:Ga0209061_1003548																							TARA_SAMEA2622733_METAG_LFFPGBHH	TARA_SAMEA2622733_MAG-scaffold_3188
													3300027968_44	3300027968.a:Ga0209061_1004815																							TARA_SAMEA2622737_METAG_EACCIMDA	TARA_SAMEA2622737_MAG-scaffold_467
													3300027968_44	3300027968.a:Ga0209061_1009854																							TARA_SAMEA2622737_METAG_EACCIMDA	TARA_SAMEA2622737_MAG-scaffold_6832
													3300027968_44	3300027968.a:Ga0209061_1010477																							TARA_SAMEA2622737_METAG_HJFDKADK	TARA_SAMEA2622737_MAG-scaffold_127316
													3300027968_46	3300027968.a:Ga0209061_1000393																							TARA_SAMEA2622737_METAG_HJFDKADK	TARA_SAMEA2622737_MAG-scaffold_1535
													3300027968_46	3300027968.a:Ga0209061_1000749																							TARA_SAMEA2622737_METAG_HJFDKADK	TARA_SAMEA2622737_MAG-scaffold_234684
													3300027968_46	3300027968.a:Ga0209061_1003157																							TARA_SAMEA2622737_METAG_HJFDKADK	TARA_SAMEA2622737_MAG-scaffold_27716
													3300027968_46	3300027968.a:Ga0209061_1008056																							TARA_SAMEA2622737_METAG_HJFDKADK	TARA_SAMEA2622737_MAG-scaffold_28870
													3300027968_46	3300027968.a:Ga0209061_1022034																							TARA_SAMEA2622737_METAG_HJFDKADK	TARA_SAMEA2622737_MAG-scaffold_3639
													3300027968_47	3300027968.a:Ga0209061_1000456																							TARA_SAMEA2622737_METAG_HJFDKADK	TARA_SAMEA2622737_MAG-scaffold_4581
													3300027968_47	3300027968.a:Ga0209061_1000787																							TARA_SAMEA2622737_METAG_HJFDKADK	TARA_SAMEA2622737_MAG-scaffold_8866
													3300027968_47	3300027968.a:Ga0209061_1000904																							TARA_SAMEA2622737_METAG_HJFDKADK	TARA_SAMEA2622737_MAG-scaffold_90961
													3300027968_47	3300027968.a:Ga0209061_1003996																							TARA_SAMEA2622737_METAG_HJFDKADK	TARA_SAMEA2622737_MAG-scaffold_9662
													3300027968_50	3300027968.a:Ga0209061_1000022																							TARA_SAMEA2622737_METAG_NMILOMPH	TARA_SAMEA2622737_MAG-scaffold_213
													3300027968_50	3300027968.a:Ga0209061_1000031																							TARA_SAMEA2622737_METAG_NMILOMPH	TARA_SAMEA2622737_MAG-scaffold_7450
													3300027968_50	3300027968.a:Ga0209061_1000157																							TARA_SAMEA2622763_METAG_MNJLKKHG	TARA_SAMEA2622763_MAG-scaffold_14803
													3300027968_50	3300027968.a:Ga0209061_1000207																							TARA_SAMEA2622763_METAG_MNJLKKHG	TARA_SAMEA2622763_MAG-scaffold_188
													3300027968_50	3300027968.a:Ga0209061_1000360																							TARA_SAMEA2622765_METAG_CKKHFEEO	TARA_SAMEA2622765_MAG-scaffold_110
													3300027968_50	3300027968.a:Ga0209061_1000447																							TARA_SAMEA2622765_METAG_CKKHFEEO	TARA_SAMEA2622765_MAG-scaffold_1971
													3300027968_50	3300027968.a:Ga0209061_1000583																							TARA_SAMEA2622765_METAG_CKKHFEEO	TARA_SAMEA2622765_MAG-scaffold_202741
													3300027968_50	3300027968.a:Ga0209061_1000602																							TARA_SAMEA2622765_METAG_CKKHFEEO	TARA_SAMEA2622765_MAG-scaffold_20492
													3300027968_50	3300027968.a:Ga0209061_1000758																							TARA_SAMEA2622765_METAG_CKKHFEEO	TARA_SAMEA2622765_MAG-scaffold_3102
													3300027968_50	3300027968.a:Ga0209061_1000778																							TARA_SAMEA2622765_METAG_CKKHFEEO	TARA_SAMEA2622765_MAG-scaffold_3546
													3300027968_50	3300027968.a:Ga0209061_1001089																							TARA_SAMEA2622765_METAG_CKKHFEEO	TARA_SAMEA2622765_MAG-scaffold_3851
													3300027968_50	3300027968.a:Ga0209061_1001171																							TARA_SAMEA2622765_METAG_CKKHFEEO	TARA_SAMEA2622765_MAG-scaffold_4345
													3300027968_50	3300027968.a:Ga0209061_1001806																							TARA_SAMEA2622765_METAG_CKKHFEEO	TARA_SAMEA2622765_MAG-scaffold_5759
													3300027968_50	3300027968.a:Ga0209061_1002618																							TARA_SAMEA2622765_METAG_CKKHFEEO	TARA_SAMEA2622765_MAG-scaffold_6216
													3300027968_50	3300027968.a:Ga0209061_1004141																							TARA_SAMEA2622765_METAG_CKKHFEEO	TARA_SAMEA2622765_MAG-scaffold_8117
													3300027968_50	3300027968.a:Ga0209061_1006998																							TARA_SAMEA2622765_METAG_DACAFNHL	TARA_SAMEA2622765_MAG-scaffold_102555
													3300027968_50	3300027968.a:Ga0209061_1009770																							TARA_SAMEA2622765_METAG_DACAFNHL	TARA_SAMEA2622765_MAG-scaffold_12187
													3300027968_56	3300027968.a:Ga0209061_1000230																							TARA_SAMEA2622765_METAG_DACAFNHL	TARA_SAMEA2622765_MAG-scaffold_125805
													3300027968_56	3300027968.a:Ga0209061_1000285																							TARA_SAMEA2622765_METAG_DACAFNHL	TARA_SAMEA2622765_MAG-scaffold_127080
													3300027968_56	3300027968.a:Ga0209061_1000324																							TARA_SAMEA2622765_METAG_DACAFNHL	TARA_SAMEA2622765_MAG-scaffold_153880
													3300027968_56	3300027968.a:Ga0209061_1000470																							TARA_SAMEA2622765_METAG_DACAFNHL	TARA_SAMEA2622765_MAG-scaffold_178913
													3300027968_56	3300027968.a:Ga0209061_1000617																							TARA_SAMEA2622765_METAG_DACAFNHL	TARA_SAMEA2622765_MAG-scaffold_25993
													3300027968_56	3300027968.a:Ga0209061_1006711																							TARA_SAMEA2622765_METAG_DACAFNHL	TARA_SAMEA2622765_MAG-scaffold_295
													3300029153_2	3300029153.a:Ga0168649_100155																							TARA_SAMEA2622765_METAG_DACAFNHL	TARA_SAMEA2622765_MAG-scaffold_3770
													3300029153_2	3300029153.a:Ga0168649_100197																							TARA_SAMEA2622765_METAG_DACAFNHL	TARA_SAMEA2622765_MAG-scaffold_42879
													3300029153_2	3300029153.a:Ga0168649_100230																							TARA_SAMEA2622765_METAG_DACAFNHL	TARA_SAMEA2622765_MAG-scaffold_43498
													3300029153_2	3300029153.a:Ga0168649_100260																							TARA_SAMEA2622765_METAG_DACAFNHL	TARA_SAMEA2622765_MAG-scaffold_47989
													3300029893_12	3300029893.a:Ga0246236_1000470																							TARA_SAMEA2622765_METAG_DACAFNHL	TARA_SAMEA2622765_MAG-scaffold_75043
													3300029893_12	3300029893.a:Ga0246236_1000570																							TARA_SAMEA2622765_METAG_DACAFNHL	TARA_SAMEA2622765_MAG-scaffold_8458
													3300029893_12	3300029893.a:Ga0246236_1001086																							TARA_SAMEA2622765_METAG_DACAFNHL	TARA_SAMEA2622765_MAG-scaffold_88324
													3300029893_12	3300029893.a:Ga0246236_1001318																							TARA_SAMEA2622765_METAG_ICPMIAHH	TARA_SAMEA2622765_MAG-scaffold_182
													3300029893_12	3300029893.a:Ga0246236_1001441																							TARA_SAMEA2622765_METAG_ICPMIAHH	TARA_SAMEA2622765_MAG-scaffold_189
													3300029893_12	3300029893.a:Ga0246236_1001474																							TARA_SAMEA2622765_METAG_ICPMIAHH	TARA_SAMEA2622765_MAG-scaffold_254
													3300029893_12	3300029893.a:Ga0246236_1003140																							TARA_SAMEA2622765_METAG_ICPMIAHH	TARA_SAMEA2622765_MAG-scaffold_4568
													3300029893_12	3300029893.a:Ga0246236_1003442																							TARA_SAMEA2622765_METAG_ICPMIAHH	TARA_SAMEA2622765_MAG-scaffold_829
													3300029893_12	3300029893.a:Ga0246236_1003947																							TARA_SAMEA2622765_METAG_ICPMIAHH	TARA_SAMEA2622765_MAG-scaffold_940
																																					TARA_SAMEA2622765_METAG_OGNPIJOJ	TARA_SAMEA2622765_MAG-scaffold_4479
																																					TARA_SAMEA2622766_METAG_CCDAFOBI	TARA_SAMEA2622766_MAG-scaffold_15391
																																					TARA_SAMEA2622766_METAG_CGEHJPAL	TARA_SAMEA2622766_MAG-scaffold_1020
																																					TARA_SAMEA2622766_METAG_CGEHJPAL	TARA_SAMEA2622766_MAG-scaffold_1400
																																					TARA_SAMEA2622766_METAG_CGEHJPAL	TARA_SAMEA2622766_MAG-scaffold_175
																																					TARA_SAMEA2622766_METAG_CGEHJPAL	TARA_SAMEA2622766_MAG-scaffold_226
																																					TARA_SAMEA2622766_METAG_CGEHJPAL	TARA_SAMEA2622766_MAG-scaffold_256
																																					TARA_SAMEA2622766_METAG_CGEHJPAL	TARA_SAMEA2622766_MAG-scaffold_3039
																																					TARA_SAMEA2622766_METAG_CGEHJPAL	TARA_SAMEA2622766_MAG-scaffold_33608
																																					TARA_SAMEA2622766_METAG_CGEHJPAL	TARA_SAMEA2622766_MAG-scaffold_4858
																																					TARA_SAMEA2622766_METAG_CGEHJPAL	TARA_SAMEA2622766_MAG-scaffold_61680
																																					TARA_SAMEA2622766_METAG_CGEHJPAL	TARA_SAMEA2622766_MAG-scaffold_6622
																																					TARA_SAMEA2622766_METAG_CKNHBMFD	TARA_SAMEA2622766_MAG-scaffold_3272
																																					TARA_SAMEA2622766_METAG_CKNHBMFD	TARA_SAMEA2622766_MAG-scaffold_5050
																																					TARA_SAMEA2622766_METAG_CKNHBMFD	TARA_SAMEA2622766_MAG-scaffold_6324
																																					TARA_SAMEA2622766_METAG_EDDOGMGI	TARA_SAMEA2622766_MAG-scaffold_249
																																					TARA_SAMEA2622766_METAG_EDDOGMGI	TARA_SAMEA2622766_MAG-scaffold_29326
																																					TARA_SAMEA2622766_METAG_EDDOGMGI	TARA_SAMEA2622766_MAG-scaffold_342
																																					TARA_SAMEA2622766_METAG_EDDOGMGI	TARA_SAMEA2622766_MAG-scaffold_3427
																																					TARA_SAMEA2622766_METAG_EDDOGMGI	TARA_SAMEA2622766_MAG-scaffold_3498
																																					TARA_SAMEA2622766_METAG_EDDOGMGI	TARA_SAMEA2622766_MAG-scaffold_7092
																																					TARA_SAMEA2622766_METAG_HNKKLNLI	TARA_SAMEA2622766_MAG-scaffold_111903
																																					TARA_SAMEA2622766_METAG_HNKKLNLI	TARA_SAMEA2622766_MAG-scaffold_118
																																					TARA_SAMEA2622766_METAG_HNKKLNLI	TARA_SAMEA2622766_MAG-scaffold_191
																																					TARA_SAMEA2622766_METAG_HNKKLNLI	TARA_SAMEA2622766_MAG-scaffold_20701
																																					TARA_SAMEA2622766_METAG_HNKKLNLI	TARA_SAMEA2622766_MAG-scaffold_2502
																																					TARA_SAMEA2622766_METAG_HNKKLNLI	TARA_SAMEA2622766_MAG-scaffold_274
																																					TARA_SAMEA2622766_METAG_HNKKLNLI	TARA_SAMEA2622766_MAG-scaffold_306
																																					TARA_SAMEA2622766_METAG_HNKKLNLI	TARA_SAMEA2622766_MAG-scaffold_315
																																					TARA_SAMEA2622766_METAG_HNKKLNLI	TARA_SAMEA2622766_MAG-scaffold_3472
																																					TARA_SAMEA2622766_METAG_HNKKLNLI	TARA_SAMEA2622766_MAG-scaffold_40
																																					TARA_SAMEA2622766_METAG_HNKKLNLI	TARA_SAMEA2622766_MAG-scaffold_5823
																																					TARA_SAMEA2622766_METAG_HNKKLNLI	TARA_SAMEA2622766_MAG-scaffold_6377
																																					TARA_SAMEA2622766_METAG_HNKKLNLI	TARA_SAMEA2622766_MAG-scaffold_765
																																					TARA_SAMEA2622766_METAG_PAPLMLMG	TARA_SAMEA2622766_MAG-scaffold_1529
																																					TARA_SAMEA2622766_METAG_PAPLMLMG	TARA_SAMEA2622766_MAG-scaffold_23369
																																					TARA_SAMEA2622766_METAG_PAPLMLMG	TARA_SAMEA2622766_MAG-scaffold_8081
																																					TARA_SAMEA2622766_METAG_PAPLMLMG	TARA_SAMEA2622766_MAG-scaffold_979
																																					TARA_SAMEA2622766_METAG_PMDMNEDG	TARA_SAMEA2622766_MAG-scaffold_18
																																					TARA_SAMEA2622766_METAG_PMDMNEDG	TARA_SAMEA2622766_MAG-scaffold_25
																																					TARA_SAMEA2622766_METAG_PMDMNEDG	TARA_SAMEA2622766_MAG-scaffold_276
																																					TARA_SAMEA2622766_METAG_PMDMNEDG	TARA_SAMEA2622766_MAG-scaffold_3328
																																					TARA_SAMEA2622766_METAG_PMDMNEDG	TARA_SAMEA2622766_MAG-scaffold_33976
																																					TARA_SAMEA2622766_METAG_PMDMNEDG	TARA_SAMEA2622766_MAG-scaffold_3739
																																					TARA_SAMEA2622766_METAG_PMDMNEDG	TARA_SAMEA2622766_MAG-scaffold_490
																																					TARA_SAMEA2622766_METAG_PMDMNEDG	TARA_SAMEA2622766_MAG-scaffold_52
																																					TARA_SAMEA2622766_METAG_PMDMNEDG	TARA_SAMEA2622766_MAG-scaffold_522
																																					TARA_SAMEA2622766_METAG_PMDMNEDG	TARA_SAMEA2622766_MAG-scaffold_71
																																					TARA_SAMEA2622766_METAG_PMDMNEDG	TARA_SAMEA2622766_MAG-scaffold_76
																																					TARA_SAMEA2622766_METAG_PMDMNEDG	TARA_SAMEA2622766_MAG-scaffold_768
																																					TARA_SAMEA2622766_METAG_PMDMNEDG	TARA_SAMEA2622766_MAG-scaffold_9
																																					TARA_SAMEA2622766_METAG_PMDMNEDG	TARA_SAMEA2622766_MAG-scaffold_968
																																					TARA_SAMEA2622766_METAG_PMDMNEDG	TARA_SAMEA2622766_MAG-scaffold_99
																																					TARA_SAMEA2622796_METAG_CDCCBIGC	TARA_SAMEA2622796_MAG-scaffold_101388
																																					TARA_SAMEA2622796_METAG_CDCCBIGC	TARA_SAMEA2622796_MAG-scaffold_108226
																																					TARA_SAMEA2622796_METAG_CDCCBIGC	TARA_SAMEA2622796_MAG-scaffold_110038
																																					TARA_SAMEA2622796_METAG_CDCCBIGC	TARA_SAMEA2622796_MAG-scaffold_110709
																																					TARA_SAMEA2622796_METAG_CDCCBIGC	TARA_SAMEA2622796_MAG-scaffold_121901
																																					TARA_SAMEA2622796_METAG_CDCCBIGC	TARA_SAMEA2622796_MAG-scaffold_126723
																																					TARA_SAMEA2622796_METAG_CDCCBIGC	TARA_SAMEA2622796_MAG-scaffold_134876
																																					TARA_SAMEA2622796_METAG_CDCCBIGC	TARA_SAMEA2622796_MAG-scaffold_136373
																																					TARA_SAMEA2622796_METAG_CDCCBIGC	TARA_SAMEA2622796_MAG-scaffold_139092
																																					TARA_SAMEA2622796_METAG_CDCCBIGC	TARA_SAMEA2622796_MAG-scaffold_139224
																																					TARA_SAMEA2622796_METAG_CDCCBIGC	TARA_SAMEA2622796_MAG-scaffold_142137
																																					TARA_SAMEA2622796_METAG_CDCCBIGC	TARA_SAMEA2622796_MAG-scaffold_145777
																																					TARA_SAMEA2622796_METAG_CDCCBIGC	TARA_SAMEA2622796_MAG-scaffold_146560
																																					TARA_SAMEA2622796_METAG_CDCCBIGC	TARA_SAMEA2622796_MAG-scaffold_150606
																																					TARA_SAMEA2622796_METAG_CDCCBIGC	TARA_SAMEA2622796_MAG-scaffold_152753
																																					TARA_SAMEA2622796_METAG_CDCCBIGC	TARA_SAMEA2622796_MAG-scaffold_156559
																																					TARA_SAMEA2622796_METAG_CDCCBIGC	TARA_SAMEA2622796_MAG-scaffold_158457
																																					TARA_SAMEA2622796_METAG_CDCCBIGC	TARA_SAMEA2622796_MAG-scaffold_169004
																																					TARA_SAMEA2622796_METAG_CDCCBIGC	TARA_SAMEA2622796_MAG-scaffold_172740
																																					TARA_SAMEA2622796_METAG_CDCCBIGC	TARA_SAMEA2622796_MAG-scaffold_178097
																																					TARA_SAMEA2622796_METAG_CDCCBIGC	TARA_SAMEA2622796_MAG-scaffold_179351
																																					TARA_SAMEA2622796_METAG_CDCCBIGC	TARA_SAMEA2622796_MAG-scaffold_18241
																																					TARA_SAMEA2622796_METAG_CDCCBIGC	TARA_SAMEA2622796_MAG-scaffold_186091
																																					TARA_SAMEA2622796_METAG_CDCCBIGC	TARA_SAMEA2622796_MAG-scaffold_186347
																																					TARA_SAMEA2622796_METAG_CDCCBIGC	TARA_SAMEA2622796_MAG-scaffold_191262
																																					TARA_SAMEA2622796_METAG_CDCCBIGC	TARA_SAMEA2622796_MAG-scaffold_193017
																																					TARA_SAMEA2622796_METAG_CDCCBIGC	TARA_SAMEA2622796_MAG-scaffold_211281
																																					TARA_SAMEA2622796_METAG_CDCCBIGC	TARA_SAMEA2622796_MAG-scaffold_213022
																																					TARA_SAMEA2622796_METAG_CDCCBIGC	TARA_SAMEA2622796_MAG-scaffold_213340
																																					TARA_SAMEA2622796_METAG_CDCCBIGC	TARA_SAMEA2622796_MAG-scaffold_213637
																																					TARA_SAMEA2622796_METAG_CDCCBIGC	TARA_SAMEA2622796_MAG-scaffold_217643
																																					TARA_SAMEA2622796_METAG_CDCCBIGC	TARA_SAMEA2622796_MAG-scaffold_255699
																																					TARA_SAMEA2622796_METAG_CDCCBIGC	TARA_SAMEA2622796_MAG-scaffold_257666
																																					TARA_SAMEA2622796_METAG_CDCCBIGC	TARA_SAMEA2622796_MAG-scaffold_262079
																																					TARA_SAMEA2622796_METAG_CDCCBIGC	TARA_SAMEA2622796_MAG-scaffold_279838
																																					TARA_SAMEA2622796_METAG_CDCCBIGC	TARA_SAMEA2622796_MAG-scaffold_283946
																																					TARA_SAMEA2622796_METAG_CDCCBIGC	TARA_SAMEA2622796_MAG-scaffold_298065
																																					TARA_SAMEA2622796_METAG_CDCCBIGC	TARA_SAMEA2622796_MAG-scaffold_306576
																																					TARA_SAMEA2622796_METAG_CDCCBIGC	TARA_SAMEA2622796_MAG-scaffold_315300
																																					TARA_SAMEA2622796_METAG_CDCCBIGC	TARA_SAMEA2622796_MAG-scaffold_34825
																																					TARA_SAMEA2622796_METAG_CDCCBIGC	TARA_SAMEA2622796_MAG-scaffold_40
																																					TARA_SAMEA2622796_METAG_CDCCBIGC	TARA_SAMEA2622796_MAG-scaffold_5666
																																					TARA_SAMEA2622796_METAG_CDCCBIGC	TARA_SAMEA2622796_MAG-scaffold_60827
																																					TARA_SAMEA2622796_METAG_CDCCBIGC	TARA_SAMEA2622796_MAG-scaffold_64292
																																					TARA_SAMEA2622796_METAG_CDCCBIGC	TARA_SAMEA2622796_MAG-scaffold_91721
																																					TARA_SAMEA2622796_METAG_OHBOBOCA	TARA_SAMEA2622796_MAG-scaffold_10781
																																					TARA_SAMEA2622796_METAG_OHBOBOCA	TARA_SAMEA2622796_MAG-scaffold_1093
																																					TARA_SAMEA2622796_METAG_OHBOBOCA	TARA_SAMEA2622796_MAG-scaffold_1111
																																					TARA_SAMEA2622796_METAG_OHBOBOCA	TARA_SAMEA2622796_MAG-scaffold_1278
																																					TARA_SAMEA2622796_METAG_OHBOBOCA	TARA_SAMEA2622796_MAG-scaffold_135
																																					TARA_SAMEA2622796_METAG_OHBOBOCA	TARA_SAMEA2622796_MAG-scaffold_14515
																																					TARA_SAMEA2622796_METAG_OHBOBOCA	TARA_SAMEA2622796_MAG-scaffold_1525
																																					TARA_SAMEA2622796_METAG_OHBOBOCA	TARA_SAMEA2622796_MAG-scaffold_1748
																																					TARA_SAMEA2622796_METAG_OHBOBOCA	TARA_SAMEA2622796_MAG-scaffold_1847
																																					TARA_SAMEA2622796_METAG_OHBOBOCA	TARA_SAMEA2622796_MAG-scaffold_19424
																																					TARA_SAMEA2622796_METAG_OHBOBOCA	TARA_SAMEA2622796_MAG-scaffold_217
																																					TARA_SAMEA2622796_METAG_OHBOBOCA	TARA_SAMEA2622796_MAG-scaffold_242
																																					TARA_SAMEA2622796_METAG_OHBOBOCA	TARA_SAMEA2622796_MAG-scaffold_29908
																																					TARA_SAMEA2622796_METAG_OHBOBOCA	TARA_SAMEA2622796_MAG-scaffold_318
																																					TARA_SAMEA2622796_METAG_OHBOBOCA	TARA_SAMEA2622796_MAG-scaffold_3286
																																					TARA_SAMEA2622796_METAG_OHBOBOCA	TARA_SAMEA2622796_MAG-scaffold_341
																																					TARA_SAMEA2622796_METAG_OHBOBOCA	TARA_SAMEA2622796_MAG-scaffold_34197
																																					TARA_SAMEA2622796_METAG_OHBOBOCA	TARA_SAMEA2622796_MAG-scaffold_36641
																																					TARA_SAMEA2622796_METAG_OHBOBOCA	TARA_SAMEA2622796_MAG-scaffold_36674
																																					TARA_SAMEA2622796_METAG_OHBOBOCA	TARA_SAMEA2622796_MAG-scaffold_36900
																																					TARA_SAMEA2622796_METAG_OHBOBOCA	TARA_SAMEA2622796_MAG-scaffold_3737
																																					TARA_SAMEA2622796_METAG_OHBOBOCA	TARA_SAMEA2622796_MAG-scaffold_4685
																																					TARA_SAMEA2622796_METAG_OHBOBOCA	TARA_SAMEA2622796_MAG-scaffold_483
																																					TARA_SAMEA2622796_METAG_OHBOBOCA	TARA_SAMEA2622796_MAG-scaffold_4913
																																					TARA_SAMEA2622796_METAG_OHBOBOCA	TARA_SAMEA2622796_MAG-scaffold_5397
																																					TARA_SAMEA2622796_METAG_OHBOBOCA	TARA_SAMEA2622796_MAG-scaffold_59551
																																					TARA_SAMEA2622796_METAG_OHBOBOCA	TARA_SAMEA2622796_MAG-scaffold_6185
																																					TARA_SAMEA2622796_METAG_OHBOBOCA	TARA_SAMEA2622796_MAG-scaffold_674
																																					TARA_SAMEA2622796_METAG_OHBOBOCA	TARA_SAMEA2622796_MAG-scaffold_72746
																																					TARA_SAMEA2622796_METAG_OHBOBOCA	TARA_SAMEA2622796_MAG-scaffold_7529
																																					TARA_SAMEA2622796_METAG_OHBOBOCA	TARA_SAMEA2622796_MAG-scaffold_785
																																					TARA_SAMEA2622796_METAG_OHBOBOCA	TARA_SAMEA2622796_MAG-scaffold_92
																																					TARA_SAMEA2622796_METAG_OHBOBOCA	TARA_SAMEA2622796_MAG-scaffold_933
																																					TARA_SAMEA2622800_METAG_DMJBLPMO	TARA_SAMEA2622800_MAG-scaffold_48045
																																					TARA_SAMEA2622801_METAG_CBEJFPFF	TARA_SAMEA2622801_MAG-scaffold_118635
																																					TARA_SAMEA2622801_METAG_CBEJFPFF	TARA_SAMEA2622801_MAG-scaffold_12234
																																					TARA_SAMEA2622801_METAG_CBEJFPFF	TARA_SAMEA2622801_MAG-scaffold_124062
																																					TARA_SAMEA2622801_METAG_CBEJFPFF	TARA_SAMEA2622801_MAG-scaffold_221
																																					TARA_SAMEA2622801_METAG_CBEJFPFF	TARA_SAMEA2622801_MAG-scaffold_226890
																																					TARA_SAMEA2622801_METAG_CBEJFPFF	TARA_SAMEA2622801_MAG-scaffold_22887
																																					TARA_SAMEA2622801_METAG_CBEJFPFF	TARA_SAMEA2622801_MAG-scaffold_248050
																																					TARA_SAMEA2622801_METAG_CBEJFPFF	TARA_SAMEA2622801_MAG-scaffold_2552
																																					TARA_SAMEA2622801_METAG_CBEJFPFF	TARA_SAMEA2622801_MAG-scaffold_260519
																																					TARA_SAMEA2622801_METAG_CBEJFPFF	TARA_SAMEA2622801_MAG-scaffold_262198
																																					TARA_SAMEA2622801_METAG_CBEJFPFF	TARA_SAMEA2622801_MAG-scaffold_280965
																																					TARA_SAMEA2622801_METAG_CBEJFPFF	TARA_SAMEA2622801_MAG-scaffold_498
																																					TARA_SAMEA2622801_METAG_CBEJFPFF	TARA_SAMEA2622801_MAG-scaffold_746
																																					TARA_SAMEA2622801_METAG_CBEJFPFF	TARA_SAMEA2622801_MAG-scaffold_75885
																																					TARA_SAMEA2622801_METAG_CBEJFPFF	TARA_SAMEA2622801_MAG-scaffold_99339
																																					TARA_SAMEA2622801_METAG_EGLCMHNH	TARA_SAMEA2622801_MAG-scaffold_10423
																																					TARA_SAMEA2622801_METAG_EGLCMHNH	TARA_SAMEA2622801_MAG-scaffold_25115
																																					TARA_SAMEA2622801_METAG_EGLCMHNH	TARA_SAMEA2622801_MAG-scaffold_26412
																																					TARA_SAMEA2622801_METAG_EGLCMHNH	TARA_SAMEA2622801_MAG-scaffold_40238
																																					TARA_SAMEA2622801_METAG_EGLCMHNH	TARA_SAMEA2622801_MAG-scaffold_4385
																																					TARA_SAMEA2622801_METAG_EGLCMHNH	TARA_SAMEA2622801_MAG-scaffold_5044
																																					TARA_SAMEA2622801_METAG_EGLCMHNH	TARA_SAMEA2622801_MAG-scaffold_51471
																																					TARA_SAMEA2622801_METAG_EGLCMHNH	TARA_SAMEA2622801_MAG-scaffold_5668
																																					TARA_SAMEA2622801_METAG_EGLCMHNH	TARA_SAMEA2622801_MAG-scaffold_657
																																					TARA_SAMEA2622801_METAG_EGLCMHNH	TARA_SAMEA2622801_MAG-scaffold_88996
																																					TARA_SAMEA2622801_METAG_JBCDELJO	TARA_SAMEA2622801_MAG-scaffold_12883
																																					TARA_SAMEA2622801_METAG_JBCDELJO	TARA_SAMEA2622801_MAG-scaffold_157292
																																					TARA_SAMEA2622801_METAG_JBCDELJO	TARA_SAMEA2622801_MAG-scaffold_165
																																					TARA_SAMEA2622801_METAG_JBCDELJO	TARA_SAMEA2622801_MAG-scaffold_206179
																																					TARA_SAMEA2622801_METAG_JBCDELJO	TARA_SAMEA2622801_MAG-scaffold_213240
																																					TARA_SAMEA2622801_METAG_JBCDELJO	TARA_SAMEA2622801_MAG-scaffold_24487
																																					TARA_SAMEA2622801_METAG_JBCDELJO	TARA_SAMEA2622801_MAG-scaffold_252356
																																					TARA_SAMEA2622801_METAG_JBCDELJO	TARA_SAMEA2622801_MAG-scaffold_26746
																																					TARA_SAMEA2622801_METAG_JBCDELJO	TARA_SAMEA2622801_MAG-scaffold_275929
																																					TARA_SAMEA2622801_METAG_JBCDELJO	TARA_SAMEA2622801_MAG-scaffold_27755
																																					TARA_SAMEA2622801_METAG_JBCDELJO	TARA_SAMEA2622801_MAG-scaffold_287727
																																					TARA_SAMEA2622801_METAG_JBCDELJO	TARA_SAMEA2622801_MAG-scaffold_3947
																																					TARA_SAMEA2622801_METAG_JBCDELJO	TARA_SAMEA2622801_MAG-scaffold_4644
																																					TARA_SAMEA2622801_METAG_JBCDELJO	TARA_SAMEA2622801_MAG-scaffold_55264
																																					TARA_SAMEA2622801_METAG_JBCDELJO	TARA_SAMEA2622801_MAG-scaffold_5786
																																					TARA_SAMEA2622801_METAG_JBCDELJO	TARA_SAMEA2622801_MAG-scaffold_5812
																																					TARA_SAMEA2622801_METAG_JBCDELJO	TARA_SAMEA2622801_MAG-scaffold_58518
																																					TARA_SAMEA2622801_METAG_JBCDELJO	TARA_SAMEA2622801_MAG-scaffold_607
																																					TARA_SAMEA2622801_METAG_JBCDELJO	TARA_SAMEA2622801_MAG-scaffold_61880
																																					TARA_SAMEA2622801_METAG_JBCDELJO	TARA_SAMEA2622801_MAG-scaffold_6705
																																					TARA_SAMEA2622801_METAG_JBCDELJO	TARA_SAMEA2622801_MAG-scaffold_69
																																					TARA_SAMEA2622817_METAG_ANKMHOAM	TARA_SAMEA2622817_MAG-scaffold_206
																																					TARA_SAMEA2622822_METAG_EAEGHBML	TARA_SAMEA2622822_MAG-scaffold_113534
																																					TARA_SAMEA2622822_METAG_EAEGHBML	TARA_SAMEA2622822_MAG-scaffold_114010
																																					TARA_SAMEA2622822_METAG_EAEGHBML	TARA_SAMEA2622822_MAG-scaffold_114363
																																					TARA_SAMEA2622822_METAG_EAEGHBML	TARA_SAMEA2622822_MAG-scaffold_117161
																																					TARA_SAMEA2622822_METAG_EAEGHBML	TARA_SAMEA2622822_MAG-scaffold_117360
																																					TARA_SAMEA2622822_METAG_EAEGHBML	TARA_SAMEA2622822_MAG-scaffold_117813
																																					TARA_SAMEA2622822_METAG_EAEGHBML	TARA_SAMEA2622822_MAG-scaffold_117942
																																					TARA_SAMEA2622822_METAG_EAEGHBML	TARA_SAMEA2622822_MAG-scaffold_120400
																																					TARA_SAMEA2622822_METAG_EAEGHBML	TARA_SAMEA2622822_MAG-scaffold_125298
																																					TARA_SAMEA2622822_METAG_EAEGHBML	TARA_SAMEA2622822_MAG-scaffold_12932
																																					TARA_SAMEA2622822_METAG_EAEGHBML	TARA_SAMEA2622822_MAG-scaffold_13884
																																					TARA_SAMEA2622822_METAG_EAEGHBML	TARA_SAMEA2622822_MAG-scaffold_143051
																																					TARA_SAMEA2622822_METAG_EAEGHBML	TARA_SAMEA2622822_MAG-scaffold_144619
																																					TARA_SAMEA2622822_METAG_EAEGHBML	TARA_SAMEA2622822_MAG-scaffold_154501
																																					TARA_SAMEA2622822_METAG_EAEGHBML	TARA_SAMEA2622822_MAG-scaffold_164347
																																					TARA_SAMEA2622822_METAG_EAEGHBML	TARA_SAMEA2622822_MAG-scaffold_171123
																																					TARA_SAMEA2622822_METAG_EAEGHBML	TARA_SAMEA2622822_MAG-scaffold_180457
																																					TARA_SAMEA2622822_METAG_EAEGHBML	TARA_SAMEA2622822_MAG-scaffold_190591
																																					TARA_SAMEA2622822_METAG_EAEGHBML	TARA_SAMEA2622822_MAG-scaffold_197833
																																					TARA_SAMEA2622822_METAG_EAEGHBML	TARA_SAMEA2622822_MAG-scaffold_211925
																																					TARA_SAMEA2622822_METAG_EAEGHBML	TARA_SAMEA2622822_MAG-scaffold_217741
																																					TARA_SAMEA2622822_METAG_EAEGHBML	TARA_SAMEA2622822_MAG-scaffold_218465
																																					TARA_SAMEA2622822_METAG_EAEGHBML	TARA_SAMEA2622822_MAG-scaffold_236068
																																					TARA_SAMEA2622822_METAG_EAEGHBML	TARA_SAMEA2622822_MAG-scaffold_237011
																																					TARA_SAMEA2622822_METAG_EAEGHBML	TARA_SAMEA2622822_MAG-scaffold_239441
																																					TARA_SAMEA2622822_METAG_EAEGHBML	TARA_SAMEA2622822_MAG-scaffold_242111
																																					TARA_SAMEA2622822_METAG_EAEGHBML	TARA_SAMEA2622822_MAG-scaffold_248835
																																					TARA_SAMEA2622822_METAG_EAEGHBML	TARA_SAMEA2622822_MAG-scaffold_25222
																																					TARA_SAMEA2622822_METAG_EAEGHBML	TARA_SAMEA2622822_MAG-scaffold_252917
																																					TARA_SAMEA2622822_METAG_EAEGHBML	TARA_SAMEA2622822_MAG-scaffold_267328
																																					TARA_SAMEA2622822_METAG_EAEGHBML	TARA_SAMEA2622822_MAG-scaffold_272985
																																					TARA_SAMEA2622822_METAG_EAEGHBML	TARA_SAMEA2622822_MAG-scaffold_281529
																																					TARA_SAMEA2622822_METAG_EAEGHBML	TARA_SAMEA2622822_MAG-scaffold_39978
																																					TARA_SAMEA2622822_METAG_EAEGHBML	TARA_SAMEA2622822_MAG-scaffold_43998
																																					TARA_SAMEA2622822_METAG_EAEGHBML	TARA_SAMEA2622822_MAG-scaffold_5025
																																					TARA_SAMEA2622822_METAG_EAEGHBML	TARA_SAMEA2622822_MAG-scaffold_568
																																					TARA_SAMEA2622822_METAG_EAEGHBML	TARA_SAMEA2622822_MAG-scaffold_59162
																																					TARA_SAMEA2622822_METAG_EAEGHBML	TARA_SAMEA2622822_MAG-scaffold_62973
																																					TARA_SAMEA2622822_METAG_EAEGHBML	TARA_SAMEA2622822_MAG-scaffold_70947
																																					TARA_SAMEA2622822_METAG_EAEGHBML	TARA_SAMEA2622822_MAG-scaffold_80395
																																					TARA_SAMEA2622822_METAG_EAEGHBML	TARA_SAMEA2622822_MAG-scaffold_81481
																																					TARA_SAMEA2622822_METAG_EAEGHBML	TARA_SAMEA2622822_MAG-scaffold_91600
																																					TARA_SAMEA2622822_METAG_GIMLMOHK	TARA_SAMEA2622822_MAG-scaffold_168
																																					TARA_SAMEA2622822_METAG_GIMLMOHK	TARA_SAMEA2622822_MAG-scaffold_17760
																																					TARA_SAMEA2622822_METAG_GIMLMOHK	TARA_SAMEA2622822_MAG-scaffold_2633
																																					TARA_SAMEA2622822_METAG_GIMLMOHK	TARA_SAMEA2622822_MAG-scaffold_50
																																					TARA_SAMEA2622822_METAG_GIMLMOHK	TARA_SAMEA2622822_MAG-scaffold_7204
																																					TARA_SAMEA2622822_METAG_GIMLMOHK	TARA_SAMEA2622822_MAG-scaffold_7909
																																					TARA_SAMEA2622822_METAG_GIMLMOHK	TARA_SAMEA2622822_MAG-scaffold_92545
																																					TARA_SAMEA2622822_METAG_GIMLMOHK	TARA_SAMEA2622822_MAG-scaffold_9551
																																					TARA_SAMEA2622822_METAG_IEDPHKED	TARA_SAMEA2622822_MAG-scaffold_209892
																																					TARA_SAMEA2622822_METAG_IEDPHKED	TARA_SAMEA2622822_MAG-scaffold_457
																																					TARA_SAMEA2622822_METAG_IEDPHKED	TARA_SAMEA2622822_MAG-scaffold_5807
																																					TARA_SAMEA2622822_METAG_JPJGAGOM	TARA_SAMEA2622822_MAG-scaffold_104810
																																					TARA_SAMEA2622822_METAG_JPJGAGOM	TARA_SAMEA2622822_MAG-scaffold_105971
																																					TARA_SAMEA2622822_METAG_JPJGAGOM	TARA_SAMEA2622822_MAG-scaffold_112856
																																					TARA_SAMEA2622822_METAG_JPJGAGOM	TARA_SAMEA2622822_MAG-scaffold_133597
																																					TARA_SAMEA2622822_METAG_JPJGAGOM	TARA_SAMEA2622822_MAG-scaffold_156485
																																					TARA_SAMEA2622822_METAG_JPJGAGOM	TARA_SAMEA2622822_MAG-scaffold_16719
																																					TARA_SAMEA2622822_METAG_JPJGAGOM	TARA_SAMEA2622822_MAG-scaffold_17231
																																					TARA_SAMEA2622822_METAG_JPJGAGOM	TARA_SAMEA2622822_MAG-scaffold_185784
																																					TARA_SAMEA2622822_METAG_JPJGAGOM	TARA_SAMEA2622822_MAG-scaffold_19560
																																					TARA_SAMEA2622822_METAG_JPJGAGOM	TARA_SAMEA2622822_MAG-scaffold_208
																																					TARA_SAMEA2622822_METAG_JPJGAGOM	TARA_SAMEA2622822_MAG-scaffold_252240
																																					TARA_SAMEA2622822_METAG_JPJGAGOM	TARA_SAMEA2622822_MAG-scaffold_280
																																					TARA_SAMEA2622822_METAG_JPJGAGOM	TARA_SAMEA2622822_MAG-scaffold_30297
																																					TARA_SAMEA2622822_METAG_JPJGAGOM	TARA_SAMEA2622822_MAG-scaffold_36323
																																					TARA_SAMEA2622822_METAG_JPJGAGOM	TARA_SAMEA2622822_MAG-scaffold_3650
																																					TARA_SAMEA2622822_METAG_JPJGAGOM	TARA_SAMEA2622822_MAG-scaffold_3709
																																					TARA_SAMEA2622822_METAG_JPJGAGOM	TARA_SAMEA2622822_MAG-scaffold_467
																																					TARA_SAMEA2622822_METAG_JPJGAGOM	TARA_SAMEA2622822_MAG-scaffold_5341
																																					TARA_SAMEA2622822_METAG_JPJGAGOM	TARA_SAMEA2622822_MAG-scaffold_565
																																					TARA_SAMEA2622822_METAG_JPJGAGOM	TARA_SAMEA2622822_MAG-scaffold_567
																																					TARA_SAMEA2622822_METAG_JPJGAGOM	TARA_SAMEA2622822_MAG-scaffold_62547
																																					TARA_SAMEA2622822_METAG_JPJGAGOM	TARA_SAMEA2622822_MAG-scaffold_63285
																																					TARA_SAMEA2622822_METAG_JPJGAGOM	TARA_SAMEA2622822_MAG-scaffold_65911
																																					TARA_SAMEA2622822_METAG_JPJGAGOM	TARA_SAMEA2622822_MAG-scaffold_68974
																																					TARA_SAMEA2622822_METAG_JPJGAGOM	TARA_SAMEA2622822_MAG-scaffold_84034
																																					TARA_SAMEA2622822_METAG_JPJGAGOM	TARA_SAMEA2622822_MAG-scaffold_88002
																																					TARA_SAMEA2622822_METAG_JPJGAGOM	TARA_SAMEA2622822_MAG-scaffold_9986
																																					TARA_SAMEA2622823_METAG_BHDJKCOH	TARA_SAMEA2622823_MAG-scaffold_1575
																																					TARA_SAMEA2622823_METAG_BHDJKCOH	TARA_SAMEA2622823_MAG-scaffold_174
																																					TARA_SAMEA2622823_METAG_BHDJKCOH	TARA_SAMEA2622823_MAG-scaffold_414
																																					TARA_SAMEA2622823_METAG_BHDJKCOH	TARA_SAMEA2622823_MAG-scaffold_623
																																					TARA_SAMEA2622823_METAG_BHDJKCOH	TARA_SAMEA2622823_MAG-scaffold_8338
																																					TARA_SAMEA2622823_METAG_CFMOJEHO	TARA_SAMEA2622823_MAG-scaffold_10237
																																					TARA_SAMEA2622823_METAG_CFMOJEHO	TARA_SAMEA2622823_MAG-scaffold_1053
																																					TARA_SAMEA2622823_METAG_CFMOJEHO	TARA_SAMEA2622823_MAG-scaffold_13042
																																					TARA_SAMEA2622823_METAG_CFMOJEHO	TARA_SAMEA2622823_MAG-scaffold_1358
																																					TARA_SAMEA2622823_METAG_CFMOJEHO	TARA_SAMEA2622823_MAG-scaffold_1417
																																					TARA_SAMEA2622823_METAG_CFMOJEHO	TARA_SAMEA2622823_MAG-scaffold_1495
																																					TARA_SAMEA2622823_METAG_CFMOJEHO	TARA_SAMEA2622823_MAG-scaffold_2269
																																					TARA_SAMEA2622823_METAG_CFMOJEHO	TARA_SAMEA2622823_MAG-scaffold_255
																																					TARA_SAMEA2622823_METAG_CFMOJEHO	TARA_SAMEA2622823_MAG-scaffold_34
																																					TARA_SAMEA2622823_METAG_CFMOJEHO	TARA_SAMEA2622823_MAG-scaffold_35470
																																					TARA_SAMEA2622823_METAG_CFMOJEHO	TARA_SAMEA2622823_MAG-scaffold_6259
																																					TARA_SAMEA2622823_METAG_CFMOJEHO	TARA_SAMEA2622823_MAG-scaffold_9364
																																					TARA_SAMEA2622823_METAG_GALCLHPH	TARA_SAMEA2622823_MAG-scaffold_109
																																					TARA_SAMEA2622823_METAG_GALCLHPH	TARA_SAMEA2622823_MAG-scaffold_12470
																																					TARA_SAMEA2622823_METAG_GALCLHPH	TARA_SAMEA2622823_MAG-scaffold_1569
																																					TARA_SAMEA2622823_METAG_GALCLHPH	TARA_SAMEA2622823_MAG-scaffold_164
																																					TARA_SAMEA2622823_METAG_GALCLHPH	TARA_SAMEA2622823_MAG-scaffold_1646
																																					TARA_SAMEA2622823_METAG_GALCLHPH	TARA_SAMEA2622823_MAG-scaffold_165
																																					TARA_SAMEA2622823_METAG_GALCLHPH	TARA_SAMEA2622823_MAG-scaffold_183
																																					TARA_SAMEA2622823_METAG_GALCLHPH	TARA_SAMEA2622823_MAG-scaffold_2709
																																					TARA_SAMEA2622823_METAG_GALCLHPH	TARA_SAMEA2622823_MAG-scaffold_27530
																																					TARA_SAMEA2622823_METAG_GALCLHPH	TARA_SAMEA2622823_MAG-scaffold_49574
																																					TARA_SAMEA2622823_METAG_GALCLHPH	TARA_SAMEA2622823_MAG-scaffold_5132
																																					TARA_SAMEA2622823_METAG_GALCLHPH	TARA_SAMEA2622823_MAG-scaffold_670
																																					TARA_SAMEA2622823_METAG_GALCLHPH	TARA_SAMEA2622823_MAG-scaffold_78207
																																					TARA_SAMEA2622823_METAG_GALCLHPH	TARA_SAMEA2622823_MAG-scaffold_82566
																																					TARA_SAMEA2622823_METAG_GALCLHPH	TARA_SAMEA2622823_MAG-scaffold_96184
																																					TARA_SAMEA2622823_METAG_IEILDKPM	TARA_SAMEA2622823_MAG-scaffold_88562
																																					TARA_SAMEA2622823_METAG_KBDJACKE	TARA_SAMEA2622823_MAG-scaffold_1281
																																					TARA_SAMEA2622823_METAG_KBDJACKE	TARA_SAMEA2622823_MAG-scaffold_17147
																																					TARA_SAMEA2622823_METAG_KBDJACKE	TARA_SAMEA2622823_MAG-scaffold_175
																																					TARA_SAMEA2622823_METAG_KBDJACKE	TARA_SAMEA2622823_MAG-scaffold_1948
																																					TARA_SAMEA2622823_METAG_KBDJACKE	TARA_SAMEA2622823_MAG-scaffold_27889
																																					TARA_SAMEA2622823_METAG_KBDJACKE	TARA_SAMEA2622823_MAG-scaffold_3378
																																					TARA_SAMEA2622823_METAG_KBDJACKE	TARA_SAMEA2622823_MAG-scaffold_37076
																																					TARA_SAMEA2622823_METAG_KBDJACKE	TARA_SAMEA2622823_MAG-scaffold_37531
																																					TARA_SAMEA2622823_METAG_KBDJACKE	TARA_SAMEA2622823_MAG-scaffold_4437
																																					TARA_SAMEA2622823_METAG_KBDJACKE	TARA_SAMEA2622823_MAG-scaffold_473
																																					TARA_SAMEA2622823_METAG_KBDJACKE	TARA_SAMEA2622823_MAG-scaffold_540
																																					TARA_SAMEA2622823_METAG_KBDJACKE	TARA_SAMEA2622823_MAG-scaffold_66
																																					TARA_SAMEA2622823_METAG_KBDJACKE	TARA_SAMEA2622823_MAG-scaffold_7931
																																					TARA_SAMEA2622823_METAG_KBDJACKE	TARA_SAMEA2622823_MAG-scaffold_82
																																					TARA_SAMEA2622837_METAG_AOCBMCKK	TARA_SAMEA2622837_MAG-scaffold_1986
																																					TARA_SAMEA2622837_METAG_AOCBMCKK	TARA_SAMEA2622837_MAG-scaffold_6297
																																					TARA_SAMEA2622837_METAG_BEOLKKCE	TARA_SAMEA2622837_MAG-scaffold_13328
																																					TARA_SAMEA2622837_METAG_BEOLKKCE	TARA_SAMEA2622837_MAG-scaffold_24072
																																					TARA_SAMEA2622837_METAG_BEOLKKCE	TARA_SAMEA2622837_MAG-scaffold_38956
																																					TARA_SAMEA2622837_METAG_BEOLKKCE	TARA_SAMEA2622837_MAG-scaffold_50789
																																					TARA_SAMEA2622837_METAG_DIBDDNCD	TARA_SAMEA2622837_MAG-scaffold_1471
																																					TARA_SAMEA2622837_METAG_DIBDDNCD	TARA_SAMEA2622837_MAG-scaffold_1713
																																					TARA_SAMEA2622837_METAG_DIBDDNCD	TARA_SAMEA2622837_MAG-scaffold_2090
																																					TARA_SAMEA2622837_METAG_DIBDDNCD	TARA_SAMEA2622837_MAG-scaffold_2879
																																					TARA_SAMEA2622837_METAG_DIBDDNCD	TARA_SAMEA2622837_MAG-scaffold_34022
																																					TARA_SAMEA2622837_METAG_DIBDDNCD	TARA_SAMEA2622837_MAG-scaffold_37290
																																					TARA_SAMEA2622837_METAG_DIBDDNCD	TARA_SAMEA2622837_MAG-scaffold_45107
																																					TARA_SAMEA2622837_METAG_DIBDDNCD	TARA_SAMEA2622837_MAG-scaffold_62
																																					TARA_SAMEA2622837_METAG_DIBDDNCD	TARA_SAMEA2622837_MAG-scaffold_7418
																																					TARA_SAMEA2622837_METAG_DIBDDNCD	TARA_SAMEA2622837_MAG-scaffold_876
																																					TARA_SAMEA2622837_METAG_DMBFDJMC	TARA_SAMEA2622837_MAG-scaffold_130
																																					TARA_SAMEA2622837_METAG_DMCHDHDD	TARA_SAMEA2622837_MAG-scaffold_10173
																																					TARA_SAMEA2622837_METAG_DMCHDHDD	TARA_SAMEA2622837_MAG-scaffold_11111
																																					TARA_SAMEA2622837_METAG_DMCHDHDD	TARA_SAMEA2622837_MAG-scaffold_149
																																					TARA_SAMEA2622837_METAG_DMCHDHDD	TARA_SAMEA2622837_MAG-scaffold_1621
																																					TARA_SAMEA2622837_METAG_DMCHDHDD	TARA_SAMEA2622837_MAG-scaffold_25614
																																					TARA_SAMEA2622837_METAG_DMCHDHDD	TARA_SAMEA2622837_MAG-scaffold_278
																																					TARA_SAMEA2622837_METAG_DMCHDHDD	TARA_SAMEA2622837_MAG-scaffold_452
																																					TARA_SAMEA2622837_METAG_DMCHDHDD	TARA_SAMEA2622837_MAG-scaffold_5199
																																					TARA_SAMEA2622837_METAG_DMCHDHDD	TARA_SAMEA2622837_MAG-scaffold_54338
																																					TARA_SAMEA2622837_METAG_DMCHDHDD	TARA_SAMEA2622837_MAG-scaffold_617
																																					TARA_SAMEA2622837_METAG_DMCHDHDD	TARA_SAMEA2622837_MAG-scaffold_7715
																																					TARA_SAMEA2622837_METAG_DMCHDHDD	TARA_SAMEA2622837_MAG-scaffold_871
																																					TARA_SAMEA2622837_METAG_EGIJALGM	TARA_SAMEA2622837_MAG-scaffold_1176
																																					TARA_SAMEA2622837_METAG_EGIJALGM	TARA_SAMEA2622837_MAG-scaffold_266
																																					TARA_SAMEA2622837_METAG_EGIJALGM	TARA_SAMEA2622837_MAG-scaffold_53
																																					TARA_SAMEA2622837_METAG_EGIJALGM	TARA_SAMEA2622837_MAG-scaffold_82
																																					TARA_SAMEA2622837_METAG_FLJJGFFL	TARA_SAMEA2622837_MAG-scaffold_104188
																																					TARA_SAMEA2622837_METAG_FLJJGFFL	TARA_SAMEA2622837_MAG-scaffold_176
																																					TARA_SAMEA2622837_METAG_FLJJGFFL	TARA_SAMEA2622837_MAG-scaffold_20350
																																					TARA_SAMEA2622837_METAG_FLJJGFFL	TARA_SAMEA2622837_MAG-scaffold_23732
																																					TARA_SAMEA2622837_METAG_FLJJGFFL	TARA_SAMEA2622837_MAG-scaffold_2821
																																					TARA_SAMEA2622837_METAG_FLJJGFFL	TARA_SAMEA2622837_MAG-scaffold_447
																																					TARA_SAMEA2622837_METAG_FLJJGFFL	TARA_SAMEA2622837_MAG-scaffold_583
																																					TARA_SAMEA2622837_METAG_FLJJGFFL	TARA_SAMEA2622837_MAG-scaffold_96319
																																					TARA_SAMEA2622837_METAG_FMHBHGAC	TARA_SAMEA2622837_MAG-scaffold_10069
																																					TARA_SAMEA2622837_METAG_FMHBHGAC	TARA_SAMEA2622837_MAG-scaffold_15318
																																					TARA_SAMEA2622837_METAG_FMHBHGAC	TARA_SAMEA2622837_MAG-scaffold_33239
																																					TARA_SAMEA2622837_METAG_FMHBHGAC	TARA_SAMEA2622837_MAG-scaffold_45247
																																					TARA_SAMEA2622837_METAG_FMHBHGAC	TARA_SAMEA2622837_MAG-scaffold_473
																																					TARA_SAMEA2622837_METAG_FMHBHGAC	TARA_SAMEA2622837_MAG-scaffold_726
																																					TARA_SAMEA2622837_METAG_FMHBHGAC	TARA_SAMEA2622837_MAG-scaffold_976
																																					TARA_SAMEA2622837_METAG_FMHBHGAC	TARA_SAMEA2622837_MAG-scaffold_98975
																																					TARA_SAMEA2622837_METAG_HLHPBMON	TARA_SAMEA2622837_MAG-scaffold_108443
																																					TARA_SAMEA2622837_METAG_HLHPBMON	TARA_SAMEA2622837_MAG-scaffold_1210
																																					TARA_SAMEA2622837_METAG_HLHPBMON	TARA_SAMEA2622837_MAG-scaffold_136
																																					TARA_SAMEA2622837_METAG_HLHPBMON	TARA_SAMEA2622837_MAG-scaffold_15259
																																					TARA_SAMEA2622837_METAG_HLHPBMON	TARA_SAMEA2622837_MAG-scaffold_18426
																																					TARA_SAMEA2622837_METAG_HLHPBMON	TARA_SAMEA2622837_MAG-scaffold_23139
																																					TARA_SAMEA2622837_METAG_HLHPBMON	TARA_SAMEA2622837_MAG-scaffold_26031
																																					TARA_SAMEA2622837_METAG_HLHPBMON	TARA_SAMEA2622837_MAG-scaffold_2743
																																					TARA_SAMEA2622837_METAG_HLHPBMON	TARA_SAMEA2622837_MAG-scaffold_3058
																																					TARA_SAMEA2622837_METAG_HLHPBMON	TARA_SAMEA2622837_MAG-scaffold_3129
																																					TARA_SAMEA2622837_METAG_HLHPBMON	TARA_SAMEA2622837_MAG-scaffold_3357
																																					TARA_SAMEA2622837_METAG_HLHPBMON	TARA_SAMEA2622837_MAG-scaffold_4234
																																					TARA_SAMEA2622837_METAG_HLHPBMON	TARA_SAMEA2622837_MAG-scaffold_464
																																					TARA_SAMEA2622837_METAG_HLHPBMON	TARA_SAMEA2622837_MAG-scaffold_4687
																																					TARA_SAMEA2622837_METAG_HLHPBMON	TARA_SAMEA2622837_MAG-scaffold_6799
																																					TARA_SAMEA2622837_METAG_HLHPBMON	TARA_SAMEA2622837_MAG-scaffold_756
																																					TARA_SAMEA2622837_METAG_IKHPFKLM	TARA_SAMEA2622837_MAG-scaffold_105
																																					TARA_SAMEA2622837_METAG_IKHPFKLM	TARA_SAMEA2622837_MAG-scaffold_28402
																																					TARA_SAMEA2622837_METAG_IKHPFKLM	TARA_SAMEA2622837_MAG-scaffold_312
																																					TARA_SAMEA2622837_METAG_IKHPFKLM	TARA_SAMEA2622837_MAG-scaffold_956
																																					TARA_SAMEA2622837_METAG_JKPGOPEF	TARA_SAMEA2622837_MAG-scaffold_1009
																																					TARA_SAMEA2622837_METAG_JKPGOPEF	TARA_SAMEA2622837_MAG-scaffold_1095
																																					TARA_SAMEA2622837_METAG_JKPGOPEF	TARA_SAMEA2622837_MAG-scaffold_11053
																																					TARA_SAMEA2622837_METAG_JKPGOPEF	TARA_SAMEA2622837_MAG-scaffold_1231
																																					TARA_SAMEA2622837_METAG_JKPGOPEF	TARA_SAMEA2622837_MAG-scaffold_1411
																																					TARA_SAMEA2622837_METAG_JKPGOPEF	TARA_SAMEA2622837_MAG-scaffold_1422
																																					TARA_SAMEA2622837_METAG_JKPGOPEF	TARA_SAMEA2622837_MAG-scaffold_15195
																																					TARA_SAMEA2622837_METAG_JKPGOPEF	TARA_SAMEA2622837_MAG-scaffold_15434
																																					TARA_SAMEA2622837_METAG_JKPGOPEF	TARA_SAMEA2622837_MAG-scaffold_16796
																																					TARA_SAMEA2622837_METAG_JKPGOPEF	TARA_SAMEA2622837_MAG-scaffold_168
																																					TARA_SAMEA2622837_METAG_JKPGOPEF	TARA_SAMEA2622837_MAG-scaffold_16867
																																					TARA_SAMEA2622837_METAG_JKPGOPEF	TARA_SAMEA2622837_MAG-scaffold_172
																																					TARA_SAMEA2622837_METAG_JKPGOPEF	TARA_SAMEA2622837_MAG-scaffold_188
																																					TARA_SAMEA2622837_METAG_JKPGOPEF	TARA_SAMEA2622837_MAG-scaffold_23205
																																					TARA_SAMEA2622837_METAG_JKPGOPEF	TARA_SAMEA2622837_MAG-scaffold_25132
																																					TARA_SAMEA2622837_METAG_JKPGOPEF	TARA_SAMEA2622837_MAG-scaffold_255
																																					TARA_SAMEA2622837_METAG_JKPGOPEF	TARA_SAMEA2622837_MAG-scaffold_32938
																																					TARA_SAMEA2622837_METAG_JKPGOPEF	TARA_SAMEA2622837_MAG-scaffold_33504
																																					TARA_SAMEA2622837_METAG_JKPGOPEF	TARA_SAMEA2622837_MAG-scaffold_342
																																					TARA_SAMEA2622837_METAG_JKPGOPEF	TARA_SAMEA2622837_MAG-scaffold_35263
																																					TARA_SAMEA2622837_METAG_JKPGOPEF	TARA_SAMEA2622837_MAG-scaffold_364
																																					TARA_SAMEA2622837_METAG_JKPGOPEF	TARA_SAMEA2622837_MAG-scaffold_39926
																																					TARA_SAMEA2622837_METAG_JKPGOPEF	TARA_SAMEA2622837_MAG-scaffold_5948
																																					TARA_SAMEA2622837_METAG_JKPGOPEF	TARA_SAMEA2622837_MAG-scaffold_70
																																					TARA_SAMEA2622837_METAG_JKPGOPEF	TARA_SAMEA2622837_MAG-scaffold_7062
																																					TARA_SAMEA2622837_METAG_JKPGOPEF	TARA_SAMEA2622837_MAG-scaffold_73939
																																					TARA_SAMEA2622837_METAG_JKPGOPEF	TARA_SAMEA2622837_MAG-scaffold_83
																																					TARA_SAMEA2622837_METAG_JKPGOPEF	TARA_SAMEA2622837_MAG-scaffold_94
																																					TARA_SAMEA2622837_METAG_JKPGOPEF	TARA_SAMEA2622837_MAG-scaffold_974
																																					TARA_SAMEA2622837_METAG_JMIFJPDO	TARA_SAMEA2622837_MAG-scaffold_1054
																																					TARA_SAMEA2622837_METAG_JMIFJPDO	TARA_SAMEA2622837_MAG-scaffold_12932
																																					TARA_SAMEA2622837_METAG_JMIFJPDO	TARA_SAMEA2622837_MAG-scaffold_1377
																																					TARA_SAMEA2622837_METAG_JMIFJPDO	TARA_SAMEA2622837_MAG-scaffold_1457
																																					TARA_SAMEA2622837_METAG_JMIFJPDO	TARA_SAMEA2622837_MAG-scaffold_1478
																																					TARA_SAMEA2622837_METAG_JMIFJPDO	TARA_SAMEA2622837_MAG-scaffold_15283
																																					TARA_SAMEA2622837_METAG_JMIFJPDO	TARA_SAMEA2622837_MAG-scaffold_1759
																																					TARA_SAMEA2622837_METAG_JMIFJPDO	TARA_SAMEA2622837_MAG-scaffold_1770
																																					TARA_SAMEA2622837_METAG_JMIFJPDO	TARA_SAMEA2622837_MAG-scaffold_2241
																																					TARA_SAMEA2622837_METAG_JMIFJPDO	TARA_SAMEA2622837_MAG-scaffold_2845
																																					TARA_SAMEA2622837_METAG_JMIFJPDO	TARA_SAMEA2622837_MAG-scaffold_313
																																					TARA_SAMEA2622837_METAG_JMIFJPDO	TARA_SAMEA2622837_MAG-scaffold_372
																																					TARA_SAMEA2622837_METAG_JMIFJPDO	TARA_SAMEA2622837_MAG-scaffold_5387
																																					TARA_SAMEA2622837_METAG_JMIFJPDO	TARA_SAMEA2622837_MAG-scaffold_56
																																					TARA_SAMEA2622837_METAG_JMIFJPDO	TARA_SAMEA2622837_MAG-scaffold_606
																																					TARA_SAMEA2622837_METAG_JMIFJPDO	TARA_SAMEA2622837_MAG-scaffold_650
																																					TARA_SAMEA2622837_METAG_JMIFJPDO	TARA_SAMEA2622837_MAG-scaffold_6882
																																					TARA_SAMEA2622837_METAG_JMIFJPDO	TARA_SAMEA2622837_MAG-scaffold_74
																																					TARA_SAMEA2622837_METAG_JMIFJPDO	TARA_SAMEA2622837_MAG-scaffold_8780
																																					TARA_SAMEA2622837_METAG_JMIFJPDO	TARA_SAMEA2622837_MAG-scaffold_9903
																																					TARA_SAMEA2622837_METAG_LGNHAJJH	TARA_SAMEA2622837_MAG-scaffold_11459
																																					TARA_SAMEA2622837_METAG_LGNHAJJH	TARA_SAMEA2622837_MAG-scaffold_28421
																																					TARA_SAMEA2622837_METAG_LGNHAJJH	TARA_SAMEA2622837_MAG-scaffold_404
																																					TARA_SAMEA2622837_METAG_LGNHAJJH	TARA_SAMEA2622837_MAG-scaffold_49383
																																					TARA_SAMEA2622837_METAG_MANGALKA	TARA_SAMEA2622837_MAG-scaffold_29993
																																					TARA_SAMEA2622837_METAG_MANGALKA	TARA_SAMEA2622837_MAG-scaffold_7706
																																					TARA_SAMEA2622837_METAG_MANGALKA	TARA_SAMEA2622837_MAG-scaffold_809
																																					TARA_SAMEA2622837_METAG_NKJHAEDL	TARA_SAMEA2622837_MAG-scaffold_13545
																																					TARA_SAMEA2622837_METAG_NKJHAEDL	TARA_SAMEA2622837_MAG-scaffold_444
																																					TARA_SAMEA2622837_METAG_PAODPMMI	TARA_SAMEA2622837_MAG-scaffold_111949
																																					TARA_SAMEA2622837_METAG_PAODPMMI	TARA_SAMEA2622837_MAG-scaffold_113501
																																					TARA_SAMEA2622837_METAG_PAODPMMI	TARA_SAMEA2622837_MAG-scaffold_1216
																																					TARA_SAMEA2622837_METAG_PHBMICNI	TARA_SAMEA2622837_MAG-scaffold_1334
																																					TARA_SAMEA2622837_METAG_PHBMICNI	TARA_SAMEA2622837_MAG-scaffold_2113
																																					TARA_SAMEA2622837_METAG_PHBMICNI	TARA_SAMEA2622837_MAG-scaffold_22563
																																					TARA_SAMEA2622837_METAG_PHBMICNI	TARA_SAMEA2622837_MAG-scaffold_258
																																					TARA_SAMEA2622837_METAG_PHBMICNI	TARA_SAMEA2622837_MAG-scaffold_3516
																																					TARA_SAMEA2622837_METAG_PHBMICNI	TARA_SAMEA2622837_MAG-scaffold_420
																																					TARA_SAMEA2622837_METAG_PHBMICNI	TARA_SAMEA2622837_MAG-scaffold_426
																																					TARA_SAMEA2622837_METAG_PHBMICNI	TARA_SAMEA2622837_MAG-scaffold_46609
																																					TARA_SAMEA2622837_METAG_PHBMICNI	TARA_SAMEA2622837_MAG-scaffold_623
																																					TARA_SAMEA2622837_METAG_PHBMICNI	TARA_SAMEA2622837_MAG-scaffold_631
																																					TARA_SAMEA2622837_METAG_PHBMICNI	TARA_SAMEA2622837_MAG-scaffold_7313
																																					TARA_SAMEA2622837_METAG_PPDOBEOP	TARA_SAMEA2622837_MAG-scaffold_1545
																																					TARA_SAMEA2622837_METAG_PPDOBEOP	TARA_SAMEA2622837_MAG-scaffold_3976
																																					TARA_SAMEA2622841_METAG_BJPLAEIC	TARA_SAMEA2622841_MAG-scaffold_14652
																																					TARA_SAMEA2622842_METAG_DHEHIIGA	TARA_SAMEA2622842_MAG-scaffold_183
																																					TARA_SAMEA2622842_METAG_ELOJNHCG	TARA_SAMEA2622842_MAG-scaffold_12
																																					TARA_SAMEA2622842_METAG_ELOJNHCG	TARA_SAMEA2622842_MAG-scaffold_15
																																					TARA_SAMEA2622842_METAG_ELOJNHCG	TARA_SAMEA2622842_MAG-scaffold_18
																																					TARA_SAMEA2622842_METAG_ELOJNHCG	TARA_SAMEA2622842_MAG-scaffold_1892
																																					TARA_SAMEA2622842_METAG_ELOJNHCG	TARA_SAMEA2622842_MAG-scaffold_2
																																					TARA_SAMEA2622842_METAG_ELOJNHCG	TARA_SAMEA2622842_MAG-scaffold_2592
																																					TARA_SAMEA2622842_METAG_ELOJNHCG	TARA_SAMEA2622842_MAG-scaffold_2766
																																					TARA_SAMEA2622842_METAG_ELOJNHCG	TARA_SAMEA2622842_MAG-scaffold_3
																																					TARA_SAMEA2622842_METAG_ELOJNHCG	TARA_SAMEA2622842_MAG-scaffold_31417
																																					TARA_SAMEA2622842_METAG_ELOJNHCG	TARA_SAMEA2622842_MAG-scaffold_3181
																																					TARA_SAMEA2622842_METAG_ELOJNHCG	TARA_SAMEA2622842_MAG-scaffold_340
																																					TARA_SAMEA2622842_METAG_ELOJNHCG	TARA_SAMEA2622842_MAG-scaffold_4280
																																					TARA_SAMEA2622842_METAG_ELOJNHCG	TARA_SAMEA2622842_MAG-scaffold_488
																																					TARA_SAMEA2622842_METAG_ELOJNHCG	TARA_SAMEA2622842_MAG-scaffold_576
																																					TARA_SAMEA2622842_METAG_ELOJNHCG	TARA_SAMEA2622842_MAG-scaffold_6
																																					TARA_SAMEA2622842_METAG_ELOJNHCG	TARA_SAMEA2622842_MAG-scaffold_6346
																																					TARA_SAMEA2622842_METAG_ELOJNHCG	TARA_SAMEA2622842_MAG-scaffold_6757
																																					TARA_SAMEA2622842_METAG_ELOJNHCG	TARA_SAMEA2622842_MAG-scaffold_7239
																																					TARA_SAMEA2622842_METAG_ELOJNHCG	TARA_SAMEA2622842_MAG-scaffold_7552
																																					TARA_SAMEA2622842_METAG_ELOJNHCG	TARA_SAMEA2622842_MAG-scaffold_7560
																																					TARA_SAMEA2622842_METAG_ELOJNHCG	TARA_SAMEA2622842_MAG-scaffold_798
																																					TARA_SAMEA2622842_METAG_ELOJNHCG	TARA_SAMEA2622842_MAG-scaffold_9715
																																					TARA_SAMEA2622842_METAG_GAJPJMFL	TARA_SAMEA2622842_MAG-scaffold_5827
																																					TARA_SAMEA2622843_METAG_HAMAJGDK	TARA_SAMEA2622843_MAG-scaffold_3599
																																					TARA_SAMEA2622843_METAG_HDGILNGE	TARA_SAMEA2622843_MAG-scaffold_106
																																					TARA_SAMEA2622843_METAG_HDGILNGE	TARA_SAMEA2622843_MAG-scaffold_107
																																					TARA_SAMEA2622843_METAG_HDGILNGE	TARA_SAMEA2622843_MAG-scaffold_1370
																																					TARA_SAMEA2622843_METAG_HDGILNGE	TARA_SAMEA2622843_MAG-scaffold_198
																																					TARA_SAMEA2622843_METAG_HDGILNGE	TARA_SAMEA2622843_MAG-scaffold_20
																																					TARA_SAMEA2622843_METAG_HDGILNGE	TARA_SAMEA2622843_MAG-scaffold_24064
																																					TARA_SAMEA2622843_METAG_HDGILNGE	TARA_SAMEA2622843_MAG-scaffold_28077
																																					TARA_SAMEA2622843_METAG_HDGILNGE	TARA_SAMEA2622843_MAG-scaffold_43301
																																					TARA_SAMEA2622852_METAG_GODPGMHP	TARA_SAMEA2622852_MAG-scaffold_1701
																																					TARA_SAMEA2622901_METAG_NNLDCDAA	TARA_SAMEA2622901_MAG-scaffold_11103
																																					TARA_SAMEA2622901_METAG_NNLDCDAA	TARA_SAMEA2622901_MAG-scaffold_232
																																					TARA_SAMEA2622901_METAG_NNLDCDAA	TARA_SAMEA2622901_MAG-scaffold_6834
																																					TARA_SAMEA2622901_METAG_NNLDCDAA	TARA_SAMEA2622901_MAG-scaffold_86631
																																					TARA_SAMEA2622923_METAG_ACHMAPPN	TARA_SAMEA2622923_MAG-scaffold_357
																																					TARA_SAMEA2623079_METAG_DAGBKOGK	TARA_SAMEA2623079_MAG-scaffold_10957
																																					TARA_SAMEA2623079_METAG_DAGBKOGK	TARA_SAMEA2623079_MAG-scaffold_12612
																																					TARA_SAMEA2623079_METAG_DAGBKOGK	TARA_SAMEA2623079_MAG-scaffold_17
																																					TARA_SAMEA2623079_METAG_DAGBKOGK	TARA_SAMEA2623079_MAG-scaffold_185
																																					TARA_SAMEA2623079_METAG_DAGBKOGK	TARA_SAMEA2623079_MAG-scaffold_33
																																					TARA_SAMEA2623079_METAG_DAGBKOGK	TARA_SAMEA2623079_MAG-scaffold_3811
																																					TARA_SAMEA2623079_METAG_DAGBKOGK	TARA_SAMEA2623079_MAG-scaffold_47381
																																					TARA_SAMEA2623079_METAG_DAGBKOGK	TARA_SAMEA2623079_MAG-scaffold_50678
																																					TARA_SAMEA2623079_METAG_DAGBKOGK	TARA_SAMEA2623079_MAG-scaffold_63652
																																					TARA_SAMEA2623079_METAG_DAGBKOGK	TARA_SAMEA2623079_MAG-scaffold_8531
																																					TARA_SAMEA2623079_METAG_KJALDNFC	TARA_SAMEA2623079_MAG-scaffold_3836
																																					TARA_SAMEA2623079_METAG_KJALDNFC	TARA_SAMEA2623079_MAG-scaffold_51295
																																					TARA_SAMEA2623079_METAG_KJALDNFC	TARA_SAMEA2623079_MAG-scaffold_96
																																					TARA_SAMEA2623116_METAG_MCLFJCFB	TARA_SAMEA2623116_MAG-scaffold_1353
																																					TARA_SAMEA2623116_METAG_MCLFJCFB	TARA_SAMEA2623116_MAG-scaffold_1825
																																					TARA_SAMEA2623116_METAG_MCLFJCFB	TARA_SAMEA2623116_MAG-scaffold_18273
																																					TARA_SAMEA2623116_METAG_MCLFJCFB	TARA_SAMEA2623116_MAG-scaffold_186731
																																					TARA_SAMEA2623116_METAG_MCLFJCFB	TARA_SAMEA2623116_MAG-scaffold_1948
																																					TARA_SAMEA2623116_METAG_MCLFJCFB	TARA_SAMEA2623116_MAG-scaffold_28584
																																					TARA_SAMEA2623116_METAG_MCLFJCFB	TARA_SAMEA2623116_MAG-scaffold_36026
																																					TARA_SAMEA2623116_METAG_MCLFJCFB	TARA_SAMEA2623116_MAG-scaffold_42290
																																					TARA_SAMEA2623116_METAG_MCLFJCFB	TARA_SAMEA2623116_MAG-scaffold_44127
																																					TARA_SAMEA2623116_METAG_MCLFJCFB	TARA_SAMEA2623116_MAG-scaffold_6
																																					TARA_SAMEA2623116_METAG_MCLFJCFB	TARA_SAMEA2623116_MAG-scaffold_6065
																																					TARA_SAMEA2623116_METAG_MCLFJCFB	TARA_SAMEA2623116_MAG-scaffold_6245
																																					TARA_SAMEA2623116_METAG_MCLFJCFB	TARA_SAMEA2623116_MAG-scaffold_6865
																																					TARA_SAMEA2623116_METAG_MCLFJCFB	TARA_SAMEA2623116_MAG-scaffold_69955
																																					TARA_SAMEA2623155_METAG_NCIMLOCE	TARA_SAMEA2623155_MAG-scaffold_1035
																																					TARA_SAMEA2623314_METAG_BEAHLGLB	TARA_SAMEA2623314_MAG-scaffold_1033
																																					TARA_SAMEA2623314_METAG_BEAHLGLB	TARA_SAMEA2623314_MAG-scaffold_1255
																																					TARA_SAMEA2623314_METAG_BEAHLGLB	TARA_SAMEA2623314_MAG-scaffold_1695
																																					TARA_SAMEA2623314_METAG_BEAHLGLB	TARA_SAMEA2623314_MAG-scaffold_1768
																																					TARA_SAMEA2623314_METAG_BEAHLGLB	TARA_SAMEA2623314_MAG-scaffold_178
																																					TARA_SAMEA2623314_METAG_BEAHLGLB	TARA_SAMEA2623314_MAG-scaffold_19772
																																					TARA_SAMEA2623314_METAG_BEAHLGLB	TARA_SAMEA2623314_MAG-scaffold_2467
																																					TARA_SAMEA2623314_METAG_BEAHLGLB	TARA_SAMEA2623314_MAG-scaffold_262
																																					TARA_SAMEA2623314_METAG_BEAHLGLB	TARA_SAMEA2623314_MAG-scaffold_2848
																																					TARA_SAMEA2623314_METAG_BEAHLGLB	TARA_SAMEA2623314_MAG-scaffold_2959
																																					TARA_SAMEA2623314_METAG_BEAHLGLB	TARA_SAMEA2623314_MAG-scaffold_3
																																					TARA_SAMEA2623314_METAG_BEAHLGLB	TARA_SAMEA2623314_MAG-scaffold_366
																																					TARA_SAMEA2623314_METAG_BEAHLGLB	TARA_SAMEA2623314_MAG-scaffold_3678
																																					TARA_SAMEA2623314_METAG_BEAHLGLB	TARA_SAMEA2623314_MAG-scaffold_4336
																																					TARA_SAMEA2623314_METAG_BEAHLGLB	TARA_SAMEA2623314_MAG-scaffold_479
																																					TARA_SAMEA2623314_METAG_BEAHLGLB	TARA_SAMEA2623314_MAG-scaffold_5252
																																					TARA_SAMEA2623314_METAG_BEAHLGLB	TARA_SAMEA2623314_MAG-scaffold_543
																																					TARA_SAMEA2623314_METAG_BEAHLGLB	TARA_SAMEA2623314_MAG-scaffold_58
																																					TARA_SAMEA2623314_METAG_BEAHLGLB	TARA_SAMEA2623314_MAG-scaffold_64
																																					TARA_SAMEA2623314_METAG_BEAHLGLB	TARA_SAMEA2623314_MAG-scaffold_645
																																					TARA_SAMEA2623314_METAG_BEAHLGLB	TARA_SAMEA2623314_MAG-scaffold_7196
																																					TARA_SAMEA2623314_METAG_BEAHLGLB	TARA_SAMEA2623314_MAG-scaffold_7718
																																					TARA_SAMEA2623314_METAG_BEAHLGLB	TARA_SAMEA2623314_MAG-scaffold_792
																																					TARA_SAMEA2623314_METAG_BEAHLGLB	TARA_SAMEA2623314_MAG-scaffold_8618
																																					TARA_SAMEA2623314_METAG_BEAHLGLB	TARA_SAMEA2623314_MAG-scaffold_8725
																																					TARA_SAMEA2623314_METAG_BEAHLGLB	TARA_SAMEA2623314_MAG-scaffold_95
																																					TARA_SAMEA2623350_METAG_NNMKAPNI	TARA_SAMEA2623350_MAG-scaffold_30
																																					TARA_SAMEA2623350_METAG_NNMKAPNI	TARA_SAMEA2623350_MAG-scaffold_37
																																					TARA_SAMEA2623350_METAG_NNMKAPNI	TARA_SAMEA2623350_MAG-scaffold_89
																																					TARA_SAMEA2623390_METAG_IFCMLOCO	TARA_SAMEA2623390_MAG-scaffold_1
																																					TARA_SAMEA2623390_METAG_IFCMLOCO	TARA_SAMEA2623390_MAG-scaffold_2327
																																					TARA_SAMEA2623390_METAG_IFCMLOCO	TARA_SAMEA2623390_MAG-scaffold_29
																																					TARA_SAMEA2623390_METAG_IFCMLOCO	TARA_SAMEA2623390_MAG-scaffold_29665
																																					TARA_SAMEA2623390_METAG_IFCMLOCO	TARA_SAMEA2623390_MAG-scaffold_322
																																					TARA_SAMEA2623390_METAG_IFCMLOCO	TARA_SAMEA2623390_MAG-scaffold_3581
																																					TARA_SAMEA2623390_METAG_IFCMLOCO	TARA_SAMEA2623390_MAG-scaffold_416
																																					TARA_SAMEA2623390_METAG_IFCMLOCO	TARA_SAMEA2623390_MAG-scaffold_5
																																					TARA_SAMEA2623390_METAG_IFCMLOCO	TARA_SAMEA2623390_MAG-scaffold_6
																																					TARA_SAMEA2623403_METAG_NKDDHBPN	TARA_SAMEA2623403_MAG-scaffold_2149
																																					TARA_SAMEA2623403_METAG_NKDDHBPN	TARA_SAMEA2623403_MAG-scaffold_408
																																					TARA_SAMEA2623446_METAG_KFGDJNOD	TARA_SAMEA2623446_MAG-scaffold_11
																																					TARA_SAMEA2623446_METAG_KFGDJNOD	TARA_SAMEA2623446_MAG-scaffold_139
																																					TARA_SAMEA2623446_METAG_KFGDJNOD	TARA_SAMEA2623446_MAG-scaffold_157
																																					TARA_SAMEA2623446_METAG_KFGDJNOD	TARA_SAMEA2623446_MAG-scaffold_22498
																																					TARA_SAMEA2623446_METAG_KFGDJNOD	TARA_SAMEA2623446_MAG-scaffold_37
																																					TARA_SAMEA2623446_METAG_KFGDJNOD	TARA_SAMEA2623446_MAG-scaffold_81
																																					TARA_SAMEA2623463_METAG_KOBBDBJG	TARA_SAMEA2623463_MAG-scaffold_158
																																					TARA_SAMEA2623463_METAG_KOBBDBJG	TARA_SAMEA2623463_MAG-scaffold_5943
																																					TARA_SAMEA2623463_METAG_KOBBDBJG	TARA_SAMEA2623463_MAG-scaffold_653
																																					TARA_SAMEA2623463_METAG_KOBBDBJG	TARA_SAMEA2623463_MAG-scaffold_686
																																					TARA_SAMEA2623463_METAG_KOBBDBJG	TARA_SAMEA2623463_MAG-scaffold_90
																																					TARA_SAMEA2623649_METAG_JMAILDDC	TARA_SAMEA2623649_MAG-scaffold_186
																																					TARA_SAMEA2623649_METAG_JMAILDDC	TARA_SAMEA2623649_MAG-scaffold_36
																																					TARA_SAMEA2623649_METAG_JMAILDDC	TARA_SAMEA2623649_MAG-scaffold_5795
																																					TARA_SAMEA2623649_METAG_JMAILDDC	TARA_SAMEA2623649_MAG-scaffold_94
																																					TARA_SAMEA2623868_METAG_FIADHPBB	TARA_SAMEA2623868_MAG-scaffold_10078
																																					TARA_SAMEA2623868_METAG_FIADHPBB	TARA_SAMEA2623868_MAG-scaffold_119289
																																					TARA_SAMEA2623868_METAG_FIADHPBB	TARA_SAMEA2623868_MAG-scaffold_188336
																																					TARA_SAMEA2623868_METAG_FIADHPBB	TARA_SAMEA2623868_MAG-scaffold_216330
																																					TARA_SAMEA2623868_METAG_FIADHPBB	TARA_SAMEA2623868_MAG-scaffold_2939
																																					TARA_SAMEA2623868_METAG_FIADHPBB	TARA_SAMEA2623868_MAG-scaffold_3604
																																					TARA_SAMEA2623868_METAG_FIADHPBB	TARA_SAMEA2623868_MAG-scaffold_40413
																																					TARA_SAMEA2623868_METAG_FIADHPBB	TARA_SAMEA2623868_MAG-scaffold_4209
																																					TARA_SAMEA2623868_METAG_FIADHPBB	TARA_SAMEA2623868_MAG-scaffold_56
																																					TARA_SAMEA2623868_METAG_FIADHPBB	TARA_SAMEA2623868_MAG-scaffold_58980
																																					TARA_SAMEA2623868_METAG_FIADHPBB	TARA_SAMEA2623868_MAG-scaffold_59249
																																					TARA_SAMEA2623868_METAG_FIADHPBB	TARA_SAMEA2623868_MAG-scaffold_65729
																																					TARA_SAMEA2623868_METAG_FIADHPBB	TARA_SAMEA2623868_MAG-scaffold_84760
																																					TARA_SAMEA2623868_METAG_HLGJKMJJ	TARA_SAMEA2623868_MAG-scaffold_1
																																					TARA_SAMEA2623868_METAG_HLGJKMJJ	TARA_SAMEA2623868_MAG-scaffold_158
																																					TARA_SAMEA2623868_METAG_HLGJKMJJ	TARA_SAMEA2623868_MAG-scaffold_2
																																					TARA_SAMEA2623868_METAG_HLGJKMJJ	TARA_SAMEA2623868_MAG-scaffold_2036
																																					TARA_SAMEA2623868_METAG_HLGJKMJJ	TARA_SAMEA2623868_MAG-scaffold_209
																																					TARA_SAMEA2623868_METAG_HLGJKMJJ	TARA_SAMEA2623868_MAG-scaffold_214
																																					TARA_SAMEA2623868_METAG_HLGJKMJJ	TARA_SAMEA2623868_MAG-scaffold_217
																																					TARA_SAMEA2623868_METAG_HLGJKMJJ	TARA_SAMEA2623868_MAG-scaffold_226
																																					TARA_SAMEA2623868_METAG_HLGJKMJJ	TARA_SAMEA2623868_MAG-scaffold_25
																																					TARA_SAMEA2623868_METAG_HLGJKMJJ	TARA_SAMEA2623868_MAG-scaffold_270
																																					TARA_SAMEA2623868_METAG_HLGJKMJJ	TARA_SAMEA2623868_MAG-scaffold_294
																																					TARA_SAMEA2623868_METAG_HLGJKMJJ	TARA_SAMEA2623868_MAG-scaffold_3
																																					TARA_SAMEA2623868_METAG_HLGJKMJJ	TARA_SAMEA2623868_MAG-scaffold_328
																																					TARA_SAMEA2623868_METAG_HLGJKMJJ	TARA_SAMEA2623868_MAG-scaffold_3706
																																					TARA_SAMEA2623868_METAG_HLGJKMJJ	TARA_SAMEA2623868_MAG-scaffold_4
																																					TARA_SAMEA2623868_METAG_HLGJKMJJ	TARA_SAMEA2623868_MAG-scaffold_4152
																																					TARA_SAMEA2623868_METAG_HLGJKMJJ	TARA_SAMEA2623868_MAG-scaffold_50
																																					TARA_SAMEA2623868_METAG_HLGJKMJJ	TARA_SAMEA2623868_MAG-scaffold_515
																																					TARA_SAMEA2623868_METAG_HLGJKMJJ	TARA_SAMEA2623868_MAG-scaffold_64
																																					TARA_SAMEA2623868_METAG_HLGJKMJJ	TARA_SAMEA2623868_MAG-scaffold_661
																																					TARA_SAMEA2623868_METAG_HLGJKMJJ	TARA_SAMEA2623868_MAG-scaffold_7818
																																					TARA_SAMEA2623868_METAG_HLGJKMJJ	TARA_SAMEA2623868_MAG-scaffold_92
																																					TARA_SAMEA2623868_METAG_HLGJKMJJ	TARA_SAMEA2623868_MAG-scaffold_9368
																																					TARA_SAMEA4396489_METAG_DJIFJGEM	TARA_SAMEA4396489_MAG-scaffold_11608
																																					TARA_SAMEA4396489_METAG_DJIFJGEM	TARA_SAMEA4396489_MAG-scaffold_3682
																																					TARA_SAMEA4396489_METAG_MGODDFLG	TARA_SAMEA4396489_MAG-scaffold_5382
																																					TARA_SAMEA4396489_METAG_OCBFFKCH	TARA_SAMEA4396489_MAG-scaffold_645
																																					TARA_SAMEA4396489_METAG_OFBBDPAO	TARA_SAMEA4396489_MAG-scaffold_10999
																																					TARA_SAMEA4396489_METAG_OFBBDPAO	TARA_SAMEA4396489_MAG-scaffold_13203
																																					TARA_SAMEA4396489_METAG_OFBBDPAO	TARA_SAMEA4396489_MAG-scaffold_14931
																																					TARA_SAMEA4396489_METAG_OFBBDPAO	TARA_SAMEA4396489_MAG-scaffold_17053
																																					TARA_SAMEA4396489_METAG_OFBBDPAO	TARA_SAMEA4396489_MAG-scaffold_35117
																																					TARA_SAMEA4396489_METAG_OFBBDPAO	TARA_SAMEA4396489_MAG-scaffold_36050
																																					TARA_SAMEA4396489_METAG_OFBBDPAO	TARA_SAMEA4396489_MAG-scaffold_5428
																																					TARA_SAMEA4396489_METAG_OFBBDPAO	TARA_SAMEA4396489_MAG-scaffold_7550
																																					TARA_SAMEA4396489_METAG_OFBBDPAO	TARA_SAMEA4396489_MAG-scaffold_9101
																																					TARA_SAMEA4396489_METAG_OFBBDPAO	TARA_SAMEA4396489_MAG-scaffold_9839
																																					TARA_SAMEA4396515_METAG_MAOJNANK	TARA_SAMEA4396515_MAG-scaffold_109
																																					TARA_SAMEA4396515_METAG_MAOJNANK	TARA_SAMEA4396515_MAG-scaffold_131
																																					TARA_SAMEA4396515_METAG_MAOJNANK	TARA_SAMEA4396515_MAG-scaffold_13474
																																					TARA_SAMEA4396515_METAG_MAOJNANK	TARA_SAMEA4396515_MAG-scaffold_1513
																																					TARA_SAMEA4396515_METAG_MAOJNANK	TARA_SAMEA4396515_MAG-scaffold_1933
																																					TARA_SAMEA4396515_METAG_MAOJNANK	TARA_SAMEA4396515_MAG-scaffold_2054
																																					TARA_SAMEA4396515_METAG_MAOJNANK	TARA_SAMEA4396515_MAG-scaffold_21021
																																					TARA_SAMEA4396515_METAG_MAOJNANK	TARA_SAMEA4396515_MAG-scaffold_2129
																																					TARA_SAMEA4396515_METAG_MAOJNANK	TARA_SAMEA4396515_MAG-scaffold_27725
																																					TARA_SAMEA4396515_METAG_MAOJNANK	TARA_SAMEA4396515_MAG-scaffold_302
																																					TARA_SAMEA4396515_METAG_MAOJNANK	TARA_SAMEA4396515_MAG-scaffold_4227
																																					TARA_SAMEA4396515_METAG_MAOJNANK	TARA_SAMEA4396515_MAG-scaffold_45348
																																					TARA_SAMEA4396515_METAG_MAOJNANK	TARA_SAMEA4396515_MAG-scaffold_5879
																																					TARA_SAMEA4396515_METAG_MAOJNANK	TARA_SAMEA4396515_MAG-scaffold_656
																																					TARA_SAMEA4396941_METAG_GBOJPBHF	TARA_SAMEA4396941_MAG-scaffold_273
																																					TARA_SAMEA4396941_METAG_GBOJPBHF	TARA_SAMEA4396941_MAG-scaffold_33295
																																					TARA_SAMEA4396941_METAG_GBOJPBHF	TARA_SAMEA4396941_MAG-scaffold_432
																																					TARA_SAMEA4396988_METAG_AIPHAFPD	TARA_SAMEA4396988_MAG-scaffold_18550
																																					TARA_SAMEA4396988_METAG_AIPHAFPD	TARA_SAMEA4396988_MAG-scaffold_3890
																																					TARA_SAMEA4396988_METAG_AIPHAFPD	TARA_SAMEA4396988_MAG-scaffold_891
																																					TARA_SAMEA4396988_METAG_JBGFAFFN	TARA_SAMEA4396988_MAG-scaffold_1391
																																					TARA_SAMEA4396988_METAG_JBGFAFFN	TARA_SAMEA4396988_MAG-scaffold_14148
																																					TARA_SAMEA4396988_METAG_JBGFAFFN	TARA_SAMEA4396988_MAG-scaffold_16529
																																					TARA_SAMEA4396988_METAG_JBGFAFFN	TARA_SAMEA4396988_MAG-scaffold_24539
																																					TARA_SAMEA4396988_METAG_JBGFAFFN	TARA_SAMEA4396988_MAG-scaffold_3842
																																					TARA_SAMEA4396988_METAG_JEDFGPEG	TARA_SAMEA4396988_MAG-scaffold_13799
																																					TARA_SAMEA4396988_METAG_JEDFGPEG	TARA_SAMEA4396988_MAG-scaffold_17993
																																					TARA_SAMEA4397004_METAG_JPDEEDJH	TARA_SAMEA4397004_MAG-scaffold_12382
																																					TARA_SAMEA4397004_METAG_JPDEEDJH	TARA_SAMEA4397004_MAG-scaffold_2170
																																					TARA_SAMEA4397004_METAG_JPDEEDJH	TARA_SAMEA4397004_MAG-scaffold_2287
																																					TARA_SAMEA4397004_METAG_JPDEEDJH	TARA_SAMEA4397004_MAG-scaffold_3768
																																					TARA_SAMEA4397004_METAG_JPDEEDJH	TARA_SAMEA4397004_MAG-scaffold_388
																																					TARA_SAMEA4397004_METAG_JPDEEDJH	TARA_SAMEA4397004_MAG-scaffold_5101
																																					TARA_SAMEA4397004_METAG_JPDEEDJH	TARA_SAMEA4397004_MAG-scaffold_69
																																					TARA_SAMEA4397004_METAG_JPDEEDJH	TARA_SAMEA4397004_MAG-scaffold_763
																																					TARA_SAMEA4397004_METAG_JPDEEDJH	TARA_SAMEA4397004_MAG-scaffold_7926
																																					TARA_SAMEA4397004_METAG_JPDEEDJH	TARA_SAMEA4397004_MAG-scaffold_91
																																					TARA_SAMEA4397023_METAG_CDAJJLGH	TARA_SAMEA4397023_MAG-scaffold_3029
																																					TARA_SAMEA4397023_METAG_CDAJJLGH	TARA_SAMEA4397023_MAG-scaffold_4344
																																					TARA_SAMEA4397051_METAG_OOEHBLAD	TARA_SAMEA4397051_MAG-scaffold_1059
																																					TARA_SAMEA4397051_METAG_OOEHBLAD	TARA_SAMEA4397051_MAG-scaffold_1145
																																					TARA_SAMEA4397051_METAG_OOEHBLAD	TARA_SAMEA4397051_MAG-scaffold_116
																																					TARA_SAMEA4397051_METAG_OOEHBLAD	TARA_SAMEA4397051_MAG-scaffold_1206
																																					TARA_SAMEA4397051_METAG_OOEHBLAD	TARA_SAMEA4397051_MAG-scaffold_1218
																																					TARA_SAMEA4397051_METAG_OOEHBLAD	TARA_SAMEA4397051_MAG-scaffold_1258
																																					TARA_SAMEA4397051_METAG_OOEHBLAD	TARA_SAMEA4397051_MAG-scaffold_1306
																																					TARA_SAMEA4397051_METAG_OOEHBLAD	TARA_SAMEA4397051_MAG-scaffold_1435
																																					TARA_SAMEA4397051_METAG_OOEHBLAD	TARA_SAMEA4397051_MAG-scaffold_153
																																					TARA_SAMEA4397051_METAG_OOEHBLAD	TARA_SAMEA4397051_MAG-scaffold_1583
																																					TARA_SAMEA4397051_METAG_OOEHBLAD	TARA_SAMEA4397051_MAG-scaffold_160
																																					TARA_SAMEA4397051_METAG_OOEHBLAD	TARA_SAMEA4397051_MAG-scaffold_167
																																					TARA_SAMEA4397051_METAG_OOEHBLAD	TARA_SAMEA4397051_MAG-scaffold_175
																																					TARA_SAMEA4397051_METAG_OOEHBLAD	TARA_SAMEA4397051_MAG-scaffold_1844
																																					TARA_SAMEA4397051_METAG_OOEHBLAD	TARA_SAMEA4397051_MAG-scaffold_220
																																					TARA_SAMEA4397051_METAG_OOEHBLAD	TARA_SAMEA4397051_MAG-scaffold_2211
																																					TARA_SAMEA4397051_METAG_OOEHBLAD	TARA_SAMEA4397051_MAG-scaffold_25148
																																					TARA_SAMEA4397051_METAG_OOEHBLAD	TARA_SAMEA4397051_MAG-scaffold_272
																																					TARA_SAMEA4397051_METAG_OOEHBLAD	TARA_SAMEA4397051_MAG-scaffold_279
																																					TARA_SAMEA4397051_METAG_OOEHBLAD	TARA_SAMEA4397051_MAG-scaffold_3067
																																					TARA_SAMEA4397051_METAG_OOEHBLAD	TARA_SAMEA4397051_MAG-scaffold_32790
																																					TARA_SAMEA4397051_METAG_OOEHBLAD	TARA_SAMEA4397051_MAG-scaffold_336
																																					TARA_SAMEA4397051_METAG_OOEHBLAD	TARA_SAMEA4397051_MAG-scaffold_348
																																					TARA_SAMEA4397051_METAG_OOEHBLAD	TARA_SAMEA4397051_MAG-scaffold_35480
																																					TARA_SAMEA4397051_METAG_OOEHBLAD	TARA_SAMEA4397051_MAG-scaffold_360
																																					TARA_SAMEA4397051_METAG_OOEHBLAD	TARA_SAMEA4397051_MAG-scaffold_379
																																					TARA_SAMEA4397051_METAG_OOEHBLAD	TARA_SAMEA4397051_MAG-scaffold_38306
																																					TARA_SAMEA4397051_METAG_OOEHBLAD	TARA_SAMEA4397051_MAG-scaffold_3971
																																					TARA_SAMEA4397051_METAG_OOEHBLAD	TARA_SAMEA4397051_MAG-scaffold_435
																																					TARA_SAMEA4397051_METAG_OOEHBLAD	TARA_SAMEA4397051_MAG-scaffold_522
																																					TARA_SAMEA4397051_METAG_OOEHBLAD	TARA_SAMEA4397051_MAG-scaffold_530
																																					TARA_SAMEA4397051_METAG_OOEHBLAD	TARA_SAMEA4397051_MAG-scaffold_644
																																					TARA_SAMEA4397051_METAG_OOEHBLAD	TARA_SAMEA4397051_MAG-scaffold_741
																																					TARA_SAMEA4397051_METAG_OOEHBLAD	TARA_SAMEA4397051_MAG-scaffold_761
																																					TARA_SAMEA4397051_METAG_OOEHBLAD	TARA_SAMEA4397051_MAG-scaffold_791
																																					TARA_SAMEA4397051_METAG_OOEHBLAD	TARA_SAMEA4397051_MAG-scaffold_842
																																					TARA_SAMEA4397051_METAG_OOEHBLAD	TARA_SAMEA4397051_MAG-scaffold_9334
																																					TARA_SAMEA4397051_METAG_OOEHBLAD	TARA_SAMEA4397051_MAG-scaffold_969
																																					TARA_SAMEA4397072_METAG_AOKLNJHN	TARA_SAMEA4397072_MAG-scaffold_11
																																					TARA_SAMEA4397072_METAG_AOKLNJHN	TARA_SAMEA4397072_MAG-scaffold_1185
																																					TARA_SAMEA4397072_METAG_AOKLNJHN	TARA_SAMEA4397072_MAG-scaffold_11957
																																					TARA_SAMEA4397072_METAG_AOKLNJHN	TARA_SAMEA4397072_MAG-scaffold_12049
																																					TARA_SAMEA4397072_METAG_AOKLNJHN	TARA_SAMEA4397072_MAG-scaffold_124
																																					TARA_SAMEA4397072_METAG_AOKLNJHN	TARA_SAMEA4397072_MAG-scaffold_140229
																																					TARA_SAMEA4397072_METAG_AOKLNJHN	TARA_SAMEA4397072_MAG-scaffold_142334
																																					TARA_SAMEA4397072_METAG_AOKLNJHN	TARA_SAMEA4397072_MAG-scaffold_143988
																																					TARA_SAMEA4397072_METAG_AOKLNJHN	TARA_SAMEA4397072_MAG-scaffold_14652
																																					TARA_SAMEA4397072_METAG_AOKLNJHN	TARA_SAMEA4397072_MAG-scaffold_15
																																					TARA_SAMEA4397072_METAG_AOKLNJHN	TARA_SAMEA4397072_MAG-scaffold_1560
																																					TARA_SAMEA4397072_METAG_AOKLNJHN	TARA_SAMEA4397072_MAG-scaffold_159071
																																					TARA_SAMEA4397072_METAG_AOKLNJHN	TARA_SAMEA4397072_MAG-scaffold_226667
																																					TARA_SAMEA4397072_METAG_AOKLNJHN	TARA_SAMEA4397072_MAG-scaffold_231
																																					TARA_SAMEA4397072_METAG_AOKLNJHN	TARA_SAMEA4397072_MAG-scaffold_23962
																																					TARA_SAMEA4397072_METAG_AOKLNJHN	TARA_SAMEA4397072_MAG-scaffold_24
																																					TARA_SAMEA4397072_METAG_AOKLNJHN	TARA_SAMEA4397072_MAG-scaffold_259740
																																					TARA_SAMEA4397072_METAG_AOKLNJHN	TARA_SAMEA4397072_MAG-scaffold_259786
																																					TARA_SAMEA4397072_METAG_AOKLNJHN	TARA_SAMEA4397072_MAG-scaffold_281
																																					TARA_SAMEA4397072_METAG_AOKLNJHN	TARA_SAMEA4397072_MAG-scaffold_290266
																																					TARA_SAMEA4397072_METAG_AOKLNJHN	TARA_SAMEA4397072_MAG-scaffold_3
																																					TARA_SAMEA4397072_METAG_AOKLNJHN	TARA_SAMEA4397072_MAG-scaffold_30959
																																					TARA_SAMEA4397072_METAG_AOKLNJHN	TARA_SAMEA4397072_MAG-scaffold_35
																																					TARA_SAMEA4397072_METAG_AOKLNJHN	TARA_SAMEA4397072_MAG-scaffold_3565
																																					TARA_SAMEA4397072_METAG_AOKLNJHN	TARA_SAMEA4397072_MAG-scaffold_35832
																																					TARA_SAMEA4397072_METAG_AOKLNJHN	TARA_SAMEA4397072_MAG-scaffold_4169
																																					TARA_SAMEA4397072_METAG_AOKLNJHN	TARA_SAMEA4397072_MAG-scaffold_44843
																																					TARA_SAMEA4397072_METAG_AOKLNJHN	TARA_SAMEA4397072_MAG-scaffold_46
																																					TARA_SAMEA4397072_METAG_AOKLNJHN	TARA_SAMEA4397072_MAG-scaffold_47871
																																					TARA_SAMEA4397072_METAG_AOKLNJHN	TARA_SAMEA4397072_MAG-scaffold_5137
																																					TARA_SAMEA4397072_METAG_AOKLNJHN	TARA_SAMEA4397072_MAG-scaffold_59728
																																					TARA_SAMEA4397072_METAG_AOKLNJHN	TARA_SAMEA4397072_MAG-scaffold_65
																																					TARA_SAMEA4397072_METAG_AOKLNJHN	TARA_SAMEA4397072_MAG-scaffold_72
																																					TARA_SAMEA4397072_METAG_AOKLNJHN	TARA_SAMEA4397072_MAG-scaffold_721
																																					TARA_SAMEA4397072_METAG_AOKLNJHN	TARA_SAMEA4397072_MAG-scaffold_752
																																					TARA_SAMEA4397072_METAG_AOKLNJHN	TARA_SAMEA4397072_MAG-scaffold_79
																																					TARA_SAMEA4397072_METAG_AOKLNJHN	TARA_SAMEA4397072_MAG-scaffold_8389
																																					TARA_SAMEA4397072_METAG_AOKLNJHN	TARA_SAMEA4397072_MAG-scaffold_8580
																																					TARA_SAMEA4397072_METAG_AOKLNJHN	TARA_SAMEA4397072_MAG-scaffold_88431
																																					TARA_SAMEA4397072_METAG_AOKLNJHN	TARA_SAMEA4397072_MAG-scaffold_95014
																																					TARA_SAMEA4397118_METAG_AANKMKOK	TARA_SAMEA4397118_MAG-scaffold_1684
																																					TARA_SAMEA4397118_METAG_AANKMKOK	TARA_SAMEA4397118_MAG-scaffold_1947
																																					TARA_SAMEA4397118_METAG_AANKMKOK	TARA_SAMEA4397118_MAG-scaffold_37784
																																					TARA_SAMEA4397118_METAG_BHLMNNKI	TARA_SAMEA4397118_MAG-scaffold_1136
																																					TARA_SAMEA4397118_METAG_BHLMNNKI	TARA_SAMEA4397118_MAG-scaffold_2790
																																					TARA_SAMEA4397118_METAG_BHLMNNKI	TARA_SAMEA4397118_MAG-scaffold_29814
																																					TARA_SAMEA4397118_METAG_BHLMNNKI	TARA_SAMEA4397118_MAG-scaffold_30195
																																					TARA_SAMEA4397118_METAG_BHLMNNKI	TARA_SAMEA4397118_MAG-scaffold_32155
																																					TARA_SAMEA4397118_METAG_BHLMNNKI	TARA_SAMEA4397118_MAG-scaffold_32338
																																					TARA_SAMEA4397118_METAG_BHLMNNKI	TARA_SAMEA4397118_MAG-scaffold_5272
																																					TARA_SAMEA4397118_METAG_IAPDEHFJ	TARA_SAMEA4397118_MAG-scaffold_3530
																																					TARA_SAMEA4397118_METAG_IAPDEHFJ	TARA_SAMEA4397118_MAG-scaffold_474
																																					TARA_SAMEA4397118_METAG_KDNGICHC	TARA_SAMEA4397118_MAG-scaffold_303
																																					TARA_SAMEA4397118_METAG_KDNGICHC	TARA_SAMEA4397118_MAG-scaffold_633
																																					TARA_SAMEA4397174_METAG_ELFNPLCF	TARA_SAMEA4397174_MAG-scaffold_16687
																																					TARA_SAMEA4397174_METAG_ELFNPLCF	TARA_SAMEA4397174_MAG-scaffold_3609
																																					TARA_SAMEA4397174_METAG_ELFNPLCF	TARA_SAMEA4397174_MAG-scaffold_461
																																					TARA_SAMEA4397174_METAG_ELFNPLCF	TARA_SAMEA4397174_MAG-scaffold_743
																																					TARA_SAMEA4397174_METAG_ELFNPLCF	TARA_SAMEA4397174_MAG-scaffold_984
																																					TARA_SAMEA4397174_METAG_IMCDPJJA	TARA_SAMEA4397174_MAG-scaffold_4003
																																					TARA_SAMEA4397174_METAG_IMCDPJJA	TARA_SAMEA4397174_MAG-scaffold_636
																																					TARA_SAMEA4397174_METAG_PCNIEGAM	TARA_SAMEA4397174_MAG-scaffold_1831
																																					TARA_SAMEA4397174_METAG_PCNIEGAM	TARA_SAMEA4397174_MAG-scaffold_2396
																																					TARA_SAMEA4397174_METAG_PCNIEGAM	TARA_SAMEA4397174_MAG-scaffold_2706
																																					TARA_SAMEA4397174_METAG_PCNIEGAM	TARA_SAMEA4397174_MAG-scaffold_2918
																																					TARA_SAMEA4397174_METAG_PCNIEGAM	TARA_SAMEA4397174_MAG-scaffold_704
																																					TARA_SAMEA4397174_METAG_PCNIEGAM	TARA_SAMEA4397174_MAG-scaffold_7897
																																					TARA_SAMEA4397196_METAG_EFAOIEIE	TARA_SAMEA4397196_MAG-scaffold_192
																																					TARA_SAMEA4397215_METAG_FMKFHFFL	TARA_SAMEA4397215_MAG-scaffold_231
																																					TARA_SAMEA4397215_METAG_FMKFHFFL	TARA_SAMEA4397215_MAG-scaffold_366
																																					TARA_SAMEA4397215_METAG_FMKFHFFL	TARA_SAMEA4397215_MAG-scaffold_6940
																																					TARA_SAMEA4397215_METAG_MLOIMAMC	TARA_SAMEA4397215_MAG-scaffold_238
																																					TARA_SAMEA4397215_METAG_MLOIMAMC	TARA_SAMEA4397215_MAG-scaffold_41756
																																					TARA_SAMEA4397215_METAG_MLOIMAMC	TARA_SAMEA4397215_MAG-scaffold_41757
																																					TARA_SAMEA4397239_METAG_IMAKFBHM	TARA_SAMEA4397239_MAG-scaffold_23111
																																					TARA_SAMEA4397239_METAG_IMAKFBHM	TARA_SAMEA4397239_MAG-scaffold_24306
																																					TARA_SAMEA4397239_METAG_IMAKFBHM	TARA_SAMEA4397239_MAG-scaffold_3262
																																					TARA_SAMEA4397239_METAG_IMAKFBHM	TARA_SAMEA4397239_MAG-scaffold_3418
																																					TARA_SAMEA4397239_METAG_IMAKFBHM	TARA_SAMEA4397239_MAG-scaffold_37
																																					TARA_SAMEA4397239_METAG_IMAKFBHM	TARA_SAMEA4397239_MAG-scaffold_8688
																																					TARA_SAMEA4397255_METAG_GJHMOECD	TARA_SAMEA4397255_MAG-scaffold_100
																																					TARA_SAMEA4397295_METAG_NDHNHJHC	TARA_SAMEA4397295_MAG-scaffold_600
																																					TARA_SAMEA4397295_METAG_NOICPOFE	TARA_SAMEA4397295_MAG-scaffold_17796
																																					TARA_SAMEA4397295_METAG_NOICPOFE	TARA_SAMEA4397295_MAG-scaffold_578
																																					TARA_SAMEA4397295_METAG_OEOJHFMO	TARA_SAMEA4397295_MAG-scaffold_563
																																					TARA_SAMEA4397295_METAG_OEOJHFMO	TARA_SAMEA4397295_MAG-scaffold_9916
																																					TARA_SAMEA4397295_METAG_PBBIIDLA	TARA_SAMEA4397295_MAG-scaffold_10061
																																					TARA_SAMEA4397295_METAG_PBBIIDLA	TARA_SAMEA4397295_MAG-scaffold_106116
																																					TARA_SAMEA4397295_METAG_PBBIIDLA	TARA_SAMEA4397295_MAG-scaffold_135577
																																					TARA_SAMEA4397295_METAG_PBBIIDLA	TARA_SAMEA4397295_MAG-scaffold_137
																																					TARA_SAMEA4397295_METAG_PBBIIDLA	TARA_SAMEA4397295_MAG-scaffold_1433
																																					TARA_SAMEA4397295_METAG_PBBIIDLA	TARA_SAMEA4397295_MAG-scaffold_148995
																																					TARA_SAMEA4397295_METAG_PBBIIDLA	TARA_SAMEA4397295_MAG-scaffold_156664
																																					TARA_SAMEA4397295_METAG_PBBIIDLA	TARA_SAMEA4397295_MAG-scaffold_163709
																																					TARA_SAMEA4397295_METAG_PBBIIDLA	TARA_SAMEA4397295_MAG-scaffold_190983
																																					TARA_SAMEA4397295_METAG_PBBIIDLA	TARA_SAMEA4397295_MAG-scaffold_196079
																																					TARA_SAMEA4397295_METAG_PBBIIDLA	TARA_SAMEA4397295_MAG-scaffold_199917
																																					TARA_SAMEA4397295_METAG_PBBIIDLA	TARA_SAMEA4397295_MAG-scaffold_20943
																																					TARA_SAMEA4397295_METAG_PBBIIDLA	TARA_SAMEA4397295_MAG-scaffold_222446
																																					TARA_SAMEA4397295_METAG_PBBIIDLA	TARA_SAMEA4397295_MAG-scaffold_222564
																																					TARA_SAMEA4397295_METAG_PBBIIDLA	TARA_SAMEA4397295_MAG-scaffold_223029
																																					TARA_SAMEA4397295_METAG_PBBIIDLA	TARA_SAMEA4397295_MAG-scaffold_22830
																																					TARA_SAMEA4397295_METAG_PBBIIDLA	TARA_SAMEA4397295_MAG-scaffold_3920
																																					TARA_SAMEA4397295_METAG_PBBIIDLA	TARA_SAMEA4397295_MAG-scaffold_55224
																																					TARA_SAMEA4397295_METAG_PBBIIDLA	TARA_SAMEA4397295_MAG-scaffold_9397
																																					TARA_SAMEA4397295_METAG_PFFAEIFD	TARA_SAMEA4397295_MAG-scaffold_2603
																																					TARA_SAMEA4397295_METAG_PFFAEIFD	TARA_SAMEA4397295_MAG-scaffold_5191
																																					TARA_SAMEA4397295_METAG_PFFAEIFD	TARA_SAMEA4397295_MAG-scaffold_951
																																					TARA_SAMEA4397295_METAG_PFKAPFFD	TARA_SAMEA4397295_MAG-scaffold_1267
																																					TARA_SAMEA4397295_METAG_PFKAPFFD	TARA_SAMEA4397295_MAG-scaffold_18293
																																					TARA_SAMEA4397295_METAG_PFKAPFFD	TARA_SAMEA4397295_MAG-scaffold_28637
																																					TARA_SAMEA4397295_METAG_PFKAPFFD	TARA_SAMEA4397295_MAG-scaffold_29364
																																					TARA_SAMEA4397295_METAG_PFKAPFFD	TARA_SAMEA4397295_MAG-scaffold_37101
																																					TARA_SAMEA4397295_METAG_PFKAPFFD	TARA_SAMEA4397295_MAG-scaffold_41644
																																					TARA_SAMEA4397295_METAG_PFKAPFFD	TARA_SAMEA4397295_MAG-scaffold_45321
																																					TARA_SAMEA4397295_METAG_PFKAPFFD	TARA_SAMEA4397295_MAG-scaffold_4617
																																					TARA_SAMEA4397295_METAG_PFKAPFFD	TARA_SAMEA4397295_MAG-scaffold_5125
[truncated: 450 more rows]
[truncated: 19 more columns]
