# Supplementary material for: The defensome of complex bacterial communities
Source: Nat Commun. 2024 Mar 8;15:2146. doi: 10.1038/s41467-024-46489-0 (PMC10924106; doi:10.1038/s41467-024-46489-0)
Supplement: Supplementary file 14 — Supplementary Data 11 [file 41467_2024_46489_MOESM14_ESM.xlsx]

## Sheet: Suppl. Data 11
	Supplementary Data 11a. Number of defense islands (DIs) per MAG per environment. Defense islands were defined as arrays of defense genes separated from one another by 10 genes or less and with a minimum of 5 genes pertaining to at least 3 different defense families.																										Supplementary Data 11b. Number of defense islands (DIs) per MAG per environment. Defense islands were defined as arrays of defense systems separated from one another by 10 genes or less and with a minimum of 5 genes pertaining to at least 3 different defense families.
	SOIL								MARINE								HUMAN_GUT										SOIL								MARINE								HUMAN_GUT
	MAG_ID	#DIs		MAG_ID	Contig_ID	Start	End		MAG_ID	#DIs		MAG_ID	Contig_ID	Start	End		MAG_ID	#DIs		MAG_ID	Contig_ID	Start	End				MAG_ID	#DIs		MAG_ID	Contig_ID	Start	End		MAG_ID	#DIs		MAG_ID	Contig_ID	Start	End		MAG_ID	#DIs		MAG_ID	Contig_ID	Start	End
	3300002468_6	5		3300002468_6	3300002468.a:BRHa_1002676	122704	168526		BGEO_SAMN07136710_METAG_IMMBNPOM	1		BGEO_SAMN07136710_METAG_IMMBNPOM	BGEO_SAMN07136710_MAG-scaffold_23/BGEO_SAMN07136710_MAG-scaffold_25	152297	10126		MGYG000000304	0		MGYG000000305	MGYG000000305_12	664	30216				3300002468_6	1		3300002468_6	3300002468.a:BRHa_1002676	142487	168526		BGEO_SAMN07136710_METAG_IMMBNPOM	0		MALA_SAMN05422128_METAG_GFOMCGFD	MALA_SAMN05422128_METAG-scaffold_113	7054	25919		MGYG000000304	0		MGYG000000770	MGYG000000770_1	922735	937764
	3300002544_6	0		3300002468_6	3300002468.a:BRHa_1003324	49801	75749		MALA_SAMN05421563_METAG_CFEKGAML	0		MALA_SAMN05421699_METAG_BELIHAJM	MALA_SAMN05421699_MAG-scaffold_1	768242	781967		MGYG000000305	4		MGYG000000305	MGYG000000305_13	37235	45595				3300002544_6	0		3300005529_43	3300005529.a:Ga0070741_10000026	232202	260145		MALA_SAMN05421563_METAG_CFEKGAML	0		TARA_SAMEA2619815_METAG_MJBMGOIA	TARA_SAMEA2619815_MAG-scaffold_403	43840	73676		MGYG000000305	0		MGYG000000777	MGYG000000777_4	25122	42305
	3300002735_4	5		3300002468_6	3300002468.a:BRHa_1003776/3300002468.a:BRHa_1006170	9433	14783		MALA_SAMN05421699_METAG_BELIHAJM	1		MALA_SAMN05422128_METAG_GFOMCGFD	MALA_SAMN05422128_METAG-scaffold_20	31161	53367		MGYG000000317	1		MGYG000000305	MGYG000000305_15	2344	20699				3300002735_4	0		3300005529_85	3300005529.a:Ga0070741_10000010	647585	675568		MALA_SAMN05421699_METAG_BELIHAJM	0		TARA_SAMEA2619992_METAG_MLOOJNKA	TARA_SAMEA2619992_MAG-scaffold_16	306073	327440		MGYG000000317	0		MGYG000000952	MGYG000000952_2	103385	112063
	3300005337_12	2		3300002468_6	3300002468.a:BRHa_1005883	79890	101209		MALA_SAMN05422121_METAG_DJPEOIKD	0		MALA_SAMN05422128_METAG_GFOMCGFD	MALA_SAMN05422128_METAG-scaffold_95/MALA_SAMN05422128_METAG-scaffold_113	25434	25919		MGYG000000370	1		MGYG000000305	MGYG000000305_2	174105	186404				3300005337_12	0		3300009566_7	3300009566.a:Ga0130025_1154914	3754	20735		MALA_SAMN05422121_METAG_DJPEOIKD	0		TARA_SAMEA2621839_METAG_GAKBCGLM	TARA_SAMEA2621839_MAG-scaffold_1	350950	373059		MGYG000000370	0		MGYG000001948	MGYG000001948_3	148834	181548
	3300005337_7	1		3300002468_6	3300002468.a:BRHa_1006796	15742	33213		MALA_SAMN05422128_METAG_GFOMCGFD	2		MALA_SAMN05422149_METAG_FHIEBIKM	MALA_SAMN05422149_MAG-scaffold_12	60654	73191		MGYG000000379	0		MGYG000000317	MGYG000000317_5	66609	83066				3300005337_7	0		3300012799_2	3300012799.a:Ga0160477_100029	118430	132468		MALA_SAMN05422128_METAG_GFOMCGFD	1		TARA_SAMEA4396941_METAG_JFDOBMBJ	TARA_SAMEA4396941_MAG-scaffold_103	621	31674		MGYG000000379	0		MGYG000002139	MGYG000002139_8	8	20579
	3300005466_12	0		3300002735_4	3300002735.a:BICA1a_1011693	165368	209020		MALA_SAMN05422133_METAG_LICJKDFC	0		MALA_SAMN05422149_METAG_FHIEBIKM	MALA_SAMN05422149_MAG-scaffold_19	24067	51704		MGYG000000392	2		MGYG000000370	MGYG000000370_4/MGYG000000370_5	159058	7811				3300005466_12	0		3300012816_1	3300012816.a:Ga0160495_100215	3912	18463		MALA_SAMN05422133_METAG_LICJKDFC	0		TARA_SAMEA4396988_METAG_AIPHAFPD	TARA_SAMEA4396988_MAG-scaffold_3890/TARA_SAMEA4396988_MAG-scaffold_4950	4386	12483		MGYG000000392	0		MGYG000002619	MGYG000002619_4	101543	120252
	3300005529_26	2		3300002735_4	3300002735.a:BICA1a_1030034	46021	64782		MALA_SAMN05422149_METAG_CFOFNMIM	0		MALA_SAMN05422149_METAG_FHIEBIKM	MALA_SAMN05422149_MAG-scaffold_25	109599	133102		MGYG000000407	1		MGYG000000392	MGYG000000392_14	14385	26035				3300005529_26	0		3300012859_6	3300012859.a:Ga0160482_100110	98176	127767		MALA_SAMN05422149_METAG_CFOFNMIM	0		TARA_SAMEA4397215_METAG_ANPJLKOM	TARA_SAMEA4397215_MAG-scaffold_54	74333	86144		MGYG000000407	0		MGYG000003390	MGYG000003390_94	170733	186836
	3300005529_29	4		3300002735_4	3300002735.a:BICA1a_1089845	54523	73107		MALA_SAMN05422149_METAG_FHIEBIKM	3		MALA_SAMN05422168_METAG_GOCFBEKE	MALA_SAMN05422168_METAG-scaffold_1	932304	949641		MGYG000000409	2		MGYG000000392	MGYG000000392_8	5345	30690				3300005529_29	0		3300012943_32	3300012943.a:Ga0164241_10000037	121173	137169		MALA_SAMN05422149_METAG_FHIEBIKM	0		TARA_SAMEA4397295_METAG_NOICPOFE	TARA_SAMEA4397295_MAG-scaffold_31	143019	161280		MGYG000000409	0		MGYG000004085	MGYG000004085_7	55425	63825
	3300005529_32	1		3300002735_4	3300002735.a:BICA1a_1121036	194387	208146		MALA_SAMN05422168_METAG_GOCFBEKE	1		TARA_SAMEA2591122_METAG_DKOENCIK	TARA_SAMEA2591122_MAG-scaffold_1133/TARA_SAMEA2591122_MAG-scaffold_2775	31363	9382		MGYG000000414	1		MGYG000000407	MGYG000000407_1	33130	65051				3300005529_32	0		3300012943_33	3300012943.a:Ga0164241_10000471	14067	24193		MALA_SAMN05422168_METAG_GOCFBEKE	0		TARA_SAMEA4397489_METAG_NNOLCNPJ	TARA_SAMEA4397489_MAG-scaffold_900	46367	66800		MGYG000000414	0		MGYG000006052	MGYG000006052.fa_1	42563	51241
	3300005529_34	0		3300002735_4	3300002735.a:BICA1a_1172615	337466	364632		TARA_SAMEA2591122_METAG_ABCJNOCC	0		TARA_SAMEA2591122_METAG_HLJDBPKL	TARA_SAMEA2591122_MAG-scaffold_71	104713	129779		MGYG000000419	2		MGYG000000409	MGYG000000409_13	240	15122				3300005529_34	0		3300013427_3	3300013427.a:Ga0120106_1000009	240095	263168		TARA_SAMEA2591122_METAG_ABCJNOCC	0		TARA_SAMEA4397536_METAG_GKHJOLJD	TARA_SAMEA4397536_MAG-scaffold_224	117888	130121		MGYG000000419	0		MGYG000006228	MGYG000006228.fa_8	51612	60724
	3300005529_36	4		3300005337_12	3300005337.a:Ga0070682_100000008	263901	287111		TARA_SAMEA2591122_METAG_DKOENCIK	1		TARA_SAMEA2619531_METAG_JLLPIFLH	TARA_SAMEA2619531_MAG-scaffold_16	316978	342044		MGYG000000429	3		MGYG000000409	MGYG000000409_2	89251	123066				3300005529_36	0		3300018719_4	3300018719.a:Ga0193596_1000039	151852	186077		TARA_SAMEA2591122_METAG_DKOENCIK	0		TARA_SAMEA4397536_METAG_KKDMKAOB	TARA_SAMEA4397536_MAG-scaffold_505	46367	66800		MGYG000000429	0		MGYG000006539	MGYG000006539.fa_3	223106	238132
	3300005529_42	2		3300005337_12	3300005337.a:Ga0070682_100000152	12401	37023		TARA_SAMEA2591122_METAG_HLJDBPKL	1		TARA_SAMEA2619667_METAG_CCJFNDGF	TARA_SAMEA2619667_MAG-scaffold_7	19646	45534		MGYG000000435	4		MGYG000000414	MGYG000000414_1	174	10770				3300005529_42	0		3300018946_6	3300018946.a:Ga0193599_1000002	377632	399552		TARA_SAMEA2591122_METAG_HLJDBPKL	0		TARA_SAMEA4397586_METAG_OLNPJHKL	TARA_SAMEA4397586_MAG-scaffold_45	31567	73275		MGYG000000435	0		MGYG000006912	MGYG000006912.fa_16	66	18779
	3300005529_43	1		3300005337_7	3300005337.a:Ga0070682_100000002	193525	201721		TARA_SAMEA2591122_METAG_MBECNJKK	0		TARA_SAMEA2619677_METAG_JABPAPDP	TARA_SAMEA2619677_MAG-scaffold_2	739890	753446		MGYG000000441	0		MGYG000000419	MGYG000000419_1	212112	227662				3300005529_43	1		3300025484_9	3300025484.a:Ga0208587_1000111	12538	28108		TARA_SAMEA2591122_METAG_MBECNJKK	0		TARA_SAMEA4397815_METAG_ODHNOEIJ	TARA_SAMEA4397815_MAG-scaffold_109	60719	87477		MGYG000000441	0		MGYG000007088	MGYG000007088_49/MGYG000007088_51	72317	12404
	3300005529_46	3		3300005529_26	3300005529.a:Ga0070741_10000455	92576	122412		TARA_SAMEA2591122_METAG_NKMKLIKH	0		TARA_SAMEA2619779_METAG_DEIPIGFH	TARA_SAMEA2619779_MAG-scaffold_12/TARA_SAMEA2619779_MAG-scaffold_20	325996	8154		MGYG000000453	0		MGYG000000419	MGYG000000419_2	76904	94999				3300005529_46	0		3300027283_12	3300027283.a:Ga0209643_1000042	349356	364799		TARA_SAMEA2591122_METAG_NKMKLIKH	0		TARA_SAMEA4397859_METAG_GMFDIFPD	TARA_SAMEA4397859_MAG-scaffold_132	42325	94692		MGYG000000453	0		MGYG000010236	MGYG000010236_9	64843	81020
	3300005529_78	1		3300005529_26	3300005529.a:Ga0070741_10001418	8671	51846		TARA_SAMEA2619531_METAG_CDJDEOGJ	0		TARA_SAMEA2619779_METAG_NNGPLAHL	TARA_SAMEA2619779_MAG-scaffold_1	742240	791977		MGYG000000476	0		MGYG000000429	MGYG000000429_4/MGYG000000429_5	163112	9046				3300005529_78	0		3300027283_33	3300027283.a:Ga0209643_1000005	381446	402977		TARA_SAMEA2619531_METAG_CDJDEOGJ	0		TARA_SAMEA4397859_METAG_GMFDIFPD	TARA_SAMEA4397859_MAG-scaffold_622	14155	21525		MGYG000000476	0		MGYG000010722	MGYG000010722_19	22182	37907
	3300005529_85	3		3300005529_29	3300005529.a:Ga0070741_10000516	101703	127315		TARA_SAMEA2619531_METAG_FLAJGHOH	0		TARA_SAMEA2619791_METAG_PFJODIKN	TARA_SAMEA2619791_MAG-scaffold_2	742347	792084		MGYG000000504	1		MGYG000000429	MGYG000000429_5	36655	49250				3300005529_85	1		3300027284_2	3300027284.a:Ga0209024_1000056	142000	168039		TARA_SAMEA2619531_METAG_FLAJGHOH	0		TARA_SAMEA4398193_METAG_GFCADMKI	TARA_SAMEA4398193_MAG-scaffold_37	136211	171774		MGYG000000504	0		MGYG000011687	MGYG000011687_1	34757	74387
	3300005529_93	1		3300005529_29	3300005529.a:Ga0070741_10000603	96182	112606		TARA_SAMEA2619531_METAG_JLLPIFLH	1		TARA_SAMEA2619815_METAG_MJBMGOIA	TARA_SAMEA2619815_MAG-scaffold_296	63510	74040		MGYG000000562	3		MGYG000000429	MGYG000000429_5	83173	100157				3300005529_93	0		3300027284_65	3300027284.a:Ga0209024_1000001	1131754	1153285		TARA_SAMEA2619531_METAG_JLLPIFLH	0		TARA_SAMEA4398193_METAG_HHEEBMME	TARA_SAMEA4398193_MAG-scaffold_331	46357	66790		MGYG000000562	0		MGYG000012620	MGYG000012620_18	81677	102305
	3300006176_16	1		3300005529_29	3300005529.a:Ga0070741_10000636	40901	54909		TARA_SAMEA2619548_METAG_GKNMECPN	0		TARA_SAMEA2619815_METAG_MJBMGOIA	TARA_SAMEA2619815_MAG-scaffold_338	65705	82718		MGYG000000567	1		MGYG000000435	MGYG000000435_2	201482	214752				3300006176_16	0		3300027640_11	3300027640.a:Ga0209347_1000169	87144	113183		TARA_SAMEA2619548_METAG_GKNMECPN	0		TARA_SAMEA4398238_METAG_PBPBPMLH	TARA_SAMEA4398238_MAG-scaffold_650	46367	66800		MGYG000000567	0		MGYG000012740	MGYG000012740_12	107646	117431
	3300009566_26	2		3300005529_29	3300005529.a:Ga0070741_10004690	2092	30361		TARA_SAMEA2619548_METAG_JKDPPLBC	0		TARA_SAMEA2619815_METAG_MJBMGOIA	TARA_SAMEA2619815_MAG-scaffold_403	40943	73676		MGYG000000646	4		MGYG000000435	MGYG000000435_4	60006	73678				3300009566_26	0		3300027640_11	3300027640.a:Ga0209347_1000391	60737	77118		TARA_SAMEA2619548_METAG_JKDPPLBC	0		TARA_SAMEA4398266_METAG_OFACBGEH	TARA_SAMEA4398266_MAG-scaffold_417	2997	14160		MGYG000000646	0		MGYG000014282	MGYG000014282_2	107565	117318
	3300009566_5	0		3300005529_32	3300005529.a:Ga0070741_10000006	565981	574608		TARA_SAMEA2619548_METAG_MIPMNJJH	0		TARA_SAMEA2619815_METAG_MJBMGOIA	TARA_SAMEA2619815_MAG-scaffold_92	30459	49450		MGYG000000653	5		MGYG000000435	MGYG000000435_6	55574	76767				3300009566_5	0		3300027640_25	3300027640.a:Ga0209347_1000190	2044	24294		TARA_SAMEA2619548_METAG_MIPMNJJH	0		TARA_SAMEA4398315_METAG_BKPOIDCN	TARA_SAMEA4398315_MAG-scaffold_1602	3305	24795		MGYG000000653	0		MGYG000014530	MGYG000014530_1	23634	32853
	3300009566_6	1		3300005529_36	3300005529.a:Ga0070741_10000166	171938	192367		TARA_SAMEA2619667_METAG_CCJFNDGF	1		TARA_SAMEA2619815_METAG_NCFDDDLL	TARA_SAMEA2619815_MAG-scaffold_1830/TARA_SAMEA2619815_MAG-scaffold_2336	1390	1223		MGYG000000669	0		MGYG000000435	MGYG000000435_6/MGYG000000435_7	101298	16556				3300009566_6	0		3300027706_23	3300027706.a:Ga0209581_1000122	177951	209628		TARA_SAMEA2619667_METAG_CCJFNDGF	0		TARA_SAMEA4398315_METAG_ODIMHKIJ	TARA_SAMEA4398315_MAG-scaffold_27	262426	275824		MGYG000000669	0		MGYG000016004	MGYG000016004_8	2222	24437
	3300009566_7	2		3300005529_36	3300005529.a:Ga0070741_10000227/3300005529.a:Ga0070741_10003638	188603	17412		TARA_SAMEA2619667_METAG_HHMIEAMK	0		TARA_SAMEA2619815_METAG_NCFDDDLL	TARA_SAMEA2619815_MAG-scaffold_2450/TARA_SAMEA2619815_MAG-scaffold_2483	8375	9832		MGYG000000672	3		MGYG000000504	MGYG000000504_2	129188	159016				3300009566_7	1		3300027965_40	3300027965.a:Ga0209062_1000146	108228	121839		TARA_SAMEA2619667_METAG_HHMIEAMK	0		TARA_SAMEA4398387_METAG_OIKGMAKI	TARA_SAMEA4398387_MAG-scaffold_88	209165	230330		MGYG000000672	0		MGYG000016345	MGYG000016345_4	253969	278830
	3300009824_14	0		3300005529_36	3300005529.a:Ga0070741_10000272	130215	157765		TARA_SAMEA2619667_METAG_HKFELDGC	0		TARA_SAMEA2619815_METAG_NCFDDDLL	TARA_SAMEA2619815_MAG-scaffold_413	16367	33096		MGYG000000715	0		MGYG000000562	MGYG000000562_1	145887	162630				3300009824_14	0		3300027965_55	3300027965.a:Ga0209062_1000956	1955	20865		TARA_SAMEA2619667_METAG_HKFELDGC	0		TARA_SAMN05326645_METAG_PSE00026	TARA_PSE00026_MAG-scaffold_36	115737	132499		MGYG000000715	0		MGYG000016878	MGYG000016878_8	64994	83235
	3300009840_13	1		3300005529_36	3300005529.a:Ga0070741_10000485	41624	57405		TARA_SAMEA2619667_METAG_KKMOLIMA	0		TARA_SAMEA2619815_METAG_NCFDDDLL	TARA_SAMEA2619815_MAG-scaffold_416	9805	22302		MGYG000000718	3		MGYG000000562	MGYG000000562_1	264769	287881				3300009840_13	0		3300027968_22	3300027968.a:Ga0209061_1000028	307020	338697		TARA_SAMEA2619667_METAG_KKMOLIMA	0		TARA_SAMN05326647_METAG_ION00005	TARA_ION00005_MAG-scaffold_32	15785	46455		MGYG000000718	0		MGYG000018943	MGYG000018943_3	244379	258072
	3300010371_18	3		3300005529_42	3300005529.a:Ga0070741_10000034	303462	314641		TARA_SAMEA2619667_METAG_OAAABDFI	0		TARA_SAMEA2619903_METAG_EBKKDKBB	TARA_SAMEA2619903_MAG-scaffold_1518	302	7979		MGYG000000723	3		MGYG000000562	MGYG000000562_2	195402	223070				3300010371_18	0		3300029892_4	3300029892.a:Ga0246235_100001	313224	332445		TARA_SAMEA2619667_METAG_OAAABDFI	0							MGYG000000723	0		MGYG000019366	MGYG000019366_4	32536	51648
	3300010371_41	2		3300005529_42	3300005529.a:Ga0070741_10000122	64149	78577		TARA_SAMEA2619677_METAG_JABPAPDP	1		TARA_SAMEA2619907_METAG_PFHGNIIC	TARA_SAMEA2619907_MAG-scaffold_168	64715	77895		MGYG000000726	1		MGYG000000567	MGYG000000567_1	246402	273312				3300010371_41	0							TARA_SAMEA2619677_METAG_JABPAPDP	0							MGYG000000726	0		MGYG000023424	MGYG000023424_82	140310	161687
	3300010371_48	1		3300005529_43	3300005529.a:Ga0070741_10000026	215596	260145		TARA_SAMEA2619678_METAG_GAAOLHGM	0		TARA_SAMEA2619907_METAG_PFHGNIIC	TARA_SAMEA2619907_MAG-scaffold_4	25771	35991		MGYG000000768	0		MGYG000000646	MGYG000000646_1	369612	389874				3300010371_48	0							TARA_SAMEA2619678_METAG_GAAOLHGM	0							MGYG000000768	0		MGYG000023480	MGYG000023480_3	108296	119688
	3300010373_49	0		3300005529_46	3300005529.a:Ga0070741_10000003	334719	360890		TARA_SAMEA2619678_METAG_HJDGIOGM	0		TARA_SAMEA2619992_METAG_MLOOJNKA	TARA_SAMEA2619992_MAG-scaffold_16	306073	327440		MGYG000000770	3		MGYG000000646	MGYG000000646_14/MGYG000000646_17	1557	703				3300010373_49	0							TARA_SAMEA2619678_METAG_HJDGIOGM	0							MGYG000000770	1		MGYG000025759	MGYG000025759_38	13737	35096
	3300010396_104	0		3300005529_46	3300005529.a:Ga0070741_10000017	390151	434900		TARA_SAMEA2619678_METAG_JOFNFOFC	0		TARA_SAMEA2619992_METAG_MLOOJNKA	TARA_SAMEA2619992_MAG-scaffold_17	306701	317858		MGYG000000777	3		MGYG000000646	MGYG000000646_2	289334	311356				3300010396_104	0							TARA_SAMEA2619678_METAG_JOFNFOFC	0							MGYG000000777	1		MGYG000026557	MGYG000026557_7	88402	121374
	3300010396_50	1		3300005529_46	3300005529.a:Ga0070741_10000031	92064	114795		TARA_SAMEA2619678_METAG_LACPHMHC	0		TARA_SAMEA2620014_METAG_DOLHMFNI	TARA_SAMEA2620014_MAG-scaffold_1	469395	482951		MGYG000000778	2		MGYG000000646	MGYG000000646_3	45292	66088				3300010396_50	0							TARA_SAMEA2619678_METAG_LACPHMHC	0							MGYG000000778	0		MGYG000026755	MGYG000026755_23	113664	141137
	3300010397_8	6		3300005529_78	3300005529.a:Ga0070741_10000001	1231633	1258022		TARA_SAMEA2619678_METAG_OFOFDBBD	0		TARA_SAMEA2620027_METAG_INFJHNCL	TARA_SAMEA2620027_MAG-scaffold_1	739890	753446		MGYG000000783	1		MGYG000000653	MGYG000000653_11	26403	43708				3300010397_8	0							TARA_SAMEA2619678_METAG_OFOFDBBD	0							MGYG000000783	0		MGYG000028339	MGYG000028339_25	21185	38227
	3300010399_12	2		3300005529_85	3300005529.a:Ga0070741_10000010	197213	220185		TARA_SAMEA2619766_METAG_GGOAMOFM	0		TARA_SAMEA2620039_METAG_DCIGMOMO	TARA_SAMEA2620039_MAG-scaffold_54	101423	127322		MGYG000000803	1		MGYG000000653	MGYG000000653_19/MGYG000000653_20	31895	20103				3300010399_12	0							TARA_SAMEA2619766_METAG_GGOAMOFM	0							MGYG000000803	0		MGYG000028567	MGYG000028567_2	142942	157395
	3300010399_20	1		3300005529_85	3300005529.a:Ga0070741_10000010	361622	385130		TARA_SAMEA2619766_METAG_LMODONND	0		TARA_SAMEA2620053_METAG_BEJKNPCG	TARA_SAMEA2620053_MAG-scaffold_1	221706	235262		MGYG000000827	4		MGYG000000653	MGYG000000653_2	139516	154156				3300010399_20	0							TARA_SAMEA2619766_METAG_LMODONND	0							MGYG000000827	0		MGYG000029692	MGYG000029692_26	41300	58528
	3300011244_1	0		3300005529_85	3300005529.a:Ga0070741_10000010	647585	675568		TARA_SAMEA2619779_METAG_DEIPIGFH	1		TARA_SAMEA2620384_METAG_IDMOJFEE	TARA_SAMEA2620384_MAG-scaffold_240	22434	34341		MGYG000000833	3		MGYG000000653	MGYG000000653_2	203117	236620				3300011244_1	0							TARA_SAMEA2619779_METAG_DEIPIGFH	0							MGYG000000833	0		MGYG000030646	MGYG000030646_5	70953	80790
	3300011987_7	4		3300005529_93	3300005529.a:Ga0070741_10006732/3300005529.a:Ga0070741_10000874	23120	8805		TARA_SAMEA2619779_METAG_DNGIFLGN	0		TARA_SAMEA2620384_METAG_PFNFNGAP	TARA_SAMEA2620384_MAG-scaffold_1	729067	742623		MGYG000000836	6		MGYG000000653	MGYG000000653_8	20461	53012				3300011987_7	0							TARA_SAMEA2619779_METAG_DNGIFLGN	0							MGYG000000836	0		MGYG000030870	MGYG000030870_44	11646	51277
	3300012004_1	1		3300006176_16	3300006176.a:Ga0070765_100000003	94280	100884		TARA_SAMEA2619779_METAG_NNGPLAHL	1		TARA_SAMEA2620663_METAG_DGNLPBJF	TARA_SAMEA2620663_MAG-scaffold_1	221684	235240		MGYG000000862	2		MGYG000000672	MGYG000000672_11	9394	56501				3300012004_1	0							TARA_SAMEA2619779_METAG_NNGPLAHL	0							MGYG000000862	0		MGYG000032752	MGYG000032752_1/MGYG000032752_2	264777	7337
	3300012789_1	1		3300009566_26	3300009566.a:Ga0130025_1001203/3300009566.a:Ga0130025_1002640	10488	7400		TARA_SAMEA2619782_METAG_AEJGIIHC	0		TARA_SAMEA2620663_METAG_MECILNPA	TARA_SAMEA2620663_MAG-scaffold_122/TARA_SAMEA2620663_MAG-scaffold_205	30928	12748		MGYG000000864	2		MGYG000000672	MGYG000000672_22	23583	39578				3300012789_1	0							TARA_SAMEA2619782_METAG_AEJGIIHC	0							MGYG000000864	0		MGYG000033752	MGYG000033752_3	204892	217636
	3300012794_2	2		3300009566_26	3300009566.a:Ga0130025_1165175	13044	49471		TARA_SAMEA2619782_METAG_DJKHELNO	0		TARA_SAMEA2620824_METAG_GEJHHNAG	TARA_SAMEA2620824_MAG-scaffold_20	158518	179884		MGYG000000919	6		MGYG000000672	MGYG000000672_5	149613	156629				3300012794_2	0							TARA_SAMEA2619782_METAG_DJKHELNO	0							MGYG000000919	0		MGYG000034466	MGYG000034466_4	8092	24219
	3300012796_1	1		3300009566_6	3300009566.a:Ga0130025_1029161	77346	87067		TARA_SAMEA2619782_METAG_FADEPKNA	0		TARA_SAMEA2620824_METAG_GEJHHNAG	TARA_SAMEA2620824_MAG-scaffold_20	274655	302874		MGYG000000942	1		MGYG000000718	MGYG000000718_11/MGYG000000718_12	63825	6936				3300012796_1	0							TARA_SAMEA2619782_METAG_FADEPKNA	0							MGYG000000942	0		MGYG000036385	MGYG000036385_9	127729	146137
	3300012796_2	2		3300009566_7	3300009566.a:Ga0130025_1094683	127898	136052		TARA_SAMEA2619782_METAG_JLJABLKP	0		TARA_SAMEA2620824_METAG_GEJHHNAG	TARA_SAMEA2620824_MAG-scaffold_39	134762	159966		MGYG000000952	3		MGYG000000718	MGYG000000718_2	203162	216652				3300012796_2	0							TARA_SAMEA2619782_METAG_JLJABLKP	0							MGYG000000952	1		MGYG000038905	MGYG000038905_4	89549	102810
	3300012796_3	2		3300009566_7	3300009566.a:Ga0130025_1154914	3754	23974		TARA_SAMEA2619782_METAG_JMJLDAKP	0		TARA_SAMEA2620947_METAG_FFJAAIEE	TARA_SAMEA2620947_MAG-scaffold_2	547644	568591		MGYG000000956	1		MGYG000000718	MGYG000000718_5/MGYG000000718_6	82225	12286				3300012796_3	0							TARA_SAMEA2619782_METAG_JMJLDAKP	0							MGYG000000956	0		MGYG000039115	MGYG000039115_8	20414	39515
	3300012796_5	1		3300009840_13	3300009840.a:Ga0126313_10000003	194365	220116		TARA_SAMEA2619791_METAG_PFJODIKN	1		TARA_SAMEA2620947_METAG_FFJAAIEE	TARA_SAMEA2620947_MAG-scaffold_2	617573	635262		MGYG000000958	5		MGYG000000723	MGYG000000723_1	467366	480771				3300012796_5	0							TARA_SAMEA2619791_METAG_PFJODIKN	0							MGYG000000958	0		MGYG000039199	MGYG000039199_2	6560	28770
	3300012799_1	1		3300010371_18	3300010371.a:Ga0134125_10000010	231493	252582		TARA_SAMEA2619802_METAG_AMAAJMDP	0		TARA_SAMEA2620967_METAG_KPGBBEFO	TARA_SAMEA2620967_MAG-scaffold_3	221699	235255		MGYG000000980	2		MGYG000000723	MGYG000000723_1	806189	828970				3300012799_1	0							TARA_SAMEA2619802_METAG_AMAAJMDP	0							MGYG000000980	0		MGYG000039584	MGYG000039584_4	225353	247445
	3300012799_2	4		3300010371_18	3300010371.a:Ga0134125_10000210	31077	63266		TARA_SAMEA2619815_METAG_MJBMGOIA	4		TARA_SAMEA2620967_METAG_MHNHOBDL	TARA_SAMEA2620967_MAG-scaffold_551	302	7979		MGYG000000993	1		MGYG000000723	MGYG000000723_3	36317	60054				3300012799_2	1							TARA_SAMEA2619815_METAG_MJBMGOIA	1							MGYG000000993	0		MGYG000039615	MGYG000039615_46	329220	345522
	3300012799_3	2		3300010371_18	3300010371.a:Ga0134125_10000416	8557	28114		TARA_SAMEA2619815_METAG_NCFDDDLL	4		TARA_SAMEA2621010_METAG_EEBADEOH	TARA_SAMEA2621010_MAG-scaffold_1	221699	235255		MGYG000001013	3		MGYG000000726	MGYG000000726_8	9310	16320				3300012799_3	0							TARA_SAMEA2619815_METAG_NCFDDDLL	0							MGYG000001013	0		MGYG000040904	MGYG000040904_4	55574	81452
	3300012799_4	2		3300010371_41	3300010371.a:Ga0134125_10000002	58851	91333		TARA_SAMEA2619818_METAG_NFEOAGHJ	0		TARA_SAMEA2621033_METAG_MAHHHCDM	TARA_SAMEA2621033_MAG-scaffold_1	221699	235255		MGYG000001024	3		MGYG000000770	MGYG000000770_1	362417	388984				3300012799_4	0							TARA_SAMEA2619818_METAG_NFEOAGHJ	0							MGYG000001024	0		MGYG000041282	MGYG000041282_36	15884	32438
	3300012799_5	0		3300010371_41	3300010371.a:Ga0134125_10000047	11818	28162		TARA_SAMEA2619840_METAG_CCMNDJMD	0		TARA_SAMEA2621085_METAG_FJJCNPFI	TARA_SAMEA2621085_MAG-scaffold_173/TARA_SAMEA2621085_MAG-scaffold_180	50767	22846		MGYG000001029	1		MGYG000000770	MGYG000000770_1	82238	95955				3300012799_5	0							TARA_SAMEA2619840_METAG_CCMNDJMD	0							MGYG000001029	0		MGYG000042682	MGYG000042682_11	165879	183509
	3300012801_1	1		3300010371_48	3300010371.a:Ga0134125_10000302	39207	49678		TARA_SAMEA2619840_METAG_NIEKPPID	0		TARA_SAMEA2621085_METAG_FJJCNPFI	TARA_SAMEA2621085_MAG-scaffold_312/TARA_SAMEA2621085_MAG-scaffold_325	37727	9401		MGYG000001066.1	0		MGYG000000770	MGYG000000770_1	916003	937764				3300012801_1	0							TARA_SAMEA2619840_METAG_NIEKPPID	0							MGYG000001066.1	0		MGYG000042682	MGYG000042682_11	97387	125123
	3300012801_3	1		3300010396_50	3300010396.a:Ga0134126_10000072	75630	95984		TARA_SAMEA2619903_METAG_EBKKDKBB	1		TARA_SAMEA2621085_METAG_FJJCNPFI	TARA_SAMEA2621085_MAG-scaffold_52	2327	43385		MGYG000001085	1		MGYG000000777	MGYG000000777_1	49136	82346				3300012801_3	0							TARA_SAMEA2619903_METAG_EBKKDKBB	0							MGYG000001085	0		MGYG000042910	MGYG000042910_46	28	27599
	3300012804_1	1		3300010397_8	3300010397.a:Ga0134124_10000004	80576	90999		TARA_SAMEA2619907_METAG_ACFDCIKP	0		TARA_SAMEA2621085_METAG_NCMAHLFL	TARA_SAMEA2621085_MAG-scaffold_151	1794	24647		MGYG000001088	1		MGYG000000777	MGYG000000777_4	25122	42305				3300012804_1	0							TARA_SAMEA2619907_METAG_ACFDCIKP	0							MGYG000001088	0		MGYG000042977	MGYG000042977_6	79020	92281
	3300012804_2	1		3300010397_8	3300010397.a:Ga0134124_10000011	92620	123778		TARA_SAMEA2619907_METAG_FNHKDGPB	0		TARA_SAMEA2621085_METAG_NCMAHLFL	TARA_SAMEA2621085_MAG-scaffold_22	235809	269926		MGYG000001112	0		MGYG000000777	MGYG000000777_6	36912	50230				3300012804_2	0							TARA_SAMEA2619907_METAG_FNHKDGPB	0							MGYG000001112	0		MGYG000043521	MGYG000043521_5	59690	81699
	3300012804_3	1		3300010397_8	3300010397.a:Ga0134124_10000027	113157	145033		TARA_SAMEA2619907_METAG_GFEAOAFP	0		TARA_SAMEA2621099_METAG_IDGDEHDE	TARA_SAMEA2621099_MAG-scaffold_3	457321	474400		MGYG000001134	2		MGYG000000778	MGYG000000778_1	317082	339810				3300012804_3	0							TARA_SAMEA2619907_METAG_GFEAOAFP	0							MGYG000001134	0		MGYG000043928	MGYG000043928_16	20107	34000
	3300012808_2	3		3300010397_8	3300010397.a:Ga0134124_10000044	42426	64379		TARA_SAMEA2619907_METAG_HJDFOLOM	0		TARA_SAMEA2621101_METAG_DBKIAPDD	TARA_SAMEA2621101_MAG-scaffold_1	295083	312162		MGYG000001167	4		MGYG000000778	MGYG000000778_5	4625	18354				3300012808_2	0							TARA_SAMEA2619907_METAG_HJDFOLOM	0							MGYG000001167	0		MGYG000044335	MGYG000044335_92	46747	70581
	3300012808_5	2		3300010397_8	3300010397.a:Ga0134124_10000064	58946	93185		TARA_SAMEA2619907_METAG_KBFJNKFA	0		TARA_SAMEA2621176_METAG_DCJMIKAH	TARA_SAMEA2621176_MAG-scaffold_13	173591	199651		MGYG000001266	2		MGYG000000783	MGYG000000783_7	1508	29450				3300012808_5	0							TARA_SAMEA2619907_METAG_KBFJNKFA	0							MGYG000001266	0		MGYG000046034	MGYG000046034_23	89376	112493
	3300012808_6	0		3300010397_8	3300010397.a:Ga0134124_10000184/3300010397.a:Ga0134124_10000055	46165	2853		TARA_SAMEA2619907_METAG_KGLDPHNO	0		TARA_SAMEA2621176_METAG_DCJMIKAH	TARA_SAMEA2621176_MAG-scaffold_13	20832	31301		MGYG000001271	1		MGYG000000803	MGYG000000803_1	339628	356619				3300012808_6	0							TARA_SAMEA2619907_METAG_KGLDPHNO	0							MGYG000001271	0		MGYG000046903	MGYG000046903_4	63755	77016
	3300012808_8	1		3300010399_12	3300010399.a:Ga0134127_10000052	143729	155500		TARA_SAMEA2619907_METAG_LOCEMFFE	0		TARA_SAMEA2621176_METAG_DCJMIKAH	TARA_SAMEA2621176_MAG-scaffold_45	91292	118244		MGYG000001575	1		MGYG000000827	MGYG000000827_1	127494	155546				3300012808_8	0							TARA_SAMEA2619907_METAG_LOCEMFFE	0							MGYG000001575	0		MGYG000047324	MGYG000047324_10	5076	23560
	3300012811_1	1		3300010399_12	3300010399.a:Ga0134127_10000275	27869	47361		TARA_SAMEA2619907_METAG_MFMGCAAC	0		TARA_SAMEA2621176_METAG_DCJMIKAH	TARA_SAMEA2621176_MAG-scaffold_71	20904	42513		MGYG000001613	2		MGYG000000827	MGYG000000827_1	186609	216455				3300012811_1	0							TARA_SAMEA2619907_METAG_MFMGCAAC	0							MGYG000001613	0		MGYG000047760	MGYG000047760_8	78202	91070
	3300012811_2	1		3300010399_20	3300010399.a:Ga0134127_10000029	26775	44775		TARA_SAMEA2619907_METAG_OFLLHFPN	0		TARA_SAMEA2621204_METAG_NJGLLKBB	TARA_SAMEA2621204_MAG-scaffold_3/TARA_SAMEA2621204_MAG-scaffold_7	356593	18651		MGYG000001618	2		MGYG000000827	MGYG000000827_13	25938	39668				3300012811_2	0							TARA_SAMEA2619907_METAG_OFLLHFPN	0							MGYG000001618	0		MGYG000049398	MGYG000049398_8	2221	24436
	3300012811_6	2		3300011987_7	3300011987.a:Ga0120164_1000003	179434	189332		TARA_SAMEA2619907_METAG_PFHGNIIC	2		TARA_SAMEA2621204_METAG_NJGLLKBB	TARA_SAMEA2621204_MAG-scaffold_9	88	41140		MGYG000001626	0		MGYG000000827	MGYG000000827_6	10278	26770				3300012811_6	0							TARA_SAMEA2619907_METAG_PFHGNIIC	0							MGYG000001626	0		MGYG000052289	MGYG000052289_11	8508	33450
	3300012816_1	2		3300011987_7	3300011987.a:Ga0120164_1000014	4538	55480		TARA_SAMEA2619970_METAG_KIIHFBOD	0		TARA_SAMEA2621213_METAG_MDPFKEIJ	TARA_SAMEA2621213_MAG-scaffold_34	153432	171962		MGYG000001648	1		MGYG000000833	MGYG000000833_1	159743	192879				3300012816_1	1							TARA_SAMEA2619970_METAG_KIIHFBOD	0							MGYG000001648	0		MGYG000054925	MGYG000054925_47/MGYG000054925_49	2631	5394
	3300012816_11	2		3300011987_7	3300011987.a:Ga0120164_1000038	71872	95346		TARA_SAMEA2619970_METAG_OKEINIMP	0		TARA_SAMEA2621213_METAG_MDPFKEIJ	TARA_SAMEA2621213_MAG-scaffold_42/TARA_SAMEA2621213_MAG-scaffold_45	146677	4677		MGYG000001737	1		MGYG000000833	MGYG000000833_1	62232	79840				3300012816_11	0							TARA_SAMEA2619970_METAG_OKEINIMP	0							MGYG000001737	0		MGYG000055511	MGYG000055511_10	24324	39353
	3300012816_3	0		3300011987_7	3300011987.a:Ga0120164_1000042	53952	65491		TARA_SAMEA2619992_METAG_MLOOJNKA	2		TARA_SAMEA2621213_METAG_MDPFKEIJ	TARA_SAMEA2621213_MAG-scaffold_496	2327	30108		MGYG000001752	5		MGYG000000833	MGYG000000833_17/MGYG000000833_18	43262	10569				3300012816_3	0							TARA_SAMEA2619992_METAG_MLOOJNKA	1							MGYG000001752	0		MGYG000055905	MGYG000055905_3	154345	174179
	3300012816_4	2		3300012004_1	3300012004.a:Ga0120134_1000006	83455	120502		TARA_SAMEA2620014_METAG_DOLHMFNI	1		TARA_SAMEA2621222_METAG_AEHFOHHD	TARA_SAMEA2621222_MAG-scaffold_239/TARA_SAMEA2621222_MAG-scaffold_243	38127	3504		MGYG000001762	1		MGYG000000836	MGYG000000836_10	32070	42134				3300012816_4	0							TARA_SAMEA2620014_METAG_DOLHMFNI	0							MGYG000001762	0		MGYG000058438	MGYG000058438_27	35868	62955
	3300012816_9	2		3300012789_1	3300012789.a:Ga0160480_10019	16339	46306		TARA_SAMEA2620027_METAG_INFJHNCL	1		TARA_SAMEA2621222_METAG_AEHFOHHD	TARA_SAMEA2621222_MAG-scaffold_33	91325	132377		MGYG000001769	1		MGYG000000836	MGYG000000836_2	96695	121127				3300012816_9	0							TARA_SAMEA2620027_METAG_INFJHNCL	0							MGYG000001769	0		MGYG000060353	MGYG000060353_6	21963	34171
	3300012821_3	1		3300012794_2	3300012794.a:Ga0160493_100008	203604	226270		TARA_SAMEA2620035_METAG_ILLGPLFG	0		TARA_SAMEA2621232_METAG_FIFLKHND	TARA_SAMEA2621232_MAG-scaffold_140497/TARA_SAMEA2621232_MAG-scaffold_158723	70	1134		MGYG000001772	0		MGYG000000836	MGYG000000836_4	37884	58567				3300012821_3	0							TARA_SAMEA2620035_METAG_ILLGPLFG	0							MGYG000001772	0		MGYG000061038	MGYG000061038_5	99249	129916
	3300012821_4	1		3300012794_2	3300012794.a:Ga0160493_100131	19542	40139		TARA_SAMEA2620035_METAG_LEKHLCMO	0		TARA_SAMEA2621242_METAG_DFHNPMGP	TARA_SAMEA2621242_MAG-scaffold_143	71400	92603		MGYG000001795	2		MGYG000000836	MGYG000000836_4/MGYG000000836_5	95560	11306				3300012821_4	0							TARA_SAMEA2620035_METAG_LEKHLCMO	0							MGYG000001795	0		MGYG000064867	MGYG000064867_38	2053	14701
	3300012821_8	2		3300012796_1	3300012796.a:Ga0160498_100046	138081	156051		TARA_SAMEA2620039_METAG_DCIGMOMO	1		TARA_SAMEA2621242_METAG_DFHNPMGP	TARA_SAMEA2621242_MAG-scaffold_2944/TARA_SAMEA2621242_MAG-scaffold_3249	6919	9525		MGYG000001948	3		MGYG000000836	MGYG000000836_5	56772	95265				3300012821_8	0							TARA_SAMEA2620039_METAG_DCIGMOMO	0							MGYG000001948	1		MGYG000066450	MGYG000066450_36/MGYG000066450_37	13125	14188
	3300012821_9	2		3300012796_2	3300012796.a:Ga0160498_100012/3300012796.a:Ga0160498_100110	396198	17929		TARA_SAMEA2620053_METAG_BEJKNPCG	1		TARA_SAMEA2621242_METAG_IEOMPJEB	TARA_SAMEA2621242_MAG-scaffold_23	39474	46442		MGYG000001959	2		MGYG000000836	MGYG000000836_7/MGYG000000836_8	61811	38050				3300012821_9	0							TARA_SAMEA2620053_METAG_BEJKNPCG	0							MGYG000001959	0		MGYG000068154	MGYG000068154_11	101497	141128
	3300012822_1	2		3300012796_2	3300012796.a:Ga0160498_100037	146988	158867		TARA_SAMEA2620081_METAG_CGDDMMPH	0		TARA_SAMEA2621242_METAG_IEOMPJEB	TARA_SAMEA2621242_MAG-scaffold_23/TARA_SAMEA2621242_MAG-scaffold_25	232460	9057		MGYG000001973	0		MGYG000000862	MGYG000000862_5	1385	28039				3300012822_1	0							TARA_SAMEA2620081_METAG_CGDDMMPH	0							MGYG000001973	0		MGYG000068262	MGYG000068262_14	17128	30389
	3300012822_2	1		3300012796_3	3300012796.a:Ga0160498_100028	203604	226270		TARA_SAMEA2620097_METAG_AKFOENMH	0		TARA_SAMEA2621271_METAG_JBMDAMLJ	TARA_SAMEA2621271_MAG-scaffold_158/TARA_SAMEA2621271_MAG-scaffold_159	24487	3591		MGYG000002002	4		MGYG000000862	MGYG000000862_5	39449	60602				3300012822_2	0							TARA_SAMEA2620097_METAG_AKFOENMH	0							MGYG000002002	0		MGYG000069300	MGYG000069300_4	12990	28093
	3300012822_3	0		3300012796_3	3300012796.a:Ga0160498_100129/3300012796.a:Ga0160498_100035	19542	4327		TARA_SAMEA2620097_METAG_KFELPDMJ	0		TARA_SAMEA2621271_METAG_JBMDAMLJ	TARA_SAMEA2621271_MAG-scaffold_95/TARA_SAMEA2621271_MAG-scaffold_98	58755	21724		MGYG000002027	1		MGYG000000864	MGYG000000864_12/MGYG000000864_13	85099	6053				3300012822_3	0							TARA_SAMEA2620097_METAG_KFELPDMJ	0							MGYG000002027	0		MGYG000069360	MGYG000069360_27	76718	108353
	3300012822_4	1		3300012796_5	3300012796.a:Ga0160498_100026	74172	92173		TARA_SAMEA2620256_METAG_KDIHCGKE	0		TARA_SAMEA2621300_METAG_DIHNLLAF	TARA_SAMEA2621300_MAG-scaffold_23	348923	357806		MGYG000002040	1		MGYG000000864	MGYG000000864_4/MGYG000000864_5	130959	6876				3300012822_4	0							TARA_SAMEA2620256_METAG_KDIHCGKE	0							MGYG000002040	0		MGYG000071564	MGYG000071564_1	382661	389848
	3300012822_5	1		3300012799_1	3300012799.a:Ga0160477_100014	214934	231341		TARA_SAMEA2620259_METAG_FMHMNGJJ	0		TARA_SAMEA2621300_METAG_DIHNLLAF	TARA_SAMEA2621300_MAG-scaffold_23	91159	122055		MGYG000002072	2		MGYG000000919	MGYG000000919_2	298101	318581				3300012822_5	0							TARA_SAMEA2620259_METAG_FMHMNGJJ	0							MGYG000002072	0		MGYG000071748	MGYG000071748_4	151791	168765
	3300012826_10	2		3300012799_2	3300012799.a:Ga0160477_100029	118430	132468		TARA_SAMEA2620384_METAG_IDMOJFEE	1		TARA_SAMEA2621300_METAG_DIHNLLAF	TARA_SAMEA2621300_MAG-scaffold_5	392661	407822		MGYG000002074	1		MGYG000000919	MGYG000000919_25/MGYG000000919_26	47452	12961				3300012826_10	0							TARA_SAMEA2620384_METAG_IDMOJFEE	0							MGYG000002074	0		MGYG000072151	MGYG000072151_5	40341	61752
	3300012826_2	1		3300012799_2	3300012799.a:Ga0160477_100047	82834	99212		TARA_SAMEA2620384_METAG_KNFDGPKC	0		TARA_SAMEA2621528_METAG_HFEPAIBP	TARA_SAMEA2621528_MAG-scaffold_151	65705	82718		MGYG000002082	0		MGYG000000919	MGYG000000919_2/MGYG000000919_3	426269	8676				3300012826_2	0							TARA_SAMEA2620384_METAG_KNFDGPKC	0							MGYG000002082	0		MGYG000072195	MGYG000072195_4	96744	124480
	3300012826_6	1		3300012799_2	3300012799.a:Ga0160477_100075	84005	110403		TARA_SAMEA2620384_METAG_PFNFNGAP	1		TARA_SAMEA2621528_METAG_HFEPAIBP	TARA_SAMEA2621528_MAG-scaffold_156	63511	74041		MGYG000002104	1		MGYG000000919	MGYG000000919_3	77197	127678				3300012826_6	0							TARA_SAMEA2620384_METAG_PFNFNGAP	0							MGYG000002104	0		MGYG000075634	MGYG000075634_4	142289	156787
	3300012826_7	2		3300012799_2	3300012799.a:Ga0160477_100087	73423	89235		TARA_SAMEA2620404_METAG_OMNJKGGL	0		TARA_SAMEA2621528_METAG_HFEPAIBP	TARA_SAMEA2621528_MAG-scaffold_49	30459	49450		MGYG000002139	1		MGYG000000919	MGYG000000919_5	14850	42527				3300012826_7	0							TARA_SAMEA2620404_METAG_OMNJKGGL	0							MGYG000002139	1		MGYG000076226	MGYG000076226_17	15884	32438
	3300012826_8	1		3300012799_3	3300012799.a:Ga0160477_100028/3300012799.a:Ga0160477_100042	314063	7102		TARA_SAMEA2620542_METAG_OHOEJIBB	0		TARA_SAMEA2621528_METAG_NHBNBOHN	TARA_SAMEA2621528_MAG-scaffold_84	87280	102272		MGYG000002153	4		MGYG000000919	MGYG000000919_8	59909	80595				3300012826_8	0							TARA_SAMEA2620542_METAG_OHOEJIBB	0							MGYG000002153	0		MGYG000076317	MGYG000076317_3	207566	222182
	3300012827_4	1		3300012799_3	3300012799.a:Ga0160477_100063	146988	158867		TARA_SAMEA2620663_METAG_DGNLPBJF	1		TARA_SAMEA2621839_METAG_GAKBCGLM	TARA_SAMEA2621839_MAG-scaffold_1056	7894	38933		MGYG000002166	1		MGYG000000942	MGYG000000942_5	9630	46046				3300012827_4	0							TARA_SAMEA2620663_METAG_DGNLPBJF	0							MGYG000002166	0		MGYG000077270	MGYG000077270_35	139479	156573
	3300012827_7	0		3300012799_4	3300012799.a:Ga0160477_100044	203604	226270		TARA_SAMEA2620663_METAG_MECILNPA	1		TARA_SAMEA2621839_METAG_GAKBCGLM	TARA_SAMEA2621839_MAG-scaffold_114	16956	57711		MGYG000002175	2		MGYG000000952	MGYG000000952_1	59910	75890				3300012827_7	0							TARA_SAMEA2620663_METAG_MECILNPA	0							MGYG000002175	0		MGYG000077656	MGYG000077656_6	65313	85632
	3300012830_1	2		3300012799_4	3300012799.a:Ga0160477_100125	19542	40139		TARA_SAMEA2620666_METAG_GIDMECPM	0		TARA_SAMEA2621839_METAG_GAKBCGLM	TARA_SAMEA2621839_MAG-scaffold_1	335974	378292		MGYG000002228	3		MGYG000000952	MGYG000000952_1/MGYG000000952_2	166841	14836				3300012830_1	0							TARA_SAMEA2620666_METAG_GIDMECPM	0							MGYG000002228	0		MGYG000079128	MGYG000079128_1	12627	32608
	3300012830_2	2		3300012801_1	3300012801.a:Ga0160485_100003	77852	96500		TARA_SAMEA2620812_METAG_BKOLJJCG	0		TARA_SAMEA2621839_METAG_GAKBCGLM	TARA_SAMEA2621839_MAG-scaffold_657/TARA_SAMEA2621839_MAG-scaffold_742	40829	20506		MGYG000002564	1		MGYG000000952	MGYG000000952_2	100957	112063				3300012830_2	0							TARA_SAMEA2620812_METAG_BKOLJJCG	0							MGYG000002564	0		MGYG000079403	MGYG000079403_26	5108	24642
	3300012830_4	0		3300012801_3	3300012801.a:Ga0160485_100028	146988	158867		TARA_SAMEA2620812_METAG_HIEKJCAB	0		TARA_SAMEA2621839_METAG_GAKBCGLM	TARA_SAMEA2621839_MAG-scaffold_98	63986	89114		MGYG000002612	4		MGYG000000956	MGYG000000956_1	1030752	1060519				3300012830_4	0							TARA_SAMEA2620812_METAG_HIEKJCAB	0							MGYG000002612	0		MGYG000083888	MGYG000083888_6/MGYG000083888_7	111576	9903
	3300012830_6	1		3300012804_1	3300012804.a:Ga0160484_100026	197793	218989		TARA_SAMEA2620824_METAG_GEJHHNAG	3		TARA_SAMEA2622149_METAG_OJCMJHGM	TARA_SAMEA2622149_MAG-scaffold_526	34479	54803		MGYG000002619	4		MGYG000000958	MGYG000000958_1	23937	37148				3300012830_6	0							TARA_SAMEA2620824_METAG_GEJHHNAG	0							MGYG000002619	1		MGYG000084050	MGYG000084050_4	183862	209681
	3300012833_4	2		3300012804_2	3300012804.a:Ga0160484_100042	146988	158867		TARA_SAMEA2620947_METAG_FFJAAIEE	2		TARA_SAMEA2622376_METAG_KBAMCEAM	TARA_SAMEA2622376_MAG-scaffold_6/TARA_SAMEA2622376_MAG-scaffold_8	225007	14755		MGYG000002620	1		MGYG000000958	MGYG000000958_4	69491	96630				3300012833_4	0							TARA_SAMEA2620947_METAG_FFJAAIEE	0							MGYG000002620	0		MGYG000084309	MGYG000084309_18	37098	66410
	3300012833_6	0		3300012804_3	3300012804.a:Ga0160484_100083	25532	67258		TARA_SAMEA2620967_METAG_KPGBBEFO	1		TARA_SAMEA2622568_METAG_BPIONGFC	TARA_SAMEA2622568_MAG-scaffold_54	28180	54606		MGYG000002631	0		MGYG000000958	MGYG000000958_4	9129	28854				3300012833_6	0							TARA_SAMEA2620967_METAG_KPGBBEFO	0							MGYG000002631	0		MGYG000084464	MGYG000084464_33	15719	29412
	3300012838_1	0		3300012808_2	3300012808.a:Ga0160502_100017	247134	290103		TARA_SAMEA2620967_METAG_MHNHOBDL	1		TARA_SAMEA2622656_METAG_BNJAAKAE	TARA_SAMEA2622656_MAG-scaffold_5	176967	214204		MGYG000002634	2		MGYG000000958	MGYG000000958_4/MGYG000000958_5	119301	20572				3300012838_1	0							TARA_SAMEA2620967_METAG_MHNHOBDL	0							MGYG000002634	0		MGYG000085411	MGYG000085411_15	96741	124477
	3300012838_10	0		3300012808_2	3300012808.a:Ga0160502_100087	51673	77256		TARA_SAMEA2620980_METAG_GLODDDOJ	0		TARA_SAMEA2622657_METAG_LCCHJHGG	TARA_SAMEA2622657_MAG-scaffold_2	1052088	1070591		MGYG000002641	2		MGYG000000958	MGYG000000958_5/MGYG000000958_6	87477	17740				3300012838_10	0							TARA_SAMEA2620980_METAG_GLODDDOJ	0							MGYG000002641	0		MGYG000088146	MGYG000088146_105	11810	51441
	3300012838_9	1		3300012808_2	3300012808.a:Ga0160502_100087	8824	26056		TARA_SAMEA2621010_METAG_EEBADEOH	1		TARA_SAMEA2622657_METAG_LCCHJHGG	TARA_SAMEA2622657_MAG-scaffold_7	27565	52435		MGYG000002711	3		MGYG000000980	MGYG000000980_1	292393	313455				3300012838_9	0							TARA_SAMEA2621010_METAG_EEBADEOH	0							MGYG000002711	0		MGYG000088759	MGYG000088759_119/MGYG000088759_120	1551	11507
	3300012840_3	1		3300012808_5	3300012808.a:Ga0160502_100035	65794	86682		TARA_SAMEA2621021_METAG_BMDCHEJH	0		TARA_SAMEA2622685_METAG_NEJJHIOK	TARA_SAMEA2622685_MAG-scaffold_66	137673	157054		MGYG000002805	1		MGYG000000980	MGYG000000980_3	242806	254672				3300012840_3	0							TARA_SAMEA2621021_METAG_BMDCHEJH	0							MGYG000002805	0		MGYG000092525	MGYG000092525_39/MGYG000092525_40	24751	5532
	3300012840_4	2		3300012808_5	3300012808.a:Ga0160502_100176	18711	37821		TARA_SAMEA2621033_METAG_MAHHHCDM	1		TARA_SAMEA2622690_METAG_KGFPAGGC	TARA_SAMEA2622690_MAG-scaffold_30	175436	192030		MGYG000002816	2		MGYG000000993	MGYG000000993_1	43828	56996				3300012840_4	0							TARA_SAMEA2621033_METAG_MAHHHCDM	0							MGYG000002816	0		MGYG000095044	MGYG000095044_1	691215	707254
	3300012842_1	2		3300012808_8	3300012808.a:Ga0160502_100008	150474	178689		TARA_SAMEA2621076_METAG_BNBKGHEH	0		TARA_SAMEA2622696_METAG_LJCKGMCC	TARA_SAMEA2622696_MAG-scaffold_61/TARA_SAMEA2622696_MAG-scaffold_64	118926	10983		MGYG000002817	1		MGYG000001013	MGYG000001013_11/MGYG000001013_12	24822	23862				3300012842_1	0							TARA_SAMEA2621076_METAG_BNBKGHEH	0							MGYG000002817	0		MGYG000095227	MGYG000095227_9	10866	30093
	3300012842_10	2		3300012811_1	3300012811.a:Ga0160497_100037	146988	158867		TARA_SAMEA2621085_METAG_FJJCNPFI	3		TARA_SAMEA2622710_METAG_IJOAKNPJ	TARA_SAMEA2622710_MAG-scaffold_21	251726	288963		MGYG000002825	1		MGYG000001013	MGYG000001013_1	24968	46399				3300012842_10	0							TARA_SAMEA2621085_METAG_FJJCNPFI	0							MGYG000002825	0		MGYG000099248	MGYG000099248_10	46715	70550
	3300012842_2	0		3300012811_2	3300012811.a:Ga0160497_100082	25532	67258		TARA_SAMEA2621085_METAG_NCMAHLFL	2		TARA_SAMEA2622716_METAG_KANLKIKK	TARA_SAMEA2622716_MAG-scaffold_2	29274	66511		MGYG000002841	1		MGYG000001013	MGYG000001013_9/MGYG000001013_10	59993	9719				3300012842_2	0							TARA_SAMEA2621085_METAG_NCMAHLFL	0							MGYG000002841	0		MGYG000100229	MGYG000100229_9	10235	28476
	3300012842_3	2		3300012811_6	3300012811.a:Ga0160497_100024	6613	36580		TARA_SAMEA2621099_METAG_IDGDEHDE	1		TARA_SAMEA2622733_METAG_EOLHBMEN	TARA_SAMEA2622733_MAG-scaffold_187/TARA_SAMEA2622733_MAG-scaffold_189	95357	15932		MGYG000002876	1		MGYG000001024	MGYG000001024_36/MGYG000001024_39	503	18657				3300012842_3	0							TARA_SAMEA2621099_METAG_IDGDEHDE	0							MGYG000002876	0		MGYG000100698	MGYG000100698_4	153067	185210
	3300012842_4	0		3300012811_6	3300012811.a:Ga0160497_100026	89766	109579		TARA_SAMEA2621101_METAG_DBKIAPDD	1		TARA_SAMEA2622763_METAG_MNJLKKHG	TARA_SAMEA2622763_MAG-scaffold_2	113475	150712		MGYG000002908	1		MGYG000001024	MGYG000001024_51/MGYG000001024_54	1473	1322				3300012842_4	0							TARA_SAMEA2621101_METAG_DBKIAPDD	0							MGYG000002908	0		MGYG000100938	MGYG000100938_15	66008	95760
	3300012842_9	0		3300012816_1	3300012816.a:Ga0160495_100025	255439	295510		TARA_SAMEA2621176_METAG_DCJMIKAH	4		TARA_SAMEA2622765_METAG_CKKHFEEO	TARA_SAMEA2622765_MAG-scaffold_114	107353	128512		MGYG000002969	0		MGYG000001024	MGYG000001024_68	99094	108012				3300012842_9	0							TARA_SAMEA2621176_METAG_DCJMIKAH	0							MGYG000002969	0		MGYG000101864	MGYG000101864_4	1038	23130
	3300012843_4	1		3300012816_1	3300012816.a:Ga0160495_100215	3912	30619		TARA_SAMEA2621204_METAG_JCBGDCLA	0		TARA_SAMEA2622765_METAG_CKKHFEEO	TARA_SAMEA2622765_MAG-scaffold_148	98397	118894		MGYG000002990	2		MGYG000001029	MGYG000001029_15	20019	32898				3300012843_4	0							TARA_SAMEA2621204_METAG_JCBGDCLA	0							MGYG000002990	0		MGYG000102400	MGYG000102400_33	42903	56164
	3300012843_7	0		3300012816_11	3300012816.a:Ga0160495_100024	118714	146929		TARA_SAMEA2621204_METAG_NJGLLKBB	2		TARA_SAMEA2622765_METAG_CKKHFEEO	TARA_SAMEA2622765_MAG-scaffold_218	1074	17885		MGYG000003042	1		MGYG000001085	MGYG000001085_3/MGYG000001085_4	182819	13713				3300012843_7	0							TARA_SAMEA2621204_METAG_NJGLLKBB	0							MGYG000003042	0		MGYG000104055	MGYG000104055_27	24449	50950
	3300012843_9	0		3300012816_11	3300012816.a:Ga0160495_100177/3300012816.a:Ga0160495_100130	63327	24793		TARA_SAMEA2621213_METAG_MDPFKEIJ	3		TARA_SAMEA2622765_METAG_CKKHFEEO	TARA_SAMEA2622765_MAG-scaffold_30	172047	183917		MGYG000003099	2		MGYG000001088	MGYG000001088_12/MGYG000001088_14	53889	929				3300012843_9	0							TARA_SAMEA2621213_METAG_MDPFKEIJ	0							MGYG000003099	0		MGYG000104055	MGYG000104055_36	11582	39325
	3300012844_10	1		3300012816_4	3300012816.a:Ga0160495_100043	65767	86655		TARA_SAMEA2621216_METAG_GPCKMPLA	0		TARA_SAMEA2622765_METAG_CKKHFEEO	TARA_SAMEA2622765_MAG-scaffold_32	97434	122823		MGYG000003113	0		MGYG000001134	MGYG000001134_14/MGYG000001134_15	263108	11818				3300012844_10	0							TARA_SAMEA2621216_METAG_GPCKMPLA	0							MGYG000003113	0		MGYG000106056	MGYG000106056_79	20596	37150
	3300012844_4	0		3300012816_4	3300012816.a:Ga0160495_100185	18711	37821		TARA_SAMEA2621221_METAG_AFPNPCON	0		TARA_SAMEA2622765_METAG_CKKHFEEO	TARA_SAMEA2622765_MAG-scaffold_91	35879	68252		MGYG000003117	4		MGYG000001134	MGYG000001134_21	1446	31547				3300012844_4	0							TARA_SAMEA2621221_METAG_AFPNPCON	0							MGYG000003117	0		MGYG000107261	MGYG000107261_24	18009	39359
	3300012844_5	0		3300012816_9	3300012816.a:Ga0160495_100007	353380	373193		TARA_SAMEA2621222_METAG_AEHFOHHD	2		TARA_SAMEA2622765_METAG_DACAFNHL	TARA_SAMEA2622765_MAG-scaffold_295	42994	52739		MGYG000003124	0		MGYG000001167	MGYG000001167_1	234867	278192				3300012844_5	0							TARA_SAMEA2621222_METAG_AEHFOHHD	0							MGYG000003124	0		MGYG000112337	MGYG000112337_21/MGYG000112337_22	57378	19771
	3300012853_4	3		3300012816_9	3300012816.a:Ga0160495_100038	6613	36580		TARA_SAMEA2621222_METAG_KKDEGGHP	0		TARA_SAMEA2622765_METAG_DACAFNHL	TARA_SAMEA2622765_MAG-scaffold_68	7115	28944		MGYG000003135	0		MGYG000001167	MGYG000001167_3	294167	320236				3300012853_4	0							TARA_SAMEA2621222_METAG_KKDEGGHP	0							MGYG000003135	0		MGYG000113258	MGYG000113258_48	329174	345476
	3300012856_6	0		3300012821_3	3300012821.a:Ga0160476_100032	197793	218989		TARA_SAMEA2621232_METAG_FIFLKHND	1		TARA_SAMEA2622766_METAG_CKNHBMFD	TARA_SAMEA2622766_MAG-scaffold_459	34954	54015		MGYG000003152	1		MGYG000001167	MGYG000001167_3	401059	423283				3300012856_6	0							TARA_SAMEA2621232_METAG_FIFLKHND	0							MGYG000003152	0		MGYG000113809	MGYG000113809_48	16784	33987
	3300012859_10	1		3300012821_4	3300012821.a:Ga0160476_100095	25532	67258		TARA_SAMEA2621242_METAG_DFHNPMGP	2		TARA_SAMEA2622766_METAG_PAPLMLMG	TARA_SAMEA2622766_MAG-scaffold_1529/TARA_SAMEA2622766_MAG-scaffold_1533	11675	18722		MGYG000003184	1		MGYG000001167	MGYG000001167_3	5029	41213				3300012859_10	0							TARA_SAMEA2621242_METAG_DFHNPMGP	0							MGYG000003184	0		MGYG000116296	MGYG000116296_6	48	14125
	3300012859_12	1		3300012821_8	3300012821.a:Ga0160476_100004	285347	313125		TARA_SAMEA2621242_METAG_IEOMPJEB	2		TARA_SAMEA2622837_METAG_HLHPBMON	TARA_SAMEA2622837_MAG-scaffold_3025/TARA_SAMEA2622837_MAG-scaffold_3058	19446	16054		MGYG000003186	0		MGYG000001266	MGYG000001266_14	65249	89599				3300012859_12	0							TARA_SAMEA2621242_METAG_IEOMPJEB	0							MGYG000003186	0		MGYG000119650	MGYG000119650_26	29358	58290
	3300012859_13	1		3300012821_8	3300012821.a:Ga0160476_100010	256405	267361		TARA_SAMEA2621271_METAG_JBMDAMLJ	2		TARA_SAMEA2622837_METAG_PHBMICNI	TARA_SAMEA2622837_MAG-scaffold_43	261235	292974		MGYG000003190	2		MGYG000001266	MGYG000001266_47	6454	19823				3300012859_13	0							TARA_SAMEA2621271_METAG_JBMDAMLJ	0							MGYG000003190	0		MGYG000120209	MGYG000120209_11	86	7820
	3300012859_4	0		3300012821_9	3300012821.a:Ga0160476_100008	140941	160754		TARA_SAMEA2621277_METAG_DODNFDBE	0		TARA_SAMEA2622843_METAG_HAMAJGDK	TARA_SAMEA2622843_MAG-scaffold_18/TARA_SAMEA2622843_MAG-scaffold_21	233540	41610		MGYG000003197	3		MGYG000001271	MGYG000001271_6	103627	119966				3300012859_4	0							TARA_SAMEA2621277_METAG_DODNFDBE	0							MGYG000003197	0		MGYG000120278	MGYG000120278_1	315953	329214
	3300012859_6	3		3300012821_9	3300012821.a:Ga0160476_100030	6613	36580		TARA_SAMEA2621300_METAG_DIHNLLAF	3		TARA_SAMEA2622843_METAG_HAMAJGDK	TARA_SAMEA2622843_MAG-scaffold_97	6204	25710		MGYG000003208	1		MGYG000001575	MGYG000001575_16/MGYG000001575_17	23591	1991				3300012859_6	1							TARA_SAMEA2621300_METAG_DIHNLLAF	0							MGYG000003208	0		MGYG000120411	MGYG000120411_71/MGYG000120411_72	17770	4636
	3300012859_8	1		3300012822_1	3300012822.a:Ga0160490_100023	195163	208861		TARA_SAMEA2621528_METAG_HFEPAIBP	3		TARA_SAMEA2622843_METAG_HDGILNGE	TARA_SAMEA2622843_MAG-scaffold_106/TARA_SAMEA2622843_MAG-scaffold_107	90816	4828		MGYG000003248	6		MGYG000001613	MGYG000001613_1	40871	49032				3300012859_8	0							TARA_SAMEA2621528_METAG_HFEPAIBP	0							MGYG000003248	0		MGYG000122222	MGYG000122222_31	82352	98187
	3300012860_3	1		3300012822_1	3300012822.a:Ga0160490_100034	16005	36168		TARA_SAMEA2621528_METAG_NHBNBOHN	1		TARA_SAMEA2622852_METAG_GODPGMHP	TARA_SAMEA2622852_MAG-scaffold_16	12729	19811		MGYG000003310	5		MGYG000001613	MGYG000001613_3	131941	151323				3300012860_3	0							TARA_SAMEA2621528_METAG_NHBNBOHN	0							MGYG000003310	0		MGYG000123993	MGYG000123993_9	20201	39428
	3300012860_6	1		3300012822_2	3300012822.a:Ga0160490_100111	33145	56119		TARA_SAMEA2621551_METAG_BLMELPME	0		TARA_SAMEA2622901_METAG_NNLDCDAA	TARA_SAMEA2622901_MAG-scaffold_29	47445	54351		MGYG000003314	0		MGYG000001618	MGYG000001618_1/MGYG000001618_2	893618	17818				3300012860_6	0							TARA_SAMEA2621551_METAG_BLMELPME	0							MGYG000003314	0		MGYG000124908	MGYG000124908_11	4267	19370
	3300012860_8	1		3300012822_4	3300012822.a:Ga0160490_100168/3300012822.a:Ga0160490_100079	24789	5196		TARA_SAMEA2621564_METAG_GKALJALI	0		TARA_SAMEA2622923_METAG_ACHMAPPN	TARA_SAMEA2622923_MAG-scaffold_2	255028	292265		MGYG000003329	1		MGYG000001618	MGYG000001618_2	185274	216379				3300012860_8	0							TARA_SAMEA2621564_METAG_GKALJALI	0							MGYG000003329	0		MGYG000127969	MGYG000127969_12/MGYG000127969_13	57270	22504
	3300012862_12	1		3300012822_5	3300012822.a:Ga0160490_100008	397695	405230		TARA_SAMEA2621812_METAG_JPOAFLIB	0		TARA_SAMEA2623155_METAG_NCIMLOCE	TARA_SAMEA2623155_MAG-scaffold_1571/TARA_SAMEA2623155_MAG-scaffold_1173	5549	13183		MGYG000003360	1		MGYG000001648	MGYG000001648_1	33678	41080				3300012862_12	0							TARA_SAMEA2621812_METAG_JPOAFLIB	0							MGYG000003360	0		MGYG000128369	MGYG000128369_12	4938	18199
	3300012862_15	1		3300012826_10	3300012826.a:Ga0160492_100009	353395	373208		TARA_SAMEA2621812_METAG_NHHPCCBJ	0		TARA_SAMEA2623155_METAG_NCIMLOCE	TARA_SAMEA2623155_MAG-scaffold_21	5769	31509		MGYG000003361	2		MGYG000001737	MGYG000001737_4	46490	77980				3300012862_15	0							TARA_SAMEA2621812_METAG_NHHPCCBJ	0							MGYG000003361	0		MGYG000128903	MGYG000128903_35	1794	18203
	3300012862_4	0		3300012826_10	3300012826.a:Ga0160492_100020	6613	36580		TARA_SAMEA2621839_METAG_GAKBCGLM	5		TARA_SAMEA2623327_METAG_IJMHDOJN	TARA_SAMEA2623327_MAG-scaffold_10	385277	392954		MGYG000003365.1	1		MGYG000001752	MGYG000001752_10/MGYG000001752_11	29601	18916				3300012862_4	0							TARA_SAMEA2621839_METAG_GAKBCGLM	1							MGYG000003365.1	0		MGYG000129639	MGYG000129639_3	99951	123588
	3300012862_7	2		3300012826_2	3300012826.a:Ga0160492_100029	151842	173038		TARA_SAMEA2622097_METAG_BMEACDEL	0		TARA_SAMEA2623403_METAG_NKDDHBPN	TARA_SAMEA2623403_MAG-scaffold_83	130831	137913		MGYG000003372	0		MGYG000001752	MGYG000001752_1	262014	292423				3300012862_7	0							TARA_SAMEA2622097_METAG_BMEACDEL	0							MGYG000003372	0		MGYG000130465	MGYG000130465_21	48187	64741
	3300012864_7	2		3300012826_6	3300012826.a:Ga0160492_100007	485733	507146		TARA_SAMEA2622149_METAG_FEDNHIBG	0		TARA_SAMEA2623446_METAG_KFGDJNOD	TARA_SAMEA2623446_MAG-scaffold_3	119044	139459		MGYG000003379	1		MGYG000001752	MGYG000001752_1	4003	17193				3300012864_7	0							TARA_SAMEA2622149_METAG_FEDNHIBG	0							MGYG000003379	0		MGYG000131433	MGYG000131433_9	40393	63830
	3300012864_8	0		3300012826_7	3300012826.a:Ga0160492_100006	285347	313125		TARA_SAMEA2622149_METAG_OJCMJHGM	1		TARA_SAMEA2623446_METAG_KFGDJNOD	TARA_SAMEA2623446_MAG-scaffold_3	162647	184919		MGYG000003382	2		MGYG000001752	MGYG000001752_2	117058	138710				3300012864_8	0							TARA_SAMEA2622149_METAG_OJCMJHGM	0							MGYG000003382	0		MGYG000133815	MGYG000133815_15	24117	39605
	3300012865_17	2		3300012826_7	3300012826.a:Ga0160492_100019	187951	198907		TARA_SAMEA2622219_METAG_BCNDIPPI	0		TARA_SAMEA2623463_METAG_KOBBDBJG	TARA_SAMEA2623463_MAG-scaffold_17/TARA_SAMEA2623463_MAG-scaffold_22	234649	6301		MGYG000003383	0		MGYG000001752	MGYG000001752_6	14298	36266				3300012865_17	0							TARA_SAMEA2622219_METAG_BCNDIPPI	0							MGYG000003383	0		MGYG000134262	MGYG000134262_20	1885	15146
	3300012865_2	0		3300012826_8	3300012826.a:Ga0160492_100003	836626	854627		TARA_SAMEA2622336_METAG_ODHIMBAA	0		TARA_SAMEA2623463_METAG_KOBBDBJG	TARA_SAMEA2623463_MAG-scaffold_29	259	34691		MGYG000003386	2		MGYG000001762	MGYG000001762_7	21404	57664				3300012865_2	0							TARA_SAMEA2622336_METAG_ODHIMBAA	0							MGYG000003386	0		MGYG000136038	MGYG000136038_63/MGYG000136038_64	2289	10680
	3300012865_6	0		3300012827_4	3300012827.a:Ga0160462_100004	393111	405024		TARA_SAMEA2622376_METAG_KBAMCEAM	1		TARA_SAMEA2623649_METAG_JMAILDDC	TARA_SAMEA2623649_MAG-scaffold_177	29320	48926		MGYG000003388	0		MGYG000001769	MGYG000001769_6	26790	39155				3300012865_6	0							TARA_SAMEA2622376_METAG_KBAMCEAM	0							MGYG000003388	0		MGYG000140437	MGYG000140437_11	58644	77407
	3300012878_5	1		3300012830_1	3300012830.a:Ga0160503_100147/3300012830.a:Ga0160503_100096	70380	2648		TARA_SAMEA2622452_METAG_LOANMEJJ	0		TARA_SAMEA4396489_METAG_MGODDFLG	TARA_SAMEA4396489_MAG-scaffold_247	126897	152637		MGYG000003390	3		MGYG000001795	MGYG000001795_2	44244	71281				3300012878_5	0							TARA_SAMEA2622452_METAG_LOANMEJJ	0							MGYG000003390	1		MGYG000140645	MGYG000140645_17	414	16471
	3300012879_10	1		3300012830_1	3300012830.a:Ga0160503_100178/3300012830.a:Ga0160503_100297	49205	8530		TARA_SAMEA2622478_METAG_JHFPIJDG	0		TARA_SAMEA4396489_METAG_OCBFFKCH	TARA_SAMEA4396489_MAG-scaffold_1336	30701	44792		MGYG000003393	1		MGYG000001795	MGYG000001795_6	67109	77547				3300012879_10	0							TARA_SAMEA2622478_METAG_JHFPIJDG	0							MGYG000003393	0		MGYG000141410	MGYG000141410_4	1038	23130
	3300012879_3	2		3300012830_2	3300012830.a:Ga0160503_100009	389079	409242		TARA_SAMEA2622499_METAG_GGEKANHA	0		TARA_SAMEA4396489_METAG_OFBBDPAO	TARA_SAMEA4396489_MAG-scaffold_433/TARA_SAMEA4396489_MAG-scaffold_456	92516	23641		MGYG000003395	1		MGYG000001948	MGYG000001948_24	18568	32819				3300012879_3	0							TARA_SAMEA2622499_METAG_GGEKANHA	0							MGYG000003395	0		MGYG000142207	MGYG000142207_2	179029	190098
	3300012879_4	3		3300012830_2	3300012830.a:Ga0160503_100025	195163	208861		TARA_SAMEA2622545_METAG_LPECMJHH	0		TARA_SAMEA4396489_METAG_OFBBDPAO	TARA_SAMEA4396489_MAG-scaffold_787	26865	49440		MGYG000003397.1	2		MGYG000001948	MGYG000001948_2	44840	65865				3300012879_4	0							TARA_SAMEA2622545_METAG_LPECMJHH	0							MGYG000003397.1	0		MGYG000144870	MGYG000144870_19	22293	57629
	3300012879_9	3		3300012830_6	3300012830.a:Ga0160503_100073/3300012830.a:Ga0160503_100329	148349	6785		TARA_SAMEA2622568_METAG_BPIONGFC	1		TARA_SAMEA4396515_METAG_MAOJNANK	TARA_SAMEA4396515_MAG-scaffold_109/TARA_SAMEA4396515_MAG-scaffold_111	238679	6837		MGYG000003399	0		MGYG000001948	MGYG000001948_3	148834	183485				3300012879_9	0							TARA_SAMEA2622568_METAG_BPIONGFC	0							MGYG000003399	0		MGYG000144926	MGYG000144926_27	15884	32438
	3300012880_4	2		3300012833_4	3300012833.a:Ga0160489_100008	262744	281854		TARA_SAMEA2622656_METAG_BNJAAKAE	1		TARA_SAMEA4396941_METAG_GBOJPBHF	TARA_SAMEA4396941_MAG-scaffold_29	528723	549389		MGYG000003400	4		MGYG000001959	MGYG000001959_2	118063	143348				3300012880_4	0							TARA_SAMEA2622656_METAG_BNJAAKAE	0							MGYG000003400	0		MGYG000146089	MGYG000146089_21	48187	64741
	3300012913_2	1		3300012833_4	3300012833.a:Ga0160489_100021	69620	90508		TARA_SAMEA2622657_METAG_LCCHJHGG	2		TARA_SAMEA4396941_METAG_GBOJPBHF	TARA_SAMEA4396941_MAG-scaffold_432/TARA_SAMEA4396941_MAG-scaffold_469	104457	7212		MGYG000003401	2		MGYG000001959	MGYG000001959_3	128673	143874				3300012913_2	0							TARA_SAMEA2622657_METAG_LCCHJHGG	0							MGYG000003401	0		MGYG000147441	MGYG000147441_61	30608	47244
	3300012921_10	2		3300012838_9	3300012838.a:Ga0160463_100003	836626	854627		TARA_SAMEA2622658_METAG_IEPAEJBE	0		TARA_SAMEA4396941_METAG_JFDOBMBJ	TARA_SAMEA4396941_MAG-scaffold_103	621	33382		MGYG000003403	2		MGYG000002002	MGYG000002002_3	8530	35848				3300012921_10	0							TARA_SAMEA2622658_METAG_IEPAEJBE	0							MGYG000003403	0		MGYG000148280	MGYG000148280_34	37494	65230
	3300012921_12	1		3300012840_3	3300012840.a:Ga0160491_100033	188405	204912		TARA_SAMEA2622667_METAG_BMCGBAMJ	0		TARA_SAMEA4396941_METAG_JFDOBMBJ	TARA_SAMEA4396941_MAG-scaffold_103	83370	100496		MGYG000003408	4		MGYG000002002	MGYG000002002_4	29178	64674				3300012921_12	0							TARA_SAMEA2622667_METAG_BMCGBAMJ	0							MGYG000003408	0		MGYG000150013	MGYG000150013_10	29085	42778
	3300012921_13	0		3300012840_4	3300012840.a:Ga0160491_100012	287277	304005		TARA_SAMEA2622685_METAG_MIMJIFFD	0		TARA_SAMEA4396941_METAG_JFDOBMBJ	TARA_SAMEA4396941_MAG-scaffold_417	728	23784		MGYG000003418	3		MGYG000002002	MGYG000002002_4/MGYG000002002_5	133964	2760				3300012921_13	0							TARA_SAMEA2622685_METAG_MIMJIFFD	0							MGYG000003418	0		MGYG000151584	MGYG000151584_5	237365	248774
	3300012921_14	0		3300012840_4	3300012840.a:Ga0160491_100082	55633	69924		TARA_SAMEA2622685_METAG_NEJJHIOK	1		TARA_SAMEA4396988_METAG_AIPHAFPD	TARA_SAMEA4396988_MAG-scaffold_225/TARA_SAMEA4396988_MAG-scaffold_232	136305	2187		MGYG000003449	1		MGYG000002002	MGYG000002002_5/MGYG000002002_6	78399	32744				3300012921_14	0							TARA_SAMEA2622685_METAG_NEJJHIOK	0							MGYG000003449	0		MGYG000154688	MGYG000154688_71	72800	85574
	3300012921_19	2		3300012842_1	3300012842.a:Ga0160481_100055	143101	183172		TARA_SAMEA2622690_METAG_CHELOBDL	0		TARA_SAMEA4396988_METAG_AIPHAFPD	TARA_SAMEA4396988_MAG-scaffold_3890/TARA_SAMEA4396988_MAG-scaffold_5305	4386	1727		MGYG000003462	2		MGYG000002027	MGYG000002027_2	25113	39715				3300012921_19	0							TARA_SAMEA2622690_METAG_CHELOBDL	0							MGYG000003462	0		MGYG000160676	MGYG000160676_15	96741	124477
	3300012921_23	0		3300012842_1	3300012842.a:Ga0160481_100202/3300012842.a:Ga0160481_100299	81219	21801		TARA_SAMEA2622690_METAG_JFJFMNPO	0		TARA_SAMEA4396988_METAG_AIPHAFPD	TARA_SAMEA4396988_MAG-scaffold_828	7110	13134		MGYG000003464	1		MGYG000002040	MGYG000002040_22/MGYG000002040_24	20204	18312				3300012921_23	0							TARA_SAMEA2622690_METAG_JFJFMNPO	0							MGYG000003464	0		MGYG000162355	MGYG000162355_3	112413	128538
	3300012921_25	0		3300012842_10	3300012842.a:Ga0160481_100027	153877	173690		TARA_SAMEA2622690_METAG_KGFPAGGC	1		TARA_SAMEA4396988_METAG_JEDFGPEG	TARA_SAMEA4396988_MAG-scaffold_135	119048	159345		MGYG000003465	6		MGYG000002072	MGYG000002072_18	10222	41568				3300012921_25	0							TARA_SAMEA2622690_METAG_KGFPAGGC	0							MGYG000003465	0		MGYG000164166	MGYG000164166_3	74	22699
	3300012921_27	0		3300012842_10	3300012842.a:Ga0160481_100042	6613	36580		TARA_SAMEA2622690_METAG_LPHGFNJJ	0		TARA_SAMEA4396988_METAG_JEDFGPEG	TARA_SAMEA4396988_MAG-scaffold_1962	3043	22424		MGYG000003475	1		MGYG000002072	MGYG000002072_2	64208	75910				3300012921_27	0							TARA_SAMEA2622690_METAG_LPHGFNJJ	0							MGYG000003475	0		MGYG000164650	MGYG000164650_27	29085	42778
	3300012921_28	0		3300012842_3	3300012842.a:Ga0160481_100052	136666	157554		TARA_SAMEA2622690_METAG_NLCIDLIH	0		TARA_SAMEA4396988_METAG_JEDFGPEG	TARA_SAMEA4396988_MAG-scaffold_38	22858	42617		MGYG000003482	1		MGYG000002074	MGYG000002074_7	49966	72714				3300012921_28	0							TARA_SAMEA2622690_METAG_NLCIDLIH	0							MGYG000003482	0		MGYG000165019	MGYG000165019_49/MGYG000165019_50	7486	10401
	3300012921_29	3		3300012842_3	3300012842.a:Ga0160481_100103	18711	37821		TARA_SAMEA2622690_METAG_PJDPAOBM	0		TARA_SAMEA4397023_METAG_CDAJJLGH	TARA_SAMEA4397023_MAG-scaffold_107	1197	12699		MGYG000003503	3		MGYG000002104	MGYG000002104_5	43904	73737				3300012921_29	0							TARA_SAMEA2622690_METAG_PJDPAOBM	0							MGYG000003503	0		MGYG000165079	MGYG000165079_9	10235	28476
	3300012921_36	2		3300012843_4	3300012843.a:Ga0160474_100002	774010	785923		TARA_SAMEA2622690_METAG_PNNGBJFH	0		TARA_SAMEA4397023_METAG_CDAJJLGH	TARA_SAMEA4397023_MAG-scaffold_76	113844	129910		MGYG000003652	2		MGYG000002139	MGYG000002139_8	8	28161				3300012921_36	0							TARA_SAMEA2622690_METAG_PNNGBJFH	0							MGYG000003652	0		MGYG000165547	MGYG000165547_28	79094	92355
	3300012921_41	3		3300012844_10	3300012844.a:Ga0160475_100002	671909	689910		TARA_SAMEA2622695_METAG_AEILOFCI	0		TARA_SAMEA4397023_METAG_CDAJJLGH	TARA_SAMEA4397023_MAG-scaffold_76	235995	258239		MGYG000003800	0		MGYG000002153	MGYG000002153_11	11307	38273				3300012921_41	0							TARA_SAMEA2622695_METAG_AEILOFCI	0							MGYG000003800	0		MGYG000165631	MGYG000165631_11	140206	161583
	3300012921_5	12		3300012853_4	3300012853.a:Ga0160451_100027	10379	37446		TARA_SAMEA2622695_METAG_IGPCIHCP	0		TARA_SAMEA4397118_METAG_AANKMKOK	TARA_SAMEA4397118_MAG-scaffold_18	404033	424552		MGYG000003854	5		MGYG000002153	MGYG000002153_3	76350	110091				3300012921_5	0							TARA_SAMEA2622695_METAG_IGPCIHCP	0							MGYG000003854	0		MGYG000171047	MGYG000171047_4	172759	205722
	3300012921_7	5		3300012853_4	3300012853.a:Ga0160451_100041	106224	124918		TARA_SAMEA2622695_METAG_IJMMAGNC	0		TARA_SAMEA4397118_METAG_AANKMKOK	TARA_SAMEA4397118_MAG-scaffold_427	58681	93203		MGYG000003868	1		MGYG000002153	MGYG000002153_7	12253	24351				3300012921_7	0							TARA_SAMEA2622695_METAG_IJMMAGNC	0							MGYG000003868	0		MGYG000173249	MGYG000173249_16	107402	123512
	3300012940_25	1		3300012853_4	3300012853.a:Ga0160451_100078	44686	65602		TARA_SAMEA2622695_METAG_IKHODGJK	0		TARA_SAMEA4397118_METAG_BHLMNNKI	TARA_SAMEA4397118_MAG-scaffold_332	27727	50606		MGYG000003880	2		MGYG000002153	MGYG000002153_9	29024	42874				3300012940_25	0							TARA_SAMEA2622695_METAG_IKHODGJK	0							MGYG000003880	0		MGYG000180142	MGYG000180142_1	355551	368173
	3300012940_28	2		3300012859_10	3300012859.a:Ga0160482_100002	977015	993680		TARA_SAMEA2622695_METAG_PDIJCBAF	0		TARA_SAMEA4397118_METAG_BHLMNNKI	TARA_SAMEA4397118_MAG-scaffold_488	60346	97870		MGYG000003908	4		MGYG000002166	MGYG000002166_4	93576	110681				3300012940_28	0							TARA_SAMEA2622695_METAG_PDIJCBAF	0							MGYG000003908	0		MGYG000181262	MGYG000181262_2	244342	257603
	3300012940_31	1		3300012859_12	3300012859.a:Ga0160482_100055	209796	219862		TARA_SAMEA2622695_METAG_PDJOKEGE	0		TARA_SAMEA4397118_METAG_IAPDEHFJ	TARA_SAMEA4397118_MAG-scaffold_503	63868	89746		MGYG000003912	0		MGYG000002175	MGYG000002175_1	10813	29326				3300012940_31	0							TARA_SAMEA2622695_METAG_PDJOKEGE	0							MGYG000003912	0		MGYG000181314	MGYG000181314_6	24635	40690
	3300012940_35	2		3300012859_13	3300012859.a:Ga0160482_100018	276546	284081		TARA_SAMEA2622696_METAG_LJCKGMCC	1		TARA_SAMEA4397118_METAG_KDNGICHC	TARA_SAMEA4397118_MAG-scaffold_49	343641	372334		MGYG000003916	0		MGYG000002175	MGYG000002175_7	1497	19262				3300012940_35	0							TARA_SAMEA2622696_METAG_LJCKGMCC	0							MGYG000003916	0		MGYG000181413	MGYG000181413_100	87478	103780
	3300012940_44	0		3300012859_6	3300012859.a:Ga0160482_100037	245333	267448		TARA_SAMEA2622710_METAG_BPCIPLNH	0		TARA_SAMEA4397118_METAG_KDNGICHC	TARA_SAMEA4397118_MAG-scaffold_72	245710	266441		MGYG000003931	0		MGYG000002228	MGYG000002228_1	265097	285801				3300012940_44	0							TARA_SAMEA2622710_METAG_BPCIPLNH	0							MGYG000003931	0		MGYG000184240	MGYG000184240_29	16580	41522
	3300012940_45	1		3300012859_6	3300012859.a:Ga0160482_100050	35170	46062		TARA_SAMEA2622710_METAG_DBGJLHNK	0		TARA_SAMEA4397174_METAG_DKFDFPMI	TARA_SAMEA4397174_MAG-scaffold_3	1157174	1168765		MGYG000003932	2		MGYG000002228	MGYG000002228_19/MGYG000002228_20	38322	9778				3300012940_45	0							TARA_SAMEA2622710_METAG_DBGJLHNK	0							MGYG000003932	0		MGYG000191977	MGYG000191977_20	15199	37209
	3300012940_62	0		3300012859_6	3300012859.a:Ga0160482_100110	97652	134715		TARA_SAMEA2622710_METAG_EDMHDGDJ	0		TARA_SAMEA4397174_METAG_DKFDFPMI	TARA_SAMEA4397174_MAG-scaffold_3	272363	287394		MGYG000003933	1		MGYG000002228	MGYG000002228_6	33688	41505				3300012940_62	0							TARA_SAMEA2622710_METAG_EDMHDGDJ	0							MGYG000003933	0		MGYG000194312	MGYG000194312_9/MGYG000194312_10	62629	10447
	3300012943_17	2		3300012859_8	3300012859.a:Ga0160482_100085	69322	92982		TARA_SAMEA2622710_METAG_IJOAKNPJ	1		TARA_SAMEA4397174_METAG_DKFDFPMI	TARA_SAMEA4397174_MAG-scaffold_3	895502	940451		MGYG000003940	3		MGYG000002564	MGYG000002564_3	49411	73802				3300012943_17	0							TARA_SAMEA2622710_METAG_IJOAKNPJ	0							MGYG000003940	0		MGYG000194317	MGYG000194317_17	93899	107160
	3300012943_23	5		3300012860_3	3300012860.a:Ga0160496_1000128	11233	23948		TARA_SAMEA2622715_METAG_FGPFIDMB	0		TARA_SAMEA4397174_METAG_DKFDFPMI	TARA_SAMEA4397174_MAG-scaffold_9	581762	597596		MGYG000003947	2		MGYG000002612	MGYG000002612_1	29103	49182				3300012943_23	0							TARA_SAMEA2622715_METAG_FGPFIDMB	0							MGYG000003947	0		MGYG000195247	MGYG000195247_8	97202	114517
	3300012943_24	0		3300012860_6	3300012860.a:Ga0160496_1000003	215947	232907		TARA_SAMEA2622716_METAG_DPMIGLEP	0		TARA_SAMEA4397174_METAG_ELFNPLCF	TARA_SAMEA4397174_MAG-scaffold_300	10828	33056		MGYG000003956	3		MGYG000002612	MGYG000002612_4/MGYG000002612_5	177258	13467				3300012943_24	0							TARA_SAMEA2622716_METAG_DPMIGLEP	0							MGYG000003956	0		MGYG000196341	MGYG000196341_9	60132	78373
	3300012943_26	4		3300012860_8	3300012860.a:Ga0160496_1000012	359033	387303		TARA_SAMEA2622716_METAG_FCPPLOOE	0		TARA_SAMEA4397174_METAG_ELFNPLCF	TARA_SAMEA4397174_MAG-scaffold_543	74424	80654		MGYG000003991	1		MGYG000002612	MGYG000002612_5	100326	126239				3300012943_26	0							TARA_SAMEA2622716_METAG_FCPPLOOE	0							MGYG000003991	0		MGYG000197827	MGYG000197827_32/MGYG000197827_33	5131	21634
	3300012943_32	3		3300012862_12	3300012862.a:Ga0160483_1000003	977014	993679		TARA_SAMEA2622716_METAG_JIINHBHC	0		TARA_SAMEA4397174_METAG_IMCDPJJA	TARA_SAMEA4397174_MAG-scaffold_166	93463	119341		MGYG000004006	1		MGYG000002612	MGYG000002612_6	119223	138901				3300012943_32	1							TARA_SAMEA2622716_METAG_JIINHBHC	0							MGYG000004006	0		MGYG000198438	MGYG000198438_3	207566	222182
	3300012943_33	2		3300012862_15	3300012862.a:Ga0160483_1000010	359033	387303		TARA_SAMEA2622716_METAG_KANLKIKK	1		TARA_SAMEA4397174_METAG_KJLHPIFN	TARA_SAMEA4397174_MAG-scaffold_2	1387161	1414809		MGYG000004008	1		MGYG000002619	MGYG000002619_2	311813	349485				3300012943_33	1							TARA_SAMEA2622716_METAG_KANLKIKK	0							MGYG000004008	0		MGYG000199854	MGYG000199854_25/MGYG000199854_26	117699	7334
	3300012943_34	2		3300012862_7	3300012862.a:Ga0160483_1000030	137404	169390		TARA_SAMEA2622733_METAG_AONAELJN	0		TARA_SAMEA4397174_METAG_MAHICFFA	TARA_SAMEA4397174_MAG-scaffold_6	347571	379503		MGYG000004031	2		MGYG000002619	MGYG000002619_3	214468	247708				3300012943_34	0							TARA_SAMEA2622733_METAG_AONAELJN	0							MGYG000004031	0		MGYG000203277	MGYG000203277_3	180872	194133
	3300013017_2	1		3300012862_7	3300012862.a:Ga0160483_1000108	704	20500		TARA_SAMEA2622733_METAG_DOJIFHOJ	0		TARA_SAMEA4397174_METAG_PCNIEGAM	TARA_SAMEA4397174_MAG-scaffold_48	228707	265497		MGYG000004085	1		MGYG000002619	MGYG000002619_4	100249	136063				3300013017_2	0							TARA_SAMEA2622733_METAG_DOJIFHOJ	0							MGYG000004085	1		MGYG000205673	MGYG000205673_13/MGYG000205673_14	24024	4741
	3300013427_3	2		3300012864_7	3300012864.a:Ga0160461_1000047	25362	50997		TARA_SAMEA2622733_METAG_EGAGGPLO	0		TARA_SAMEA4397215_METAG_ANPJLKOM	TARA_SAMEA4397215_MAG-scaffold_526	1657	35358		MGYG000004086	2		MGYG000002619	MGYG000002619_8	44159	62138				3300013427_3	1							TARA_SAMEA2622733_METAG_EGAGGPLO	0							MGYG000004086	0		MGYG000206176	MGYG000206176_4	163539	176800
	3300015061_1	0		3300012864_7	3300012864.a:Ga0160461_1000355	2409	15511		TARA_SAMEA2622733_METAG_EOLHBMEN	1		TARA_SAMEA4397215_METAG_ANPJLKOM	TARA_SAMEA4397215_MAG-scaffold_54	74333	87601		MGYG000004099	0		MGYG000002620	MGYG000002620_5	67689	77911				3300015061_1	0							TARA_SAMEA2622733_METAG_EOLHBMEN	0							MGYG000004099	0		MGYG000207170	MGYG000207170_3	113196	133500
	3300015158_12	1		3300012865_17	3300012865.a:Ga0160449_1000008	180605	199576		TARA_SAMEA2622733_METAG_LFFPGBHH	0		TARA_SAMEA4397215_METAG_DOHMALKO	TARA_SAMEA4397215_MAG-scaffold_2	10518	42311		MGYG000004134	2		MGYG000002634	MGYG000002634_1	312449	335529				3300015158_12	0							TARA_SAMEA2622733_METAG_LFFPGBHH	0							MGYG000004134	0		MGYG000207863	MGYG000207863_5	40528	63153
	3300016422_6	2		3300012865_17	3300012865.a:Ga0160449_1000025	151701	179046		TARA_SAMEA2622737_METAG_EACCIMDA	0		TARA_SAMEA4397215_METAG_FMKFHFFL	TARA_SAMEA4397215_MAG-scaffold_154	52584	68048		MGYG000004138	1		MGYG000002634	MGYG000002634_2	86628	103164				3300016422_6	0							TARA_SAMEA2622737_METAG_EACCIMDA	0							MGYG000004138	0		MGYG000208219	MGYG000208219_80	5671	21991
	3300016445_5	2		3300012878_5	3300012878.a:Ga0160439_1000006	93085	124091		TARA_SAMEA2622737_METAG_HJFDKADK	0		TARA_SAMEA4397215_METAG_FMKFHFFL	TARA_SAMEA4397215_MAG-scaffold_154	75925	104630		MGYG000004150	2		MGYG000002641	MGYG000002641_2	144286	181447				3300016445_5	0							TARA_SAMEA2622737_METAG_HJFDKADK	0							MGYG000004150	0		MGYG000208680	MGYG000208680_38	170239	186366
	3300017426_13	2		3300012879_10	3300012879.a:Ga0160504_1000008	359033	387303		TARA_SAMEA2622737_METAG_NMILOMPH	0		TARA_SAMEA4397215_METAG_FMKFHFFL	TARA_SAMEA4397215_MAG-scaffold_49	60362	79908		MGYG000004162	2		MGYG000002641	MGYG000002641_3	247	38542				3300017426_13	0							TARA_SAMEA2622737_METAG_NMILOMPH	0							MGYG000004162	0		MGYG000208748	MGYG000208748_15	93763	107024
	3300017426_21	1		3300012879_3	3300012879.a:Ga0160504_1000342	15843	23134		TARA_SAMEA2622763_METAG_MNJLKKHG	1		TARA_SAMEA4397215_METAG_KLMFFEGC	TARA_SAMEA4397215_MAG-scaffold_107	129707	139984		MGYG000004168	1		MGYG000002711	MGYG000002711_12	23735	51096				3300017426_21	0							TARA_SAMEA2622763_METAG_MNJLKKHG	0							MGYG000004168	0		MGYG000213705	MGYG000213705_20	15199	37209
	3300017426_22	1		3300012879_3	3300012879.a:Ga0160504_1000358	4302	26604		TARA_SAMEA2622765_METAG_CKKHFEEO	6		TARA_SAMEA4397215_METAG_KLMFFEGC	TARA_SAMEA4397215_MAG-scaffold_95	91831	110878		MGYG000004229	0		MGYG000002711	MGYG000002711_16	44276	71569				3300017426_22	0							TARA_SAMEA2622765_METAG_CKKHFEEO	0							MGYG000004229	0		MGYG000215411	MGYG000215411_14	6498	19759
	3300017426_29	2		3300012879_4	3300012879.a:Ga0160504_1000006	300491	317219		TARA_SAMEA2622765_METAG_DACAFNHL	2		TARA_SAMEA4397215_METAG_KLMFFEGC	TARA_SAMEA4397215_MAG-scaffold_99	44278	65372		MGYG000004236	1		MGYG000002711	MGYG000002711_20/MGYG000002711_21	57161	15976				3300017426_29	0							TARA_SAMEA2622765_METAG_DACAFNHL	0							MGYG000004236	0		MGYG000215973	MGYG000215973_4	63755	77016
	3300017448_12	7		3300012879_4	3300012879.a:Ga0160504_1000130	1364	15655		TARA_SAMEA2622765_METAG_ICPMIAHH	0		TARA_SAMEA4397215_METAG_MLOIMAMC	TARA_SAMEA4397215_MAG-scaffold_7	528723	549389		MGYG000004246	1		MGYG000002805	MGYG000002805_3	55601	95313				3300017448_12	0							TARA_SAMEA2622765_METAG_ICPMIAHH	0							MGYG000004246	0		MGYG000218093	MGYG000218093_7	57350	73389
	3300017448_25	1		3300012879_4	3300012879.a:Ga0160504_1000480/3300012879.a:Ga0160504_1000092	19153	23540		TARA_SAMEA2622765_METAG_OGNPIJOJ	0		TARA_SAMEA4397239_METAG_IMAKFBHM	TARA_SAMEA4397239_MAG-scaffold_51	79272	101666		MGYG000004254	2		MGYG000002816	MGYG000002816_13	12988	35728				3300017448_25	0							TARA_SAMEA2622765_METAG_OGNPIJOJ	0							MGYG000004254	0		MGYG000219100	MGYG000219100_1	517066	538428
	3300017448_70	1		3300012879_9	3300012879.a:Ga0160504_1000002	252505	264343		TARA_SAMEA2622766_METAG_CCDAFOBI	0		TARA_SAMEA4397255_METAG_GJHMOECD	TARA_SAMEA4397255_MAG-scaffold_6	42222	62888		MGYG000004265	2		MGYG000002816	MGYG000002816_6	90652	105370				3300017448_70	0							TARA_SAMEA2622766_METAG_CCDAFOBI	0							MGYG000004265	0		MGYG000219185	MGYG000219185_41	113693	141176
	3300017540_18	0		3300012879_9	3300012879.a:Ga0160504_1000024	203799	223467		TARA_SAMEA2622766_METAG_CGEHJPAL	0		TARA_SAMEA4397295_METAG_NDHNHJHC	TARA_SAMEA4397295_MAG-scaffold_67	165789	191255		MGYG000004282	3		MGYG000002817	MGYG000002817_11	118255	135319				3300017540_18	0							TARA_SAMEA2622766_METAG_CGEHJPAL	0							MGYG000004282	0		MGYG000219622	MGYG000219622_6	36577	44089
	3300017540_7	2		3300012879_9	3300012879.a:Ga0160504_1000027	228663	244424		TARA_SAMEA2622766_METAG_CKNHBMFD	1		TARA_SAMEA4397295_METAG_NDHNHJHC	TARA_SAMEA4397295_MAG-scaffold_69	288492	317659		MGYG000004313	4		MGYG000002825	MGYG000002825_1	170793	195368				3300017540_7	0							TARA_SAMEA2622766_METAG_CKNHBMFD	0							MGYG000004313	0		MGYG000220721	MGYG000220721_2	103385	112063
	3300017548_13	2		3300012880_4	3300012880.a:Ga0160437_1000004	347003	375980		TARA_SAMEA2622766_METAG_EDDOGMGI	0		TARA_SAMEA4397295_METAG_NOICPOFE	TARA_SAMEA4397295_MAG-scaffold_31	143019	166464		MGYG000004337	4		MGYG000002841	MGYG000002841_2	32697	79233				3300017548_13	0							TARA_SAMEA2622766_METAG_EDDOGMGI	0							MGYG000004337	0		MGYG000221487	MGYG000221487_17	9250	25422
	3300017548_7	4		3300012880_4	3300012880.a:Ga0160437_1000012/3300012880.a:Ga0160437_1000729	217542	3481		TARA_SAMEA2622766_METAG_HNKKLNLI	0		TARA_SAMEA4397295_METAG_NOICPOFE	TARA_SAMEA4397295_MAG-scaffold_8	661459	712558		MGYG000004349	1		MGYG000002876	MGYG000002876_2	64139	74239				3300017548_7	0							TARA_SAMEA2622766_METAG_HNKKLNLI	0							MGYG000004349	0		MGYG000222759	MGYG000222759_9	11810	51441
	3300017548_8	2		3300012913_2	3300012913.a:Ga0157298_10000019	28146	40891		TARA_SAMEA2622766_METAG_LNOJOHMB	0		TARA_SAMEA4397295_METAG_PBBIIDLA	TARA_SAMEA4397295_MAG-scaffold_137	1177	23195		MGYG000004389	1		MGYG000002908	MGYG000002908_5	8013	20198				3300017548_8	0							TARA_SAMEA2622766_METAG_LNOJOHMB	0							MGYG000004389	0		MGYG000223067	MGYG000223067_2	103385	112063
	3300017548_9	1		3300012921_10	3300012921.a:Ga0164290_1000177	207073	227337		TARA_SAMEA2622766_METAG_PAPLMLMG	1		TARA_SAMEA4397295_METAG_PBBIIDLA	TARA_SAMEA4397295_MAG-scaffold_3261/TARA_SAMEA4397295_MAG-scaffold_3920	839	10970		MGYG000004404	1		MGYG000002990	MGYG000002990_2	180253	196633				3300017548_9	0							TARA_SAMEA2622766_METAG_PAPLMLMG	0							MGYG000004404	0		MGYG000223122	MGYG000223122_7	65697	79701
	3300017553_13	1		3300012921_10	3300012921.a:Ga0164290_1000505	17462	52384		TARA_SAMEA2622766_METAG_PMDMNEDG	0		TARA_SAMEA4397295_METAG_PBBIIDLA	TARA_SAMEA4397295_MAG-scaffold_49	69368	102942		MGYG000004409	2		MGYG000002990	MGYG000002990_3	53797	63544				3300017553_13	0							TARA_SAMEA2622766_METAG_PMDMNEDG	0							MGYG000004409	0		MGYG000224568	MGYG000224568_11	10235	28476
	3300017553_9	3		3300012921_12	3300012921.a:Ga0164290_1000320	105234	122946		TARA_SAMEA2622796_METAG_CDCCBIGC	0		TARA_SAMEA4397295_METAG_PBBIIDLA	TARA_SAMEA4397295_MAG-scaffold_70	221789	241765		MGYG000004426	1		MGYG000003042	MGYG000003042_1	255987	271933				3300017553_9	0							TARA_SAMEA2622796_METAG_CDCCBIGC	0							MGYG000004426	0		MGYG000226183	MGYG000226183_31	4230	41725
	3300017560_8	2		3300012921_19	3300012921.a:Ga0164290_1000004	1084116	1127471		TARA_SAMEA2622796_METAG_OHBOBOCA	0		TARA_SAMEA4397295_METAG_PFFAEIFD	TARA_SAMEA4397295_MAG-scaffold_110	94825	122131		MGYG000004450	1		MGYG000003099	MGYG000003099_20/MGYG000003099_21	40498	18244				3300017560_8	0							TARA_SAMEA2622796_METAG_OHBOBOCA	0							MGYG000004450	0		MGYG000228597	MGYG000228597_8	92758	112477
	3300017560_9	3		3300012921_19	3300012921.a:Ga0164290_1000018	505962	523785		TARA_SAMEA2622800_METAG_DMJBLPMO	0		TARA_SAMEA4397295_METAG_PFFAEIFD	TARA_SAMEA4397295_MAG-scaffold_72	126709	154045		MGYG000004451	3		MGYG000003099	MGYG000003099_9	1547	26657				3300017560_9	0							TARA_SAMEA2622800_METAG_DMJBLPMO	0							MGYG000004451	0		MGYG000229110	MGYG000229110_5	95901	118725
	3300017565_10	2		3300012921_29	3300012921.a:Ga0164290_1000117	121658	146800		TARA_SAMEA2622800_METAG_LIMMEGDN	0		TARA_SAMEA4397295_METAG_PFKAPFFD	TARA_SAMEA4397295_MAG-scaffold_166/TARA_SAMEA4397295_MAG-scaffold_198	183855	14597		MGYG000004461	1		MGYG000003117	MGYG000003117_1	162345	188468				3300017565_10	0							TARA_SAMEA2622800_METAG_LIMMEGDN	0							MGYG000004461	0		MGYG000229244	MGYG000229244_28	5320	30262
	3300017565_11	4		3300012921_29	3300012921.a:Ga0164290_1000117	51393	66678		TARA_SAMEA2622801_METAG_CBEJFPFF	0		TARA_SAMEA4397295_METAG_PFKAPFFD	TARA_SAMEA4397295_MAG-scaffold_43	248303	302961		MGYG000004498	5		MGYG000003117	MGYG000003117_1	388617	411993				3300017565_11	0							TARA_SAMEA2622801_METAG_CBEJFPFF	0							MGYG000004498	0		MGYG000231602	MGYG000231602_12	67463	95136
	3300017565_9	4		3300012921_29	3300012921.a:Ga0164290_1000455/3300012921.a:Ga0164290_1001026	128798	35499		TARA_SAMEA2622801_METAG_EGLCMHNH	0		TARA_SAMEA4397295_METAG_PFKAPFFD	TARA_SAMEA4397295_MAG-scaffold_436	63890	101414		MGYG000004507	2		MGYG000003117	MGYG000003117_2	118312	132044				3300017565_9	0							TARA_SAMEA2622801_METAG_EGLCMHNH	0							MGYG000004507	0		MGYG000233997	MGYG000233997_3	33637	42916
	3300017646_12	4		3300012921_36	3300012921.a:Ga0164290_1001258	22861	33040		TARA_SAMEA2622801_METAG_JBCDELJO	0		TARA_SAMEA4397295_METAG_PFKAPFFD	TARA_SAMEA4397295_MAG-scaffold_85	31634	52676		MGYG000004527	2		MGYG000003117	MGYG000003117_6	25917	51850				3300017646_12	0							TARA_SAMEA2622801_METAG_JBCDELJO	0							MGYG000004527	0		MGYG000236216	MGYG000236216_29	16580	41522
	3300017646_13	4		3300012921_36	3300012921.a:Ga0164290_1001619	2755	12130		TARA_SAMEA2622817_METAG_ANKMHOAM	0		TARA_SAMEA4397330_METAG_BLFPNKCK	TARA_SAMEA4397330_MAG-scaffold_11	197221	207395		MGYG000004544	1		MGYG000003152	MGYG000003152_23/MGYG000003152_24	4626	16280				3300017646_13	0							TARA_SAMEA2622817_METAG_ANKMHOAM	0							MGYG000004544	0		MGYG000236969	MGYG000236969_7	88570	98335
	3300017646_14	1		3300012921_41	3300012921.a:Ga0164290_1000311	102394	142208		TARA_SAMEA2622817_METAG_NKKBFGCO	0		TARA_SAMEA4397330_METAG_BLFPNKCK	TARA_SAMEA4397330_MAG-scaffold_14/TARA_SAMEA4397330_MAG-scaffold_18	492656	13033		MGYG000004551	2		MGYG000003184	MGYG000003184_9	139246	158442				3300017646_14	0							TARA_SAMEA2622817_METAG_NKKBFGCO	0							MGYG000004551	0		MGYG000237827	MGYG000237827_4	50518	64883
	3300017646_16	2		3300012921_41	3300012921.a:Ga0164290_1000311	739	22101		TARA_SAMEA2622822_METAG_EAEGHBML	0		TARA_SAMEA4397330_METAG_MGNNFKFN	TARA_SAMEA4397330_MAG-scaffold_184	51235	79928		MGYG000004642	2		MGYG000003190	MGYG000003190_12/MGYG000003190_13	43511	21789				3300017646_16	0							TARA_SAMEA2622822_METAG_EAEGHBML	0							MGYG000004642	0		MGYG000237981	MGYG000237981_1	234197	247458
	3300017646_8	2		3300012921_41	3300012921.a:Ga0164290_1000531	14703	42354		TARA_SAMEA2622822_METAG_GIMLMOHK	0		TARA_SAMEA4397330_METAG_MGNNFKFN	TARA_SAMEA4397330_MAG-scaffold_184	87805	103269		MGYG000004647	1		MGYG000003190	MGYG000003190_4	18772	32938				3300017646_8	0							TARA_SAMEA2622822_METAG_GIMLMOHK	0							MGYG000004647	0		MGYG000240389	MGYG000240389_4	118260	136322
	3300017647_6	1		3300012921_5	3300012921.a:Ga0164290_1000010	424607	453850		TARA_SAMEA2622822_METAG_IEDPHKED	0		TARA_SAMEA4397330_METAG_MGNNFKFN	TARA_SAMEA4397330_MAG-scaffold_263	54972	74518		MGYG000004664	4		MGYG000003197	MGYG000003197_20/MGYG000003197_21	1903	15441				3300017647_6	0							TARA_SAMEA2622822_METAG_IEDPHKED	0							MGYG000004664	0		MGYG000241525	MGYG000241525_12	62776	80595
	3300017647_7	1		3300012921_5	3300012921.a:Ga0164290_1000010	711169	738196		TARA_SAMEA2622822_METAG_JPJGAGOM	0		TARA_SAMEA4397330_METAG_MGNNFKFN	TARA_SAMEA4397330_MAG-scaffold_51	233989	257224		MGYG000004673	3		MGYG000003197	MGYG000003197_21	432017	450084				3300017647_7	0							TARA_SAMEA2622822_METAG_JPJGAGOM	0							MGYG000004673	0		MGYG000241856	MGYG000241856_2	865	22212
	3300017648_12	3		3300012921_5	3300012921.a:Ga0164290_1000021	127985	152338		TARA_SAMEA2622822_METAG_LDCAOINI	0		TARA_SAMEA4397330_METAG_NDOPFAKP	TARA_SAMEA4397330_MAG-scaffold_468/TARA_SAMEA4397330_MAG-scaffold_514	83681	30402		MGYG000004706	3		MGYG000003197	MGYG000003197_28	255674	270359				3300017648_12	0							TARA_SAMEA2622822_METAG_LDCAOINI	0							MGYG000004706	0		MGYG000243218	MGYG000243218_80	76430	92732
	3300017649_10	0		3300012921_5	3300012921.a:Ga0164290_1000047	27094	44600		TARA_SAMEA2622822_METAG_LGBPLJON	0		TARA_SAMEA4397330_METAG_NDOPFAKP	TARA_SAMEA4397330_MAG-scaffold_923	8858	26390		MGYG000004756	1		MGYG000003208	MGYG000003208_32/MGYG000003208_33	35388	14754				3300017649_10	0							TARA_SAMEA2622822_METAG_LGBPLJON	0							MGYG000004756	0		MGYG000244641	MGYG000244641_16	93763	107024
	3300017650_8	4		3300012921_5	3300012921.a:Ga0164290_1000050	391050	432489		TARA_SAMEA2622823_METAG_BHDJKCOH	0		TARA_SAMEA4397330_METAG_PICKGHED	TARA_SAMEA4397330_MAG-scaffold_201	33723	57891		MGYG000004854	4		MGYG000003248	MGYG000003248_20/MGYG000003248_23	25463	13418				3300017650_8	0							TARA_SAMEA2622823_METAG_BHDJKCOH	0							MGYG000004854	0		MGYG000244888	MGYG000244888_4	98479	111740
	3300017650_9	2		3300012921_5	3300012921.a:Ga0164290_1000064	304449	335864		TARA_SAMEA2622823_METAG_CFMOJEHO	0		TARA_SAMEA4397330_METAG_PICKGHED	TARA_SAMEA4397330_MAG-scaffold_23	52031	64079		MGYG000004989	1		MGYG000003248	MGYG000003248_28	23288	44340				3300017650_9	0							TARA_SAMEA2622823_METAG_CFMOJEHO	0							MGYG000004989	0		MGYG000246229	MGYG000246229_2	18781	33146
	3300017651_10	1		3300012921_5	3300012921.a:Ga0164290_1000066	160868	202029		TARA_SAMEA2622823_METAG_GALCLHPH	0		TARA_SAMEA4397363_METAG_IDONDPJC	TARA_SAMEA4397363_MAG-scaffold_175	41360	64761		MGYG000005035	0		MGYG000003248	MGYG000003248_35	373	27853				3300017651_10	0							TARA_SAMEA2622823_METAG_GALCLHPH	0							MGYG000005035	0		MGYG000246247	MGYG000246247_15	176078	193081
	3300017652_11	4		3300012921_5	3300012921.a:Ga0164290_1000153	180018	200038		TARA_SAMEA2622823_METAG_IEILDKPM	0		TARA_SAMEA4397363_METAG_IDONDPJC	TARA_SAMEA4397363_MAG-scaffold_363	39030	60939		MGYG000005053	1		MGYG000003248	MGYG000003248_70/MGYG000003248_73	57267	6995				3300017652_11	0							TARA_SAMEA2622823_METAG_IEILDKPM	0							MGYG000005053	0		MGYG000247186	MGYG000247186_39/MGYG000247186_40	24751	5532
	3300017652_12	1		3300012921_5	3300012921.a:Ga0164290_1000166	179964	206175		TARA_SAMEA2622823_METAG_KBDJACKE	0		TARA_SAMEA4397363_METAG_MMLJCBFO	TARA_SAMEA4397363_MAG-scaffold_7	42094	62760		MGYG000005070	1		MGYG000003248	MGYG000003248_7/MGYG000003248_8	43751	4108				3300017652_12	0							TARA_SAMEA2622823_METAG_KBDJACKE	0							MGYG000005070	0		MGYG000247986	MGYG000247986_7	102650	139988
	3300017652_13	1		3300012921_5	3300012921.a:Ga0164290_1000269/3300012921.a:Ga0164290_1000078	168794	9842		TARA_SAMEA2622837_METAG_AOCBMCKK	0		TARA_SAMEA4397409_METAG_BOHBOLII	TARA_SAMEA4397409_MAG-scaffold_244/TARA_SAMEA4397409_MAG-scaffold_429	55862	7260		MGYG000005091	1		MGYG000003248	MGYG000003248_82/MGYG000003248_83	103906	9398				3300017652_13	0							TARA_SAMEA2622837_METAG_AOCBMCKK	0							MGYG000005091	0		MGYG000248532	MGYG000248532_130	70241	101814
	3300017652_14	2		3300012921_5	3300012921.a:Ga0164290_1000303	140600	154325		TARA_SAMEA2622837_METAG_BEOLKKCE	0		TARA_SAMEA4397409_METAG_BOHBOLII	TARA_SAMEA4397409_MAG-scaffold_40	42093	62759		MGYG000005121	1		MGYG000003310	MGYG000003310_1	15336	23496				3300017652_14	0							TARA_SAMEA2622837_METAG_BEOLKKCE	0							MGYG000005121	0		MGYG000248721	MGYG000248721_5	91391	108048
	3300017652_8	2		3300012921_5	3300012921.a:Ga0164290_1001040	16657	45064		TARA_SAMEA2622837_METAG_DIBDDNCD	0		TARA_SAMEA4397409_METAG_OCMHOKBI	TARA_SAMEA4397409_MAG-scaffold_3	219813	256294		MGYG000005165	1		MGYG000003310	MGYG000003310_11/MGYG000003310_13	64628	4791				3300017652_8	0							TARA_SAMEA2622837_METAG_DIBDDNCD	0							MGYG000005165	0		MGYG000249154	MGYG000249154_26	5548	22814
	3300017655_12	2		3300012921_7	3300012921.a:Ga0164290_1000008	670406	704417		TARA_SAMEA2622837_METAG_DMBFDJMC	0		TARA_SAMEA4397445_METAG_DOMCJONG	TARA_SAMEA4397445_MAG-scaffold_50	165789	191255		MGYG000005227	3		MGYG000003310	MGYG000003310_26	57444	78306				3300017655_12	0							TARA_SAMEA2622837_METAG_DMBFDJMC	0							MGYG000005227	0		MGYG000249968	MGYG000249968_15	91936	105197
	3300017655_13	1		3300012921_7	3300012921.a:Ga0164290_1000008	845082	858353		TARA_SAMEA2622837_METAG_DMCHDHDD	0		TARA_SAMEA4397445_METAG_DOMCJONG	TARA_SAMEA4397445_MAG-scaffold_551	27581	56748		MGYG000005248	2		MGYG000003310	MGYG000003310_4	8283	25955				3300017655_13	0							TARA_SAMEA2622837_METAG_DMCHDHDD	0							MGYG000005248	0		MGYG000250474	MGYG000250474_3	185234	211302
	3300017658_17	2		3300012921_7	3300012921.a:Ga0164290_1000013	236355	258575		TARA_SAMEA2622837_METAG_EGIJALGM	0		TARA_SAMEA4397445_METAG_ENGAADBB	TARA_SAMEA4397445_MAG-scaffold_12	59359	96507		MGYG000005271	1		MGYG000003310	MGYG000003310_4/MGYG000003310_5	69906	10793				3300017658_17	0							TARA_SAMEA2622837_METAG_EGIJALGM	0							MGYG000005271	0		MGYG000250831	MGYG000250831_9	5669	20915
	3300017658_22	4		3300012921_7	3300012921.a:Ga0164290_1000221	109231	136962		TARA_SAMEA2622837_METAG_FLJJGFFL	0		TARA_SAMEA4397445_METAG_ENGAADBB	TARA_SAMEA4397445_MAG-scaffold_86	184852	199803		MGYG000005275	4		MGYG000003329	MGYG000003329_1	978	23837				3300017658_22	0							TARA_SAMEA2622837_METAG_FLJJGFFL	0							MGYG000005275	0		MGYG000252147	MGYG000252147_32	3746	17007
	3300017658_24	3		3300012921_7	3300012921.a:Ga0164290_1000587	2991	24029		TARA_SAMEA2622837_METAG_FMHBHGAC	0		TARA_SAMEA4397445_METAG_IPEBJJPK	TARA_SAMEA4397445_MAG-scaffold_124	103427	125135		MGYG000005279	2		MGYG000003360	MGYG000003360_67/MGYG000003360_68	13561	22431				3300017658_24	0							TARA_SAMEA2622837_METAG_FMHBHGAC	0							MGYG000005279	0		MGYG000252991	MGYG000252991_56	3721	20991
	3300017658_25	1		3300012940_25	3300012940.a:Ga0164243_10000384	24234	51799		TARA_SAMEA2622837_METAG_HLHPBMON	1		TARA_SAMEA4397445_METAG_IPEBJJPK	TARA_SAMEA4397445_MAG-scaffold_72	185104	195958		MGYG000005337	3		MGYG000003361	MGYG000003361_11	39151	53731				3300017658_25	0							TARA_SAMEA2622837_METAG_HLHPBMON	0							MGYG000005337	0		MGYG000255721	MGYG000255721_18	3930	26434
	3300018719_4	1		3300012940_28	3300012940.a:Ga0164243_10000023	397272	421226		TARA_SAMEA2622837_METAG_IKHPFKLM	0		TARA_SAMEA4397445_METAG_JDEGCGLB	TARA_SAMEA4397445_MAG-scaffold_145	62472	74479		MGYG000005345	2		MGYG000003361	MGYG000003361_5	227244	248593				3300018719_4	1							TARA_SAMEA2622837_METAG_IKHPFKLM	0							MGYG000005345	0		MGYG000257263	MGYG000257263_5	5866	19127
	3300018719_5	0		3300012940_28	3300012940.a:Ga0164243_10000196	24607	71212		TARA_SAMEA2622837_METAG_JFEFLGPD	0		TARA_SAMEA4397445_METAG_NLDDDDND	TARA_SAMEA4397445_MAG-scaffold_16	606311	629825		MGYG000005351	4		MGYG000003365.1	MGYG000003365.1_43	230392	263038				3300018719_5	0							TARA_SAMEA2622837_METAG_JFEFLGPD	0							MGYG000005351	0		MGYG000258633	MGYG000258633_23/MGYG000258633_26	38792	13421
	3300018719_6	1		3300012940_31	3300012940.a:Ga0164243_10000003	421907	438318		TARA_SAMEA2622837_METAG_JKPGOPEF	0		TARA_SAMEA4397489_METAG_AJOONDAH	TARA_SAMEA4397489_MAG-scaffold_78	216032	239546		MGYG000005389	3		MGYG000003379	MGYG000003379_6	543935	566335				3300018719_6	0							TARA_SAMEA2622837_METAG_JKPGOPEF	0							MGYG000005389	0		MGYG000260180	MGYG000260180_12	305170	318431
	3300018719_7	2		3300012940_35	3300012940.a:Ga0164243_10000044	169872	197711		TARA_SAMEA2622837_METAG_JMIFJPDO	0		TARA_SAMEA4397489_METAG_BHAGCOIA	TARA_SAMEA4397489_MAG-scaffold_231	3732	13508		MGYG000005428	0		MGYG000003382	MGYG000003382_27/MGYG000003382_28	85568	5430				3300018719_7	0							TARA_SAMEA2622837_METAG_JMIFJPDO	0							MGYG000005428	0		MGYG000260773	MGYG000260773_29	12385	27711
	3300018757_2	1		3300012940_35	3300012940.a:Ga0164243_10001596	13681	21831		TARA_SAMEA2622837_METAG_LGNHAJJH	0		TARA_SAMEA4397489_METAG_BHAGCOIA	TARA_SAMEA4397489_MAG-scaffold_256/TARA_SAMEA4397489_MAG-scaffold_429	153698	13498		MGYG000005429	6		MGYG000003382	MGYG000003382_34	151198	173463				3300018757_2	0							TARA_SAMEA2622837_METAG_LGNHAJJH	0							MGYG000005429	0		MGYG000262569	MGYG000262569_8	170164	188955
	3300018875_4	0		3300012940_45	3300012940.a:Ga0164243_10000273	89698	100714		TARA_SAMEA2622837_METAG_MANGALKA	0		TARA_SAMEA4397489_METAG_BHAGCOIA	TARA_SAMEA4397489_MAG-scaffold_860	17882	47049		MGYG000005525	0		MGYG000003386	MGYG000003386_16	205388	227707				3300018875_4	0							TARA_SAMEA2622837_METAG_MANGALKA	0							MGYG000005525	0		MGYG000264171	MGYG000264171_54	329220	345522
	3300018875_5	0		3300012943_17	3300012943.a:Ga0164241_10000206	24695	61838		TARA_SAMEA2622837_METAG_NKJHAEDL	0		TARA_SAMEA4397489_METAG_CLOJPAOO	TARA_SAMEA4397489_MAG-scaffold_18	528588	549254		MGYG000005585	2		MGYG000003386	MGYG000003386_34	19873	39787				3300018875_5	0							TARA_SAMEA2622837_METAG_NKJHAEDL	0							MGYG000005585	0		MGYG000264948	MGYG000264948_2	170619	183880
	3300018875_6	2		3300012943_17	3300012943.a:Ga0164241_10004633	357	10170		TARA_SAMEA2622837_METAG_PAODPMMI	0		TARA_SAMEA4397489_METAG_HFBDHIIA	TARA_SAMEA4397489_MAG-scaffold_185	184594	197516		MGYG000005654	0		MGYG000003390	MGYG000003390_114/MGYG000003390_116	4476	9310				3300018875_6	0							TARA_SAMEA2622837_METAG_PAODPMMI	0							MGYG000005654	0		MGYG000265520	MGYG000265520_18	3897	27731
	3300018875_7	3		3300012943_23	3300012943.a:Ga0164241_10000196/3300012943.a:Ga0164241_10001359	140259	13094		TARA_SAMEA2622837_METAG_PHBMICNI	1		TARA_SAMEA4397489_METAG_HFBDHIIA	TARA_SAMEA4397489_MAG-scaffold_46	250044	304702		MGYG000005716	1		MGYG000003390	MGYG000003390_18	29218	49236				3300018875_7	0							TARA_SAMEA2622837_METAG_PHBMICNI	0							MGYG000005716	0		MGYG000266617	MGYG000266617_4	119160	135087
	3300018877_5	0		3300012943_23	3300012943.a:Ga0164241_10000209/3300012943.a:Ga0164241_10000042	137275	36736		TARA_SAMEA2622837_METAG_PPDOBEOP	0		TARA_SAMEA4397489_METAG_HFBDHIIA	TARA_SAMEA4397489_MAG-scaffold_523	63439	100963		MGYG000005748	2		MGYG000003390	MGYG000003390_94	168102	197175				3300018877_5	0							TARA_SAMEA2622837_METAG_PPDOBEOP	0							MGYG000005748	0		MGYG000267168	MGYG000267168_42	2286	13695
	3300018910_6	3		3300012943_23	3300012943.a:Ga0164241_10000339	18511	31673		TARA_SAMEA2622841_METAG_BJPLAEIC	0		TARA_SAMEA4397489_METAG_HFBDHIIA	TARA_SAMEA4397489_MAG-scaffold_84	31634	52676		MGYG000005816	0		MGYG000003393	MGYG000003393_29	144852	167097				3300018910_6	0							TARA_SAMEA2622841_METAG_BJPLAEIC	0							MGYG000005816	0		MGYG000267344	MGYG000267344_76	40758	57312
	3300018910_7	2		3300012943_23	3300012943.a:Ga0164241_10000351	29736	54129		TARA_SAMEA2622842_METAG_DHEHIIGA	0		TARA_SAMEA4397489_METAG_LIGLIBEG	TARA_SAMEA4397489_MAG-scaffold_307	5770	31510		MGYG000005869	3		MGYG000003395	MGYG000003395_14	3953	16422				3300018910_7	0							TARA_SAMEA2622842_METAG_DHEHIIGA	0							MGYG000005869	0		MGYG000271209	MGYG000271209_6	69547	95615
	3300018914_9	2		3300012943_23	3300012943.a:Ga0164241_10000447	9798	38814		TARA_SAMEA2622842_METAG_ELOJNHCG	0		TARA_SAMEA4397489_METAG_NELFBNMP	TARA_SAMEA4397489_MAG-scaffold_15	267815	287451		MGYG000005884	3		MGYG000003397.1	MGYG000003397.1_11	132566	158585				3300018914_9	0							TARA_SAMEA2622842_METAG_ELOJNHCG	0							MGYG000005884	0		MGYG000273493	MGYG000273493_11	170733	186836
	3300018933_12	4		3300012943_26	3300012943.a:Ga0164241_10000002	913748	951146		TARA_SAMEA2622842_METAG_GAJPJMFL	0		TARA_SAMEA4397489_METAG_NELFBNMP	TARA_SAMEA4397489_MAG-scaffold_15	5145	37827		MGYG000005932	2		MGYG000003397.1	MGYG000003397.1_11	5703	40805				3300018933_12	0							TARA_SAMEA2622842_METAG_GAJPJMFL	0							MGYG000005932	0		MGYG000274503	MGYG000274503_1	14735	31882
	3300018933_7	2		3300012943_26	3300012943.a:Ga0164241_10000032	112154	122141		TARA_SAMEA2622843_METAG_HAMAJGDK	2		TARA_SAMEA4397489_METAG_NNOLCNPJ	TARA_SAMEA4397489_MAG-scaffold_248	84018	104945		MGYG000006051	2		MGYG000003400	MGYG000003400_14	89801	96569				3300018933_7	0							TARA_SAMEA2622843_METAG_HAMAJGDK	0							MGYG000006051	0		MGYG000278735	MGYG000278735_6	68245	98912
	3300018939_6	2		3300012943_26	3300012943.a:Ga0164241_10000032	258957	273499		TARA_SAMEA2622843_METAG_HDGILNGE	1		TARA_SAMEA4397489_METAG_NNOLCNPJ	TARA_SAMEA4397489_MAG-scaffold_900	46367	72364		MGYG000006052	2		MGYG000003400	MGYG000003400_21	87146	105127				3300018939_6	0							TARA_SAMEA2622843_METAG_HDGILNGE	0							MGYG000006052	1		MGYG000281672	MGYG000281672_10	10235	28476
	3300018946_6	1		3300012943_26	3300012943.a:Ga0164241_10000689	21470	38978		TARA_SAMEA2622852_METAG_GODPGMHP	1		TARA_SAMEA4397536_METAG_GKHJOLJD	TARA_SAMEA4397536_MAG-scaffold_224/TARA_SAMEA4397536_MAG-scaffold_280	117888	1071		MGYG000006094	3		MGYG000003400	MGYG000003400_50	60098	82568				3300018946_6	1							TARA_SAMEA2622852_METAG_GODPGMHP	0							MGYG000006094	0		MGYG000282399	MGYG000282399_2	2133	17701
	3300018984_8	3		3300012943_32	3300012943.a:Ga0164241_10000037	113015	137169		TARA_SAMEA2622901_METAG_NNLDCDAA	1		TARA_SAMEA4397536_METAG_KKDMKAOB	TARA_SAMEA4397536_MAG-scaffold_2762/TARA_SAMEA4397536_MAG-scaffold_4629	18661	4826		MGYG000006114	3		MGYG000003400	MGYG000003400_56	229685	245522				3300018984_8	0							TARA_SAMEA2622901_METAG_NNLDCDAA	0							MGYG000006114	0		MGYG000282888	MGYG000282888_28/MGYG000282888_29	97982	9788
	3300019124_8	1		3300012943_32	3300012943.a:Ga0164241_10000125	159650	171984		TARA_SAMEA2622923_METAG_ACHMAPPN	1		TARA_SAMEA4397536_METAG_KKDMKAOB	TARA_SAMEA4397536_MAG-scaffold_505	46367	72364		MGYG000006150	2		MGYG000003401	MGYG000003401_10	4291	31123				3300019124_8	0							TARA_SAMEA2622923_METAG_ACHMAPPN	0							MGYG000006150	0		MGYG000283743	MGYG000283743_47	329220	345522
	3300019132_4	0		3300012943_32	3300012943.a:Ga0164241_10000319	30751	57407		TARA_SAMEA2623059_METAG_NKGMGDCP	0		TARA_SAMEA4397586_METAG_GHLGPPBL	TARA_SAMEA4397586_MAG-scaffold_7	14644	45686		MGYG000006166	2		MGYG000003401	MGYG000003401_22/MGYG000003401_24	27728	2329				3300019132_4	0							TARA_SAMEA2623059_METAG_NKGMGDCP	0							MGYG000006166	0		MGYG000283871	MGYG000283871_37	107691	117483
	3300019132_5	0		3300012943_33	3300012943.a:Ga0164241_10000215	47714	61636		TARA_SAMEA2623079_METAG_DAGBKOGK	0		TARA_SAMEA4397586_METAG_KPHCJDEI	TARA_SAMEA4397586_MAG-scaffold_32	396456	428721		MGYG000006204	3		MGYG000003403	MGYG000003403_12	368957	401389				3300019132_5	0							TARA_SAMEA2623079_METAG_DAGBKOGK	0							MGYG000006204	0		MGYG000286896	MGYG000286896_43	105585	115446
	3300019132_7	1		3300012943_33	3300012943.a:Ga0164241_10000471	14067	24193		TARA_SAMEA2623079_METAG_KJALDNFC	0		TARA_SAMEA4397586_METAG_OACGAHFM	TARA_SAMEA4397586_MAG-scaffold_12	370762	390398		MGYG000006205	1		MGYG000003403	MGYG000003403_32/MGYG000003403_33	352840	2998				3300019132_7	0							TARA_SAMEA2623079_METAG_KJALDNFC	0							MGYG000006205	0
	3300019135_7	0		3300012943_34	3300012943.a:Ga0164241_10000005	530833	545402		TARA_SAMEA2623116_METAG_MCLFJCFB	0		TARA_SAMEA4397586_METAG_OACGAHFM	TARA_SAMEA4397586_MAG-scaffold_12	620369	653051		MGYG000006228	4		MGYG000003408	MGYG000003408_10	240607	252002				3300019135_7	0							TARA_SAMEA2623116_METAG_MCLFJCFB	0							MGYG000006228	1
	3300020147_5	3		3300012943_34	3300012943.a:Ga0164241_10000404	58746	72606		TARA_SAMEA2623155_METAG_NCIMLOCE	2		TARA_SAMEA4397586_METAG_OLNPJHKL	TARA_SAMEA4397586_MAG-scaffold_45	31567	82977		MGYG000006247	2		MGYG000003408	MGYG000003408_10	5896	29343				3300020147_5	0							TARA_SAMEA2623155_METAG_NCIMLOCE	0							MGYG000006247	0
	3300020152_7	2		3300013017_2	3300013017.a:Ga0163227_100014/3300013017.a:Ga0163227_100061	89163	43598		TARA_SAMEA2623314_METAG_BEAHLGLB	0		TARA_SAMEA4397586_METAG_OPBMMDJG	TARA_SAMEA4397586_MAG-scaffold_143	86812	101810		MGYG000006310	4		MGYG000003408	MGYG000003408_9	351132	362359				3300020152_7	0							TARA_SAMEA2623314_METAG_BEAHLGLB	0							MGYG000006310	0
	3300020154_4	2		3300013427_3	3300013427.a:Ga0120106_1000009	238974	269997		TARA_SAMEA2623327_METAG_IJMHDOJN	1		TARA_SAMEA4397586_METAG_OPBMMDJG	TARA_SAMEA4397586_MAG-scaffold_24	13248	54534		MGYG000006330	0		MGYG000003408	MGYG000003408_9	48246	61382				3300020154_4	0							TARA_SAMEA2623327_METAG_IJMHDOJN	0							MGYG000006330	0
	3300020156_7	1		3300013427_3	3300013427.a:Ga0120106_1000027/3300013427.a:Ga0120106_1004302	182489	3860		TARA_SAMEA2623350_METAG_NNMKAPNI	0		TARA_SAMEA4397586_METAG_OPBMMDJG	TARA_SAMEA4397586_MAG-scaffold_27	306723	326937		MGYG000006345	5		MGYG000003418	MGYG000003418_13	380537	407483				3300020156_7	0							TARA_SAMEA2623350_METAG_NNMKAPNI	0							MGYG000006345	0
	3300020591_7	5		3300015158_12	3300015158.a:Ga0167622_1000090/3300015158.a:Ga0167622_1001812	44537	4677		TARA_SAMEA2623390_METAG_IFCMLOCO	0		TARA_SAMEA4397586_METAG_OPBMMDJG	TARA_SAMEA4397586_MAG-scaffold_27	454863	468452		MGYG000006395	1		MGYG000003418	MGYG000003418_17	55373	69102				3300020591_7	0							TARA_SAMEA2623390_METAG_IFCMLOCO	0							MGYG000006395	0
	3300020591_8	1		3300016422_6	3300016422.a:Ga0182039_10000003	177926	195953		TARA_SAMEA2623403_METAG_NKDDHBPN	1		TARA_SAMEA4397586_METAG_PDHHONHK	TARA_SAMEA4397586_MAG-scaffold_77	184410	199361		MGYG000006434	2		MGYG000003418	MGYG000003418_22	19717	46561				3300020591_8	0							TARA_SAMEA2623403_METAG_NKDDHBPN	0							MGYG000006434	0
	3300020592_7	1		3300016422_6	3300016422.a:Ga0182039_10000027	44371	51069		TARA_SAMEA2623446_METAG_KFGDJNOD	2		TARA_SAMEA4397586_METAG_PDHHONHK	TARA_SAMEA4397586_MAG-scaffold_8	59359	96507		MGYG000006436	0		MGYG000003449	MGYG000003449_25	31103	47026				3300020592_7	0							TARA_SAMEA2623446_METAG_KFGDJNOD	0							MGYG000006436	0
	3300020593_5	1		3300016445_5	3300016445.a:Ga0182038_10000009	8259	26286		TARA_SAMEA2623463_METAG_KOBBDBJG	2		TARA_SAMEA4397666_METAG_HIJOACGG	TARA_SAMEA4397666_MAG-scaffold_16	164788	178750		MGYG000006462	1		MGYG000003462	MGYG000003462_22	123747	149949				3300020593_5	0							TARA_SAMEA2623463_METAG_KOBBDBJG	0							MGYG000006462	0
	3300020594_5	2		3300016445_5	3300016445.a:Ga0182038_10000015	44371	51069		TARA_SAMEA2623649_METAG_JMAILDDC	1		TARA_SAMEA4397666_METAG_HIJOACGG	TARA_SAMEA4397666_MAG-scaffold_44	103195	116031		MGYG000006484	1		MGYG000003462	MGYG000003462_25	26013	39467				3300020594_5	0							TARA_SAMEA2623649_METAG_JMAILDDC	0							MGYG000006484	0
	3300021168_6	2		3300017426_13	3300017426.a:Ga0185298_1000171	4032	30697		TARA_SAMEA2623868_METAG_FIADHPBB	0		TARA_SAMEA4397705_METAG_EGANHIBL	TARA_SAMEA4397705_MAG-scaffold_3	79272	101666		MGYG000006518	1		MGYG000003464	MGYG000003464_5	668152	709255				3300021168_6	0							TARA_SAMEA2623868_METAG_FIADHPBB	0							MGYG000006518	0
	3300021402_5	0		3300017426_13	3300017426.a:Ga0185298_1000204	98225	109689		TARA_SAMEA2623868_METAG_HLGJKMJJ	0		TARA_SAMEA4397747_METAG_DMBLCFCA	TARA_SAMEA4397747_MAG-scaffold_5	528723	549389		MGYG000006539	3		MGYG000003465	MGYG000003465_10/MGYG000003465_11	11774	2774				3300021402_5	0							TARA_SAMEA2623868_METAG_HLGJKMJJ	0							MGYG000006539	1
	3300021403_4	2		3300017426_21	3300017426.a:Ga0185298_1000091	90669	107178		TARA_SAMEA4396489_METAG_DJIFJGEM	0		TARA_SAMEA4397747_METAG_HMNAJNKB	TARA_SAMEA4397747_MAG-scaffold_2254	9056	24027		MGYG000006573	4		MGYG000003465	MGYG000003465_1/MGYG000003465_4	1073	852				3300021403_4	0							TARA_SAMEA4396489_METAG_DJIFJGEM	0							MGYG000006573	0
	3300021407_5	1		3300017426_22	3300017426.a:Ga0185298_1000509/3300017426.a:Ga0185298_1001188	63858	24553		TARA_SAMEA4396489_METAG_MGODDFLG	1		TARA_SAMEA4397747_METAG_HMNAJNKB	TARA_SAMEA4397747_MAG-scaffold_54	12490	31640		MGYG000006584	4		MGYG000003465	MGYG000003465_24	181646	209561				3300021407_5	0							TARA_SAMEA4396489_METAG_MGODDFLG	0							MGYG000006584	0
	3300021444_5	1		3300017426_29	3300017426.a:Ga0185298_1000014	62274	86727		TARA_SAMEA4396489_METAG_OCBFFKCH	1		TARA_SAMEA4397815_METAG_DBAPLNAK	TARA_SAMEA4397815_MAG-scaffold_3	4175	10806		MGYG000006585	4		MGYG000003465	MGYG000003465_24	257885	271257				3300021444_5	0							TARA_SAMEA4396489_METAG_OCBFFKCH	0							MGYG000006585	0
	3300021444_6	1		3300017426_29	3300017426.a:Ga0185298_1000483	15129	28691		TARA_SAMEA4396489_METAG_OFBBDPAO	2		TARA_SAMEA4397815_METAG_KENMEGKD	TARA_SAMEA4397815_MAG-scaffold_104	915	24960		MGYG000006587	4		MGYG000003465	MGYG000003465_8	17632	31862				3300021444_6	0							TARA_SAMEA4396489_METAG_OFBBDPAO	0							MGYG000006587	0
	3300023065_5	2		3300017448_12	3300017448.a:Ga0185299_10000037	25643	39488		TARA_SAMEA4396515_METAG_MAOJNANK	1		TARA_SAMEA4397815_METAG_KENMEGKD	TARA_SAMEA4397815_MAG-scaffold_139	46389	62825		MGYG000006605	4		MGYG000003465	MGYG000003465_8	63271	90014				3300023065_5	0							TARA_SAMEA4396515_METAG_MAOJNANK	0							MGYG000006605	0
	3300024179_1	3		3300017448_12	3300017448.a:Ga0185299_10000068	276977	301753		TARA_SAMEA4396941_METAG_GBOJPBHF	2		TARA_SAMEA4397815_METAG_KENMEGKD	TARA_SAMEA4397815_MAG-scaffold_1492/TARA_SAMEA4397815_MAG-scaffold_1628	15268	21732		MGYG000006631	1		MGYG000003475	MGYG000003475_8	36938	64541				3300024179_1	0							TARA_SAMEA4396941_METAG_GBOJPBHF	0							MGYG000006631	0
	3300024222_2	3		3300017448_12	3300017448.a:Ga0185299_10000097	3593	26404		TARA_SAMEA4396941_METAG_JFDOBMBJ	3		TARA_SAMEA4397815_METAG_KENMEGKD	TARA_SAMEA4397815_MAG-scaffold_156	3371	35679		MGYG000006707	0		MGYG000003482	MGYG000003482_6/MGYG000003482_7	319132	22736				3300024222_2	0							TARA_SAMEA4396941_METAG_JFDOBMBJ	1							MGYG000006707	0
	3300024325_2	3		3300017448_12	3300017448.a:Ga0185299_10000106	178108	193895		TARA_SAMEA4396988_METAG_AIPHAFPD	3		TARA_SAMEA4397815_METAG_KENMEGKD	TARA_SAMEA4397815_MAG-scaffold_484/TARA_SAMEA4397815_MAG-scaffold_517	43245	27172		MGYG000006711	1		MGYG000003503	MGYG000003503_1	153391	171062				3300024325_2	0							TARA_SAMEA4396988_METAG_AIPHAFPD	1							MGYG000006711	0
	3300025484_9	2		3300017448_12	3300017448.a:Ga0185299_10000138	52968	66153		TARA_SAMEA4396988_METAG_JBGFAFFN	0		TARA_SAMEA4397815_METAG_KENMEGKD	TARA_SAMEA4397815_MAG-scaffold_68	52645	77452		MGYG000006778	2		MGYG000003503	MGYG000003503_4	66550	117649				3300025484_9	1							TARA_SAMEA4396988_METAG_JBGFAFFN	0							MGYG000006778	0
	3300025497_10	2		3300017448_12	3300017448.a:Ga0185299_10000307	104776	144925		TARA_SAMEA4396988_METAG_JEDFGPEG	3		TARA_SAMEA4397815_METAG_ODHNOEIJ	TARA_SAMEA4397815_MAG-scaffold_109	53946	87477		MGYG000006866	3		MGYG000003503	MGYG000003503_8	9908	33012				3300025497_10	0							TARA_SAMEA4396988_METAG_JEDFGPEG	0							MGYG000006866	0
	3300025510_2	4		3300017448_12	3300017448.a:Ga0185299_10000910	31945	57240		TARA_SAMEA4397004_METAG_JPDEEDJH	0		TARA_SAMEA4397842_METAG_CKDMFFCM	TARA_SAMEA4397842_MAG-scaffold_35	13961	36352		MGYG000006912	4		MGYG000003652	MGYG000003652_4	104098	133974				3300025510_2	0							TARA_SAMEA4397004_METAG_JPDEEDJH	0							MGYG000006912	1
	3300025516_11	1		3300017448_25	3300017448.a:Ga0185299_10000449	87296	104186		TARA_SAMEA4397023_METAG_CDAJJLGH	3		TARA_SAMEA4397859_METAG_EEBNOPDG	TARA_SAMEA4397859_MAG-scaffold_40	259037	278583		MGYG000006933	2		MGYG000003652	MGYG000003652_4	177836	190042				3300025516_11	0							TARA_SAMEA4397023_METAG_CDAJJLGH	0							MGYG000006933	0
	3300025516_14	2		3300017448_70	3300017448.a:Ga0185299_10000001	3968417	3987329		TARA_SAMEA4397051_METAG_OOEHBLAD	0		TARA_SAMEA4397859_METAG_EEBNOPDG	TARA_SAMEA4397859_MAG-scaffold_80	51235	79940		MGYG000006963	3		MGYG000003854	MGYG000003854_16	15307	27977				3300025516_14	0							TARA_SAMEA4397051_METAG_OOEHBLAD	0							MGYG000006963	0
	3300025518_10	2		3300017540_7	3300017540.a:Ga0180217_1000015	306966	336776		TARA_SAMEA4397072_METAG_AOKLNJHN	0		TARA_SAMEA4397859_METAG_EEBNOPDG	TARA_SAMEA4397859_MAG-scaffold_80	87817	103294		MGYG000006985	4		MGYG000003854	MGYG000003854_17	19251	59877				3300025518_10	0							TARA_SAMEA4397072_METAG_AOKLNJHN	0							MGYG000006985	0
	3300025518_15	3		3300017540_7	3300017540.a:Ga0180217_1000015	358448	372446		TARA_SAMEA4397118_METAG_AANKMKOK	2		TARA_SAMEA4397859_METAG_FGINHFMC	TARA_SAMEA4397859_MAG-scaffold_8	351894	411893		MGYG000007008	3		MGYG000003854	MGYG000003854_2	100637	114075				3300025518_15	0							TARA_SAMEA4397118_METAG_AANKMKOK	0							MGYG000007008	0
	3300025518_2	4		3300017548_13	3300017548.a:Ga0182743_1000027	110645	139389		TARA_SAMEA4397118_METAG_BHLMNNKI	2		TARA_SAMEA4397859_METAG_GMFDIFPD	TARA_SAMEA4397859_MAG-scaffold_132	38907	94692		MGYG000007088	8		MGYG000003854	MGYG000003854_23/MGYG000003854_25	290	4323				3300025518_2	0							TARA_SAMEA4397118_METAG_BHLMNNKI	0							MGYG000007088	1
	3300025518_3	1		3300017548_13	3300017548.a:Ga0182743_1000055	65040	74130		TARA_SAMEA4397118_METAG_IAPDEHFJ	1		TARA_SAMEA4397859_METAG_GMFDIFPD	TARA_SAMEA4397859_MAG-scaffold_622	9433	21525		MGYG000007111	0		MGYG000003854	MGYG000003854_3	56243	84096				3300025518_3	0							TARA_SAMEA4397118_METAG_IAPDEHFJ	0							MGYG000007111	0
	3300025518_4	1		3300017548_7	3300017548.a:Ga0182743_1000021	215275	232795		TARA_SAMEA4397118_METAG_KDNGICHC	2		TARA_SAMEA4397920_METAG_ADLLGMMD	TARA_SAMEA4397920_MAG-scaffold_5	787740	818782		MGYG000007141	0		MGYG000003868	MGYG000003868_15/MGYG000003868_16	65968	17819				3300025518_4	0							TARA_SAMEA4397118_METAG_KDNGICHC	0							MGYG000007141	0
	3300025518_6	4		3300017548_7	3300017548.a:Ga0182743_1000104	126903	144383		TARA_SAMEA4397174_METAG_DKFDFPMI	4		TARA_SAMEA4397920_METAG_PJLDHDEJ	TARA_SAMEA4397920_MAG-scaffold_2	1408818	1429205		MGYG000007173	3		MGYG000003880	MGYG000003880_3	178705	202111				3300025518_6	0							TARA_SAMEA4397174_METAG_DKFDFPMI	0							MGYG000007173	0
	3300025518_9	3		3300017548_7	3300017548.a:Ga0182743_1000125	51977	78108		TARA_SAMEA4397174_METAG_ELFNPLCF	2		TARA_SAMEA4397920_METAG_PJLDHDEJ	TARA_SAMEA4397920_MAG-scaffold_2	513173	535392		MGYG000007244	0		MGYG000003880	MGYG000003880_4	117274	132589				3300025518_9	0							TARA_SAMEA4397174_METAG_ELFNPLCF	0							MGYG000007244	0
	3300025520_10	4		3300017548_7	3300017548.a:Ga0182743_1000346/3300017548.a:Ga0182743_1000012	61971	18880		TARA_SAMEA4397174_METAG_IMCDPJJA	1		TARA_SAMEA4398027_METAG_BKLIPBOK	TARA_SAMEA4398027_MAG-scaffold_9	170670	182704		MGYG000007276	2		MGYG000003908	MGYG000003908_1	141161	171512				3300025520_10	0							TARA_SAMEA4397174_METAG_IMCDPJJA	0							MGYG000007276	0
	3300025520_3	2		3300017548_8	3300017548.a:Ga0182743_1000002/3300017548.a:Ga0182743_1006633	948394	7749		TARA_SAMEA4397174_METAG_KJLHPIFN	1		TARA_SAMEA4398083_METAG_DHNFCCFC	TARA_SAMEA4398083_MAG-scaffold_2	581317	605228		MGYG000007363	0		MGYG000003908	MGYG000003908_1	25609	53242				3300025520_3	0							TARA_SAMEA4397174_METAG_KJLHPIFN	0							MGYG000007363	0
	3300025520_5	0		3300017548_8	3300017548.a:Ga0182743_1000093	58639	94225		TARA_SAMEA4397174_METAG_MAHICFFA	1		TARA_SAMEA4398094_METAG_OGOPJADH	TARA_SAMEA4398094_MAG-scaffold_62	98208	120602		MGYG000007391	2		MGYG000003908	MGYG000003908_2	41240	70166				3300025520_5	0							TARA_SAMEA4397174_METAG_MAHICFFA	0							MGYG000007391	0
	3300025522_1	3		3300017548_9	3300017548.a:Ga0182743_1000029	29305	40351		TARA_SAMEA4397174_METAG_PCNIEGAM	1		TARA_SAMEA4398193_METAG_CMGAPHLK	TARA_SAMEA4398193_MAG-scaffold_146/TARA_SAMEA4398193_MAG-scaffold_159	111949	23541		MGYG000007424	1		MGYG000003908	MGYG000003908_8/MGYG000003908_9	138410	8358				3300025522_1	0							TARA_SAMEA4397174_METAG_PCNIEGAM	0							MGYG000007424	0
	3300025522_2	2		3300017553_13	3300017553.a:Ga0182744_1000030	108910	123165		TARA_SAMEA4397196_METAG_EFAOIEIE	0		TARA_SAMEA4398193_METAG_CMGAPHLK	TARA_SAMEA4398193_MAG-scaffold_4	580205	604116		MGYG000007444	3		MGYG000003932	MGYG000003932_2	156057	182488				3300025522_2	0							TARA_SAMEA4397196_METAG_EFAOIEIE	0							MGYG000007444	0
	3300025525_10	1		3300017553_9	3300017553.a:Ga0182744_1000005	4302	16786		TARA_SAMEA4397215_METAG_ANPJLKOM	2		TARA_SAMEA4398193_METAG_GFCADMKI	TARA_SAMEA4398193_MAG-scaffold_37	132832	171774		MGYG000007497	2		MGYG000003932	MGYG000003932_4	22769	34510				3300025525_10	0							TARA_SAMEA4397215_METAG_ANPJLKOM	1							MGYG000007497	0
	3300025525_14	2		3300017553_9	3300017553.a:Ga0182744_1000083	62493	71446		TARA_SAMEA4397215_METAG_DOHMALKO	1		TARA_SAMEA4398193_METAG_HHEEBMME	TARA_SAMEA4398193_MAG-scaffold_331	46357	72354		MGYG000007503	2		MGYG000003933	MGYG000003933_10	6036	30279				3300025525_14	0							TARA_SAMEA4397215_METAG_DOHMALKO	0							MGYG000007503	0
	3300025525_16	1		3300017553_9	3300017553.a:Ga0182744_1000807	6593	16553		TARA_SAMEA4397215_METAG_FMKFHFFL	3		TARA_SAMEA4398238_METAG_PBPBPMLH	TARA_SAMEA4398238_MAG-scaffold_2626/TARA_SAMEA4398238_MAG-scaffold_5974	15156	4826		MGYG000007525	2		MGYG000003940	MGYG000003940_1	408836	463041				3300025525_16	0							TARA_SAMEA4397215_METAG_FMKFHFFL	0							MGYG000007525	0
	3300025526_11	4		3300017560_8	3300017560.a:Ga0182747_1000001	1397415	1417537		TARA_SAMEA4397215_METAG_KLMFFEGC	3		TARA_SAMEA4398238_METAG_PBPBPMLH	TARA_SAMEA4398238_MAG-scaffold_650	46367	72364		MGYG000007573	1		MGYG000003940	MGYG000003940_1	561650	574891				3300025526_11	0							TARA_SAMEA4397215_METAG_KLMFFEGC	0							MGYG000007573	0
	3300025536_10	1		3300017560_8	3300017560.a:Ga0182747_1000003	290223	311504		TARA_SAMEA4397215_METAG_MLOIMAMC	1		TARA_SAMEA4398238_METAG_PDLBAELO	TARA_SAMEA4398238_MAG-scaffold_2	538733	566809		MGYG000007612	1		MGYG000003940	MGYG000003940_2	126427	141163				3300025536_10	0							TARA_SAMEA4397215_METAG_MLOIMAMC	0							MGYG000007612	0
	3300025536_7	3		3300017560_9	3300017560.a:Ga0182747_1000011	23531	48933		TARA_SAMEA4397239_METAG_IMAKFBHM	1		TARA_SAMEA4398238_METAG_PDLBAELO	TARA_SAMEA4398238_MAG-scaffold_33	270580	307703		MGYG000007640	0		MGYG000003947	MGYG000003947_1	183403	203002				3300025536_7	0							TARA_SAMEA4397239_METAG_IMAKFBHM	0							MGYG000007640	0
	3300025562_4	1		3300017560_9	3300017560.a:Ga0182747_1000066	27735	37898		TARA_SAMEA4397255_METAG_BAGPGNGF	0		TARA_SAMEA4398238_METAG_PDLBAELO	TARA_SAMEA4398238_MAG-scaffold_66	33031	65982		MGYG000007677	1		MGYG000003947	MGYG000003947_3	152863	173072				3300025562_4	0							TARA_SAMEA4397255_METAG_BAGPGNGF	0							MGYG000007677	0
	3300025575_11	1		3300017560_9	3300017560.a:Ga0182747_1000100	33216	49439		TARA_SAMEA4397255_METAG_GJHMOECD	1		TARA_SAMEA4398238_METAG_PFLNLPDD	TARA_SAMEA4398238_MAG-scaffold_199	5769	31509		MGYG000007784	2		MGYG000003956	MGYG000003956_1	572634	607194				3300025575_11	0							TARA_SAMEA4397255_METAG_GJHMOECD	0							MGYG000007784	0
	3300025575_13	1		3300017565_10	3300017565.a:Ga0182745_1000046	44765	54700		TARA_SAMEA4397295_METAG_NDHNHJHC	2		TARA_SAMEA4398266_METAG_ABDIENDO	TARA_SAMEA4398266_MAG-scaffold_11	129412	147680		MGYG000007814	2		MGYG000003956	MGYG000003956_2/MGYG000003956_3	209515	10457				3300025575_13	0							TARA_SAMEA4397295_METAG_NDHNHJHC	0							MGYG000007814	0
	3300025575_7	0		3300017565_10	3300017565.a:Ga0182745_1000105	22382	38469		TARA_SAMEA4397295_METAG_NOICPOFE	2		TARA_SAMEA4398266_METAG_ABDIENDO	TARA_SAMEA4398266_MAG-scaffold_11	68661	90634		MGYG000007849	1		MGYG000003956	MGYG000003956_4	26316	47214				3300025575_7	0							TARA_SAMEA4397295_METAG_NOICPOFE	1							MGYG000007849	0
	3300025600_11	1		3300017565_11	3300017565.a:Ga0182745_1000001	1093045	1113693		TARA_SAMEA4397295_METAG_OEOJHFMO	0		TARA_SAMEA4398266_METAG_ABDIENDO	TARA_SAMEA4398266_MAG-scaffold_150	36850	54848		MGYG000007880	4		MGYG000003991	MGYG000003991_9	72496	87965				3300025600_11	0							TARA_SAMEA4397295_METAG_OEOJHFMO	0							MGYG000007880	0
	3300025600_8	1		3300017565_11	3300017565.a:Ga0182745_1000001	2032221	2048444		TARA_SAMEA4397295_METAG_PBBIIDLA	4		TARA_SAMEA4398266_METAG_ABDIENDO	TARA_SAMEA4398266_MAG-scaffold_685	713	24786		MGYG000007894	2		MGYG000004006	MGYG000004006_5	464	12593				3300025600_8	0							TARA_SAMEA4397295_METAG_PBBIIDLA	0							MGYG000007894	0
	3300025615_12	0		3300017565_11	3300017565.a:Ga0182745_1000001	975330	985493		TARA_SAMEA4397295_METAG_PFFAEIFD	2		TARA_SAMEA4398266_METAG_ABDIENDO	TARA_SAMEA4398266_MAG-scaffold_77	24753	51145		MGYG000007974	1		MGYG000004008	MGYG000004008_1	188142	224977				3300025615_12	0							TARA_SAMEA4397295_METAG_PFFAEIFD	0							MGYG000007974	0
	3300025679_17	2		3300017565_11	3300017565.a:Ga0182745_1000011	469415	494817		TARA_SAMEA4397295_METAG_PFKAPFFD	4		TARA_SAMEA4398266_METAG_OFACBGEH	TARA_SAMEA4398266_MAG-scaffold_417	2997	14160		MGYG000008060	0		MGYG000004031	MGYG000004031_13/MGYG000004031_14	62735	7651				3300025679_17	0							TARA_SAMEA4397295_METAG_PFKAPFFD	0							MGYG000008060	0
	3300025718_13	3		3300017565_9	3300017565.a:Ga0182745_1000006	464743	482786		TARA_SAMEA4397311_METAG_NJFCIEDB	0		TARA_SAMEA4398266_METAG_OFACBGEH	TARA_SAMEA4398266_MAG-scaffold_431/TARA_SAMEA4398266_MAG-scaffold_450	51816	7381		MGYG000008078	2		MGYG000004031	MGYG000004031_18/MGYG000004031_19	26401	4695				3300025718_13	0							TARA_SAMEA4397311_METAG_NJFCIEDB	0							MGYG000008078	0
	3300025862_18	1		3300017565_9	3300017565.a:Ga0182745_1000013	143254	165251		TARA_SAMEA4397330_METAG_BLFPNKCK	2		TARA_SAMEA4398315_METAG_BKPOIDCN	TARA_SAMEA4398315_MAG-scaffold_102	123445	144555		MGYG000008084	3		MGYG000004085	MGYG000004085_7	55425	69628				3300025862_18	0							TARA_SAMEA4397330_METAG_BLFPNKCK	0							MGYG000008084	0
	3300025862_25	2		3300017565_9	3300017565.a:Ga0182745_1000152	62032	76836		TARA_SAMEA4397330_METAG_IIKHBEIA	0		TARA_SAMEA4398315_METAG_BKPOIDCN	TARA_SAMEA4398315_MAG-scaffold_1602	3305	24795		MGYG000008161	2		MGYG000004086	MGYG000004086_3	65	13486				3300025862_25	0							TARA_SAMEA4397330_METAG_IIKHBEIA	0							MGYG000008161	0
	3300025888_20	0		3300017565_9	3300017565.a:Ga0182745_1000184	18984	55373		TARA_SAMEA4397330_METAG_MGNNFKFN	4		TARA_SAMEA4398315_METAG_BKPOIDCN	TARA_SAMEA4398315_MAG-scaffold_53/TARA_SAMEA4398315_MAG-scaffold_84	238366	22000		MGYG000008183	3		MGYG000004086	MGYG000004086_3	86403	123185				3300025888_20	0							TARA_SAMEA4397330_METAG_MGNNFKFN	0							MGYG000008183	0
	3300025888_25	2		3300017646_12	3300017646.a:Ga0182737_1000010	417638	440046		TARA_SAMEA4397330_METAG_NDOPFAKP	2		TARA_SAMEA4398315_METAG_ODIMHKIJ	TARA_SAMEA4398315_MAG-scaffold_11	360915	385738		MGYG000008215	0		MGYG000004134	MGYG000004134_20	988	12935				3300025888_25	0							TARA_SAMEA4397330_METAG_NDOPFAKP	0							MGYG000008215	0
	3300025912_15	4		3300017646_12	3300017646.a:Ga0182737_1000029	124569	142089		TARA_SAMEA4397330_METAG_PICKGHED	2		TARA_SAMEA4398315_METAG_ODIMHKIJ	TARA_SAMEA4398315_MAG-scaffold_27	262426	275824		MGYG000008242	1		MGYG000004134	MGYG000004134_3	136610	151981				3300025912_15	0							TARA_SAMEA4397330_METAG_PICKGHED	0							MGYG000008242	0
	3300025928_16	0		3300017646_12	3300017646.a:Ga0182737_1000051	7703	25183		TARA_SAMEA4397355_METAG_CMCBEOEK	0		TARA_SAMEA4398315_METAG_ODIMHKIJ	TARA_SAMEA4398315_MAG-scaffold_4	575229	595090		MGYG000008309	2		MGYG000004138	MGYG000004138_1	520145	550253				3300025928_16	0							TARA_SAMEA4397355_METAG_CMCBEOEK	0							MGYG000008309	0
	3300027276_11	0		3300017646_12	3300017646.a:Ga0182737_1000101	55575	81706		TARA_SAMEA4397363_METAG_IDONDPJC	2		TARA_SAMEA4398360_METAG_ACMIDIDC	TARA_SAMEA4398360_MAG-scaffold_7	110629	134540		MGYG000008311	3		MGYG000004150	MGYG000004150_1	7067	26684				3300027276_11	0							TARA_SAMEA4397363_METAG_IDONDPJC	0							MGYG000008311	0
	3300027276_13	3		3300017646_13	3300017646.a:Ga0182737_1000002/3300017646.a:Ga0182737_1000225	937875	14377		TARA_SAMEA4397363_METAG_MMLJCBFO	1		TARA_SAMEA4398360_METAG_KMBPKEKE	TARA_SAMEA4398360_MAG-scaffold_2065	783	24826		MGYG000008476	7		MGYG000004150	MGYG000004150_2	270765	288783				3300027276_13	0							TARA_SAMEA4397363_METAG_MMLJCBFO	0							MGYG000008476	0
	3300027276_14	3		3300017646_13	3300017646.a:Ga0182737_1000020	58639	94225		TARA_SAMEA4397409_METAG_BOHBOLII	2		TARA_SAMEA4398360_METAG_KMBPKEKE	TARA_SAMEA4398360_MAG-scaffold_262	49876	71842		MGYG000008486	1		MGYG000004162	MGYG000004162_3	111309	140504				3300027276_14	0							TARA_SAMEA4397409_METAG_BOHBOLII	0							MGYG000008486	0
	3300027276_15	1		3300017646_13	3300017646.a:Ga0182737_1000225/3300017646.a:Ga0182737_1000609	81651	20712		TARA_SAMEA4397409_METAG_OCMHOKBI	1		TARA_SAMEA4398360_METAG_KMBPKEKE	TARA_SAMEA4398360_MAG-scaffold_54	36577	54576		MGYG000008510	1		MGYG000004162	MGYG000004162_3	31265	52137				3300027276_15	0							TARA_SAMEA4397409_METAG_OCMHOKBI	0							MGYG000008510	0
	3300027276_19	2		3300017646_13	3300017646.a:Ga0182737_1005492/3300017646.a:Ga0182737_1000247	2245	6972		TARA_SAMEA4397445_METAG_CHDHEFAE	0		TARA_SAMEA4398360_METAG_KMBPKEKE	TARA_SAMEA4398360_MAG-scaffold_597	21200	31462		MGYG000008661	4		MGYG000004168	MGYG000004168_3	256	23375				3300027276_19	0							TARA_SAMEA4397445_METAG_CHDHEFAE	0							MGYG000008661	0
	3300027276_2	2		3300017646_14	3300017646.a:Ga0182737_1000036	278955	290001		TARA_SAMEA4397445_METAG_DOMCJONG	2		TARA_SAMEA4398387_METAG_FIKBKBJM	TARA_SAMEA4398387_MAG-scaffold_151	90385	127461		MGYG000008681	2		MGYG000004236	MGYG000004236_5	68674	93905				3300027276_2	0							TARA_SAMEA4397445_METAG_DOMCJONG	0							MGYG000008681	0
	3300027276_20	3		3300017646_16	3300017646.a:Ga0182737_1000030	182978	192068		TARA_SAMEA4397445_METAG_ENGAADBB	2		TARA_SAMEA4398387_METAG_FIKBKBJM	TARA_SAMEA4398387_MAG-scaffold_17	4088	15659		MGYG000008687	1		MGYG000004246	MGYG000004246_9	84784	98937				3300027276_20	0							TARA_SAMEA4397445_METAG_ENGAADBB	0							MGYG000008687	0
	3300027276_22	1		3300017646_16	3300017646.a:Ga0182737_1000110	45395	74139		TARA_SAMEA4397445_METAG_IPEBJJPK	2		TARA_SAMEA4398387_METAG_FIKBKBJM	TARA_SAMEA4398387_MAG-scaffold_182	84354	118874		MGYG000008689	2		MGYG000004254	MGYG000004254_14/MGYG000004254_17	9406	310				3300027276_22	0							TARA_SAMEA4397445_METAG_IPEBJJPK	0							MGYG000008689	0
	3300027276_23	2		3300017646_8	3300017646.a:Ga0182737_1000021	326190	353787		TARA_SAMEA4397445_METAG_JDEGCGLB	1		TARA_SAMEA4398387_METAG_FIKBKBJM	TARA_SAMEA4398387_MAG-scaffold_244/TARA_SAMEA4398387_MAG-scaffold_289	140855	20799		MGYG000008761	3		MGYG000004254	MGYG000004254_6	73384	82562				3300027276_23	0							TARA_SAMEA4397445_METAG_JDEGCGLB	0							MGYG000008761	0
	3300027276_27	1		3300017646_8	3300017646.a:Ga0182737_1000168	99628	114512		TARA_SAMEA4397445_METAG_NLDDDDND	1		TARA_SAMEA4398387_METAG_FIKBKBJM	TARA_SAMEA4398387_MAG-scaffold_60/TARA_SAMEA4398387_MAG-scaffold_72	266553	22286		MGYG000008817	6		MGYG000004265	MGYG000004265_15/MGYG000004265_16	34461	15155				3300027276_27	0							TARA_SAMEA4397445_METAG_NLDDDDND	0							MGYG000008817	0
	3300027276_28	2		3300017647_6	3300017647.a:Ga0182748_1000018	187201	192941		TARA_SAMEA4397489_METAG_AJOONDAH	1		TARA_SAMEA4398387_METAG_FOCKOCJP	TARA_SAMEA4398387_MAG-scaffold_82	8272	32183		MGYG000008882	4		MGYG000004265	MGYG000004265_5	142121	155824				3300027276_28	0							TARA_SAMEA4397489_METAG_AJOONDAH	0							MGYG000008882	0
	3300027276_29	2		3300017647_7	3300017647.a:Ga0182748_1000009	58639	94225		TARA_SAMEA4397489_METAG_BHAGCOIA	3		TARA_SAMEA4398387_METAG_KHFOIAHK	TARA_SAMEA4398387_MAG-scaffold_146/TARA_SAMEA4398387_MAG-scaffold_164	174604	3732		MGYG000009030	2		MGYG000004282	MGYG000004282_5	28243	61954				3300027276_29	0							TARA_SAMEA4397489_METAG_BHAGCOIA	0							MGYG000009030	0
	3300027276_30	3		3300017648_12	3300017648.a:Ga0180216_1000065/3300017648.a:Ga0180216_1000036	131044	15098		TARA_SAMEA4397489_METAG_CLOJPAOO	1		TARA_SAMEA4398387_METAG_KHFOIAHK	TARA_SAMEA4398387_MAG-scaffold_4	618906	633380		MGYG000009051	1		MGYG000004282	MGYG000004282_7/MGYG000004282_8	109020	5055				3300027276_30	0							TARA_SAMEA4397489_METAG_CLOJPAOO	0							MGYG000009051	0
	3300027276_33	0		3300017648_12	3300017648.a:Ga0180216_1000080	37893	54587		TARA_SAMEA4397489_METAG_DDCHKMAM	0		TARA_SAMEA4398387_METAG_OIKGMAKI	TARA_SAMEA4398387_MAG-scaffold_43	196175	206080		MGYG000009056	4		MGYG000004282	MGYG000004282_9	38071	44645				3300027276_33	0							TARA_SAMEA4397489_METAG_DDCHKMAM	0							MGYG000009056	0
	3300027276_36	2		3300017648_12	3300017648.a:Ga0180216_1000795/3300017648.a:Ga0180216_1000298	10229	11616		TARA_SAMEA4397489_METAG_HFBDHIIA	4		TARA_SAMEA4398387_METAG_OIKGMAKI	TARA_SAMEA4398387_MAG-scaffold_43	226636	256122		MGYG000009079	3		MGYG000004313	MGYG000004313_2	193762	226532				3300027276_36	0							TARA_SAMEA4397489_METAG_HFBDHIIA	0							MGYG000009079	0
	3300027276_37	0		3300017650_8	3300017650.a:Ga0182736_1000060	200221	214071		TARA_SAMEA4397489_METAG_HJKOMDFN	0		TARA_SAMEA4398387_METAG_OIKGMAKI	TARA_SAMEA4398387_MAG-scaffold_43	2887	17102		MGYG000009131	1		MGYG000004313	MGYG000004313_2	53488	76217				3300027276_37	0							TARA_SAMEA4397489_METAG_HJKOMDFN	0							MGYG000009131	0
	3300027276_39	3		3300017650_8	3300017650.a:Ga0182736_1000155	78634	97939		TARA_SAMEA4397489_METAG_LIGLIBEG	1		TARA_SAMEA4398387_METAG_OIKGMAKI	TARA_SAMEA4398387_MAG-scaffold_49	66999	94935		MGYG000009136	2		MGYG000004313	MGYG000004313_4/MGYG000004313_5	209139	36837				3300027276_39	0							TARA_SAMEA4397489_METAG_LIGLIBEG	0							MGYG000009136	0
	3300027276_42	1		3300017650_8	3300017650.a:Ga0182736_1000187	109030	116370		TARA_SAMEA4397489_METAG_NELFBNMP	2		TARA_SAMEA4398387_METAG_OIKGMAKI	TARA_SAMEA4398387_MAG-scaffold_88	209165	230330		MGYG000009181	5		MGYG000004313	MGYG000004313_8/MGYG000004313_9	63751	12231				3300027276_42	0							TARA_SAMEA4397489_METAG_NELFBNMP	0							MGYG000009181	0
	3300027276_45	1		3300017650_8	3300017650.a:Ga0182736_1000636	11299	34864		TARA_SAMEA4397489_METAG_NNOLCNPJ	2		TARA_SAMEA4398387_METAG_PBBIBPIA	TARA_SAMEA4398387_MAG-scaffold_126	166120	182613		MGYG000009240	3		MGYG000004337	MGYG000004337_2	66828	77382				3300027276_45	0							TARA_SAMEA4397489_METAG_NNOLCNPJ	1							MGYG000009240	0
	3300027276_7	2		3300017650_9	3300017650.a:Ga0182736_1000001	1397415	1417537		TARA_SAMEA4397536_METAG_GKHJOLJD	1		TARA_SAMEA4398387_METAG_PBBIBPIA	TARA_SAMEA4398387_MAG-scaffold_567	43619	86730		MGYG000009274	2		MGYG000004337	MGYG000004337_3	143774	163629				3300027276_7	0							TARA_SAMEA4397536_METAG_GKHJOLJD	1							MGYG000009274	0
	3300027282_17	0		3300017650_9	3300017650.a:Ga0182736_1000003	290223	311504		TARA_SAMEA4397536_METAG_KKDMKAOB	2		TARA_SAMEA4398387_METAG_PBBIBPIA	TARA_SAMEA4398387_MAG-scaffold_929/TARA_SAMEA4398387_MAG-scaffold_1063	57129	31743		MGYG000009344	1		MGYG000004337	MGYG000004337_5	95470	111759				3300027282_17	0							TARA_SAMEA4397536_METAG_KKDMKAOB	1							MGYG000009344	0
	3300027282_18	0		3300017651_10	3300017651.a:Ga0182742_1000648	5578	19068		TARA_SAMEA4397536_METAG_NKBAHGKM	0		TARA_SAMEA4398387_METAG_PECOCOFK	TARA_SAMEA4398387_MAG-scaffold_25	18035	31996		MGYG000009349	1		MGYG000004337	MGYG000004337_6	8535	24505				3300027282_18	0							TARA_SAMEA4397536_METAG_NKBAHGKM	0							MGYG000009349	0
	3300027282_8	1		3300017652_11	3300017652.a:Ga0182746_1000008	417638	440046		TARA_SAMEA4397586_METAG_GHLGPPBL	1		TARA_SAMEA4398387_METAG_PECOCOFK	TARA_SAMEA4398387_MAG-scaffold_25	60547	87349		MGYG000009414	0		MGYG000004349	MGYG000004349_1	129965	155935				3300027282_8	0							TARA_SAMEA4397586_METAG_GHLGPPBL	0							MGYG000009414	0
	3300027283_12	4		3300017652_11	3300017652.a:Ga0182746_1000021	215277	232797		TARA_SAMEA4397586_METAG_KPHCJDEI	1		TARA_SAMEA4398432_METAG_DPPBFELL	TARA_SAMEA4398432_MAG-scaffold_170	12811	32877		MGYG000009426	2		MGYG000004389	MGYG000004389_1	383944	430444				3300027283_12	1							TARA_SAMEA4397586_METAG_KPHCJDEI	0							MGYG000009426	0
	3300027283_14	0		3300017652_11	3300017652.a:Ga0182746_1000098	55575	81706		TARA_SAMEA4397586_METAG_OACGAHFM	2		TARA_SAMEA4398432_METAG_DPPBFELL	TARA_SAMEA4398432_MAG-scaffold_2141	9814	27047		MGYG000009470	3		MGYG000004404	MGYG000004404_1	358397	373006				3300027283_14	0							TARA_SAMEA4397586_METAG_OACGAHFM	0							MGYG000009470	0
	3300027283_15	2		3300017652_11	3300017652.a:Ga0182746_1000109	7703	25183		TARA_SAMEA4397586_METAG_OLNPJHKL	1		TARA_SAMEA4398432_METAG_DPPBFELL	TARA_SAMEA4398432_MAG-scaffold_36	98048	124034		MGYG000009478	1		MGYG000004409	MGYG000004409_4	69897	93535				3300027283_15	0							TARA_SAMEA4397586_METAG_OLNPJHKL	1							MGYG000009478	0
	3300027283_3	2		3300017652_12	3300017652.a:Ga0182746_1000016	58639	94225		TARA_SAMEA4397586_METAG_OPBMMDJG	4		TARA_SAMEA4398432_METAG_MGKICFLD	TARA_SAMEA4398432_MAG-scaffold_186	115953	128775		MGYG000009506	1		MGYG000004409	MGYG000004409_5	67208	93710				3300027283_3	0							TARA_SAMEA4397586_METAG_OPBMMDJG	0							MGYG000009506	0
	3300027283_33	1		3300017652_13	3300017652.a:Ga0182746_1000025	29305	40351		TARA_SAMEA4397586_METAG_PDHHONHK	2		TARA_SAMN05326641_METAG_ANW00001	TARA_ANW00001_MAG-scaffold_1	303	34735		MGYG000009514	0		MGYG000004426	MGYG000004426_3	81585	110918				3300027283_33	1							TARA_SAMEA4397586_METAG_PDHHONHK	0							MGYG000009514	0
	3300027283_7	2		3300017652_14	3300017652.a:Ga0182746_1000022	182978	192068		TARA_SAMEA4397611_METAG_KJJKLMJK	0		TARA_SAMN05326641_METAG_ANW00005	TARA_ANW00005_MAG-scaffold_17	28035	39843		MGYG000009516	1		MGYG000004450	MGYG000004450_3	99637	109807				3300027283_7	0							TARA_SAMEA4397611_METAG_KJJKLMJK	0							MGYG000009516	0
	3300027284_16	1		3300017652_14	3300017652.a:Ga0182746_1000024	110645	139389		TARA_SAMEA4397666_METAG_HIJOACGG	2		TARA_SAMN05326641_METAG_ANW00005	TARA_ANW00005_MAG-scaffold_3	200553	220492		MGYG000009546	2		MGYG000004451	MGYG000004451_1	226306	251905				3300027284_16	0							TARA_SAMEA4397666_METAG_HIJOACGG	0							MGYG000009546	0
	3300027284_2	7		3300017652_8	3300017652.a:Ga0182746_1000014	38440	54904		TARA_SAMEA4397705_METAG_EGANHIBL	1		TARA_SAMN05326641_METAG_ANW00015	TARA_ANW00015_MAG-scaffold_1/TARA_ANW00015_MAG-scaffold_2	30063	17885		MGYG000009598	1		MGYG000004451	MGYG000004451_1	259584	271934				3300027284_2	1							TARA_SAMEA4397705_METAG_EGANHIBL	0							MGYG000009598	0
	3300027284_21	1		3300017652_8	3300017652.a:Ga0182746_1000334	47887	65688		TARA_SAMEA4397747_METAG_DMBLCFCA	1		TARA_SAMN05326641_METAG_ANW00015	TARA_ANW00015_MAG-scaffold_21	111528	133800		MGYG000009641	1		MGYG000004451	MGYG000004451_1	84176	118541				3300027284_21	0							TARA_SAMEA4397747_METAG_DMBLCFCA	0							MGYG000009641	0
	3300027284_25	3		3300017655_12	3300017655.a:Ga0182739_1000088	95962	146358		TARA_SAMEA4397747_METAG_HMNAJNKB	2		TARA_SAMN05326641_METAG_ANW00015	TARA_ANW00015_MAG-scaffold_21	156988	177403		MGYG000009705	2		MGYG000004461	MGYG000004461_2	276543	285355				3300027284_25	0							TARA_SAMEA4397747_METAG_HMNAJNKB	0							MGYG000009705	0
	3300027284_27	2		3300017655_12	3300017655.a:Ga0182739_1000268	60640	78002		TARA_SAMEA4397815_METAG_DBAPLNAK	1		TARA_SAMN05326641_METAG_ANW00017	TARA_ANW00017_MAG-scaffold_22	29284	66521		MGYG000009749	6		MGYG000004498	MGYG000004498_2	157289	187744				3300027284_27	0							TARA_SAMEA4397815_METAG_DBAPLNAK	0							MGYG000009749	0
	3300027284_32	0		3300017655_13	3300017655.a:Ga0182739_1000607/3300017655.a:Ga0182739_1000129	35325	11243		TARA_SAMEA4397815_METAG_KENMEGKD	6		TARA_SAMN05326644_METAG_PON00005	TARA_PON00005_MAG-scaffold_11	409052	435459		MGYG000009816	0		MGYG000004498	MGYG000004498_2	24884	44474				3300027284_32	0							TARA_SAMEA4397815_METAG_KENMEGKD	0							MGYG000009816	0
	3300027284_65	1		3300017658_17	3300017658.a:Ga0182738_1000044	78064	124345		TARA_SAMEA4397815_METAG_ODHNOEIJ	1		TARA_SAMN05326644_METAG_PON00005	TARA_PON00005_MAG-scaffold_8	18698	56809		MGYG000009841	0		MGYG000004498	MGYG000004498_3	76312	104744				3300027284_65	1							TARA_SAMEA4397815_METAG_ODHNOEIJ	1							MGYG000009841	0
	3300027284_8	5		3300017658_17	3300017658.a:Ga0182738_1000275	57792	76184		TARA_SAMEA4397842_METAG_CKDMFFCM	1		TARA_SAMN05326645_METAG_PSE00001	TARA_PSE00001_MAG-scaffold_3	51402	62400		MGYG000009856	1		MGYG000004498	MGYG000004498_7	5872	19610				3300027284_8	0							TARA_SAMEA4397842_METAG_CKDMFFCM	0							MGYG000009856	0
	3300027365_5	2		3300017658_22	3300017658.a:Ga0182738_1000005	417638	440046		TARA_SAMEA4397859_METAG_EEBNOPDG	3		TARA_SAMN05326645_METAG_PSE00001	TARA_PSE00001_MAG-scaffold_7/TARA_PSE00001_MAG-scaffold_8	159530	11992		MGYG000009911	0		MGYG000004498	MGYG000004498_8	40576	51958				3300027365_5	0							TARA_SAMEA4397859_METAG_EEBNOPDG	0							MGYG000009911	0
	3300027524_2	0		3300017658_22	3300017658.a:Ga0182738_1000022	215063	232583		TARA_SAMEA4397859_METAG_FGINHFMC	1		TARA_SAMN05326645_METAG_PSE00013	TARA_PSE00013_MAG-scaffold_19/TARA_PSE00013_MAG-scaffold_20	3408	9498		MGYG000010002	1		MGYG000004507	MGYG000004507_1	128415	151196				3300027524_2	0							TARA_SAMEA4397859_METAG_FGINHFMC	0							MGYG000010002	0
	3300027640_11	6		3300017658_22	3300017658.a:Ga0182738_1000090	55575	81706		TARA_SAMEA4397859_METAG_GLPLBGPK	0		TARA_SAMN05326645_METAG_PSE00013	TARA_PSE00013_MAG-scaffold_2	144769	171071		MGYG000010016	1		MGYG000004507	MGYG000004507_2	30298	73532				3300027640_11	2							TARA_SAMEA4397859_METAG_GLPLBGPK	0							MGYG000010016	0
	3300027640_17	1		3300017658_22	3300017658.a:Ga0182738_1000100	7523	25003		TARA_SAMEA4397859_METAG_GMFDIFPD	2		TARA_SAMN05326645_METAG_PSE00013	TARA_PSE00013_MAG-scaffold_23	64993	78251		MGYG000010029	2		MGYG000004527	MGYG000004527_1	42967	63440				3300027640_17	0							TARA_SAMEA4397859_METAG_GMFDIFPD	2							MGYG000010029	0
	3300027640_24	4		3300017658_24	3300017658.a:Ga0182738_1000009	110594	123063		TARA_SAMEA4397920_METAG_ADLLGMMD	1		TARA_SAMN05326645_METAG_PSE00018	TARA_PSE00018_MAG-scaffold_25/TARA_PSE00018_MAG-scaffold_26	33663	7094		MGYG000010038	0		MGYG000004527	MGYG000004527_3	139215	160425				3300027640_24	0							TARA_SAMEA4397920_METAG_ADLLGMMD	0							MGYG000010038	0
	3300027640_25	3		3300017658_24	3300017658.a:Ga0182738_1000009	62494	71447		TARA_SAMEA4397920_METAG_PJLDHDEJ	2		TARA_SAMN05326645_METAG_PSE00018	TARA_PSE00018_MAG-scaffold_49	28538	51591		MGYG000010076	3		MGYG000004544	MGYG000004544_17/MGYG000004544_18	39999	15230				3300027640_25	1							TARA_SAMEA4397920_METAG_PJLDHDEJ	0							MGYG000010076	0
	3300027641_8	0		3300017658_24	3300017658.a:Ga0182738_1001533	6593	16553		TARA_SAMEA4397930_METAG_NJJBNGCP	0		TARA_SAMN05326645_METAG_PSE00018	TARA_PSE00018_MAG-scaffold_55	13422	31800		MGYG000010093	1		MGYG000004551	MGYG000004551_13/MGYG000004551_14	27226	5996				3300027641_8	0							TARA_SAMEA4397930_METAG_NJJBNGCP	0							MGYG000010093	0
	3300027653_32	0		3300017658_25	3300017658.a:Ga0182738_1000246	14313	29286		TARA_SAMEA4397983_METAG_DEGCONOP	0		TARA_SAMN05326645_METAG_PSE00018	TARA_PSE00018_MAG-scaffold_6/TARA_PSE00018_MAG-scaffold_7	25904	9506		MGYG000010179	2		MGYG000004551	MGYG000004551_6	37635	73589				3300027653_32	0							TARA_SAMEA4397983_METAG_DEGCONOP	0							MGYG000010179	0
	3300027706_11	9		3300018719_4	3300018719.a:Ga0193596_1000039	145509	191226		TARA_SAMEA4398009_METAG_JJNFINBJ	0		TARA_SAMN05326645_METAG_PSE00026	TARA_PSE00026_MAG-scaffold_31	45206	71552		MGYG000010236	4		MGYG000004642	MGYG000004642_10	1877	15966				3300027706_11	0							TARA_SAMEA4398009_METAG_JJNFINBJ	0							MGYG000010236	1
	3300027706_16	0		3300018719_6	3300018719.a:Ga0193596_1000023	240719	272055		TARA_SAMEA4398027_METAG_BKLIPBOK	1		TARA_SAMN05326645_METAG_PSE00026	TARA_PSE00026_MAG-scaffold_36	115737	132499		MGYG000010269	5		MGYG000004642	MGYG000004642_6	33005	45766				3300027706_16	0							TARA_SAMEA4398027_METAG_BKLIPBOK	0							MGYG000010269	0
	3300027706_18	4		3300018719_7	3300018719.a:Ga0193596_1000010	321707	340540		TARA_SAMEA4398083_METAG_DHNFCCFC	1		TARA_SAMN05326645_METAG_PSE00026	TARA_PSE00026_MAG-scaffold_43	33650	62532		MGYG000010322	1		MGYG000004647	MGYG000004647_19/MGYG000004647_21	5650	4882				3300027706_18	0							TARA_SAMEA4398083_METAG_DHNFCCFC	0							MGYG000010322	0
	3300027706_20	1		3300018719_7	3300018719.a:Ga0193596_1000331	3668	21743		TARA_SAMEA4398094_METAG_IPHNBGGN	0		TARA_SAMN05326646_METAG_PSW00002	TARA_PSW00002_MAG-scaffold_9	61517	80577		MGYG000010382	0		MGYG000004664	MGYG000004664_1	16567	51373				3300027706_20	0							TARA_SAMEA4398094_METAG_IPHNBGGN	0							MGYG000010382	0
	3300027706_23	1		3300018757_2	3300018757.a:Ga0193612_1000012	3675	54804		TARA_SAMEA4398094_METAG_OGOPJADH	1		TARA_SAMN05326646_METAG_PSW00011	TARA_PSW00011_MAG-scaffold_14	63418	89881		MGYG000010399	1		MGYG000004664	MGYG000004664_2	115250	133895				3300027706_23	1							TARA_SAMEA4398094_METAG_OGOPJADH	0							MGYG000010399	0
	3300027706_26	0		3300018875_6	3300018875.a:Ga0193608_1000058	105899	125146		TARA_SAMEA4398176_METAG_IFDJJLDC	0		TARA_SAMN05326646_METAG_PSW00014	TARA_PSW00014_MAG-scaffold_7	20275	34511		MGYG000010475	1		MGYG000004664	MGYG000004664_2	24527	72270				3300027706_26	0							TARA_SAMEA4398176_METAG_IFDJJLDC	0							MGYG000010475	0
	3300027706_27	0		3300018875_6	3300018875.a:Ga0193608_1000058	138844	153676		TARA_SAMEA4398193_METAG_CMGAPHLK	2		TARA_SAMN05326646_METAG_PSW00014	TARA_PSW00014_MAG-scaffold_7	80319	106764		MGYG000010484	1		MGYG000004664	MGYG000004664_3	134493	173809				3300027706_27	0							TARA_SAMEA4398193_METAG_CMGAPHLK	0							MGYG000010484	0
	3300027706_33	0		3300018875_7	3300018875.a:Ga0193608_1000005	227369	246168		TARA_SAMEA4398193_METAG_GFCADMKI	1		TARA_SAMN05326647_METAG_ION00005	TARA_ION00005_MAG-scaffold_19	188320	200105		MGYG000010529	0		MGYG000004673	MGYG000004673_11	17114	33633				3300027706_33	0							TARA_SAMEA4398193_METAG_GFCADMKI	1							MGYG000010529	0
	3300027706_41	2		3300018875_7	3300018875.a:Ga0193608_1000449/3300018875.a:Ga0193608_1000598	8182	2851		TARA_SAMEA4398193_METAG_HHEEBMME	1		TARA_SAMN05326647_METAG_ION00005	TARA_ION00005_MAG-scaffold_23	5935	16035		MGYG000010563	1		MGYG000004673	MGYG000004673_20/MGYG000004673_21	281	4889				3300027706_41	0							TARA_SAMEA4398193_METAG_HHEEBMME	1							MGYG000010563	0
	3300027773_18	3		3300018875_7	3300018875.a:Ga0193608_1000788/3300018875.a:Ga0193608_1000337	1055	3773		TARA_SAMEA4398238_METAG_PBPBPMLH	2		TARA_SAMN05326647_METAG_ION00005	TARA_ION00005_MAG-scaffold_32	3871	46455		MGYG000010586	3		MGYG000004673	MGYG000004673_7	57346	80262				3300027773_18	0							TARA_SAMEA4398238_METAG_PBPBPMLH	1							MGYG000010586	0
	3300027773_19	0		3300018910_6	3300018910.a:Ga0193598_1000003	268705	295841		TARA_SAMEA4398238_METAG_PDLBAELO	3		TARA_SAMN05326647_METAG_ION00005	TARA_ION00005_MAG-scaffold_41	39938	52633		MGYG000010616	1		MGYG000004706	MGYG000004706_2	108385	127991				3300027773_19	0							TARA_SAMEA4398238_METAG_PDLBAELO	0							MGYG000010616	0
	3300027773_20	0		3300018910_6	3300018910.a:Ga0193598_1000004	128473	152786		TARA_SAMEA4398238_METAG_PFLNLPDD	1		TARA_SAMN05326651_METAG_RED00022	TARA_RED00022_MAG-scaffold_3	43477	56657		MGYG000010634	1		MGYG000004706	MGYG000004706_2	433052	456331				3300027773_20	0							TARA_SAMEA4398238_METAG_PFLNLPDD	0							MGYG000010634	0
	3300027773_21	1		3300018910_6	3300018910.a:Ga0193598_1000023	156244	171032		TARA_SAMEA4398266_METAG_ABDIENDO	5							MGYG000010722	4		MGYG000004706	MGYG000004706_6	31126	57102				3300027773_21	0							TARA_SAMEA4398266_METAG_ABDIENDO	0							MGYG000010722	1
	3300027773_24	1		3300018910_7	3300018910.a:Ga0193598_1000225/3300018910.a:Ga0193598_1000020	52985	9321		TARA_SAMEA4398266_METAG_OFACBGEH	2							MGYG000010732	2		MGYG000004756	MGYG000004756_4	73080	92514				3300027773_24	0							TARA_SAMEA4398266_METAG_OFACBGEH	1							MGYG000010732	0
	3300027773_26	0		3300018910_7	3300018910.a:Ga0193598_1000225	7620	29450		TARA_SAMEA4398315_METAG_BKPOIDCN	3							MGYG000010753	1		MGYG000004854	MGYG000004854_10	81	9703				3300027773_26	0							TARA_SAMEA4398315_METAG_BKPOIDCN	1							MGYG000010753	0
	3300027773_27	0		3300018914_9	3300018914.a:Ga0193594_1000009	264995	279689		TARA_SAMEA4398315_METAG_ODIMHKIJ	3							MGYG000010773	1		MGYG000004854	MGYG000004854_21/MGYG000004854_23	9102	3000				3300027773_27	0							TARA_SAMEA4398315_METAG_ODIMHKIJ	1							MGYG000010773	0
	3300027773_28	5		3300018914_9	3300018914.a:Ga0193594_1000043	12044	39253		TARA_SAMEA4398360_METAG_ACMIDIDC	1							MGYG000010827	0		MGYG000004854	MGYG000004854_25/MGYG000004854_32	1201	1376				3300027773_28	0							TARA_SAMEA4398360_METAG_ACMIDIDC	0							MGYG000010827	0
	3300027773_31	1		3300018933_12	3300018933.a:Ga0193614_1000010	298248	318869		TARA_SAMEA4398360_METAG_KMBPKEKE	4							MGYG000010926	2		MGYG000004854	MGYG000004854_4	6780	28575				3300027773_31	0							TARA_SAMEA4398360_METAG_KMBPKEKE	0							MGYG000010926	0
	3300027773_37	0		3300018933_12	3300018933.a:Ga0193614_1000032	21132	42118		TARA_SAMEA4398387_METAG_FIKBKBJM	5							MGYG000011025	4		MGYG000004989	MGYG000004989.fa_1	238655	255509				3300027773_37	0							TARA_SAMEA4398387_METAG_FIKBKBJM	0							MGYG000011025	0
	3300027773_52	1		3300018933_12	3300018933.a:Ga0193614_1000252	45344	63431		TARA_SAMEA4398387_METAG_FOCKOCJP	1							MGYG000011054	1		MGYG000005053	MGYG000005053.fa_6	140661	171415				3300027773_52	0							TARA_SAMEA4398387_METAG_FOCKOCJP	0							MGYG000011054	0
	3300027826_10	2		3300018933_12	3300018933.a:Ga0193614_1000442/3300018933.a:Ga0193614_1006813	37044	3144		TARA_SAMEA4398387_METAG_KHFOIAHK	2							MGYG000011114	2		MGYG000005070	MGYG000005070.fa_7	18139	42128				3300027826_10	0							TARA_SAMEA4398387_METAG_KHFOIAHK	0							MGYG000011114	0
	3300027826_12	4		3300018933_7	3300018933.a:Ga0193614_1000007	320207	360566		TARA_SAMEA4398387_METAG_OIKGMAKI	5							MGYG000011171	2		MGYG000005091	MGYG000005091.fa_2	182276	209195				3300027826_12	0							TARA_SAMEA4398387_METAG_OIKGMAKI	1							MGYG000011171	0
	3300027826_14	0		3300018933_7	3300018933.a:Ga0193614_1000031	155594	169857		TARA_SAMEA4398387_METAG_PBBIBPIA	3							MGYG000011296	1		MGYG000005121	MGYG000005121.fa_18/MGYG000005121.fa_20	27781	5629				3300027826_14	0							TARA_SAMEA4398387_METAG_PBBIBPIA	0							MGYG000011296	0
	3300027826_16	0		3300018939_6	3300018939.a:Ga0193593_1000003	75882	93970		TARA_SAMEA4398387_METAG_PECOCOFK	2							MGYG000011435	4		MGYG000005165	MGYG000005165.fa_3	104316	114567				3300027826_16	0							TARA_SAMEA4398387_METAG_PECOCOFK	0							MGYG000011435	0
	3300027826_17	1		3300018939_6	3300018939.a:Ga0193593_1000007	145745	164960		TARA_SAMEA4398413_METAG_CALKJODJ	0							MGYG000011508	1		MGYG000005227	MGYG000005227.fa_11/MGYG000005227.fa_12	31260	11595				3300027826_17	0							TARA_SAMEA4398413_METAG_CALKJODJ	0							MGYG000011508	0
	3300027826_18	0		3300018946_6	3300018946.a:Ga0193599_1000002	371296	404508		TARA_SAMEA4398432_METAG_DPPBFELL	3							MGYG000011662	1		MGYG000005227	MGYG000005227.fa_34/MGYG000005227.fa_37	827	2263				3300027826_18	0							TARA_SAMEA4398432_METAG_DPPBFELL	0							MGYG000011662	0
	3300027826_21	2		3300018984_8	3300018984.a:Ga0193605_1000003	75882	93970		TARA_SAMEA4398432_METAG_HCGEJLHD	0							MGYG000011687	4		MGYG000005227	MGYG000005227.fa_9	16878	33749				3300027826_21	0							TARA_SAMEA4398432_METAG_HCGEJLHD	0							MGYG000011687	1
	3300027826_24	0		3300018984_8	3300018984.a:Ga0193605_1000007	139854	159069		TARA_SAMEA4398432_METAG_LPCKCMMB	0							MGYG000011805	0		MGYG000005248	MGYG000005248.fa_15	32603	48989				3300027826_24	0							TARA_SAMEA4398432_METAG_LPCKCMMB	0							MGYG000011805	0
	3300027857_18	0		3300018984_8	3300018984.a:Ga0193605_1000040/3300018984.a:Ga0193605_1000010	36927	3326		TARA_SAMEA4398432_METAG_MGKICFLD	1							MGYG000011883	3		MGYG000005248	MGYG000005248.fa_6	275	19269				3300027857_18	0							TARA_SAMEA4398432_METAG_MGKICFLD	0							MGYG000011883	0
	3300027867_6	3		3300019124_8	3300019124.a:Ga0193592_1000076	102726	124845		TARA_SAMN05326641_METAG_ANW00001	1							MGYG000011885	1		MGYG000005271	MGYG000005271.fa_9	131666	140765				3300027867_6	0							TARA_SAMN05326641_METAG_ANW00001	0							MGYG000011885	0
	3300027867_8	3		3300019132_7	3300019132.a:Ga0193604_1000068	10099	23749		TARA_SAMN05326641_METAG_ANW00005	2							MGYG000011887	1		MGYG000005275	MGYG000005275.fa_10	28568	59661				3300027867_8	0							TARA_SAMN05326641_METAG_ANW00005	0							MGYG000011887	0
	3300027869_22	0		3300020147_5	3300020147.a:Ga0196976_1000001	309940	349506		TARA_SAMN05326641_METAG_ANW00015	3							MGYG000011951	1		MGYG000005275	MGYG000005275.fa_1	196030	213421				3300027869_22	0							TARA_SAMN05326641_METAG_ANW00015	0							MGYG000011951	0
	3300027869_8	1		3300020147_5	3300020147.a:Ga0196976_1000081	19368	40001		TARA_SAMN05326641_METAG_ANW00017	1							MGYG000011989	1		MGYG000005275	MGYG000005275.fa_3	79932	95906				3300027869_8	0							TARA_SAMN05326641_METAG_ANW00017	0							MGYG000011989	0
	3300027965_18	5		3300020147_5	3300020147.a:Ga0196976_1000372	6525	18024		TARA_SAMN05326644_METAG_PON00002	0							MGYG000012028	3		MGYG000005275	MGYG000005275.fa_4	58991	70554				3300027965_18	0							TARA_SAMN05326644_METAG_PON00002	0							MGYG000012028	0
	3300027965_19	7		3300020152_7	3300020152.a:Ga0196971_1000312	6487	21745		TARA_SAMN05326644_METAG_PON00005	2							MGYG000012033	3		MGYG000005279	MGYG000005279.fa_17/MGYG000005279.fa_18	12165	3271				3300027965_19	0							TARA_SAMN05326644_METAG_PON00005	0							MGYG000012033	0
	3300027965_28	1		3300020152_7	3300020152.a:Ga0196971_1003497/3300020152.a:Ga0196971_1000762	203	18950		TARA_SAMN05326644_METAG_PON00010	0							MGYG000012069	1		MGYG000005279	MGYG000005279.fa_4	99008	115737				3300027965_28	0							TARA_SAMN05326644_METAG_PON00010	0							MGYG000012069	0
	3300027965_29	2		3300020154_4	3300020154.a:Ga0196965_1000131	15348	33647		TARA_SAMN05326645_METAG_PSE00001	2							MGYG000012117	3		MGYG000005337	MGYG000005337.fa_1	123388	153256				3300027965_29	0							TARA_SAMN05326645_METAG_PSE00001	0							MGYG000012117	0
	3300027965_32	0		3300020154_4	3300020154.a:Ga0196965_1000170	2991	22982		TARA_SAMN05326645_METAG_PSE00006	0							MGYG000012162	1		MGYG000005337	MGYG000005337.fa_12	13269	21632				3300027965_32	0							TARA_SAMN05326645_METAG_PSE00006	0							MGYG000012162	0
	3300027965_36	1		3300020156_7	3300020156.a:Ga0196970_1000035	48887	65338		TARA_SAMN05326645_METAG_PSE00013	3							MGYG000012172	1		MGYG000005337	MGYG000005337.fa_4	22900	43182				3300027965_36	0							TARA_SAMN05326645_METAG_PSE00013	0							MGYG000012172	0
	3300027965_37	0		3300020591_7	3300020591.a:Ga0180223_1000004	669193	691601		TARA_SAMN05326645_METAG_PSE00018	4							MGYG000012184	0		MGYG000005345	MGYG000005345.fa_15	21134	34696				3300027965_37	0							TARA_SAMN05326645_METAG_PSE00018	0							MGYG000012184	0
	3300027965_38	1		3300020591_7	3300020591.a:Ga0180223_1000004	8434	28699		TARA_SAMN05326645_METAG_PSE00026	3							MGYG000012208	1		MGYG000005345	MGYG000005345.fa_9	46491	73099				3300027965_38	0							TARA_SAMN05326645_METAG_PSE00026	1							MGYG000012208	0
	3300027965_40	1		3300020591_7	3300020591.a:Ga0180223_1000012	357458	374978		TARA_SAMN05326646_METAG_PSW00002	1							MGYG000012209	1		MGYG000005351	MGYG000005351.fa_12	24394	41344				3300027965_40	1							TARA_SAMN05326646_METAG_PSW00002	0							MGYG000012209	0
	3300027965_49	3		3300020591_7	3300020591.a:Ga0180223_1000040	224553	242033		TARA_SAMN05326646_METAG_PSW00003	0							MGYG000012264	3		MGYG000005351	MGYG000005351.fa_2	185855	197803				3300027965_49	0							TARA_SAMN05326646_METAG_PSW00003	0							MGYG000012264	0
	3300027965_55	2		3300020591_7	3300020591.a:Ga0180223_1000109	89575	115706		TARA_SAMN05326646_METAG_PSW00010	0							MGYG000012278	2		MGYG000005351	MGYG000005351.fa_3	167529	185082				3300027965_55	1							TARA_SAMN05326646_METAG_PSW00010	0							MGYG000012278	0
	3300027965_56	1		3300020591_8	3300020591.a:Ga0180223_1000113	69754	105340		TARA_SAMN05326646_METAG_PSW00011	1							MGYG000012281	4		MGYG000005351	MGYG000005351.fa_8	52563	70825				3300027965_56	0							TARA_SAMN05326646_METAG_PSW00011	0							MGYG000012281	0
	3300027968_17	0		3300020592_7	3300020592.a:Ga0180222_1000007	464054	499640		TARA_SAMN05326646_METAG_PSW00014	2							MGYG000012296	0		MGYG000005389	MGYG000005389.fa_1	295232	320559				3300027968_17	0							TARA_SAMN05326646_METAG_PSW00014	0							MGYG000012296	0
	3300027968_18	4		3300020593_5	3300020593.a:Ga0180221_1000075	61536	83625		TARA_SAMN05326647_METAG_ION00005	4							MGYG000012297	2		MGYG000005389	MGYG000005389.fa_4	27278	61424				3300027968_18	0							TARA_SAMN05326647_METAG_ION00005	1							MGYG000012297	0
	3300027968_20	2		3300020594_5	3300020594.a:Ga0180219_1000014	353183	388917		TARA_SAMN05326648_METAG_IOS00003	0							MGYG000012335	1		MGYG000005389	MGYG000005389.fa_7/MGYG000005389.fa_8	134080	16676				3300027968_20	0							TARA_SAMN05326648_METAG_IOS00003	0							MGYG000012335	0
	3300027968_22	1		3300020594_5	3300020594.a:Ga0180219_1000049	31930	51113		TARA_SAMN05326648_METAG_IOS00005	0							MGYG000012400	1		MGYG000005429	MGYG000005429.fa_1	180025	191306				3300027968_22	1							TARA_SAMN05326648_METAG_IOS00005	0							MGYG000012400	0
	3300027968_29	1		3300021168_6	3300021168.a:Ga0210406_10000002	491512	501698		TARA_SAMN05326650_METAG_MED00022	0							MGYG000012418	1		MGYG000005429	MGYG000005429.fa_1/MGYG000005429.fa_2	345205	12114				3300027968_29	0							TARA_SAMN05326650_METAG_MED00022	0							MGYG000012418	0
	3300027968_31	4		3300021168_6	3300021168.a:Ga0210406_10000051	27297	43294		TARA_SAMN05326650_METAG_MED00023	0							MGYG000012469	1		MGYG000005429	MGYG000005429.fa_20	14003	49079				3300027968_31	0							TARA_SAMN05326650_METAG_MED00023	0							MGYG000012469	0
	3300027968_33	0		3300021403_4	3300021403.a:Ga0210397_10000015	12950	34538		TARA_SAMN05326651_METAG_RED00001	0							MGYG000012538	1		MGYG000005429	MGYG000005429.fa_2	199828	237178				3300027968_33	0							TARA_SAMN05326651_METAG_RED00001	0							MGYG000012538	0
	3300027968_44	1		3300021403_4	3300021403.a:Ga0210397_10000020	10017	32797		TARA_SAMN05326651_METAG_RED00003	0							MGYG000012546	3		MGYG000005429	MGYG000005429.fa_6	442	22348				3300027968_44	0							TARA_SAMN05326651_METAG_RED00003	0							MGYG000012546	0
	3300027968_46	1		3300021407_5	3300021407.a:Ga0210383_10000091/3300021407.a:Ga0210383_10000109	81542	10711		TARA_SAMN05326651_METAG_RED00022	1							MGYG000012582	3		MGYG000005429	MGYG000005429.fa_7	43192	57008				3300027968_46	0							TARA_SAMN05326651_METAG_RED00022	0							MGYG000012582	0
	3300027968_47	0		3300021444_5	3300021444.a:Ga0213878_10000001	331726	346070										MGYG000012620	3		MGYG000005585	MGYG000005585.fa_20/MGYG000005585.fa_22	7407	1321				3300027968_47	0															MGYG000012620	1
	3300027968_49	2		3300021444_6	3300021444.a:Ga0213878_10000012	33695	58890										MGYG000012622	0		MGYG000005585	MGYG000005585.fa_5	16690	44767				3300027968_49	0															MGYG000012622	0
	3300027968_50	3		3300023065_5	3300023065.a:Ga0213826_1000001	1725356	1747543										MGYG000012686	5		MGYG000005716	MGYG000005716.fa_2	130802	140519				3300027968_50	0															MGYG000012686	0
	3300027968_51	4		3300023065_5	3300023065.a:Ga0213826_1000013	271635	298626										MGYG000012740	1		MGYG000005748	MGYG000005748.fa_14	97206	111083				3300027968_51	0															MGYG000012740	1
	3300027968_56	0		3300024179_1	3300024179.a:Ga0247695_1000004	35804	66732										MGYG000012825	8		MGYG000005748	MGYG000005748.fa_4	109109	119985				3300027968_56	0															MGYG000012825	0
	3300027986_59	1		3300024179_1	3300024179.a:Ga0247695_1000031	44239	60044										MGYG000012833	3		MGYG000005869	MGYG000005869.fa_3	147071	160653				3300027986_59	0															MGYG000012833	0
	3300029153_2	4		3300024179_1	3300024179.a:Ga0247695_1000131/3300024179.a:Ga0247695_1000066	888	8624										MGYG000012884	1		MGYG000005869	MGYG000005869.fa_5	111761	143068				3300029153_2	0															MGYG000012884	0
	3300029892_4	3		3300024222_2	3300024222.a:Ga0247691_1000013/3300024222.a:Ga0247691_1000086	148552	8604										MGYG000012929	2		MGYG000005869	MGYG000005869.fa_8	1619	23526				3300029892_4	1															MGYG000012929	0
	3300029893_12	0		3300024222_2	3300024222.a:Ga0247691_1000024	43911	74966										MGYG000012970	2		MGYG000005884	MGYG000005884.fa_20/MGYG000005884.fa_21	13034	5764				3300029893_12	0															MGYG000012970	0
				3300024222_2	3300024222.a:Ga0247691_1000031	31275	47080										MGYG000013125	3		MGYG000005884	MGYG000005884.fa_6/MGYG000005884.fa_7	127843	18526																				MGYG000013125	0
				3300024325_2	3300024325.a:Ga0247678_1000002	271453	287067										MGYG000013148	1		MGYG000005884	MGYG000005884.fa_7	36435	45512																				MGYG000013148	0
				3300024325_2	3300024325.a:Ga0247678_1000006	25860	72667										MGYG000013243	4		MGYG000005932	MGYG000005932.fa_14	97541	105539																				MGYG000013243	0
				3300024325_2	3300024325.a:Ga0247678_1000021	70453	101694										MGYG000013252	0		MGYG000005932	MGYG000005932.fa_3	154070	182652																				MGYG000013252	0
				3300025484_9	3300025484.a:Ga0208587_1000057/3300025484.a:Ga0208587_1000021	42193	12891										MGYG000013262	3		MGYG000006051	MGYG000006051.fa_10	5104	39922																				MGYG000013262	0
				3300025484_9	3300025484.a:Ga0208587_1000111	12538	34062										MGYG000013325	3		MGYG000006051	MGYG000006051.fa_2	213131	221681																				MGYG000013325	0
				3300025497_10	3300025497.a:Ga0208609_100013	34867	45920										MGYG000013479	3		MGYG000006052	MGYG000006052.fa_1	42563	53669																				MGYG000013479	0
				3300025497_10	3300025497.a:Ga0208609_100201	3923	20440										MGYG000013506	1		MGYG000006052	MGYG000006052.fa_2	70254	86234																				MGYG000013506	0
				3300025510_2	3300025510.a:Ga0208735_100002	46035	61797										MGYG000013549	2		MGYG000006094	MGYG000006094.fa_16	108020	130641																				MGYG000013549	0
				3300025510_2	3300025510.a:Ga0208735_100003	229320	246469										MGYG000013568	1		MGYG000006094	MGYG000006094.fa_20	101056	118549																				MGYG000013568	0
				3300025510_2	3300025510.a:Ga0208735_100003	264430	280817										MGYG000013577	3		MGYG000006094	MGYG000006094.fa_4	81395	91818																				MGYG000013577	0
				3300025510_2	3300025510.a:Ga0208735_100008	34910	49233										MGYG000013602	2		MGYG000006114	MGYG000006114.fa_11/MGYG000006114.fa_12	1038	1973																				MGYG000013602	0
				3300025516_11	3300025516.a:Ga0207951_100018	89468	100890										MGYG000013706	3		MGYG000006114	MGYG000006114.fa_3	132667	152687																				MGYG000013706	0
				3300025516_14	3300025516.a:Ga0207951_100005	298568	311194										MGYG000013797	3		MGYG000006114	MGYG000006114.fa_4	132	26882																				MGYG000013797	0
				3300025516_14	3300025516.a:Ga0207951_100171	21113	40506										MGYG000013814	3		MGYG000006150	MGYG000006150.fa_1	43442	69916																				MGYG000013814	0
				3300025518_10	3300025518.a:Ga0208242_100048	23650	43826										MGYG000013822	1		MGYG000006150	MGYG000006150.fa_5	125046	138774																				MGYG000013822	0
				3300025518_10	3300025518.a:Ga0208242_100289	261	14764										MGYG000013880	0		MGYG000006166	MGYG000006166.fa_36/MGYG000006166.fa_41	722	1755																				MGYG000013880	0
				3300025518_15	3300025518.a:Ga0208242_100009	131709	151359										MGYG000013901	0		MGYG000006166	MGYG000006166.fa_6	7152	22638																				MGYG000013901	0
				3300025518_15	3300025518.a:Ga0208242_100009	371951	377889										MGYG000013902	2		MGYG000006204	MGYG000006204.fa_17/MGYG000006204.fa_18	52670	27408																				MGYG000013902	0
				3300025518_15	3300025518.a:Ga0208242_100112	84079	105014										MGYG000013932	1		MGYG000006204	MGYG000006204.fa_1/MGYG000006204.fa_2	254046	23812																				MGYG000013932	0
				3300025518_2	3300025518.a:Ga0208242_100011	142034	199492										MGYG000014011	0		MGYG000006204	MGYG000006204.fa_2	88680	122689																				MGYG000014011	0
				3300025518_2	3300025518.a:Ga0208242_100015	290654	305779										MGYG000014034	0		MGYG000006205	MGYG000006205.fa_1	73944	91776																				MGYG000014034	0
				3300025518_2	3300025518.a:Ga0208242_100024	96912	123650										MGYG000014060	1		MGYG000006228	MGYG000006228.fa_15/MGYG000006228.fa_16	21402	6714																				MGYG000014060	0
				3300025518_2	3300025518.a:Ga0208242_100153	30249	44915										MGYG000014128	2		MGYG000006228	MGYG000006228.fa_3	89936	114185																				MGYG000014128	0
				3300025518_3	3300025518.a:Ga0208242_100190	26332	44253										MGYG000014240	1		MGYG000006228	MGYG000006228.fa_6	35917	66520																				MGYG000014240	0
				3300025518_4	3300025518.a:Ga0208242_100010	187266	213188										MGYG000014282	1		MGYG000006228	MGYG000006228.fa_8	36469	70765																				MGYG000014282	1
				3300025518_6	3300025518.a:Ga0208242_100037	129625	152071										MGYG000014367	3		MGYG000006247	MGYG000006247.fa_1	106673	120693																				MGYG000014367	0
				3300025518_6	3300025518.a:Ga0208242_100042	160433	174785										MGYG000014375	0		MGYG000006247	MGYG000006247.fa_1/MGYG000006247.fa_2	298439	3697																				MGYG000014375	0
				3300025518_6	3300025518.a:Ga0208242_100241	39275	56962										MGYG000014416	0		MGYG000006310	MGYG000006310.fa_10	1715	37423																				MGYG000014416	0
				3300025518_6	3300025518.a:Ga0208242_100338	6433	39067										MGYG000014465	1		MGYG000006310	MGYG000006310.fa_1	356984	375245																				MGYG000014465	0
				3300025518_9	3300025518.a:Ga0208242_100046	149084	177478										MGYG000014485	2		MGYG000006310	MGYG000006310.fa_3	201767	209069																				MGYG000014485	0
				3300025518_9	3300025518.a:Ga0208242_100046	20601	42744										MGYG000014530	2		MGYG000006310	MGYG000006310.fa_6	49239	58653																				MGYG000014530	1
				3300025518_9	3300025518.a:Ga0208242_100287/3300025518.a:Ga0208242_100607	34558	16870										MGYG000014590	1		MGYG000006345	MGYG000006345.fa_1	33502	49973																				MGYG000014590	0
				3300025520_10	3300025520.a:Ga0208243_1000021	80178	94924										MGYG000014597	1		MGYG000006345	MGYG000006345.fa_1	513754	548574																				MGYG000014597	0
				3300025520_10	3300025520.a:Ga0208243_1000033	149235	176558										MGYG000014634	2		MGYG000006345	MGYG000006345.fa_3	192444	219021																				MGYG000014634	0
				3300025520_10	3300025520.a:Ga0208243_1000048	131144	145001										MGYG000014737	2		MGYG000006345	MGYG000006345.fa_5	130341	140341																				MGYG000014737	0
				3300025520_10	3300025520.a:Ga0208243_1006768/3300025520.a:Ga0208243_1000069	2306	10909										MGYG000014748	1		MGYG000006345	MGYG000006345.fa_9	13193	26919																				MGYG000014748	0
				3300025520_3	3300025520.a:Ga0208243_1000002	26622	39296										MGYG000014761	3		MGYG000006395	MGYG000006395.fa_5	82689	106229																				MGYG000014761	0
				3300025520_3	3300025520.a:Ga0208243_1000036	93783	108251										MGYG000014851	1		MGYG000006434	MGYG000006434.fa_12	26967	47434																				MGYG000014851	0
				3300025522_1	3300025522.a:Ga0208371_1000017	84537	97776										MGYG000014858	3		MGYG000006434	MGYG000006434.fa_3	163291	200492																				MGYG000014858	0
				3300025522_1	3300025522.a:Ga0208371_1000035	84196	100106										MGYG000014910	1		MGYG000006462	MGYG000006462.fa_3	166855	185460																				MGYG000014910	0
				3300025522_1	3300025522.a:Ga0208371_1000039	20045	69338										MGYG000014987	1		MGYG000006484	MGYG000006484.fa_10	52654	65110																				MGYG000014987	0
				3300025522_2	3300025522.a:Ga0208371_1000004	88336	108132										MGYG000015076	0		MGYG000006518	MGYG000006518.fa_3	172130	192927																				MGYG000015076	0
				3300025522_2	3300025522.a:Ga0208371_1000006	162587	194208										MGYG000015151	2		MGYG000006539	MGYG000006539.fa_12	10704	22665																				MGYG000015151	0
				3300025525_10	3300025525.a:Ga0208244_100011/3300025525.a:Ga0208244_102430	281575	6163										MGYG000015213	0		MGYG000006539	MGYG000006539.fa_2	31335	65223																				MGYG000015213	0
				3300025525_14	3300025525.a:Ga0208244_100092	102005	122797										MGYG000015329	1		MGYG000006539	MGYG000006539.fa_3	216374	238132																				MGYG000015329	0
				3300025525_14	3300025525.a:Ga0208244_100713/3300025525.a:Ga0208244_100008	5963	20407										MGYG000015356	3		MGYG000006573	MGYG000006573.fa_11	20885	53079																				MGYG000015356	0
				3300025525_16	3300025525.a:Ga0208244_100079	101518	111485										MGYG000015360	3		MGYG000006573	MGYG000006573.fa_1	295486	339933																				MGYG000015360	0
				3300025526_11	3300025526.a:Ga0208492_1000004	25756	41967										MGYG000015407	1		MGYG000006573	MGYG000006573.fa_2	84758	100120																				MGYG000015407	0
				3300025526_11	3300025526.a:Ga0208492_1000047	67919	78284										MGYG000015423	3		MGYG000006573	MGYG000006573.fa_6	91711	125172																				MGYG000015423	0
				3300025526_11	3300025526.a:Ga0208492_1000052	90366	104902										MGYG000015445	2		MGYG000006584	MGYG000006584.fa_12	26786	40209																				MGYG000015445	0
				3300025526_11	3300025526.a:Ga0208492_1000259	21826	44676										MGYG000015502	4		MGYG000006584	MGYG000006584.fa_22	2633	29611																				MGYG000015502	0
				3300025536_10	3300025536.a:Ga0207952_1000002	813817	830564										MGYG000015506	0		MGYG000006584	MGYG000006584.fa_3	142632	157808																				MGYG000015506	0
				3300025536_7	3300025536.a:Ga0207952_1000003	248674	266107										MGYG000015517	1		MGYG000006584	MGYG000006584.fa_32	6685	23592																				MGYG000015517	0
				3300025536_7	3300025536.a:Ga0207952_1000009	46958	65300										MGYG000015535	0		MGYG000006585	MGYG000006585.fa_10/MGYG000006585.fa_11	96039	14853																				MGYG000015535	0
				3300025536_7	3300025536.a:Ga0207952_1000086	23216	36486										MGYG000015544	2		MGYG000006585	MGYG000006585.fa_11/MGYG000006585.fa_12	82878	5853																				MGYG000015544	0
				3300025562_4	3300025562.a:Ga0210099_1000068/3300025562.a:Ga0210099_1002795	28336	3412										MGYG000015560	1		MGYG000006585	MGYG000006585.fa_19	23455	37736																				MGYG000015560	0
				3300025575_11	3300025575.a:Ga0209430_1000005	266574	288980										MGYG000015588	5		MGYG000006585	MGYG000006585.fa_5	171201	183155																				MGYG000015588	0
				3300025575_13	3300025575.a:Ga0209430_1000126	31815	50324										MGYG000015807	0		MGYG000006587	MGYG000006587.fa_15/MGYG000006587.fa_16	33471	1396																				MGYG000015807	0
				3300025600_11	3300025600.a:Ga0209125_1000009	266574	288980										MGYG000015832	1		MGYG000006587	MGYG000006587.fa_2/MGYG000006587.fa_3	221636	2478																				MGYG000015832	0
				3300025600_8	3300025600.a:Ga0209125_1000273/3300025600.a:Ga0209125_1000008	67387	11233										MGYG000015839	2		MGYG000006587	MGYG000006587.fa_4	200312	219966																				MGYG000015839	0
				3300025679_17	3300025679.a:Ga0207933_1000124/3300025679.a:Ga0207933_1000078	56526	10267										MGYG000015843	2		MGYG000006587	MGYG000006587.fa_6	120219	139758																				MGYG000015843	0
				3300025679_17	3300025679.a:Ga0207933_1000515/3300025679.a:Ga0207933_1000541	27615	7624										MGYG000015860	2		MGYG000006605	MGYG000006605.fa_1	6901	23345																				MGYG000015860	0
				3300025718_13	3300025718.a:Ga0209123_1000002	475096	496692										MGYG000015881	2		MGYG000006605	MGYG000006605.fa_4	106419	119585																				MGYG000015881	0
				3300025718_13	3300025718.a:Ga0209123_1000004	549593	561217										MGYG000015883	1		MGYG000006605	MGYG000006605.fa_5	20466	47571																				MGYG000015883	0
				3300025718_13	3300025718.a:Ga0209123_1000019	48867	59784										MGYG000016004	2		MGYG000006605	MGYG000006605.fa_6	32783	71650																				MGYG000016004	1
				3300025862_18	3300025862.a:Ga0209483_1000138	24458	54247										MGYG000016007	3		MGYG000006631	MGYG000006631.fa_10	9353	20299																				MGYG000016007	0
				3300025862_25	3300025862.a:Ga0209483_1000011	31023	58224										MGYG000016013	2		MGYG000006711	MGYG000006711.fa_10	82437	95680																				MGYG000016013	0
				3300025862_25	3300025862.a:Ga0209483_1000017	195417	201394										MGYG000016157	2		MGYG000006778	MGYG000006778.fa_3	104114	128404																				MGYG000016157	0
				3300025888_25	3300025888.a:Ga0209540_10000101	60862	91995										MGYG000016178	1		MGYG000006778	MGYG000006778.fa_3	66679	85335																				MGYG000016178	0
				3300025888_25	3300025888.a:Ga0209540_10000188	5806	27393										MGYG000016184	0		MGYG000006866	MGYG000006866.fa_2	191480	198275																				MGYG000016184	0
				3300025912_15	3300025912.a:Ga0207707_10000017	152969	181545										MGYG000016185	1		MGYG000006866	MGYG000006866.fa_27	247	12735																				MGYG000016185	0
				3300025912_15	3300025912.a:Ga0207707_10000033	43163	68495										MGYG000016206	1		MGYG000006866	MGYG000006866.fa_2	9765	22586																				MGYG000016206	0
				3300025912_15	3300025912.a:Ga0207707_10000050	4465	26142										MGYG000016215	2		MGYG000006912	MGYG000006912.fa_15/MGYG000006912.fa_16	56801	20073																				MGYG000016215	0
				3300025912_15	3300025912.a:Ga0207707_10000330/3300025912.a:Ga0207707_10000142	36575	33484										MGYG000016253	2		MGYG000006912	MGYG000006912.fa_3	146685	154294																				MGYG000016253	0
				3300027276_13	3300027276.a:Ga0208297_1000068	263487	276304										MGYG000016263	2		MGYG000006912	MGYG000006912.fa_3	171063	191496																				MGYG000016263	0
				3300027276_13	3300027276.a:Ga0208297_1000077	259581	275627										MGYG000016345	2		MGYG000006912	MGYG000006912.fa_9/MGYG000006912.fa_10	77189	2957																				MGYG000016345	1
				3300027276_13	3300027276.a:Ga0208297_1000836	17125	35246										MGYG000016352	2		MGYG000006933	MGYG000006933.fa_2	185465	205924																				MGYG000016352	0
				3300027276_14	3300027276.a:Ga0208297_1000194	85288	101395										MGYG000016389	2		MGYG000006933	MGYG000006933.fa_6	15872	33819																				MGYG000016389	0
				3300027276_14	3300027276.a:Ga0208297_1000337	7867	23382										MGYG000016448	3		MGYG000006963	MGYG000006963.fa_11	25595	42087																				MGYG000016448	0
				3300027276_14	3300027276.a:Ga0208297_1000419	11196	35399										MGYG000016483	3		MGYG000006963	MGYG000006963.fa_12	25889	39465																				MGYG000016483	0
				3300027276_15	3300027276.a:Ga0208297_1000369	23110	57059										MGYG000016508	2		MGYG000006963	MGYG000006963.fa_2	89907	116480																				MGYG000016508	0
				3300027276_19	3300027276.a:Ga0208297_1000281	102025	115298										MGYG000016611	1		MGYG000006985	MGYG000006985.fa_1	329991	357843																				MGYG000016611	0
				3300027276_19	3300027276.a:Ga0208297_1000668	16838	39275										MGYG000016615	3		MGYG000006985	MGYG000006985.fa_3/MGYG000006985.fa_4	220947	1859																				MGYG000016615	0
				3300027276_2	3300027276.a:Ga0208297_1000350	38020	49839										MGYG000016633	1		MGYG000006985	MGYG000006985.fa_4/MGYG000006985.fa_5	234899	7179																				MGYG000016633	0
				3300027276_2	3300027276.a:Ga0208297_1000533	168	16678										MGYG000016823	0		MGYG000006985	MGYG000006985.fa_6/MGYG000006985.fa_7	144792	8278																				MGYG000016823	0
				3300027276_20	3300027276.a:Ga0208297_1000005	177457	197393										MGYG000016878	4		MGYG000007008	MGYG000007008.fa_3	248246	261043																				MGYG000016878	1
				3300027276_20	3300027276.a:Ga0208297_1000039	128273	145637										MGYG000016898	0		MGYG000007008	MGYG000007008.fa_6	80187	97215																				MGYG000016898	0
				3300027276_20	3300027276.a:Ga0208297_1000039	230830	251437										MGYG000016931	1		MGYG000007008	MGYG000007008.fa_9	85798	99877																				MGYG000016931	0
				3300027276_22	3300027276.a:Ga0208297_1000033	103512	120082										MGYG000016938	3		MGYG000007088	MGYG000007088_102	2308	8061																				MGYG000016938	0
				3300027276_23	3300027276.a:Ga0208297_1000132	63274	86571										MGYG000016943	1		MGYG000007088	MGYG000007088_123/MGYG000007088_124	109748	17268																				MGYG000016943	0
				3300027276_23	3300027276.a:Ga0208297_1000475	39702	63669										MGYG000017026	1		MGYG000007088	MGYG000007088_22/MGYG000007088_23	20719	13672																				MGYG000017026	0
				3300027276_27	3300027276.a:Ga0208297_1000012	34834	87214										MGYG000017073	0		MGYG000007088	MGYG000007088_49/MGYG000007088_51	63606	25726																				MGYG000017073	0
				3300027276_28	3300027276.a:Ga0208297_1000022	241258	265925										MGYG000017113	1		MGYG000007088	MGYG000007088_63/MGYG000007088_65	15333	25316																				MGYG000017113	0
				3300027276_28	3300027276.a:Ga0208297_1000463	4258	21286										MGYG000017163	0		MGYG000007088	MGYG000007088_73/MGYG000007088_77	466	3878																				MGYG000017163	0
				3300027276_29	3300027276.a:Ga0208297_1000028	326278	342903										MGYG000017228	0		MGYG000007088	MGYG000007088_77	15762	34226																				MGYG000017228	0
				3300027276_29	3300027276.a:Ga0208297_1000028	50747	66024										MGYG000017350	3		MGYG000007088	MGYG000007088_87/MGYG000007088_88	895	9099																				MGYG000017350	0
				3300027276_30	3300027276.a:Ga0208297_1000024/3300027276.a:Ga0208297_1001086	402150	13524										MGYG000017367	2		MGYG000007173	MGYG000007173_1	8514	35427																				MGYG000017367	0
				3300027276_30	3300027276.a:Ga0208297_1000168	19479	32641										MGYG000017398	0		MGYG000007173	MGYG000007173_22	23024	41933																				MGYG000017398	0
				3300027276_30	3300027276.a:Ga0208297_1000341/3300027276.a:Ga0208297_1000270	105999	32539										MGYG000017413	3		MGYG000007173	MGYG000007173_24	2854	30746																				MGYG000017413	0
				3300027276_36	3300027276.a:Ga0208297_1000045	234085	245760										MGYG000017425	1		MGYG000007276	MGYG000007276_16	58500	74096																				MGYG000017425	0
				3300027276_36	3300027276.a:Ga0208297_1000244	120085	131747										MGYG000017687	1		MGYG000007276	MGYG000007276_2	189365	214310																				MGYG000017687	0
				3300027276_39	3300027276.a:Ga0208297_1000063	122160	141420										MGYG000017763	1		MGYG000007391	MGYG000007391_10	66138	88290																				MGYG000017763	0
				3300027276_39	3300027276.a:Ga0208297_1000213	8433	34972										MGYG000017859	1		MGYG000007391	MGYG000007391_5/MGYG000007391_6	133128	3694																				MGYG000017859	0
				3300027276_39	3300027276.a:Ga0208297_1000874/3300027276.a:Ga0208297_1000497	31602	9197										MGYG000017903	1		MGYG000007424	MGYG000007424_2	422448	432408																				MGYG000017903	0
				3300027276_42	3300027276.a:Ga0208297_1000954/3300027276.a:Ga0208297_1008395	30308	1886										MGYG000017917	1		MGYG000007444	MGYG000007444_116	195461	227020																				MGYG000017917	0
				3300027276_45	3300027276.a:Ga0208297_1000052	40757	59260										MGYG000018050	2		MGYG000007444	MGYG000007444_3	112280	144203																				MGYG000018050	0
				3300027276_7	3300027276.a:Ga0208297_1000014	68523	90371										MGYG000018057	3		MGYG000007444	MGYG000007444_3	460782	479563																				MGYG000018057	0
				3300027276_7	3300027276.a:Ga0208297_1000124	51343	67523										MGYG000018109	3		MGYG000007497	MGYG000007497_35/MGYG000007497_36	35011	13056																				MGYG000018109	0
				3300027282_8	3300027282.a:Ga0209346_1000379	115	13128										MGYG000018129	0		MGYG000007497	MGYG000007497_44	11077	23979																				MGYG000018129	0
				3300027283_12	3300027283.a:Ga0209643_1000042	22081	48297										MGYG000018168	1		MGYG000007503	MGYG000007503_17	63819	78181																				MGYG000018168	0
				3300027283_12	3300027283.a:Ga0209643_1000042	349356	364799										MGYG000018173	1		MGYG000007503	MGYG000007503_29	1172	11634																				MGYG000018173	0
				3300027283_12	3300027283.a:Ga0209643_1000046	199965	221474										MGYG000018236	2		MGYG000007525	MGYG000007525_16	67426	78411																				MGYG000018236	0
				3300027283_12	3300027283.a:Ga0209643_1000377	3520	35013										MGYG000018253	1		MGYG000007525	MGYG000007525_5	271067	307089																				MGYG000018253	0
				3300027283_15	3300027283.a:Ga0209643_1000082	226300	241640										MGYG000018327	2		MGYG000007573	MGYG000007573_10	31619	44714																				MGYG000018327	0
				3300027283_15	3300027283.a:Ga0209643_1000380	31161	44511										MGYG000018354	2		MGYG000007612	MGYG000007612_51/MGYG000007612_52	17165	3998																				MGYG000018354	0
				3300027283_3	3300027283.a:Ga0209643_1000033	390042	412972										MGYG000018369	2		MGYG000007677	MGYG000007677_27	44395	55667																				MGYG000018369	0
				3300027283_3	3300027283.a:Ga0209643_1000049	200965	210101										MGYG000018371	1		MGYG000007784	MGYG000007784_45	23527	30863																				MGYG000018371	0
				3300027283_33	3300027283.a:Ga0209643_1000005	377910	402977										MGYG000018408	4		MGYG000007784	MGYG000007784_56/MGYG000007784_57	13056	13004																				MGYG000018408	0
				3300027283_7	3300027283.a:Ga0209643_1000473/3300027283.a:Ga0209643_1002228	55085	5164										MGYG000018415	0		MGYG000007814	MGYG000007814_1	270534	288910																				MGYG000018415	0
				3300027283_7	3300027283.a:Ga0209643_1001300/3300027283.a:Ga0209643_1001158	16689	17571										MGYG000018449	2		MGYG000007814	MGYG000007814_7/MGYG000007814_8	73884	19570																				MGYG000018449	0
				3300027284_16	3300027284.a:Ga0209024_1000286	109	13122										MGYG000018483	1		MGYG000007849	MGYG000007849_1	137905	147434																				MGYG000018483	0
				3300027284_2	3300027284.a:Ga0209024_1000031/3300027284.a:Ga0209024_1001253	304543	19253										MGYG000018495	1		MGYG000007880	MGYG000007880_5	23288	38506																				MGYG000018495	0
				3300027284_2	3300027284.a:Ga0209024_1000056	122217	168039										MGYG000018585	0		MGYG000007880	MGYG000007880_55	151862	189969																				MGYG000018585	0
				3300027284_2	3300027284.a:Ga0209024_1000072/3300027284.a:Ga0209024_1000797	177207	5981										MGYG000018587	4		MGYG000007880	MGYG000007880_69	1964	18796																				MGYG000018587	0
				3300027284_2	3300027284.a:Ga0209024_1000075	49335	75283										MGYG000018672	5		MGYG000007880	MGYG000007880_80/MGYG000007880_83	362740	1638																				MGYG000018672	0
				3300027284_2	3300027284.a:Ga0209024_1000164/3300027284.a:Ga0209024_1000489	126845	7415										MGYG000018675	1		MGYG000007894	MGYG000007894_1	11683	27306																				MGYG000018675	0
				3300027284_2	3300027284.a:Ga0209024_1000170	7562	28881										MGYG000018721	0		MGYG000007894	MGYG000007894_6	46605	62012																				MGYG000018721	0
				3300027284_2	3300027284.a:Ga0209024_1000690	554	28470										MGYG000018724	1		MGYG000007974	MGYG000007974_10/MGYG000007974_11	85932	14750																				MGYG000018724	0
				3300027284_21	3300027284.a:Ga0209024_1000035	184270	194215										MGYG000018748	1		MGYG000008078	MGYG000008078_39/MGYG000008078_43	163607	1652																				MGYG000018748	0
				3300027284_25	3300027284.a:Ga0209024_1000039	244314	264326										MGYG000018768	4		MGYG000008078	MGYG000008078_8	97038	124501																				MGYG000018768	0
				3300027284_25	3300027284.a:Ga0209024_1000040	58194	76194										MGYG000018793	1		MGYG000008084	MGYG000008084_3	148527	176392																				MGYG000018793	0
				3300027284_25	3300027284.a:Ga0209024_1000093	19535	48636										MGYG000018943	1		MGYG000008084	MGYG000008084_4	52678	82947																				MGYG000018943	1
				3300027284_27	3300027284.a:Ga0209024_1000005	595005	632034										MGYG000018959	0		MGYG000008084	MGYG000008084_5/MGYG000008084_6	19904	22296																				MGYG000018959	0
				3300027284_27	3300027284.a:Ga0209024_1000005	651660	665710										MGYG000018977	3		MGYG000008161	MGYG000008161_18	42204	62836																				MGYG000018977	0
				3300027284_65	3300027284.a:Ga0209024_1000001	1128218	1153285										MGYG000018983	1		MGYG000008161	MGYG000008161_4/MGYG000008161_5	280860	6314																				MGYG000018983	0
				3300027284_8	3300027284.a:Ga0209024_1000059	226150	241490										MGYG000019057	0		MGYG000008183	MGYG000008183_1	15288	34342																				MGYG000019057	0
				3300027284_8	3300027284.a:Ga0209024_1000332	43924	57274										MGYG000019086	2		MGYG000008183	MGYG000008183_19	118415	129274																				MGYG000019086	0
				3300027284_8	3300027284.a:Ga0209024_1000337	31684	59237										MGYG000019118	2		MGYG000008183	MGYG000008183_40	19935	32587																				MGYG000019118	0
				3300027284_8	3300027284.a:Ga0209024_1001892/3300027284.a:Ga0209024_1000146	420	14421										MGYG000019128	1		MGYG000008242	MGYG000008242_3	72117	79438																				MGYG000019128	0
				3300027284_8	3300027284.a:Ga0209024_1002178/3300027284.a:Ga0209024_1000499	368	3693										MGYG000019146	1		MGYG000008309	MGYG000008309_1/MGYG000008309_2	347892	6432																				MGYG000019146	0
				3300027365_5	3300027365.a:Ga0209300_1000002	70347	88055										MGYG000019175	0		MGYG000008309	MGYG000008309_9	18097	43400																				MGYG000019175	0
				3300027365_5	3300027365.a:Ga0209300_1000062	11257	33304										MGYG000019209	0		MGYG000008311	MGYG000008311_21	44058	63582																				MGYG000019209	0
				3300027640_11	3300027640.a:Ga0209347_1000169	87144	132966										MGYG000019221	1		MGYG000008311	MGYG000008311_26	873	17400																				MGYG000019221	0
				3300027640_11	3300027640.a:Ga0209347_1000266	49	13781										MGYG000019276	0		MGYG000008311	MGYG000008311_3	180956	200494																				MGYG000019276	0
				3300027640_11	3300027640.a:Ga0209347_1000391	51348	77118										MGYG000019288	1		MGYG000008476	MGYG000008476_10	16766	28702																				MGYG000019288	0
				3300027640_11	3300027640.a:Ga0209347_1000429	75433	101287										MGYG000019296	3		MGYG000008476	MGYG000008476_1	58194	83172																				MGYG000019296	0
				3300027640_11	3300027640.a:Ga0209347_1001178	554	28470										MGYG000019333	2		MGYG000008476	MGYG000008476_24/MGYG000008476_25	128475	9801																				MGYG000019333	0
				3300027640_11	3300027640.a:Ga0209347_1002348	3331	19690										MGYG000019338	0		MGYG000008476	MGYG000008476_2	96445	118671																				MGYG000019338	0
				3300027640_17	3300027640.a:Ga0209347_1000133/3300027640.a:Ga0209347_1000650	193871	3350										MGYG000019366	3		MGYG000008476	MGYG000008476_33	122002	144610																				MGYG000019366	1
				3300027640_24	3300027640.a:Ga0209347_1000125	59727	76386										MGYG000019384	0		MGYG000008476	MGYG000008476_33/MGYG000008476_34	183603	3074																				MGYG000019384	0
				3300027640_24	3300027640.a:Ga0209347_1000220	120086	130906										MGYG000019389	0		MGYG000008476	MGYG000008476_6	10604	35545																				MGYG000019389	0
				3300027640_24	3300027640.a:Ga0209347_1000265	65264	82466										MGYG000019421	4		MGYG000008486	MGYG000008486_42	37784	63808																				MGYG000019421	0
				3300027640_24	3300027640.a:Ga0209347_1000458	6317	19580										MGYG000019426	2		MGYG000008510	MGYG000008510_6/MGYG000008510_7	4296	19624																				MGYG000019426	0
				3300027640_25	3300027640.a:Ga0209347_1000040	213449	225776										MGYG000019461	2		MGYG000008661	MGYG000008661_22/MGYG000008661_23	42552	7758																				MGYG000019461	0
				3300027640_25	3300027640.a:Ga0209347_1000167	152445	173425										MGYG000019469	2		MGYG000008661	MGYG000008661_2	66329	76414																				MGYG000019469	0
				3300027640_25	3300027640.a:Ga0209347_1000190	2044	24294										MGYG000019526	0		MGYG000008661	MGYG000008661_3	205188	214004																				MGYG000019526	0
				3300027706_11	3300027706.a:Ga0209581_1000054	390970	413984										MGYG000019540	1		MGYG000008661	MGYG000008661_5	101181	134966																				MGYG000019540	0
				3300027706_11	3300027706.a:Ga0209581_1000110	173318	192075										MGYG000019546	6		MGYG000008681	MGYG000008681_75	65707	90888																				MGYG000019546	0
				3300027706_11	3300027706.a:Ga0209581_1000128	125530	158134										MGYG000019561	1		MGYG000008681	MGYG000008681_96	2129	23273																				MGYG000019561	0
				3300027706_11	3300027706.a:Ga0209581_1000128	69116	107048										MGYG000019563	4		MGYG000008687	MGYG000008687_7	157152	178203																				MGYG000019563	0
				3300027706_11	3300027706.a:Ga0209581_1000320/3300027706.a:Ga0209581_1000721	94063	4283										MGYG000019600	1		MGYG000008689	MGYG000008689_25	50539	74216																				MGYG000019600	0
				3300027706_11	3300027706.a:Ga0209581_1000374	45235	54413										MGYG000019648	2		MGYG000008689	MGYG000008689_60	27672	47204																				MGYG000019648	0
				3300027706_11	3300027706.a:Ga0209581_1000447/3300027706.a:Ga0209581_1001897	62152	815										MGYG000019668	3		MGYG000008761	MGYG000008761_32/MGYG000008761_35	12498	5377																				MGYG000019668	0
				3300027706_11	3300027706.a:Ga0209581_1000721/3300027706.a:Ga0209581_1000818	38172	18616										MGYG000019669	1		MGYG000008761	MGYG000008761_35	562449	584017																				MGYG000019669	0
				3300027706_11	3300027706.a:Ga0209581_1000796/3300027706.a:Ga0209581_1002646	525	4149										MGYG000019833	2		MGYG000008761	MGYG000008761_5/MGYG000008761_7	6351	7649																				MGYG000019833	0
				3300027706_18	3300027706.a:Ga0209581_1000057	61029	82653										MGYG000019884	4		MGYG000008817	MGYG000008817_10/MGYG000008817_11	60074	4301																				MGYG000019884	0
				3300027706_18	3300027706.a:Ga0209581_1000068	187724	221980										MGYG000020080	0		MGYG000008817	MGYG000008817_1	104202	116139																				MGYG000020080	0
				3300027706_18	3300027706.a:Ga0209581_1000068/3300027706.a:Ga0209581_1001498	336161	17286										MGYG000020085	1		MGYG000008817	MGYG000008817_1	665053	682897																				MGYG000020085	0
				3300027706_18	3300027706.a:Ga0209581_1000228	89116	119524										MGYG000020095	0		MGYG000008817	MGYG000008817_2	63912	95419																				MGYG000020095	0
				3300027706_20	3300027706.a:Ga0209581_1000174	138076	155256										MGYG000020113	1		MGYG000008817	MGYG000008817_4	103374	130303																				MGYG000020113	0
				3300027706_23	3300027706.a:Ga0209581_1000122	177951	209628										MGYG000020326	3		MGYG000008817	MGYG000008817_7	94213	122267																				MGYG000020326	0
				3300027706_41	3300027706.a:Ga0209581_1000390	91535	100081										MGYG000020356	2		MGYG000008882	MGYG000008882_18	91088	110369																				MGYG000020356	0
				3300027706_41	3300027706.a:Ga0209581_1000438	36773	57863										MGYG000020445	2		MGYG000008882	MGYG000008882_22	495	12922																				MGYG000020445	0
				3300027773_18	3300027773.a:Ga0209810_1000030	164085	180704										MGYG000020526	2		MGYG000008882	MGYG000008882_57	179	11168																				MGYG000020526	0
				3300027773_18	3300027773.a:Ga0209810_1000458	50083	88777										MGYG000020540	0		MGYG000008882	MGYG000008882_6	9363	31607																				MGYG000020540	0
				3300027773_18	3300027773.a:Ga0209810_1000479	30082	48828										MGYG000020544	0		MGYG000009030	MGYG000009030_5	58580	88538																				MGYG000020544	0
				3300027773_21	3300027773.a:Ga0209810_1000119	33139	52735										MGYG000020563	3		MGYG000009030	MGYG000009030_8	45826	65217																				MGYG000020563	0
				3300027773_24	3300027773.a:Ga0209810_1000069	258947	281076										MGYG000020616	3		MGYG000009051	MGYG000009051_7/MGYG000009051_8	87525	10978																				MGYG000020616	0
				3300027773_28	3300027773.a:Ga0209810_1000003	643180	669821										MGYG000020689	3		MGYG000009056	MGYG000009056_40	13419	38414																				MGYG000020689	0
				3300027773_28	3300027773.a:Ga0209810_1000003	713610	751450										MGYG000020706	3		MGYG000009056	MGYG000009056_49	562	20240																				MGYG000020706	0
				3300027773_28	3300027773.a:Ga0209810_1000008	849360	862687										MGYG000020772	2		MGYG000009056	MGYG000009056_5	177225	190440																				MGYG000020772	0
				3300027773_28	3300027773.a:Ga0209810_1000045	1812	39312										MGYG000020807	1		MGYG000009056	MGYG000009056_6	54188	66564																				MGYG000020807	0
				3300027773_28	3300027773.a:Ga0209810_1000238	126538	150563										MGYG000020841	3		MGYG000009079	MGYG000009079_12/MGYG000009079_13	65267	4554																				MGYG000020841	0
				3300027773_31	3300027773.a:Ga0209810_1000099	87228	106667										MGYG000020843	0		MGYG000009079	MGYG000009079_16/MGYG000009079_17	40969	13189																				MGYG000020843	0
				3300027773_52	3300027773.a:Ga0209810_1000133	83274	119988										MGYG000020882	1		MGYG000009079	MGYG000009079_20	20425	46078																				MGYG000020882	0
				3300027826_10	3300027826.a:Ga0209060_10000028	210848	246358										MGYG000020892	1		MGYG000009131	MGYG000009131_9	23425	48299																				MGYG000020892	0
				3300027826_10	3300027826.a:Ga0209060_10001875/3300027826.a:Ga0209060_10000042	568	16675										MGYG000020947	1		MGYG000009136	MGYG000009136_17	21359	42818																				MGYG000020947	0
				3300027826_12	3300027826.a:Ga0209060_10000056	106404	132351										MGYG000020948	1		MGYG000009136	MGYG000009136_23	175260	192504																				MGYG000020948	0
				3300027826_12	3300027826.a:Ga0209060_10000112	58996	83653										MGYG000020974	0		MGYG000009181	MGYG000009181_15	81786	101799																				MGYG000020974	0
				3300027826_12	3300027826.a:Ga0209060_10000112	9687	41531										MGYG000020995	2		MGYG000009181	MGYG000009181_20	32717	52022																				MGYG000020995	0
				3300027826_12	3300027826.a:Ga0209060_10000525	30900	62681										MGYG000021013	3		MGYG000009181	MGYG000009181_22	1962	11738																				MGYG000021013	0
				3300027826_17	3300027826.a:Ga0209060_10000530	40292	63062										MGYG000021070	2		MGYG000009181	MGYG000009181_29	16406	33485																				MGYG000021070	0
				3300027826_21	3300027826.a:Ga0209060_10000008	221441	241304										MGYG000021080	0		MGYG000009181	MGYG000009181_6	143463	182544																				MGYG000021080	0
				3300027826_21	3300027826.a:Ga0209060_10000037	180307	192213										MGYG000021120	1		MGYG000009240	MGYG000009240_32	98966	120356																				MGYG000021120	0
				3300027867_6	3300027867.a:Ga0209167_10000049	63850	84765										MGYG000021125	3		MGYG000009240	MGYG000009240_33	53824	63011																				MGYG000021125	0
				3300027867_6	3300027867.a:Ga0209167_10000051	10228	30445										MGYG000021152	3		MGYG000009240	MGYG000009240_4	150951	178418																				MGYG000021152	0
				3300027867_6	3300027867.a:Ga0209167_10000180	6	26115										MGYG000021162	0		MGYG000009274	MGYG000009274_11/MGYG000009274_12	102441	3186																				MGYG000021162	0
				3300027867_8	3300027867.a:Ga0209167_10000002	377763	406225										MGYG000021252	2		MGYG000009274	MGYG000009274_2	1074	25722																				MGYG000021252	0
				3300027867_8	3300027867.a:Ga0209167_10000027	72336	89244										MGYG000021262	3		MGYG000009344	MGYG000009344_26/MGYG000009344_27	19556	16458																				MGYG000021262	0
				3300027867_8	3300027867.a:Ga0209167_10000304	4115	22613										MGYG000021280	3		MGYG000009349	MGYG000009349_9	151796	161325																				MGYG000021280	0
				3300027869_8	3300027869.a:Ga0209579_10000049	234963	257873										MGYG000021290	0		MGYG000009426	MGYG000009426_22	35833	44350																				MGYG000021290	0
				3300027965_18	3300027965.a:Ga0209062_1000030	58183	82840										MGYG000021293	2		MGYG000009426	MGYG000009426_25/MGYG000009426_26	99022	19443																				MGYG000021293	0
				3300027965_18	3300027965.a:Ga0209062_1000030	8874	40718										MGYG000021300	2		MGYG000009470	MGYG000009470_1	175958	197150																				MGYG000021300	0
				3300027965_18	3300027965.a:Ga0209062_1000218	36408	50329										MGYG000021360	1		MGYG000009470	MGYG000009470_1	395821	421325																				MGYG000021360	0
				3300027965_18	3300027965.a:Ga0209062_1000279	151071	182852										MGYG000021384	1		MGYG000009470	MGYG000009470_7	70707	94422																				MGYG000021384	0
				3300027965_18	3300027965.a:Ga0209062_1000393	76428	102375										MGYG000021487	2		MGYG000009478	MGYG000009478_9	180960	194930																				MGYG000021487	0
				3300027965_19	3300027965.a:Ga0209062_1000237/3300027965.a:Ga0209062_1005449	186785	7928										MGYG000021526	4		MGYG000009506	MGYG000009506_35	16190	39812																				MGYG000021526	0
				3300027965_19	3300027965.a:Ga0209062_1000238	85112	111620										MGYG000021603	3		MGYG000009516	MGYG000009516_1	249858	271997																				MGYG000021603	0
				3300027965_19	3300027965.a:Ga0209062_1000324	76179	94936										MGYG000021661	4		MGYG000009546	MGYG000009546_11	14173	31940																				MGYG000021661	0
				3300027965_19	3300027965.a:Ga0209062_1000577/3300027965.a:Ga0209062_1000514	81130	96880										MGYG000021759	2		MGYG000009546	MGYG000009546_4	24771	44311																				MGYG000021759	0
				3300027965_19	3300027965.a:Ga0209062_1000629	47460	56638										MGYG000021791	1		MGYG000009598	MGYG000009598_21	4276	21492																				MGYG000021791	0
				3300027965_19	3300027965.a:Ga0209062_1000677	9613	32627										MGYG000021852	2		MGYG000009641	MGYG000009641_20	4276	21492																				MGYG000021852	0
				3300027965_19	3300027965.a:Ga0209062_1000909	2747	35507										MGYG000021872	2		MGYG000009705	MGYG000009705_13	11956	31489																				MGYG000021872	0
				3300027965_28	3300027965.a:Ga0209062_1000011	16773	41700										MGYG000021915	0		MGYG000009705	MGYG000009705_17/MGYG000009705_18	24367	3115																				MGYG000021915	0
				3300027965_29	3300027965.a:Ga0209062_1000029	523062	551246										MGYG000021990	0		MGYG000009749	MGYG000009749_10	28322	47355																				MGYG000021990	0
				3300027965_29	3300027965.a:Ga0209062_1000590/3300027965.a:Ga0209062_1000019	78252	1179										MGYG000022014	1		MGYG000009749	MGYG000009749_11	105623	135746																				MGYG000022014	0
				3300027965_36	3300027965.a:Ga0209062_1000245	24525	37492										MGYG000022016	1		MGYG000009749	MGYG000009749_11	3530	31665																				MGYG000022016	0
				3300027965_38	3300027965.a:Ga0209062_1000003	1032639	1054962										MGYG000022111	0		MGYG000009749	MGYG000009749_12	18594	38635																				MGYG000022111	0
				3300027965_40	3300027965.a:Ga0209062_1000146	108228	133227										MGYG000022142	0		MGYG000009749	MGYG000009749_63	11504	22031																				MGYG000022142	0
				3300027965_49	3300027965.a:Ga0209062_1000036	418933	437122										MGYG000022162	2		MGYG000009749	MGYG000009749_64	11602	20358																				MGYG000022162	0
				3300027965_49	3300027965.a:Ga0209062_1000084	151923	193614										MGYG000022234	1		MGYG000009856	MGYG000009856_3	94309	120909																				MGYG000022234	0
				3300027965_49	3300027965.a:Ga0209062_1000722	9074	54801										MGYG000022337	2		MGYG000010002	MGYG000010002_3	91659	103233																				MGYG000022337	0
				3300027965_55	3300027965.a:Ga0209062_1000956	1955	24672										MGYG000022351	5		MGYG000010016	MGYG000010016_3	140285	177702																				MGYG000022351	0
				3300027965_55	3300027965.a:Ga0209062_1008242/3300027965.a:Ga0209062_1001037	5215	16968										MGYG000022366	1		MGYG000010029	MGYG000010029_4	180968	195739																				MGYG000022366	0
				3300027965_56	3300027965.a:Ga0209062_1000002	761182	773856										MGYG000022403	2		MGYG000010029	MGYG000010029_4	82371	102709																				MGYG000022403	0
				3300027968_18	3300027968.a:Ga0209061_1000018	320416	350826										MGYG000022430	1		MGYG000010076	MGYG000010076_11/MGYG000010076_12	73995	26332																				MGYG000022430	0
				3300027968_18	3300027968.a:Ga0209061_1000070	128602	162858										MGYG000022445	0		MGYG000010076	MGYG000010076_13/MGYG000010076_14	37101	925																				MGYG000022445	0
				3300027968_18	3300027968.a:Ga0209061_1000150	142396	164020										MGYG000022542	0		MGYG000010076	MGYG000010076_9	65020	85180																				MGYG000022542	0
				3300027968_18	3300027968.a:Ga0209061_1000310/3300027968.a:Ga0209061_1000070	123764	14421										MGYG000022544	5		MGYG000010093	MGYG000010093_1	2195	15212																				MGYG000022544	0
				3300027968_20	3300027968.a:Ga0209061_1000257	146336	153737										MGYG000022554	0		MGYG000010179	MGYG000010179_1	110986	142984																				MGYG000022554	0
				3300027968_20	3300027968.a:Ga0209061_1000280/3300027968.a:Ga0209061_1000092	150168	17916										MGYG000022592	3		MGYG000010179	MGYG000010179_4	14122	23616																				MGYG000022592	0
				3300027968_22	3300027968.a:Ga0209061_1000028	307020	338697										MGYG000022630	3		MGYG000010236	MGYG000010236_11/MGYG000010236_12	44106	30594																				MGYG000022630	0
				3300027968_29	3300027968.a:Ga0209061_1000214	24525	37492										MGYG000022651	3		MGYG000010236	MGYG000010236_2	111356	132212																				MGYG000022651	0
				3300027968_31	3300027968.a:Ga0209061_1000002	945286	969311										MGYG000022689	2		MGYG000010236	MGYG000010236_4	86259	95140																				MGYG000022689	0
				3300027968_31	3300027968.a:Ga0209061_1000003	104423	131064										MGYG000022737	2		MGYG000010236	MGYG000010236_9/MGYG000010236_10	64843	10909																				MGYG000022737	0
				3300027968_31	3300027968.a:Ga0209061_1000003	174853	212693										MGYG000022746	4		MGYG000010269	MGYG000010269_10	52449	60380																				MGYG000022746	0
				3300027968_31	3300027968.a:Ga0209061_1000003	577399	614899										MGYG000022856	0		MGYG000010269	MGYG000010269_1	103146	162439																				MGYG000022856	0
				3300027968_44	3300027968.a:Ga0209061_1001307/3300027968.a:Ga0209061_1001918	33415	25670										MGYG000022912	2		MGYG000010269	MGYG000010269_24	170	12876																				MGYG000022912	0
				3300027968_46	3300027968.a:Ga0209061_1000039	104866	136334										MGYG000022972	1		MGYG000010269	MGYG000010269_4	90870	101135																				MGYG000022972	0
				3300027968_49	3300027968.a:Ga0209061_1000004	962521	984260										MGYG000022992	1		MGYG000010269	MGYG000010269_7	88187	109688																				MGYG000022992	0
				3300027968_49	3300027968.a:Ga0209061_1000058	56103	71666										MGYG000023025	4		MGYG000010322	MGYG000010322_48/MGYG000010322_50	4442	1840																				MGYG000023025	0
				3300027968_50	3300027968.a:Ga0209061_1001089	4934	16104										MGYG000023061	4		MGYG000010399	MGYG000010399_1	106605	121124																				MGYG000023061	0
				3300027968_50	3300027968.a:Ga0209061_1001869/3300027968.a:Ga0209061_1000031	27903	15386										MGYG000023080	0		MGYG000010475	MGYG000010475_3	250498	280888																				MGYG000023080	0
				3300027968_50	3300027968.a:Ga0209061_1002301/3300027968.a:Ga0209061_1006998	1352	8448										MGYG000023104	2		MGYG000010484	MGYG000010484_1	239812	274690																				MGYG000023104	0
				3300027968_51	3300027968.a:Ga0209061_1000010	448680	466869										MGYG000023117	1		MGYG000010563	MGYG000010563_9	114576	152134																				MGYG000023117	0
				3300027968_51	3300027968.a:Ga0209061_1000010	731207	776934										MGYG000023181	2		MGYG000010586	MGYG000010586_13	3602	13131																				MGYG000023181	0
				3300027968_51	3300027968.a:Ga0209061_1000016	458021	499712										MGYG000023192	2		MGYG000010586	MGYG000010586_1	89233	96351																				MGYG000023192	0
				3300027968_51	3300027968.a:Ga0209061_1000020	65662	82972										MGYG000023243	2		MGYG000010586	MGYG000010586_3	142270	160854																				MGYG000023243	0
				3300027986_59	3300027986.a:Ga0209168_10000001	199512	218924										MGYG000023265	1		MGYG000010616	MGYG000010616_19	63932	73461																				MGYG000023265	0
				3300029153_2	3300029153.a:Ga0168649_100003	113698	133691										MGYG000023288	4		MGYG000010634	MGYG000010634_1	71891	84628																				MGYG000023288	0
				3300029153_2	3300029153.a:Ga0168649_100003	150881	179265										MGYG000023319	3		MGYG000010722	MGYG000010722_16/MGYG000010722_17	59819	7736																				MGYG000023319	0
				3300029153_2	3300029153.a:Ga0168649_100003	34388	48651										MGYG000023321	1		MGYG000010722	MGYG000010722_19	22182	37907																				MGYG000023321	0
				3300029153_2	3300029153.a:Ga0168649_100039	24607	52838										MGYG000023374	0		MGYG000010722	MGYG000010722_21	5391	25436																				MGYG000023374	0
				3300029892_4	3300029892.a:Ga0246235_100001	313224	337228										MGYG000023384	4		MGYG000010722	MGYG000010722_22	19200	24286																				MGYG000023384	0
				3300029892_4	3300029892.a:Ga0246235_100016	201502	212516										MGYG000023424	1		MGYG000010732	MGYG000010732_30	267	18766																				MGYG000023424	1
				3300029892_4	3300029892.a:Ga0246235_100186	4471	26838										MGYG000023480	2		MGYG000010732	MGYG000010732_62/MGYG000010732_72	8303	1082																				MGYG000023480	1
																	MGYG000023526	2		MGYG000010753	MGYG000010753_22	11284	26842																				MGYG000023526	0
																	MGYG000023549	0		MGYG000010773	MGYG000010773_7/MGYG000010773_8	102597	5465																				MGYG000023549	0
																	MGYG000023562	3		MGYG000010926	MGYG000010926_2	43129	65901																				MGYG000023562	0
																	MGYG000023625	3		MGYG000010926	MGYG000010926_3	105	12077																				MGYG000023625	0
																	MGYG000023690	1		MGYG000011025	MGYG000011025_14	55930	66450																				MGYG000023690	0
																	MGYG000023726	2		MGYG000011025	MGYG000011025_31/MGYG000011025_32	77296	6095																				MGYG000023726	0
																	MGYG000023734	0		MGYG000011025	MGYG000011025_39	62415	78376																				MGYG000023734	0
																	MGYG000023739	3		MGYG000011025	MGYG000011025_5	58637	79328																				MGYG000023739	0
																	MGYG000023798	0		MGYG000011054	MGYG000011054_16	40636	47435																				MGYG000023798	0
																	MGYG000023881	2		MGYG000011114	MGYG000011114_18	64432	98997																				MGYG000023881	0
																	MGYG000023903	0		MGYG000011114	MGYG000011114_24	12252	34311																				MGYG000023903	0
																	MGYG000023923	1		MGYG000011171	MGYG000011171_3	173708	186084																				MGYG000023923	0
																	MGYG000023928	1		MGYG000011171	MGYG000011171_6/MGYG000011171_7	217610	4349																				MGYG000023928	0
																	MGYG000023976	1		MGYG000011296	MGYG000011296_13	82343	99559																				MGYG000023976	0
																	MGYG000024045	1		MGYG000011435	MGYG000011435_119	1677	16055																				MGYG000024045	0
																	MGYG000024080	0		MGYG000011435	MGYG000011435_64	153024	177164																				MGYG000024080	0
																	MGYG000024107	4		MGYG000011435	MGYG000011435_87	24098	54188																				MGYG000024107	0
																	MGYG000024154	0		MGYG000011435	MGYG000011435_88/MGYG000011435_91	5578	1658																				MGYG000024154	0
																	MGYG000024212	1		MGYG000011508	MGYG000011508_1	1922	50323																				MGYG000024212	0
																	MGYG000024218	0		MGYG000011662	MGYG000011662_7	132487	162954																				MGYG000024218	0
																	MGYG000024236	3		MGYG000011687	MGYG000011687_1	31145	80498																				MGYG000024236	0
																	MGYG000024239	3		MGYG000011687	MGYG000011687_46	107304	125147																				MGYG000024239	0
																	MGYG000024256	4		MGYG000011687	MGYG000011687_82	183085	190786																				MGYG000024256	0
																	MGYG000024351	0		MGYG000011687	MGYG000011687_83	55590	73347																				MGYG000024351	0
																	MGYG000024411	1		MGYG000011883	MGYG000011883_1	260432	284034																				MGYG000024411	0
																	MGYG000024462	3		MGYG000011883	MGYG000011883_2	121077	131695																				MGYG000024462	0
																	MGYG000024463	1		MGYG000011883	MGYG000011883_6	104454	131631																				MGYG000024463	0
																	MGYG000024493	3		MGYG000011885	MGYG000011885_3	116943	155751																				MGYG000024493	0
																	MGYG000024495	3		MGYG000011887	MGYG000011887_8	186426	200382																				MGYG000024495	0
																	MGYG000024637	0		MGYG000011951	MGYG000011951_1	118094	154884																				MGYG000024637	0
																	MGYG000024638	3		MGYG000011989	MGYG000011989_3	85365	116088																				MGYG000024638	0
																	MGYG000024652	1		MGYG000012028	MGYG000012028_16	11783	39930																				MGYG000024652	0
																	MGYG000024701	1		MGYG000012028	MGYG000012028_7	63280	85367																				MGYG000024701	0
																	MGYG000024762	1		MGYG000012028	MGYG000012028_9	70958	92912																				MGYG000024762	0
																	MGYG000024766	2		MGYG000012033	MGYG000012033_20	148367	182630																				MGYG000024766	0
																	MGYG000024787	2		MGYG000012033	MGYG000012033_20	207270	222020																				MGYG000024787	0
																	MGYG000024859	1		MGYG000012033	MGYG000012033_4	4430	28655																				MGYG000024859	0
																	MGYG000024886	1		MGYG000012069	MGYG000012069_4	173337	187158																				MGYG000024886	0
																	MGYG000024918	5		MGYG000012117	MGYG000012117_3	64466	74191																				MGYG000024918	0
																	MGYG000024960	2		MGYG000012117	MGYG000012117_5	34937	48363																				MGYG000024960	0
																	MGYG000025013	2		MGYG000012117	MGYG000012117_6	54388	67134																				MGYG000025013	0
																	MGYG000025025	0		MGYG000012162	MGYG000012162_15	17474	43944																				MGYG000025025	0
																	MGYG000025038	1		MGYG000012172	MGYG000012172_28	26459	54498																				MGYG000025038	0
																	MGYG000025039	0		MGYG000012208	MGYG000012208_1	86367	104375																				MGYG000025039	0
																	MGYG000025060	0		MGYG000012209	MGYG000012209_5	26412	37815																				MGYG000025060	0
																	MGYG000025081	1		MGYG000012264	MGYG000012264_1	352473	371260																				MGYG000025081	0
																	MGYG000025096	2		MGYG000012264	MGYG000012264_2	27159	45745																				MGYG000025096	0
																	MGYG000025107	2		MGYG000012264	MGYG000012264_2	380590	412540																				MGYG000025107	0
																	MGYG000025112	3		MGYG000012278	MGYG000012278_13	652	24261																				MGYG000025112	0
																	MGYG000025137	3		MGYG000012278	MGYG000012278_6	96322	109962																				MGYG000025137	0
																	MGYG000025173	2		MGYG000012281	MGYG000012281_1	372660	383618																				MGYG000025173	0
																	MGYG000025192	4		MGYG000012281	MGYG000012281_1	44323	65977																				MGYG000025192	0
																	MGYG000025220	2		MGYG000012281	MGYG000012281_3/MGYG000012281_4	218952	9746																				MGYG000025220	0
																	MGYG000025253	3		MGYG000012281	MGYG000012281_6/MGYG000012281_7	82526	11561																				MGYG000025253	0
																	MGYG000025262	2		MGYG000012297	MGYG000012297_2	1634	42813																				MGYG000025262	0
																	MGYG000025301	4		MGYG000012297	MGYG000012297_7/MGYG000012297_8	116975	5056																				MGYG000025301	0
																	MGYG000025320	1		MGYG000012335	MGYG000012335_4/MGYG000012335_5	190238	13350																				MGYG000025320	0
																	MGYG000025369	1		MGYG000012400	MGYG000012400_23	44078	61294																				MGYG000025369	0
																	MGYG000025384	0		MGYG000012418	MGYG000012418_7	186980	196324																				MGYG000025384	0
																	MGYG000025402	0		MGYG000012469	MGYG000012469_1	66859	94457																				MGYG000025402	0
																	MGYG000025420	0		MGYG000012538	MGYG000012538_1	12157	34076																				MGYG000025420	0
																	MGYG000025447	2		MGYG000012546	MGYG000012546_13	58	8881																				MGYG000025447	0
																	MGYG000025453	0		MGYG000012546	MGYG000012546_16	45103	51823																				MGYG000025453	0
																	MGYG000025490	3		MGYG000012546	MGYG000012546_2	451949	473993																				MGYG000025490	0
																	MGYG000025566	4		MGYG000012582	MGYG000012582_5	29743	48283																				MGYG000025566	0
																	MGYG000025620	2		MGYG000012582	MGYG000012582_7/MGYG000012582_8	112202	10637																				MGYG000025620	0
																	MGYG000025630	3		MGYG000012582	MGYG000012582_8	21391	48160																				MGYG000025630	0
																	MGYG000025641	3		MGYG000012620	MGYG000012620_14/MGYG000012620_15	114176	6615																				MGYG000025641	0
																	MGYG000025675	0		MGYG000012620	MGYG000012620_18	81677	103713																				MGYG000025675	0
																	MGYG000025701	0		MGYG000012620	MGYG000012620_28	34209	43384																				MGYG000025701	0
																	MGYG000025759	3		MGYG000012686	MGYG000012686_20/MGYG000012686_21	29790	3534																				MGYG000025759	1
																	MGYG000025840	4		MGYG000012686	MGYG000012686_2	93722	112761																				MGYG000025840	0
																	MGYG000025926	0		MGYG000012686	MGYG000012686_5	136381	151321																				MGYG000025926	0
																	MGYG000025949	5		MGYG000012686	MGYG000012686_6	87456	107049																				MGYG000025949	0
																	MGYG000025966	0		MGYG000012686	MGYG000012686_8	16914	39911																				MGYG000025966	0
																	MGYG000026009	1		MGYG000012740	MGYG000012740_12	107646	119726																				MGYG000026009	0
																	MGYG000026028	2		MGYG000012825	MGYG000012825_10/MGYG000012825_11	70562	13263																				MGYG000026028	0
																	MGYG000026044	1		MGYG000012825	MGYG000012825_11/MGYG000012825_12	62504	22268																				MGYG000026044	0
																	MGYG000026100	1		MGYG000012825	MGYG000012825_1	288417	306261																				MGYG000026100	0
																	MGYG000026104	2		MGYG000012825	MGYG000012825_3	104818	138712																				MGYG000026104	0
																	MGYG000026112	1		MGYG000012825	MGYG000012825_3	186719	208909																				MGYG000026112	0
																	MGYG000026176	2		MGYG000012825	MGYG000012825_3	33744	56935																				MGYG000026176	0
																	MGYG000026208	0		MGYG000012825	MGYG000012825_4	104021	115134																				MGYG000026208	0
																	MGYG000026314	4		MGYG000012825	MGYG000012825_6	119018	140271																				MGYG000026314	0
																	MGYG000026356	3		MGYG000012833	MGYG000012833_1	259879	284358																				MGYG000026356	0
																	MGYG000026382	3		MGYG000012833	MGYG000012833_4	41853	59719																				MGYG000026382	0
																	MGYG000026437	2		MGYG000012833	MGYG000012833_6/MGYG000012833_7	101234	22201																				MGYG000026437	0
																	MGYG000026500	1		MGYG000012884	MGYG000012884_22	407055	438747																				MGYG000026500	0
																	MGYG000026549	1		MGYG000012929	MGYG000012929_2	125542	147746																				MGYG000026549	0
																	MGYG000026554	0		MGYG000012929	MGYG000012929_3	148359	166280																				MGYG000026554	0
																	MGYG000026557	2		MGYG000012970	MGYG000012970_11	93873	116067																				MGYG000026557	1
																	MGYG000026582	3		MGYG000012970	MGYG000012970_2	50375	85811																				MGYG000026582	0
																	MGYG000026584	4		MGYG000013125	MGYG000013125_11	51392	93787																				MGYG000026584	0
																	MGYG000026600	1		MGYG000013125	MGYG000013125_19	45784	78873																				MGYG000026600	0
																	MGYG000026601	2		MGYG000013125	MGYG000013125_9	80850	89045																				MGYG000026601	0
																	MGYG000026608	0		MGYG000013148	MGYG000013148_10/MGYG000013148_11	23548	15704																				MGYG000026608	0
																	MGYG000026625	3		MGYG000013243	MGYG000013243_1	92739	107478																				MGYG000026625	0
																	MGYG000026627	1		MGYG000013243	MGYG000013243_2	116870	169777																				MGYG000026627	0
																	MGYG000026726	1		MGYG000013243	MGYG000013243_2	21520	35356																				MGYG000026726	0
																	MGYG000026738	3		MGYG000013243	MGYG000013243_4/MGYG000013243_5	202168	19024																				MGYG000026738	0
																	MGYG000026755	2		MGYG000013262	MGYG000013262_18	57393	80592																				MGYG000026755	1
																	MGYG000026860	2		MGYG000013262	MGYG000013262_2	184603	220714																				MGYG000026860	0
																	MGYG000026873	5		MGYG000013262	MGYG000013262_4/MGYG000013262_5	234579	8618																				MGYG000026873	0
																	MGYG000026982	1		MGYG000013325	MGYG000013325_1	100096	137142																				MGYG000026982	0
																	MGYG000027004	0		MGYG000013325	MGYG000013325_32	7880	20394																				MGYG000027004	0
																	MGYG000027019	3		MGYG000013325	MGYG000013325_9	1101	23605																				MGYG000027019	0
																	MGYG000027172	3		MGYG000013479	MGYG000013479_1	3367	22504																				MGYG000027172	0
																	MGYG000027322	0		MGYG000013479	MGYG000013479_1	342711	361381																				MGYG000027322	0
																	MGYG000027330	2		MGYG000013479	MGYG000013479_2	272959	290426																				MGYG000027330	0
																	MGYG000027341	1		MGYG000013506	MGYG000013506_12	116375	146869																				MGYG000027341	0
																	MGYG000027449	1		MGYG000013549	MGYG000013549_20/MGYG000013549_21	175446	3022																				MGYG000027449	0
																	MGYG000027532	5		MGYG000013549	MGYG000013549_7	9311	27520																				MGYG000027532	0
																	MGYG000027631	1		MGYG000013568	MGYG000013568_1	187779	217561																				MGYG000027631	0
																	MGYG000027666	2		MGYG000013577	MGYG000013577_30	143448	173964																				MGYG000027666	0
																	MGYG000027767	4		MGYG000013577	MGYG000013577_36/MGYG000013577_37	73393	3931																				MGYG000027767	0
																	MGYG000027771	1		MGYG000013577	MGYG000013577_52/MGYG000013577_53	41551	950																				MGYG000027771	0
																	MGYG000027792	0		MGYG000013602	MGYG000013602_29	26184	54222																				MGYG000027792	0
																	MGYG000027857	1		MGYG000013602	MGYG000013602_40/MGYG000013602_41	26083	3941																				MGYG000027857	0
																	MGYG000027870	1		MGYG000013706	MGYG000013706_1	150892	173743																				MGYG000027870	0
																	MGYG000027887	3		MGYG000013706	MGYG000013706_18	69671	105276																				MGYG000027887	0
																	MGYG000028007	2		MGYG000013706	MGYG000013706_7	4422	13950																				MGYG000028007	0
																	MGYG000028060	1		MGYG000013797	MGYG000013797_14/MGYG000013797_17	17511	2293																				MGYG000028060	0
																	MGYG000028094	6		MGYG000013797	MGYG000013797_1	57711	79466																				MGYG000028094	0
																	MGYG000028158	3		MGYG000013797	MGYG000013797_3	57643	73111																				MGYG000028158	0
																	MGYG000028339	2		MGYG000013814	MGYG000013814_13	331480	342180																				MGYG000028339	1
																	MGYG000028461	2		MGYG000013814	MGYG000013814_19	204537	218288																				MGYG000028461	0
																	MGYG000028498	2		MGYG000013814	MGYG000013814_34/MGYG000013814_36	74643	3368																				MGYG000028498	0
																	MGYG000028551	2		MGYG000013822	MGYG000013822_1	67962	95393																				MGYG000028551	0
																	MGYG000028567	2		MGYG000013902	MGYG000013902_13	123711	135832																				MGYG000028567	1
																	MGYG000028606	1		MGYG000013902	MGYG000013902_27	2363	23746																				MGYG000028606	0
																	MGYG000028649	2		MGYG000013932	MGYG000013932_17	249104	277144																				MGYG000028649	0
																	MGYG000028716	0		MGYG000014060	MGYG000014060_18	2835	23203																				MGYG000028716	0
																	MGYG000028734	1		MGYG000014128	MGYG000014128_33	4425	26905																				MGYG000028734	0
																	MGYG000028736	2		MGYG000014128	MGYG000014128_8	2568	15638																				MGYG000028736	0
																	MGYG000028813	2		MGYG000014240	MGYG000014240_17	2173	23914																				MGYG000028813	0
																	MGYG000028838	2		MGYG000014282	MGYG000014282_2	107565	117318																				MGYG000028838	0
																	MGYG000028911	2		MGYG000014367	MGYG000014367_1	203230	218895																				MGYG000028911	0
																	MGYG000028968	1		MGYG000014367	MGYG000014367_13	15740	36655																				MGYG000028968	0
																	MGYG000028976	0		MGYG000014367	MGYG000014367_16/MGYG000014367_17	34574	20566																				MGYG000028976	0
																	MGYG000029010	2		MGYG000014465	MGYG000014465_18	41027	58110																				MGYG000029010	0
																	MGYG000029020	0		MGYG000014485	MGYG000014485_2	180809	211013																				MGYG000029020	0
																	MGYG000029099	1		MGYG000014485	MGYG000014485_7	98866	106040																				MGYG000029099	0
																	MGYG000029128	1		MGYG000014530	MGYG000014530_1	17818	52903																				MGYG000029128	0
																	MGYG000029158	2		MGYG000014530	MGYG000014530_3	1617	28239																				MGYG000029158	0
																	MGYG000029190	1		MGYG000014590	MGYG000014590_2	86216	118424																				MGYG000029190	0
																	MGYG000029219	0		MGYG000014597	MGYG000014597_22	22239	34219																				MGYG000029219	0
																	MGYG000029224	2		MGYG000014634	MGYG000014634_16	18362	46199																				MGYG000029224	0
																	MGYG000029238	2		MGYG000014634	MGYG000014634_2	24788	40909																				MGYG000029238	0
																	MGYG000029244	2		MGYG000014737	MGYG000014737_22	2554	12415																				MGYG000029244	0
																	MGYG000029266	1		MGYG000014737	MGYG000014737_31	1430	12695																				MGYG000029266	0
																	MGYG000029272	1		MGYG000014748	MGYG000014748_7	78984	102795																				MGYG000029272	0
																	MGYG000029337	0		MGYG000014761	MGYG000014761_1	41190	63968																				MGYG000029337	0
																	MGYG000029349	4		MGYG000014761	MGYG000014761_7	104159	112746																				MGYG000029349	0
																	MGYG000029449	3		MGYG000014761	MGYG000014761_7	65267	80440																				MGYG000029449	0
																	MGYG000029459	5		MGYG000014851	MGYG000014851_19	861	23513																				MGYG000029459	0
																	MGYG000029617	2		MGYG000014858	MGYG000014858_1	46605	84032																				MGYG000029617	0
																	MGYG000029623	1		MGYG000014858	MGYG000014858_2	218951	250954																				MGYG000029623	0
																	MGYG000029641	1		MGYG000014858	MGYG000014858_2	91024	115524																				MGYG000029641	0
																	MGYG000029656	0		MGYG000014910	MGYG000014910_3	8885	16696																				MGYG000029656	0
																	MGYG000029657	3		MGYG000014987	MGYG000014987_19	65450	85204																				MGYG000029657	0
																	MGYG000029670	2		MGYG000015151	MGYG000015151_10	149845	164207																				MGYG000029670	0
																	MGYG000029676	0		MGYG000015151	MGYG000015151_3	147843	157372																				MGYG000029676	0
																	MGYG000029692	1		MGYG000015329	MGYG000015329_26	15481	43519																				MGYG000029692	1
																	MGYG000029731	2		MGYG000015356	MGYG000015356_2	215338	233905																				MGYG000029731	0
																	MGYG000029763	4		MGYG000015356	MGYG000015356_6/MGYG000015356_7	87036	30570																				MGYG000029763	0
																	MGYG000029806	2		MGYG000015356	MGYG000015356_8	46466	59684																				MGYG000029806	0
																	MGYG000029826	1		MGYG000015360	MGYG000015360_2	132516	141769																				MGYG000029826	0
																	MGYG000029827	1		MGYG000015360	MGYG000015360_4	162364	193456																				MGYG000029827	0
																	MGYG000029894	3		MGYG000015360	MGYG000015360_5	29163	56253																				MGYG000029894	0
																	MGYG000029897	0		MGYG000015407	MGYG000015407_4	17170	37602																				MGYG000029897	0
																	MGYG000029925	0		MGYG000015423	MGYG000015423_51	15	18318																				MGYG000029925	0
																	MGYG000029928	0		MGYG000015423	MGYG000015423_67/MGYG000015423_72	2248	1861																				MGYG000029928	0
																	MGYG000029947	0		MGYG000015423	MGYG000015423_6/MGYG000015423_7	151952	4127																				MGYG000029947	0
																	MGYG000029977	1		MGYG000015445	MGYG000015445_11	54009	75442																				MGYG000029977	0
																	MGYG000030000	5		MGYG000015445	MGYG000015445_2	281982	304623																				MGYG000030000	0
																	MGYG000030069	0		MGYG000015502	MGYG000015502_13	6	24935																				MGYG000030069	0
																	MGYG000030096	2		MGYG000015502	MGYG000015502_1	54429	92372																				MGYG000030096	0
																	MGYG000030118	1		MGYG000015502	MGYG000015502_4	84033	92900																				MGYG000030118	0
																	MGYG000030211	0		MGYG000015502	MGYG000015502_6	99846	120835																				MGYG000030211	0
																	MGYG000030214	0		MGYG000015517	MGYG000015517_13	77882	87455																				MGYG000030214	0
																	MGYG000030223	2		MGYG000015544	MGYG000015544_7/MGYG000015544_8	98174	13522																				MGYG000030223	0
																	MGYG000030225	1		MGYG000015544	MGYG000015544_8	80580	109440																				MGYG000030225	0
																	MGYG000030246	1		MGYG000015560	MGYG000015560_44/MGYG000015560_45	9777	26284																				MGYG000030246	0
																	MGYG000030256	1		MGYG000015588	MGYG000015588_1	367096	389188																				MGYG000030256	0
																	MGYG000030274	0		MGYG000015588	MGYG000015588_18	45816	70453																				MGYG000030274	0
																	MGYG000030287	2		MGYG000015588	MGYG000015588_18	8384	30518																				MGYG000030287	0
																	MGYG000030350	1		MGYG000015588	MGYG000015588_3	171532	190893																				MGYG000030350	0
																	MGYG000030373	0		MGYG000015588	MGYG000015588_6	250673	257741																				MGYG000030373	0
																	MGYG000030383	3		MGYG000015832	MGYG000015832_9	34839	47933																				MGYG000030383	0
																	MGYG000030384	2		MGYG000015839	MGYG000015839_10	23655	45323																				MGYG000030384	0
																	MGYG000030461	0		MGYG000015839	MGYG000015839_9/MGYG000015839_10	71129	2094																				MGYG000030461	0
																	MGYG000030492	3		MGYG000015843	MGYG000015843_1	82372	93025																				MGYG000030492	0
																	MGYG000030530	0		MGYG000015843	MGYG000015843_2	271327	332546																				MGYG000030530	0
																	MGYG000030646	4		MGYG000015860	MGYG000015860_2	140749	163351																				MGYG000030646	1
																	MGYG000030651	8		MGYG000015860	MGYG000015860_2	93492	129968																				MGYG000030651	0
																	MGYG000030661	4		MGYG000015881	MGYG000015881_1	346646	354934																				MGYG000030661	0
																	MGYG000030699	1		MGYG000015881	MGYG000015881_39	10930	33045																				MGYG000030699	0
																	MGYG000030701	3		MGYG000015883	MGYG000015883_1	446931	471122																				MGYG000030701	0
																	MGYG000030845	2		MGYG000016004	MGYG000016004_1	693115	727980																				MGYG000030845	0
																	MGYG000030870	1		MGYG000016004	MGYG000016004_8	2222	24437																				MGYG000030870	1
																	MGYG000030930	0		MGYG000016007	MGYG000016007_22/MGYG000016007_23	36676	15277																				MGYG000030930	0
																	MGYG000030947	2		MGYG000016007	MGYG000016007_48/MGYG000016007_52	210	3047																				MGYG000030947	0
																	MGYG000030953	4		MGYG000016007	MGYG000016007_5	23701	55367																				MGYG000030953	0
																	MGYG000030999	1		MGYG000016013	MGYG000016013_3	27171	46090																				MGYG000030999	0
																	MGYG000031080	0		MGYG000016013	MGYG000016013_35	19672	44713																				MGYG000031080	0
																	MGYG000031083	3		MGYG000016157	MGYG000016157_10/MGYG000016157_11	40783	18496																				MGYG000031083	0
																	MGYG000031088	1		MGYG000016157	MGYG000016157_7	4935	22337																				MGYG000031088	0
																	MGYG000031184	2		MGYG000016178	MGYG000016178_18/MGYG000016178_19	60849	19364																				MGYG000031184	0
																	MGYG000031241	4		MGYG000016185	MGYG000016185_43	9590	28963																				MGYG000031241	0
																	MGYG000031344	1		MGYG000016206	MGYG000016206_3/MGYG000016206_4	312775	10401																				MGYG000031344	0
																	MGYG000031377	3		MGYG000016215	MGYG000016215_10	42198	64859																				MGYG000031377	0
																	MGYG000031392	2		MGYG000016215	MGYG000016215_1	139665	157874																				MGYG000031392	0
																	MGYG000031409	1		MGYG000016253	MGYG000016253_19/MGYG000016253_20	17772	4999																				MGYG000031409	0
																	MGYG000031424	0		MGYG000016253	MGYG000016253_9	80051	89994																				MGYG000031424	0
																	MGYG000031532	2		MGYG000016263	MGYG000016263_36	24817	39788																				MGYG000031532	0
																	MGYG000031581	1		MGYG000016263	MGYG000016263_8	49666	64294																				MGYG000031581	0
																	MGYG000031600	1		MGYG000016345	MGYG000016345_1/MGYG000016345_2	1072218	3474																				MGYG000031600	0
																	MGYG000031687	2		MGYG000016345	MGYG000016345_4	250355	278830																				MGYG000031687	0
																	MGYG000031725	1		MGYG000016352	MGYG000016352_12/MGYG000016352_13	87760	5489																				MGYG000031725	0
																	MGYG000031750	4		MGYG000016352	MGYG000016352_2/MGYG000016352_3	339894	22655																				MGYG000031750	0
																	MGYG000031793	1		MGYG000016389	MGYG000016389_19	19032	31786																				MGYG000031793	0
																	MGYG000031837	2		MGYG000016389	MGYG000016389_25	21068	30109																				MGYG000031837	0
																	MGYG000031930	1		MGYG000016448	MGYG000016448_2	337158	349311																				MGYG000031930	0
																	MGYG000031934	3		MGYG000016448	MGYG000016448_2	360638	368511																				MGYG000031934	0
																	MGYG000031951	1		MGYG000016448	MGYG000016448_8	45413	54942																				MGYG000031951	0
																	MGYG000032101	2		MGYG000016483	MGYG000016483_18	16807	38962																				MGYG000032101	0
																	MGYG000032137	3		MGYG000016483	MGYG000016483_87/MGYG000016483_88	39592	8624																				MGYG000032137	0
																	MGYG000032170	2		MGYG000016483	MGYG000016483_92	86436	104765																				MGYG000032170	0
																	MGYG000032267	7		MGYG000016508	MGYG000016508_2	125783	156181																				MGYG000032267	0
																	MGYG000032293	1		MGYG000016508	MGYG000016508_9	16913	43367																				MGYG000032293	0
																	MGYG000032325	1		MGYG000016611	MGYG000016611_11	26181	54220																				MGYG000032325	0
																	MGYG000032329	0		MGYG000016615	MGYG000016615_103	35	6147																				MGYG000032329	0
																	MGYG000032342	2		MGYG000016615	MGYG000016615_18	50286	61204																				MGYG000032342	0
																	MGYG000032392	3		MGYG000016615	MGYG000016615_21	51755	64667																				MGYG000032392	0
																	MGYG000032427	3		MGYG000016633	MGYG000016633_4	1490	15413																				MGYG000032427	0
																	MGYG000032499	0		MGYG000016878	MGYG000016878_15/MGYG000016878_16	48416	8527																				MGYG000032499	0
																	MGYG000032564	1		MGYG000016878	MGYG000016878_19/MGYG000016878_20	7012	3353																				MGYG000032564	0
																	MGYG000032629	3		MGYG000016878	MGYG000016878_1/MGYG000016878_2	328891	651																				MGYG000032629	0
																	MGYG000032752	1		MGYG000016878	MGYG000016878_8	61046	83235																				MGYG000032752	1
																	MGYG000032805	4		MGYG000016931	MGYG000016931_16/MGYG000016931_17	120388	8190																				MGYG000032805	0
																	MGYG000032808	3		MGYG000016938	MGYG000016938_27	191016	226128																				MGYG000032808	0
																	MGYG000032838	2		MGYG000016938	MGYG000016938_27	242198	272990																				MGYG000032838	0
																	MGYG000032841	0		MGYG000016938	MGYG000016938_3/MGYG000016938_5	66617	7705																				MGYG000032841	0
																	MGYG000032913	2		MGYG000016943	MGYG000016943_8	24196	33505																				MGYG000032913	0
																	MGYG000032928	3		MGYG000017026	MGYG000017026_3	333307	346954																				MGYG000032928	0
																	MGYG000032980	3		MGYG000017113	MGYG000017113_10	19444	56960																				MGYG000032980	0
																	MGYG000033033	6		MGYG000017350	MGYG000017350_1	86470	103066																				MGYG000033033	0
																	MGYG000033091	2		MGYG000017350	MGYG000017350_4	5487	29192																				MGYG000033091	0
																	MGYG000033156	2		MGYG000017350	MGYG000017350_8	10933	22398																				MGYG000033156	0
																	MGYG000033161	0		MGYG000017367	MGYG000017367_1	205419	225214																				MGYG000033161	0
																	MGYG000033175	2		MGYG000017367	MGYG000017367_9/MGYG000017367_10	2839	1179																				MGYG000033175	0
																	MGYG000033207	2		MGYG000017413	MGYG000017413_10/MGYG000017413_11	48940	1281																				MGYG000033207	0
																	MGYG000033276	3		MGYG000017413	MGYG000017413_1	362005	389201																				MGYG000033276	0
																	MGYG000033305	2		MGYG000017413	MGYG000017413_1	400376	421860																				MGYG000033305	0
																	MGYG000033323	1		MGYG000017425	MGYG000017425_10	77592	93615																				MGYG000033323	0
																	MGYG000033333	2		MGYG000017687	MGYG000017687_10/MGYG000017687_11	60616	6803																				MGYG000033333	0
																	MGYG000033367	2		MGYG000017763	MGYG000017763_13/MGYG000017763_14	91302	5436																				MGYG000033367	0
																	MGYG000033375	2		MGYG000017859	MGYG000017859_6	65205	124689																				MGYG000033375	0
																	MGYG000033389	1		MGYG000017903	MGYG000017903_44/MGYG000017903_45	19391	14861																				MGYG000033389	0
																	MGYG000033397	1		MGYG000017917	MGYG000017917_3	254803	285193																				MGYG000033397	0
																	MGYG000033412	2		MGYG000018050	MGYG000018050_1	78556	108039																				MGYG000033412	0
																	MGYG000033414	7		MGYG000018050	MGYG000018050_9	38922	65251																				MGYG000033414	0
																	MGYG000033451	0		MGYG000018057	MGYG000018057_24	323731	342601																				MGYG000033451	0
																	MGYG000033473	1		MGYG000018057	MGYG000018057_3/MGYG000018057_4	88168	4863																				MGYG000033473	0
																	MGYG000033556	2		MGYG000018057	MGYG000018057_9/MGYG000018057_10	143222	10958																				MGYG000033556	0
																	MGYG000033565	0		MGYG000018109	MGYG000018109_15	41521	52073																				MGYG000033565	0
																	MGYG000033589	0		MGYG000018109	MGYG000018109_2	692	8226																				MGYG000033589	0
																	MGYG000033628	2		MGYG000018109	MGYG000018109_5	36356	51217																				MGYG000033628	0
																	MGYG000033665	1		MGYG000018168	MGYG000018168_27/MGYG000018168_28	8667	7000																				MGYG000033665	0
																	MGYG000033676	0		MGYG000018173	MGYG000018173_20	876	10084																				MGYG000033676	0
																	MGYG000033752	1		MGYG000018236	MGYG000018236_52/MGYG000018236_59	56415	9749																				MGYG000033752	1
																	MGYG000033812	0		MGYG000018236	MGYG000018236_62	2976	43861																				MGYG000033812	0
																	MGYG000033898	1		MGYG000018253	MGYG000018253_12	2701	10257																				MGYG000033898	0
																	MGYG000033930	1		MGYG000018327	MGYG000018327_2	233855	239250																				MGYG000033930	0
																	MGYG000034125	2		MGYG000018327	MGYG000018327_5	62714	84515																				MGYG000034125	0
																	MGYG000034157	5		MGYG000018354	MGYG000018354_1	465632	488262																				MGYG000034157	0
																	MGYG000034241	2		MGYG000018354	MGYG000018354_2	166809	188594																				MGYG000034241	0
																	MGYG000034284	3		MGYG000018369	MGYG000018369_23	6148	37567																				MGYG000034284	0
																	MGYG000034296	1		MGYG000018369	MGYG000018369_8	61481	94957																				MGYG000034296	0
																	MGYG000034297	2		MGYG000018371	MGYG000018371_5/MGYG000018371_6	158799	9235																				MGYG000034297	0
																	MGYG000034330	1		MGYG000018408	MGYG000018408_1	152553	163176																				MGYG000034330	0
																	MGYG000034354	0		MGYG000018408	MGYG000018408_15	26074	39498																				MGYG000034354	0
																	MGYG000034387	4		MGYG000018408	MGYG000018408_17/MGYG000018408_18	19598	3880																				MGYG000034387	0
																	MGYG000034388	1		MGYG000018408	MGYG000018408_8	68173	102875																				MGYG000034388	0
																	MGYG000034411	2		MGYG000018449	MGYG000018449_14/MGYG000018449_15	126228	14301																				MGYG000034411	0
																	MGYG000034458	1		MGYG000018449	MGYG000018449_2	4271	21487																				MGYG000034458	0
																	MGYG000034466	3		MGYG000018483	MGYG000018483_1	25860	53900																				MGYG000034466	1
																	MGYG000034656	2		MGYG000018495	MGYG000018495_22	32044	49260																				MGYG000034656	0
																	MGYG000034662	1		MGYG000018587	MGYG000018587_3	194857	216856																				MGYG000034662	0
																	MGYG000034765	0		MGYG000018587	MGYG000018587_5	24909	39852																				MGYG000034765	0
																	MGYG000034797	0		MGYG000018587	MGYG000018587_5/MGYG000018587_6	162220	11461																				MGYG000034797	0
																	MGYG000034814	0		MGYG000018587	MGYG000018587_6/MGYG000018587_7	156878	24638																				MGYG000034814	0
																	MGYG000034863	1		MGYG000018672	MGYG000018672_1	16015	29372																				MGYG000034863	0
																	MGYG000034899	0		MGYG000018672	MGYG000018672_3/MGYG000018672_4	128679	19366																				MGYG000034899	0
																	MGYG000035034	3		MGYG000018672	MGYG000018672_4	97534	111056																				MGYG000035034	0
																	MGYG000035046	0		MGYG000018672	MGYG000018672_5	67691	76903																				MGYG000035046	0
																	MGYG000035051	1		MGYG000018672	MGYG000018672_9/MGYG000018672_10	94166	17527																				MGYG000035051	0
																	MGYG000035237	4		MGYG000018675	MGYG000018675_15	21946	32555																				MGYG000035237	0
																	MGYG000035243	2		MGYG000018724	MGYG000018724_2	38177	63271																				MGYG000035243	0
																	MGYG000035373	3		MGYG000018748	MGYG000018748_19	142415	160274																				MGYG000035373	0
																	MGYG000035405	2		MGYG000018768	MGYG000018768_14	114026	126634																				MGYG000035405	0
																	MGYG000035465	3		MGYG000018768	MGYG000018768_21	56882	82548																				MGYG000035465	0
																	MGYG000035469	4		MGYG000018768	MGYG000018768_4	116708	131493																				MGYG000035469	0
																	MGYG000035496	0		MGYG000018768	MGYG000018768_8	28309	70159																				MGYG000035496	0
																	MGYG000035599	1		MGYG000018793	MGYG000018793_11	89070	98168																				MGYG000035599	0
																	MGYG000035645	1		MGYG000018943	MGYG000018943_3	238498	258072																				MGYG000035645	0
																	MGYG000035655	2		MGYG000018977	MGYG000018977_18	78699	99421																				MGYG000035655	0
																	MGYG000035677	3		MGYG000018977	MGYG000018977_38/MGYG000018977_39	17816	2707																				MGYG000035677	0
																	MGYG000035736	2		MGYG000018977	MGYG000018977_39/MGYG000018977_40	35620	5915																				MGYG000035736	0
																	MGYG000035739	1		MGYG000018983	MGYG000018983_18	14585	35380																				MGYG000035739	0
																	MGYG000035762	2		MGYG000019086	MGYG000019086_1	65659	84520																				MGYG000035762	0
																	MGYG000035793	2		MGYG000019086	MGYG000019086_16	8387	19897																				MGYG000035793	0
																	MGYG000035875	2		MGYG000019118	MGYG000019118_3	35067	61240																				MGYG000035875	0
																	MGYG000035973	0		MGYG000019118	MGYG000019118_4	163587	187196																				MGYG000035973	0
																	MGYG000035987	2		MGYG000019128	MGYG000019128_4	341321	357393																				MGYG000035987	0
																	MGYG000036027	1		MGYG000019146	MGYG000019146_29	2492	12021																				MGYG000036027	0
																	MGYG000036031	3		MGYG000019221	MGYG000019221_6	15181	31428																				MGYG000036031	0
																	MGYG000036051	2		MGYG000019288	MGYG000019288_151	67601	77489																				MGYG000036051	0
																	MGYG000036172	1		MGYG000019296	MGYG000019296_2	162926	183849																				MGYG000036172	0
																	MGYG000036327	1		MGYG000019296	MGYG000019296_4/MGYG000019296_5	159234	31595																				MGYG000036327	0
																	MGYG000036348	2		MGYG000019296	MGYG000019296_9	16628	34127																				MGYG000036348	0
																	MGYG000036354	3		MGYG000019333	MGYG000019333_108/MGYG000019333_115	2967	3995																				MGYG000036354	0
																	MGYG000036385	2		MGYG000019333	MGYG000019333_219	20632	30304																				MGYG000036385	1
																	MGYG000036447	4		MGYG000019366	MGYG000019366_15	3876	37825																				MGYG000036447	0
																	MGYG000036477	5		MGYG000019366	MGYG000019366_27	1119	16732																				MGYG000036477	0
																	MGYG000036499	3		MGYG000019366	MGYG000019366_4	32536	51648																				MGYG000036499	0
																	MGYG000036569	1		MGYG000019421	MGYG000019421_3	2	16323																				MGYG000036569	0
																	MGYG000036714	0		MGYG000019421	MGYG000019421_3	295166	307297																				MGYG000036714	0
																	MGYG000036744	1		MGYG000019421	MGYG000019421_4	19864	41986																				MGYG000036744	0
																	MGYG000036749	2		MGYG000019421	MGYG000019421_9	16381	40193																				MGYG000036749	0
																	MGYG000036800	3		MGYG000019426	MGYG000019426_16	4112	22981																				MGYG000036800	0
																	MGYG000036828	1		MGYG000019426	MGYG000019426_3	250	35000																				MGYG000036828	0
																	MGYG000036878	1		MGYG000019461	MGYG000019461_1	304950	335373																				MGYG000036878	0
																	MGYG000036938	0		MGYG000019461	MGYG000019461_1	351950	368545																				MGYG000036938	0
																	MGYG000036984	1		MGYG000019469	MGYG000019469_2	2891	25811																				MGYG000036984	0
																	MGYG000037127	0		MGYG000019469	MGYG000019469_4	747	12194																				MGYG000037127	0
																	MGYG000037170	1		MGYG000019540	MGYG000019540_43	1584	23700																				MGYG000037170	0
																	MGYG000037191	3		MGYG000019546	MGYG000019546_2	4203	36354																				MGYG000037191	0
																	MGYG000037196	5		MGYG000019546	MGYG000019546_5	51528	87081																				MGYG000037196	0
																	MGYG000037218	5		MGYG000019546	MGYG000019546_5/MGYG000019546_6	98540	9536																				MGYG000037218	0
																	MGYG000037246	1		MGYG000019546	MGYG000019546_6/MGYG000019546_7	89470	5066																				MGYG000037246	0
																	MGYG000037275	2		MGYG000019546	MGYG000019546_8	36288	47707																				MGYG000037275	0
																	MGYG000037289	1		MGYG000019546	MGYG000019546_9	9052	33169																				MGYG000037289	0
																	MGYG000037322	1		MGYG000019561	MGYG000019561_7	62317	75591																				MGYG000037322	0
																	MGYG000037323	1		MGYG000019563	MGYG000019563_20	28379	74760																				MGYG000037323	0
																	MGYG000037412	2		MGYG000019563	MGYG000019563_26	80426	90822																				MGYG000037412	0
																	MGYG000037479	1		MGYG000019563	MGYG000019563_29	2219	13883																				MGYG000037479	0
																	MGYG000037559	2		MGYG000019563	MGYG000019563_43	1966	22884																				MGYG000037559	0
																	MGYG000037562	3		MGYG000019600	MGYG000019600_1	86301	104309																				MGYG000037562	0
																	MGYG000037569	2		MGYG000019648	MGYG000019648_17	65788	81499																				MGYG000037569	0
																	MGYG000037641	1		MGYG000019648	MGYG000019648_57	32730	42469																				MGYG000037641	0
																	MGYG000037652	3		MGYG000019668	MGYG000019668_26	112795	149556																				MGYG000037652	0
																	MGYG000037756	4		MGYG000019668	MGYG000019668_26	5982	18479																				MGYG000037756	0
																	MGYG000037835	2		MGYG000019668	MGYG000019668_28	77025	98326																				MGYG000037835	0
																	MGYG000037846	3		MGYG000019669	MGYG000019669_2	323635	340851																				MGYG000037846	0
																	MGYG000037849	2		MGYG000019833	MGYG000019833_10	133882	164662																				MGYG000037849	0
																	MGYG000037863	6		MGYG000019833	MGYG000019833_10	26430	54470																				MGYG000037863	0
																	MGYG000037911	2		MGYG000019884	MGYG000019884_116/MGYG000019884_121	1383	3306																				MGYG000037911	0
																	MGYG000037914	2		MGYG000019884	MGYG000019884_4	142772	162425																				MGYG000037914	0
																	MGYG000037917	2		MGYG000019884	MGYG000019884_45/MGYG000019884_46	43991	9831																				MGYG000037917	0
																	MGYG000037938	0		MGYG000019884	MGYG000019884_65	33	16263																				MGYG000037938	0
																	MGYG000037941	2		MGYG000020085	MGYG000020085_69	33468	42847																				MGYG000037941	0
																	MGYG000037982	1		MGYG000020113	MGYG000020113_4	12653	30032																				MGYG000037982	0
																	MGYG000038024	0		MGYG000020326	MGYG000020326_5	6975	34286																				MGYG000038024	0
																	MGYG000038108	4		MGYG000020326	MGYG000020326_5	80301	120644																				MGYG000038108	0
																	MGYG000038136	1		MGYG000020326	MGYG000020326_7	6596	28935																				MGYG000038136	0
																	MGYG000038236	1		MGYG000020356	MGYG000020356_12/MGYG000020356_13	50977	29989																				MGYG000038236	0
																	MGYG000038268	0		MGYG000020356	MGYG000020356_1	62885	89925																				MGYG000038268	0
																	MGYG000038361	1		MGYG000020445	MGYG000020445_20/MGYG000020445_22	85965	7016																				MGYG000038361	0
																	MGYG000038364	2		MGYG000020445	MGYG000020445_25	18729	48517																				MGYG000038364	0
																	MGYG000038370	0		MGYG000020526	MGYG000020526_12	78386	106426																				MGYG000038370	0
																	MGYG000038389	1		MGYG000020526	MGYG000020526_23	1029	12014																				MGYG000038389	0
																	MGYG000038425	1		MGYG000020563	MGYG000020563_12	12758	30151																				MGYG000038425	0
																	MGYG000038435	2		MGYG000020563	MGYG000020563_5	129392	139491																				MGYG000038435	0
																	MGYG000038471	0		MGYG000020563	MGYG000020563_7	105457	121344																				MGYG000038471	0
																	MGYG000038511	3		MGYG000020616	MGYG000020616_1	280303	288694																				MGYG000038511	0
																	MGYG000038520	3		MGYG000020616	MGYG000020616_5	21766	42515																				MGYG000038520	0
																	MGYG000038586	4		MGYG000020616	MGYG000020616_9	49591	61471																				MGYG000038586	0
																	MGYG000038739	1		MGYG000020689	MGYG000020689_2	366766	391298																				MGYG000038739	0
																	MGYG000038754	2		MGYG000020689	MGYG000020689_3	33961	47191																				MGYG000038754	0
																	MGYG000038756	0		MGYG000020689	MGYG000020689_7	60923	83089																				MGYG000038756	0
																	MGYG000038768	1		MGYG000020706	MGYG000020706_3	87331	111888																				MGYG000038768	0
																	MGYG000038779	4		MGYG000020706	MGYG000020706_40	80777	107516																				MGYG000038779	0
																	MGYG000038853	2		MGYG000020706	MGYG000020706_40	8676	17666																				MGYG000038853	0
																	MGYG000038866	2		MGYG000020772	MGYG000020772_10	2739	26439																				MGYG000038866	0
																	MGYG000038905	4		MGYG000020772	MGYG000020772_1	372308	395859																				MGYG000038905	1
																	MGYG000039054	0		MGYG000020807	MGYG000020807_3	110622	123717																				MGYG000039054	0
																	MGYG000039115	2		MGYG000020841	MGYG000020841_11	46765	79763																				MGYG000039115	1
																	MGYG000039126	1		MGYG000020841	MGYG000020841_13	13461	43814																				MGYG000039126	0
																	MGYG000039141	1		MGYG000020841	MGYG000020841_1	74448	89667																				MGYG000039141	0
																	MGYG000039199	2		MGYG000020882	MGYG000020882_3	263206	274769																				MGYG000039199	1
																	MGYG000039214	1		MGYG000020892	MGYG000020892_2	47351	79856																				MGYG000039214	0
																	MGYG000039225	1		MGYG000020947	MGYG000020947_4/MGYG000020947_5	149842	7740																				MGYG000039225	0
																	MGYG000039234	1		MGYG000020948	MGYG000020948_10	18237	27036																				MGYG000039234	0
																	MGYG000039264	3		MGYG000020995	MGYG000020995_41	3862	14847																				MGYG000039264	0
																	MGYG000039265	1		MGYG000020995	MGYG000020995_6	19416	47456																				MGYG000039265	0
																	MGYG000039307	0		MGYG000021013	MGYG000021013_10	24686	29490																				MGYG000039307	0
																	MGYG000039322	2		MGYG000021013	MGYG000021013_12/MGYG000021013_13	73645	24862																				MGYG000039322	0
																	MGYG000039430	2		MGYG000021013	MGYG000021013_3	57239	72994																				MGYG000039430	0
																	MGYG000039433	2		MGYG000021070	MGYG000021070_35/MGYG000021070_36	2183	11921																				MGYG000039433	0
																	MGYG000039434	2		MGYG000021070	MGYG000021070_3	8115	31710																				MGYG000039434	0
																	MGYG000039509	1		MGYG000021120	MGYG000021120_14	81513	108925																				MGYG000039509	0
																	MGYG000039567	2		MGYG000021125	MGYG000021125_11	310892	326687																				MGYG000039567	0
																	MGYG000039568	3		MGYG000021125	MGYG000021125_11/MGYG000021125_12	335811	3279																				MGYG000039568	0
																	MGYG000039584	4		MGYG000021125	MGYG000021125_17	37481	86728																				MGYG000039584	1
																	MGYG000039615	3		MGYG000021152	MGYG000021152_13/MGYG000021152_14	89199	18750																				MGYG000039615	1
																	MGYG000039622	1		MGYG000021152	MGYG000021152_18	46280	54596																				MGYG000039622	0
																	MGYG000039623	2		MGYG000021152	MGYG000021152_31	5620	36637																				MGYG000039623	0
																	MGYG000039678	1		MGYG000021252	MGYG000021252_22	79988	89086																				MGYG000039678	0
																	MGYG000039692	5		MGYG000021252	MGYG000021252_48	7879	24283																				MGYG000039692	0
																	MGYG000039791	3		MGYG000021262	MGYG000021262_15	1792	8361																				MGYG000039791	0
																	MGYG000039815	0		MGYG000021262	MGYG000021262_15	18885	31038																				MGYG000039815	0
																	MGYG000039830	1		MGYG000021262	MGYG000021262_5	138796	152617																				MGYG000039830	0
																	MGYG000039861	0		MGYG000021280	MGYG000021280_42	52144	63969																				MGYG000039861	0
																	MGYG000039889	1		MGYG000021280	MGYG000021280_43	8319	48338																				MGYG000039889	0
																	MGYG000039936	4		MGYG000021280	MGYG000021280_71	634	16839																				MGYG000039936	0
																	MGYG000040056	0		MGYG000021293	MGYG000021293_13/MGYG000021293_14	16400	11749																				MGYG000040056	0
																	MGYG000040060	1		MGYG000021293	MGYG000021293_7	73509	90036																				MGYG000040060	0
																	MGYG000040098	1		MGYG000021300	MGYG000021300_1	181581	198568																				MGYG000040098	0
																	MGYG000040125	0		MGYG000021300	MGYG000021300_1	48084	100991																				MGYG000040125	0
																	MGYG000040273	0		MGYG000021360	MGYG000021360_8	22939	37562																				MGYG000040273	0
																	MGYG000040291	2		MGYG000021384	MGYG000021384_1	102703	115115																				MGYG000040291	0
																	MGYG000040301	2		MGYG000021487	MGYG000021487_1	126008	140417																				MGYG000040301	0
																	MGYG000040329	2		MGYG000021487	MGYG000021487_6/MGYG000021487_7	105439	1253																				MGYG000040329	0
																	MGYG000040385	4		MGYG000021526	MGYG000021526_1	115627	161450																				MGYG000040385	0
																	MGYG000040401	3		MGYG000021526	MGYG000021526_2	152040	164984																				MGYG000040401	0
																	MGYG000040424	4		MGYG000021526	MGYG000021526_5	35990	66909																				MGYG000040424	0
																	MGYG000040440	3		MGYG000021526	MGYG000021526_5	78368	102843																				MGYG000040440	0
																	MGYG000040467	3		MGYG000021603	MGYG000021603_14/MGYG000021603_15	25110	21638																				MGYG000040467	0
																	MGYG000040474	2		MGYG000021603	MGYG000021603_2	141	15338																				MGYG000040474	0
																	MGYG000040477	1		MGYG000021603	MGYG000021603_2	150987	173549																				MGYG000040477	0
																	MGYG000040568	3		MGYG000021661	MGYG000021661_1	236911	260616																				MGYG000040568	0
																	MGYG000040661	1		MGYG000021661	MGYG000021661_1	306949	314888																				MGYG000040661	0
																	MGYG000040726	3		MGYG000021661	MGYG000021661_2	229740	246336																				MGYG000040726	0
																	MGYG000040750	2		MGYG000021661	MGYG000021661_4	11391	22856																				MGYG000040750	0
																	MGYG000040765	1		MGYG000021759	MGYG000021759_10	34221	64052																				MGYG000040765	0
																	MGYG000040774	1		MGYG000021759	MGYG000021759_11/MGYG000021759_12	29595	18497																				MGYG000040774	0
																	MGYG000040796	1		MGYG000021791	MGYG000021791_3	47692	80666																				MGYG000040796	0
																	MGYG000040801	3		MGYG000021852	MGYG000021852_2	154250	179353																				MGYG000040801	0
																	MGYG000040816	0		MGYG000021852	MGYG000021852_5	155508	166997																				MGYG000040816	0
																	MGYG000040883	1		MGYG000021872	MGYG000021872_10	52256	63531																				MGYG000040883	0
																	MGYG000040890	0		MGYG000021872	MGYG000021872_2	75957	101530																				MGYG000040890	0
																	MGYG000040904	4		MGYG000022014	MGYG000022014_11	150507	172826																				MGYG000040904	1
																	MGYG000040939	1		MGYG000022016	MGYG000022016_30	241077	269117																				MGYG000040939	0
																	MGYG000040972	0		MGYG000022162	MGYG000022162_14	20815	31167																				MGYG000040972	0
																	MGYG000041034	0		MGYG000022162	MGYG000022162_16	37918	61984																				MGYG000041034	0
																	MGYG000041062	3		MGYG000022234	MGYG000022234_26	16554	30887																				MGYG000041062	0
																	MGYG000041094	2		MGYG000022337	MGYG000022337_16	41031	51891																				MGYG000041094	0
																	MGYG000041113	1		MGYG000022337	MGYG000022337_5	42367	76970																				MGYG000041113	0
																	MGYG000041224	0		MGYG000022351	MGYG000022351_16	11008	37010																				MGYG000041224	0
																	MGYG000041246	3		MGYG000022351	MGYG000022351_2	169154	180192																				MGYG000041246	0
																	MGYG000041247	2		MGYG000022351	MGYG000022351_5	58940	95469																				MGYG000041247	0
																	MGYG000041282	7		MGYG000022351	MGYG000022351_6	88131	116438																				MGYG000041282	1
																	MGYG000041322	1		MGYG000022351	MGYG000022351_9	57448	81068																				MGYG000041322	0
																	MGYG000041325	1		MGYG000022366	MGYG000022366_21	699	18155																				MGYG000041325	0
																	MGYG000041374	4		MGYG000022403	MGYG000022403_13	15782	35319																				MGYG000041374	0
																	MGYG000041443	0		MGYG000022403	MGYG000022403_7	66176	82552																				MGYG000041443	0
																	MGYG000041459	1		MGYG000022430	MGYG000022430_19/MGYG000022430_20	48379	2367																				MGYG000041459	0
																	MGYG000041477	0		MGYG000022544	MGYG000022544_1	118067	153601																				MGYG000041477	0
																	MGYG000041488	3		MGYG000022544	MGYG000022544_12	154	12878																				MGYG000041488	0
																	MGYG000041492	1		MGYG000022544	MGYG000022544_3	98706	107896																				MGYG000041492	0
																	MGYG000041541	3		MGYG000022544	MGYG000022544_6/MGYG000022544_7	111391	9961																				MGYG000041541	0
																	MGYG000041570	2		MGYG000022544	MGYG000022544_8	7384	29673																				MGYG000041570	0
																	MGYG000041595	1		MGYG000022592	MGYG000022592_1	196445	222048																				MGYG000041595	0
																	MGYG000041610	1		MGYG000022592	MGYG000022592_12	4746	21529																				MGYG000041610	0
																	MGYG000041684	2		MGYG000022592	MGYG000022592_5	40250	44738																				MGYG000041684	0
																	MGYG000041686	2		MGYG000022630	MGYG000022630_1	574668	589045																				MGYG000041686	0
																	MGYG000041841	4		MGYG000022630	MGYG000022630_3	117874	150269																				MGYG000041841	0
																	MGYG000041946	1		MGYG000022630	MGYG000022630_5	65306	94392																				MGYG000041946	0
																	MGYG000041983	1		MGYG000022651	MGYG000022651_10	17205	30120																				MGYG000041983	0
																	MGYG000042113	5		MGYG000022651	MGYG000022651_19	47340	63005																				MGYG000042113	0
																	MGYG000042141	2		MGYG000022651	MGYG000022651_8	38946	59862																				MGYG000042141	0
																	MGYG000042172	2		MGYG000022689	MGYG000022689_10	27994	38799																				MGYG000042172	0
																	MGYG000042182	1		MGYG000022689	MGYG000022689_2	40899	52597																				MGYG000042182	0
																	MGYG000042196	2		MGYG000022737	MGYG000022737_25/MGYG000022737_26	1449	15449																				MGYG000042196	0
																	MGYG000042416	2		MGYG000022737	MGYG000022737_2/MGYG000022737_3	44043	23231																				MGYG000042416	0
																	MGYG000042422	3		MGYG000022746	MGYG000022746_1	166563	196522																				MGYG000042422	0
																	MGYG000042455	1		MGYG000022746	MGYG000022746_15	11521	31869																				MGYG000042455	0
																	MGYG000042584	1		MGYG000022746	MGYG000022746_2	161975	172745																				MGYG000042584	0
																	MGYG000042682	4		MGYG000022746	MGYG000022746_9	77216	100227																				MGYG000042682	2
																	MGYG000042752	3		MGYG000022912	MGYG000022912_5/MGYG000022912_7	10335	9795																				MGYG000042752	0
																	MGYG000042781	2		MGYG000022912	MGYG000022912_9	51870	64965																				MGYG000042781	0
																	MGYG000042829	1		MGYG000022972	MGYG000022972_13	27735	37264																				MGYG000042829	0
																	MGYG000042897	1		MGYG000022992	MGYG000022992_31	92257	106118																				MGYG000042897	0
																	MGYG000042910	4		MGYG000023025	MGYG000023025_2	3258	17892																				MGYG000042910	1
																	MGYG000042962	5		MGYG000023025	MGYG000023025_3	41223	68934																				MGYG000042962	0
																	MGYG000042964	1		MGYG000023025	MGYG000023025_5	7332	27509																				MGYG000042964	0
																	MGYG000042972	4		MGYG000023025	MGYG000023025_5/MGYG000023025_6	116333	20415																				MGYG000042972	0
																	MGYG000042977	3		MGYG000023061	MGYG000023061_19/MGYG000023061_20	30713	6453																				MGYG000042977	1
																	MGYG000043014	0		MGYG000023061	MGYG000023061_2	119379	141631																				MGYG000043014	0
																	MGYG000043031	2		MGYG000023061	MGYG000023061_2/MGYG000023061_3	165869	24979																				MGYG000043031	0
																	MGYG000043053	3		MGYG000023061	MGYG000023061_8/MGYG000023061_9	114042	26633																				MGYG000043053	0
																	MGYG000043094	1		MGYG000023104	MGYG000023104_108/MGYG000023104_110	1518	27051																				MGYG000043094	0
																	MGYG000043148	2		MGYG000023104	MGYG000023104_15/MGYG000023104_19	3045	2832																				MGYG000043148	0
																	MGYG000043166	1		MGYG000023117	MGYG000023117_19	34640	72231																				MGYG000043166	0
																	MGYG000043201	3		MGYG000023181	MGYG000023181_29	26184	54222																				MGYG000043201	0
																	MGYG000043278	3		MGYG000023181	MGYG000023181_40/MGYG000023181_41	26083	3941																				MGYG000043278	0
																	MGYG000043349	3		MGYG000023192	MGYG000023192_11	25324	40372																				MGYG000043349	0
																	MGYG000043450	0		MGYG000023192	MGYG000023192_1	14494	60542																				MGYG000043450	0
																	MGYG000043488	1		MGYG000023243	MGYG000023243_16	29066	53667																				MGYG000043488	0
																	MGYG000043521	1		MGYG000023243	MGYG000023243_41/MGYG000023243_42	79113	24649																				MGYG000043521	1
																	MGYG000043535	3		MGYG000023265	MGYG000023265_18	51138	61600																				MGYG000043535	0
																	MGYG000043666	2		MGYG000023288	MGYG000023288_1	202334	224074																				MGYG000043666	0
																	MGYG000043742	3		MGYG000023288	MGYG000023288_14/MGYG000023288_15	48874	11961																				MGYG000043742	0
																	MGYG000043758	1		MGYG000023288	MGYG000023288_3	65084	87123																				MGYG000043758	0
																	MGYG000043807	3		MGYG000023288	MGYG000023288_5	88589	111188																				MGYG000043807	0
																	MGYG000043823	1		MGYG000023319	MGYG000023319_1	143142	155294																				MGYG000043823	0
																	MGYG000043876	2		MGYG000023319	MGYG000023319_2	38189	63452																				MGYG000043876	0
																	MGYG000043915	4		MGYG000023319	MGYG000023319_2	93746	107228																				MGYG000043915	0
																	MGYG000043928	6		MGYG000023321	MGYG000023321_16/MGYG000023321_17	120388	8190																				MGYG000043928	1
																	MGYG000044058	0		MGYG000023384	MGYG000023384_42	248740	255429																				MGYG000044058	0
																	MGYG000044083	2		MGYG000023384	MGYG000023384_45	50877	56427																				MGYG000044083	0
																	MGYG000044105	2		MGYG000023384	MGYG000023384_57	24837	32975																				MGYG000044105	0
																	MGYG000044107	3		MGYG000023384	MGYG000023384_9	147025	171277																				MGYG000044107	0
																	MGYG000044153	0		MGYG000023424	MGYG000023424_82	140310	184891																				MGYG000044153	0
																	MGYG000044159	0		MGYG000023480	MGYG000023480_24/MGYG000023480_25	21563	18031																				MGYG000044159	0
																	MGYG000044303	1		MGYG000023480	MGYG000023480_3	104427	123951																				MGYG000044303	0
																	MGYG000044322	1		MGYG000023526	MGYG000023526_3/MGYG000023526_4	168169	13020																				MGYG000044322	0
																	MGYG000044335	4		MGYG000023526	MGYG000023526_5	32878	43622																				MGYG000044335	1
																	MGYG000044379	2		MGYG000023562	MGYG000023562_11	29212	48966																				MGYG000044379	0
																	MGYG000044429	2		MGYG000023562	MGYG000023562_14	1089	20285																				MGYG000044429	0
																	MGYG000044610	0		MGYG000023562	MGYG000023562_18	14838	28281																				MGYG000044610	0
																	MGYG000044692	2		MGYG000023625	MGYG000023625_2	151130	166607																				MGYG000044692	0
																	MGYG000044721	4		MGYG000023625	MGYG000023625_44/MGYG000023625_45	9	4425																				MGYG000044721	0
																	MGYG000044725	1		MGYG000023625	MGYG000023625_8	79205	108416																				MGYG000044725	0
																	MGYG000044765	2		MGYG000023690	MGYG000023690_13	8597	37170																				MGYG000044765	0
																	MGYG000044812	0		MGYG000023726	MGYG000023726_14/MGYG000023726_15	126228	14301																				MGYG000044812	0
																	MGYG000044854	1		MGYG000023726	MGYG000023726_2	4271	21487																				MGYG000044854	0
																	MGYG000044855	0		MGYG000023739	MGYG000023739_10/MGYG000023739_11	64729	430																				MGYG000044855	0
																	MGYG000044894	4		MGYG000023739	MGYG000023739_1	139707	157916																				MGYG000044894	0
																	MGYG000045061	1		MGYG000023739	MGYG000023739_12	33245	55858																				MGYG000045061	0
																	MGYG000045125	0		MGYG000023881	MGYG000023881_10	43736	57250																				MGYG000045125	0
																	MGYG000045160	4		MGYG000023881	MGYG000023881_5	25504	38027																				MGYG000045160	0
																	MGYG000045161	1		MGYG000023923	MGYG000023923_6	141346	159413																				MGYG000045161	0
																	MGYG000045188	2		MGYG000023928	MGYG000023928_24/MGYG000023928_25	108387	9969																				MGYG000045188	0
																	MGYG000045210	1		MGYG000023976	MGYG000023976_15	58749	69667																				MGYG000045210	0
																	MGYG000045244	0		MGYG000024045	MGYG000024045_16	10791	24654																				MGYG000045244	0
																	MGYG000045261	3		MGYG000024107	MGYG000024107_13	108391	122985																				MGYG000045261	0
																	MGYG000045271	2		MGYG000024107	MGYG000024107_14/MGYG000024107_15	223506	4537																				MGYG000045271	0
																	MGYG000045312	4		MGYG000024107	MGYG000024107_17/MGYG000024107_18	182511	6643																				MGYG000045312	0
																	MGYG000045330	3		MGYG000024107	MGYG000024107_4	53060	65870																				MGYG000045330	0
																	MGYG000045367	2		MGYG000024212	MGYG000024212_2	4271	21487																				MGYG000045367	0
																	MGYG000045388	1		MGYG000024236	MGYG000024236_12/MGYG000024236_13	11511	13936																				MGYG000045388	0
																	MGYG000045416	0		MGYG000024236	MGYG000024236_1	60880	95494																				MGYG000045416	0
																	MGYG000045454	4		MGYG000024236	MGYG000024236_5	16163	29270																				MGYG000045454	0
																	MGYG000045463	0		MGYG000024239	MGYG000024239_15/MGYG000024239_17	6089	1666																				MGYG000045463	0
																	MGYG000045467	2		MGYG000024239	MGYG000024239_3	43810	62022																				MGYG000045467	0
																	MGYG000045493	0		MGYG000024239	MGYG000024239_5	27199	43736																				MGYG000045493	0
																	MGYG000045590	4		MGYG000024256	MGYG000024256_1	55028	92460																				MGYG000045590	0
																	MGYG000045690	7		MGYG000024256	MGYG000024256_2	226404	246447																				MGYG000045690	0
																	MGYG000045710	0		MGYG000024256	MGYG000024256_2	95648	120145																				MGYG000045710	0
																	MGYG000045888	1		MGYG000024256	MGYG000024256_5	91347	114868																				MGYG000045888	0
																	MGYG000045924	3		MGYG000024411	MGYG000024411_14	233588	253709																				MGYG000045924	0
																	MGYG000045997	1		MGYG000024462	MGYG000024462_25	30817	58272																				MGYG000045997	0
																	MGYG000046003	2		MGYG000024462	MGYG000024462_3	181661	200967																				MGYG000046003	0
																	MGYG000046034	3		MGYG000024462	MGYG000024462_34	1452	21809																				MGYG000046034	1
																	MGYG000046037	0		MGYG000024463	MGYG000024463_82	198461	207729																				MGYG000046037	0
																	MGYG000046052	2		MGYG000024493	MGYG000024493_1	82311	116250																				MGYG000046052	0
																	MGYG000046071	1		MGYG000024493	MGYG000024493_4	8578	27678																				MGYG000046071	0
																	MGYG000046102	2		MGYG000024493	MGYG000024493_5	7113	29405																				MGYG000046102	0
																	MGYG000046105	0		MGYG000024495	MGYG000024495_2	26643	59086																				MGYG000046105	0
																	MGYG000046121	3		MGYG000024495	MGYG000024495_28	33882	58467																				MGYG000046121	0
																	MGYG000046149	3		MGYG000024495	MGYG000024495_36	90658	117947																				MGYG000046149	0
																	MGYG000046190	0		MGYG000024638	MGYG000024638_10/MGYG000024638_11	2881	3117																				MGYG000046190	0
																	MGYG000046237	1		MGYG000024638	MGYG000024638_15	110600	124968																				MGYG000046237	0
																	MGYG000046334	3		MGYG000024638	MGYG000024638_18	496997	516276																				MGYG000046334	0
																	MGYG000046370	1		MGYG000024652	MGYG000024652_1	363024	389624																				MGYG000046370	0
																	MGYG000046378	0		MGYG000024701	MGYG000024701_18	15606	25494																				MGYG000046378	0
																	MGYG000046421	1		MGYG000024762	MGYG000024762_20/MGYG000024762_21	52901	6544																				MGYG000046421	0
																	MGYG000046524	2		MGYG000024766	MGYG000024766_2	7778	22513																				MGYG000046524	0
																	MGYG000046529	1		MGYG000024766	MGYG000024766_8	19358	32440																				MGYG000046529	0
																	MGYG000046541	0		MGYG000024787	MGYG000024787_17	20031	46179																				MGYG000046541	0
																	MGYG000046672	1		MGYG000024787	MGYG000024787_21	172566	182323																				MGYG000046672	0
																	MGYG000046818	3		MGYG000024859	MGYG000024859_1	563104	585289																				MGYG000046818	0
																	MGYG000046903	4		MGYG000024886	MGYG000024886_4	133193	157463																				MGYG000046903	1
																	MGYG000046916	0		MGYG000024918	MGYG000024918_10	46921	71606																				MGYG000046916	0
																	MGYG000046929	1		MGYG000024918	MGYG000024918_2	30317	41840																				MGYG000046929	0
																	MGYG000047005	0		MGYG000024918	MGYG000024918_28/MGYG000024918_30	13170	11888																				MGYG000047005	0
																	MGYG000047007	0		MGYG000024918	MGYG000024918_5	114407	134404																				MGYG000047007	0
																	MGYG000047035	1		MGYG000024918	MGYG000024918_6	29433	38242																				MGYG000047035	0
																	MGYG000047085	1		MGYG000024960	MGYG000024960_27	763	28169																				MGYG000047085	0
																	MGYG000047089	2		MGYG000024960	MGYG000024960_2	8472	20625																				MGYG000047089	0
																	MGYG000047136	2		MGYG000025013	MGYG000025013_4	175534	226000																				MGYG000047136	0
																	MGYG000047142	1		MGYG000025013	MGYG000025013_9	47880	72471																				MGYG000047142	0
																	MGYG000047289	3		MGYG000025038	MGYG000025038_4	137132	155606																				MGYG000047289	0
																	MGYG000047318	2		MGYG000025081	MGYG000025081_5	23047	27574																				MGYG000047318	0
																	MGYG000047324	2		MGYG000025096	MGYG000025096_1	388190	412125																				MGYG000047324	1
																	MGYG000047387	1		MGYG000025096	MGYG000025096_8	190	10015																				MGYG000047387	0
																	MGYG000047392	1		MGYG000025107	MGYG000025107_3	15500	31367																				MGYG000047392	0
																	MGYG000047395	1		MGYG000025107	MGYG000025107_4	68898	121949																				MGYG000047395	0
																	MGYG000047443	3		MGYG000025112	MGYG000025112_16/MGYG000025112_17	89247	33876																				MGYG000047443	0
																	MGYG000047467	2		MGYG000025112	MGYG000025112_19	3693	13222																				MGYG000047467	0
																	MGYG000047501	4		MGYG000025112	MGYG000025112_4	179332	188374																				MGYG000047501	0
																	MGYG000047517	0		MGYG000025137	MGYG000025137_13/MGYG000025137_14	57329	6065																				MGYG000047517	0
																	MGYG000047537	3		MGYG000025137	MGYG000025137_26	10695	27848																				MGYG000047537	0
																	MGYG000047582	0		MGYG000025137	MGYG000025137_29/MGYG000025137_30	20726	16274																				MGYG000047582	0
																	MGYG000047596	0		MGYG000025173	MGYG000025173_1	210955	225733																				MGYG000047596	0
																	MGYG000047616	1		MGYG000025173	MGYG000025173_4	27475	37822																				MGYG000047616	0
																	MGYG000047689	2		MGYG000025192	MGYG000025192_20	36341	55657																				MGYG000047689	0
																	MGYG000047760	6		MGYG000025192	MGYG000025192_26	29881	35569																				MGYG000047760	1
																	MGYG000047778	2		MGYG000025192	MGYG000025192_62	84755	117512																				MGYG000047778	0
																	MGYG000047783	2		MGYG000025192	MGYG000025192_73/MGYG000025192_74	33693	6395																				MGYG000047783	0
																	MGYG000047837	1		MGYG000025220	MGYG000025220_3	2830	24539																				MGYG000047837	0
																	MGYG000047872	0		MGYG000025220	MGYG000025220_6/MGYG000025220_7	553257	18692																				MGYG000047872	0
																	MGYG000047889	3		MGYG000025253	MGYG000025253_21	1442	16379																				MGYG000047889	0
																	MGYG000047910	3		MGYG000025253	MGYG000025253_2	146200	157204																				MGYG000047910	0
																	MGYG000047991	0		MGYG000025253	MGYG000025253_8	75392	113105																				MGYG000047991	0
																	MGYG000048013	1		MGYG000025262	MGYG000025262_1	103694	117348																				MGYG000048013	0
																	MGYG000048174	1		MGYG000025262	MGYG000025262_12/MGYG000025262_17	47743	2542																				MGYG000048174	0
																	MGYG000048212	1		MGYG000025301	MGYG000025301_10	67809	96575																				MGYG000048212	0
																	MGYG000048241	2		MGYG000025301	MGYG000025301_11	61110	100346																				MGYG000048241	0
																	MGYG000048268	1		MGYG000025301	MGYG000025301_17/MGYG000025301_18	68111	6529																				MGYG000048268	0
																	MGYG000048413	1		MGYG000025301	MGYG000025301_7	122711	131006																				MGYG000048413	0
																	MGYG000048470	3		MGYG000025320	MGYG000025320_11/MGYG000025320_13	24348	3545																				MGYG000048470	0
																	MGYG000048520	2		MGYG000025369	MGYG000025369_15/MGYG000025369_16	120388	8190																				MGYG000048520	0
																	MGYG000048577	1		MGYG000025447	MGYG000025447_18/MGYG000025447_19	102860	6833																				MGYG000048577	0
																	MGYG000048618	1		MGYG000025447	MGYG000025447_28	53197	73540																				MGYG000048618	0
																	MGYG000048642	0		MGYG000025490	MGYG000025490_13	30817	58272																				MGYG000048642	0
																	MGYG000048694	2		MGYG000025490	MGYG000025490_21/MGYG000025490_22	42111	4188																				MGYG000048694	0
																	MGYG000048710	1		MGYG000025490	MGYG000025490_5	203633	223990																				MGYG000048710	0
																	MGYG000048730	1		MGYG000025566	MGYG000025566_1	163778	184562																				MGYG000048730	0
																	MGYG000048755	2		MGYG000025566	MGYG000025566_2	125198	140673																				MGYG000048755	0
																	MGYG000048870	3		MGYG000025566	MGYG000025566_2	69800	103704																				MGYG000048870	0
																	MGYG000048911	3		MGYG000025566	MGYG000025566_9/MGYG000025566_10	97396	16203																				MGYG000048911	0
																	MGYG000048943	6		MGYG000025620	MGYG000025620_37	120027	148067																				MGYG000048943	0
																	MGYG000049015	1		MGYG000025620	MGYG000025620_38	102414	124841																				MGYG000049015	0
																	MGYG000049027	0		MGYG000025630	MGYG000025630_5	110840	120882																				MGYG000049027	0
																	MGYG000049050	3		MGYG000025630	MGYG000025630_7/MGYG000025630_8	78306	6353																				MGYG000049050	0
																	MGYG000049058	2		MGYG000025630	MGYG000025630_9	621	12471																				MGYG000049058	0
																	MGYG000049060	1		MGYG000025641	MGYG000025641_1	255938	284672																				MGYG000049060	0
																	MGYG000049095	1		MGYG000025641	MGYG000025641_3/MGYG000025641_4	219886	13523																				MGYG000049095	0
																	MGYG000049098	0		MGYG000025641	MGYG000025641_4	73152	88852																				MGYG000049098	0
																	MGYG000049197	2		MGYG000025759	MGYG000025759_1	2047	18138																				MGYG000049197	0
																	MGYG000049200	3		MGYG000025759	MGYG000025759_38	12325	43548																				MGYG000049200	0
																	MGYG000049233	2		MGYG000025759	MGYG000025759_55	134791	146077																				MGYG000049233	0
																	MGYG000049244	1		MGYG000025840	MGYG000025840_14	211	13752																				MGYG000049244	0
																	MGYG000049281	1		MGYG000025840	MGYG000025840_1	61453	88668																				MGYG000049281	0
																	MGYG000049349	0		MGYG000025840	MGYG000025840_23	5744	15501																				MGYG000049349	0
																	MGYG000049373	2		MGYG000025840	MGYG000025840_3	80210	101422																				MGYG000049373	0
																	MGYG000049398	3		MGYG000025949	MGYG000025949_19/MGYG000025949_22	2202	30601																				MGYG000049398	1
																	MGYG000049460	1		MGYG000025949	MGYG000025949_1/MGYG000025949_3	2355	16446																				MGYG000049460	0
																	MGYG000049472	2		MGYG000025949	MGYG000025949_22	126981	157329																				MGYG000049472	0
																	MGYG000049528	2		MGYG000025949	MGYG000025949_38	156245	174966																				MGYG000049528	0
																	MGYG000049560	2		MGYG000025949	MGYG000025949_7	167950	184411																				MGYG000049560	0
																	MGYG000049607	3		MGYG000026009	MGYG000026009_1	240846	267978																				MGYG000049607	0
																	MGYG000049672	0		MGYG000026028	MGYG000026028_10	18120	41717																				MGYG000049672	0
																	MGYG000049769	1		MGYG000026028	MGYG000026028_13	24254	48098																				MGYG000049769	0
																	MGYG000049787	1		MGYG000026044	MGYG000026044_7	81573	98971																				MGYG000049787	0
																	MGYG000049823	0		MGYG000026100	MGYG000026100_18	24932	38014																				MGYG000049823	0
																	MGYG000049974	1		MGYG000026104	MGYG000026104_17	278169	326967																				MGYG000049974	0
																	MGYG000049996	1		MGYG000026104	MGYG000026104_7/MGYG000026104_8	152046	13582																				MGYG000049996	0
																	MGYG000050020	1		MGYG000026112	MGYG000026112_1	184079	197174																				MGYG000050020	0
																	MGYG000050051	0		MGYG000026176	MGYG000026176_12	125743	132482																				MGYG000050051	0
																	MGYG000050063	2		MGYG000026176	MGYG000026176_60	20771	32698																				MGYG000050063	0
																	MGYG000050093	0		MGYG000026314	MGYG000026314_115/MGYG000026314_121	1383	3306																				MGYG000050093	0
																	MGYG000050124	1		MGYG000026314	MGYG000026314_4	142772	162425																				MGYG000050124	0
																	MGYG000050134	1		MGYG000026314	MGYG000026314_44/MGYG000026314_45	43991	9831																				MGYG000050134	0
																	MGYG000050138	2		MGYG000026314	MGYG000026314_65	33	16263																				MGYG000050138	0
																	MGYG000050171	1		MGYG000026356	MGYG000026356_22	69847	83430																				MGYG000050171	0
																	MGYG000050189	0		MGYG000026356	MGYG000026356_28	96	11081																				MGYG000050189	0
																	MGYG000050342	0		MGYG000026356	MGYG000026356_37	351040	379080																				MGYG000050342	0
																	MGYG000050356	4		MGYG000026382	MGYG000026382_132/MGYG000026382_133	120454	2951																				MGYG000050356	0
																	MGYG000050439	0		MGYG000026382	MGYG000026382_14/MGYG000026382_15	12554	2099																				MGYG000050439	0
																	MGYG000050543	1		MGYG000026382	MGYG000026382_34	43672	60888																				MGYG000050543	0
																	MGYG000050546	1		MGYG000026437	MGYG000026437_1	15288	34342																				MGYG000050546	0
																	MGYG000050760	1		MGYG000026437	MGYG000026437_19	118415	129274																				MGYG000050760	0
																	MGYG000050788	4		MGYG000026500	MGYG000026500_24	32044	49260																				MGYG000050788	0
																	MGYG000050914	5		MGYG000026549	MGYG000026549_52	56377	68473																				MGYG000050914	0
																	MGYG000051088	0		MGYG000026557	MGYG000026557_54/MGYG000026557_55	17452	21289																				MGYG000051088	0
																	MGYG000051123	1		MGYG000026557	MGYG000026557_7	88402	129826																				MGYG000051123	0
																	MGYG000051138	1		MGYG000026582	MGYG000026582_17/MGYG000026582_18	37987	5413																				MGYG000051138	0
																	MGYG000051241	0		MGYG000026582	MGYG000026582_2	133945	155254																				MGYG000051241	0
																	MGYG000051384	0		MGYG000026582	MGYG000026582_9	10106	30222																				MGYG000051384	0
																	MGYG000051415	1		MGYG000026584	MGYG000026584_15	244	21233																				MGYG000051415	0
																	MGYG000051422	1		MGYG000026584	MGYG000026584_3	113739	147257																				MGYG000051422	0
																	MGYG000051452	1		MGYG000026584	MGYG000026584_6	94270	114410																				MGYG000051452	0
																	MGYG000051498	0		MGYG000026584	MGYG000026584_9	31179	68124																				MGYG000051498	0
																	MGYG000051514	2		MGYG000026600	MGYG000026600_3	49713	101098																				MGYG000051514	0
																	MGYG000051534	1		MGYG000026601	MGYG000026601_1	394840	409025																				MGYG000051534	0
																	MGYG000051598	3		MGYG000026601	MGYG000026601_8/MGYG000026601_9	149450	30818																				MGYG000051598	0
																	MGYG000051621	0		MGYG000026625	MGYG000026625_1	4011	15898																				MGYG000051621	0
																	MGYG000051660	2		MGYG000026625	MGYG000026625_1	45093	74799																				MGYG000051660	0
																	MGYG000051741	0		MGYG000026625	MGYG000026625_31/MGYG000026625_33	10527	6334																				MGYG000051741	0
																	MGYG000051868	3		MGYG000026627	MGYG000026627_4	18682	31419																				MGYG000051868	0
																	MGYG000051885	1		MGYG000026726	MGYG000026726_4	205243	217668																				MGYG000051885	0
																	MGYG000051934	4		MGYG000026738	MGYG000026738_1	441865	477100																				MGYG000051934	0
																	MGYG000052032	3		MGYG000026738	MGYG000026738_7	2913	30091																				MGYG000052032	0
																	MGYG000052046	1		MGYG000026738	MGYG000026738_9	26962	68550																				MGYG000052046	0
																	MGYG000052109	1		MGYG000026755	MGYG000026755_23	101749	141137																				MGYG000052109	0
																	MGYG000052243	1		MGYG000026755	MGYG000026755_57/MGYG000026755_58	45634	32212																				MGYG000052243	0
																	MGYG000052285	0		MGYG000026860	MGYG000026860_13	34971	65673																				MGYG000052285	0
																	MGYG000052289	2		MGYG000026860	MGYG000026860_26/MGYG000026860_27	12585	13230																				MGYG000052289	1
																	MGYG000052295	3		MGYG000026873	MGYG000026873_1	20081	56267																				MGYG000052295	0
																	MGYG000052318	6		MGYG000026873	MGYG000026873_28/MGYG000026873_29	25567	17516																				MGYG000052318	0
																	MGYG000052362	1		MGYG000026873	MGYG000026873_3	115202	133009																				MGYG000052362	0
																	MGYG000052368	2		MGYG000026873	MGYG000026873_4	101375	111411																				MGYG000052368	0
																	MGYG000052401	1		MGYG000026873	MGYG000026873_7	6087	42791																				MGYG000052401	0
																	MGYG000052501	4		MGYG000026982	MGYG000026982_5/MGYG000026982_6	92562	9287																				MGYG000052501	0
																	MGYG000052532	0		MGYG000027019	MGYG000027019_23/MGYG000027019_24	22277	20291																				MGYG000052532	0
																	MGYG000052573	0		MGYG000027019	MGYG000027019_6	129839	145142																				MGYG000052573	0
																	MGYG000052617	5		MGYG000027019	MGYG000027019_7	12151	26770																				MGYG000052617	0
																	MGYG000052783	1		MGYG000027172	MGYG000027172_11	8673	25534																				MGYG000052783	0
																	MGYG000052864	3		MGYG000027172	MGYG000027172_19/MGYG000027172_20	29934	2686																				MGYG000052864	0
																	MGYG000053004	0		MGYG000027172	MGYG000027172_4	64868	83178																				MGYG000053004	0
																	MGYG000053006	2		MGYG000027330	MGYG000027330_37	27167	53319																				MGYG000053006	0
																	MGYG000053034	2		MGYG000027330	MGYG000027330_49	6624	38636																				MGYG000053034	0
																	MGYG000053050	2		MGYG000027341	MGYG000027341_18	4087	15234																				MGYG000053050	0
																	MGYG000053061	2		MGYG000027449	MGYG000027449_6	81764	108317																				MGYG000053061	0
																	MGYG000053110	4		MGYG000027532	MGYG000027532_10	12661	63341																				MGYG000053110	0
																	MGYG000053156	1		MGYG000027532	MGYG000027532_16/MGYG000027532_17	34036	11400																				MGYG000053156	0
																	MGYG000053169	3		MGYG000027532	MGYG000027532_33/MGYG000027532_34	1539	11766																				MGYG000053169	0
																	MGYG000053188	1		MGYG000027532	MGYG000027532_39/MGYG000027532_40	3460	7693																				MGYG000053188	0
																	MGYG000053207	1		MGYG000027532	MGYG000027532_50/MGYG000027532_56	69	2150																				MGYG000053207	0
																	MGYG000053234	1		MGYG000027631	MGYG000027631_3	63585	81568																				MGYG000053234	0
																	MGYG000053292	1		MGYG000027666	MGYG000027666_1	57170	72556																				MGYG000053292	0
																	MGYG000053332	1		MGYG000027666	MGYG000027666_5/MGYG000027666_6	95047	55290																				MGYG000053332	0
																	MGYG000053335	1		MGYG000027767	MGYG000027767_1	1325	21088																				MGYG000053335	0
																	MGYG000053336	0		MGYG000027767	MGYG000027767_15	15455	27092																				MGYG000053336	0
																	MGYG000053387	3		MGYG000027767	MGYG000027767_21/MGYG000027767_22	46014	11633																				MGYG000053387	0
																	MGYG000053447	2		MGYG000027767	MGYG000027767_24/MGYG000027767_25	28951	4380																				MGYG000053447	0
																	MGYG000053468	3		MGYG000027771	MGYG000027771_4	10960	22938																				MGYG000053468	0
																	MGYG000053528	2		MGYG000027857	MGYG000027857_12	53979	78424																				MGYG000053528	0
																	MGYG000053702	1		MGYG000027870	MGYG000027870_1	633752	655664																				MGYG000053702	0
																	MGYG000053725	5		MGYG000027887	MGYG000027887_31/MGYG000027887_32	29768	6668																				MGYG000053725	0
																	MGYG000053729	2		MGYG000027887	MGYG000027887_32/MGYG000027887_33	42132	3121																				MGYG000053729	0
																	MGYG000053742	3		MGYG000027887	MGYG000027887_3	43329	52597																				MGYG000053742	0
																	MGYG000053767	1		MGYG000028007	MGYG000028007_2	38430	66111																				MGYG000053767	0
																	MGYG000053783	1		MGYG000028007	MGYG000028007_5	132337	154090																				MGYG000053783	0
																	MGYG000053787	0		MGYG000028060	MGYG000028060_22	8151	19237																				MGYG000053787	0
																	MGYG000053808	1		MGYG000028094	MGYG000028094_40/MGYG000028094_42	305370	8188																				MGYG000053808	0
																	MGYG000053891	1		MGYG000028094	MGYG000028094_47/MGYG000028094_49	2088	11246																				MGYG000053891	0
																	MGYG000053893	3		MGYG000028094	MGYG000028094_71	64894	72825																				MGYG000053893	0
																	MGYG000053915	2		MGYG000028094	MGYG000028094_87	38171	59855																				MGYG000053915	0
																	MGYG000053946	1		MGYG000028094	MGYG000028094_96	26603	80959																				MGYG000053946	0
																	MGYG000054101	0		MGYG000028094	MGYG000028094_9/MGYG000028094_11	1889	10410																				MGYG000054101	0
																	MGYG000054128	1		MGYG000028158	MGYG000028158_25	895	13840																				MGYG000054128	0
																	MGYG000054194	1		MGYG000028158	MGYG000028158_29	17468	28082																				MGYG000054194	0
																	MGYG000054212	3		MGYG000028158	MGYG000028158_6	3362	16787																				MGYG000054212	0
																	MGYG000054214	0		MGYG000028339	MGYG000028339_19/MGYG000028339_20	83593	19724																				MGYG000054214	0
																	MGYG000054239	2		MGYG000028339	MGYG000028339_25	10325	38227																				MGYG000054239	0
																	MGYG000054247	3		MGYG000028461	MGYG000028461_11	28411	53007																				MGYG000054247	0
																	MGYG000054302	1		MGYG000028461	MGYG000028461_1	221840	262065																				MGYG000054302	0
																	MGYG000054331	0		MGYG000028498	MGYG000028498_17	1773	10581																				MGYG000054331	0
																	MGYG000054339	1		MGYG000028498	MGYG000028498_30/MGYG000028498_31	28024	13604																				MGYG000054339	0
																	MGYG000054380	2		MGYG000028551	MGYG000028551_45	5185	28957																				MGYG000054380	0
																	MGYG000054389	0		MGYG000028551	MGYG000028551_6	74605	90768																				MGYG000054389	0
																	MGYG000054441	0		MGYG000028567	MGYG000028567_2/MGYG000028567_3	131711	9547																				MGYG000054441	0
																	MGYG000054472	0		MGYG000028567	MGYG000028567_3/MGYG000028567_6	87003	888																				MGYG000054472	0
																	MGYG000054478	1		MGYG000028606	MGYG000028606_16	55881	73713																				MGYG000054478	0
																	MGYG000054535	1		MGYG000028649	MGYG000028649_7	144936	188484																				MGYG000054535	0
																	MGYG000054546	0		MGYG000028649	MGYG000028649_7	64476	74938																				MGYG000054546	0
																	MGYG000054591	3		MGYG000028734	MGYG000028734_66	1371	15733																				MGYG000054591	0
																	MGYG000054703	0		MGYG000028736	MGYG000028736_4	114176	134298																				MGYG000054703	0
																	MGYG000054712	0		MGYG000028736	MGYG000028736_7/MGYG000028736_8	36473	16252																				MGYG000054712	0
																	MGYG000054767	0		MGYG000028813	MGYG000028813_1	4260	47829																				MGYG000054767	0
																	MGYG000054826	3		MGYG000028813	MGYG000028813_7	58689	92206																				MGYG000054826	0
																	MGYG000054867	2		MGYG000028838	MGYG000028838_8/MGYG000028838_9	109594	20373																				MGYG000054867	0
																	MGYG000054877	2		MGYG000028838	MGYG000028838_9	62200	79298																				MGYG000054877	0
																	MGYG000054886	3		MGYG000028911	MGYG000028911_10	28153	65128																				MGYG000054886	0
																	MGYG000054925	2		MGYG000028911	MGYG000028911_4	12120	31025																				MGYG000054925	1
																	MGYG000054927	1		MGYG000028968	MGYG000028968_2	4271	21487																				MGYG000054927	0
																	MGYG000054991	1		MGYG000029010	MGYG000029010_11	257	13868																				MGYG000054991	0
																	MGYG000055069	1		MGYG000029010	MGYG000029010_8	151513	159069																				MGYG000055069	0
																	MGYG000055151	4		MGYG000029099	MGYG000029099_1	65333	97091																				MGYG000055151	0
																	MGYG000055188	3		MGYG000029128	MGYG000029128_4	28114	46190																				MGYG000055188	0
																	MGYG000055203	1		MGYG000029158	MGYG000029158_2	140952	176086																				MGYG000055203	0
																	MGYG000055247	1		MGYG000029158	MGYG000029158_7	492	65085																				MGYG000055247	0
																	MGYG000055314	2		MGYG000029190	MGYG000029190_2	85914	106552																				MGYG000055314	0
																	MGYG000055379	2		MGYG000029224	MGYG000029224_1	278532	301265																				MGYG000055379	0
																	MGYG000055409	1		MGYG000029224	MGYG000029224_6	78000	118399																				MGYG000055409	0
																	MGYG000055484	0		MGYG000029238	MGYG000029238_3	361	12356																				MGYG000055484	0
																	MGYG000055511	4		MGYG000029238	MGYG000029238_7/MGYG000029238_8	72872	8297																				MGYG000055511	1
																	MGYG000055528	3		MGYG000029244	MGYG000029244_70	109645	117001																				MGYG000055528	0
																	MGYG000055534	1		MGYG000029244	MGYG000029244_80	261313	266778																				MGYG000055534	0
																	MGYG000055753	1		MGYG000029266	MGYG000029266_2	4271	21487																				MGYG000055753	0
																	MGYG000055770	1		MGYG000029272	MGYG000029272_1/MGYG000029272_2	426487	4339																				MGYG000055770	0
																	MGYG000055783	1		MGYG000029349	MGYG000029349_20	63533	78926																				MGYG000055783	0
																	MGYG000055905	5		MGYG000029349	MGYG000029349_34	56027	78502																				MGYG000055905	1
																	MGYG000055913	2		MGYG000029349	MGYG000029349_71	1221	14577																				MGYG000055913	0
																	MGYG000055930	3		MGYG000029349	MGYG000029349_9/MGYG000029349_10	371076	27946																				MGYG000055930	0
																	MGYG000055935	1		MGYG000029449	MGYG000029449_11	35092	77128																				MGYG000055935	0
																	MGYG000055955	2		MGYG000029449	MGYG000029449_1	175454	199837																				MGYG000055955	0
																	MGYG000055979	2		MGYG000029449	MGYG000029449_1	5072	32937																				MGYG000055979	0
																	MGYG000056128	2		MGYG000029459	MGYG000029459_27	60861	71114																				MGYG000056128	0
																	MGYG000056139	1		MGYG000029459	MGYG000029459_30	122153	139117																				MGYG000056139	0
																	MGYG000056170	0		MGYG000029459	MGYG000029459_37	108165	139184																				MGYG000056170	0
																	MGYG000056173	4		MGYG000029459	MGYG000029459_37	281671	313388																				MGYG000056173	0
																	MGYG000056220	2		MGYG000029459	MGYG000029459_37	347010	389030																				MGYG000056220	0
																	MGYG000056508	2		MGYG000029617	MGYG000029617_5	169618	200038																				MGYG000056508	0
																	MGYG000056511	0		MGYG000029617	MGYG000029617_5	26284	54324																				MGYG000056511	0
																	MGYG000056515	1		MGYG000029623	MGYG000029623_3	85121	116048																				MGYG000056515	0
																	MGYG000056540	4		MGYG000029641	MGYG000029641_16/MGYG000029641_17	49622	8414																				MGYG000056540	0
																	MGYG000056550	2		MGYG000029657	MGYG000029657_21	23495	51980																				MGYG000056550	0
																	MGYG000056583	1		MGYG000029657	MGYG000029657_37	12238	56833																				MGYG000056583	0
																	MGYG000056591	4		MGYG000029657	MGYG000029657_38	3415	19501																				MGYG000056591	0
																	MGYG000056634	0		MGYG000029670	MGYG000029670_1	382643	400503																				MGYG000056634	0
																	MGYG000056650	2		MGYG000029670	MGYG000029670_1/MGYG000029670_2	507247	4465																				MGYG000056650	0
																	MGYG000056700	1		MGYG000029692	MGYG000029692_26	15685	58528																				MGYG000056700	0
																	MGYG000056728	0		MGYG000029731	MGYG000029731_26/MGYG000029731_27	144	2994																				MGYG000056728	0
																	MGYG000056770	1		MGYG000029731	MGYG000029731_33	17761	44290																				MGYG000056770	0
																	MGYG000056827	3		MGYG000029763	MGYG000029763_11/MGYG000029763_12	31196	10159																				MGYG000056827	0
																	MGYG000056834	3		MGYG000029763	MGYG000029763_16	82792	93866																				MGYG000056834	0
																	MGYG000056847	0		MGYG000029763	MGYG000029763_2	59045	76904																				MGYG000056847	0
																	MGYG000056872	1		MGYG000029763	MGYG000029763_9/MGYG000029763_10	15166	3144																				MGYG000056872	0
																	MGYG000056938	1		MGYG000029806	MGYG000029806_23	12547	22051																				MGYG000056938	0
																	MGYG000056979	1		MGYG000029806	MGYG000029806_39/MGYG000029806_43	5529	3699																				MGYG000056979	0
																	MGYG000057076	1		MGYG000029826	MGYG000029826_11/MGYG000029826_12	83591	3417																				MGYG000057076	0
																	MGYG000057092	3		MGYG000029827	MGYG000029827_1/MGYG000029827_2	328897	36798																				MGYG000057092	0
																	MGYG000057095	0		MGYG000029894	MGYG000029894_17/MGYG000029894_19	694	9911																				MGYG000057095	0
																	MGYG000057138	0		MGYG000029894	MGYG000029894_21	40411	68054																				MGYG000057138	0
																	MGYG000057174	1		MGYG000029894	MGYG000029894_27	62933	84960																				MGYG000057174	0
																	MGYG000057212	1		MGYG000029977	MGYG000029977_1/MGYG000029977_2	271518	8434																				MGYG000057212	0
																	MGYG000057255	1		MGYG000030000	MGYG000030000_11	14959	31548																				MGYG000057255	0
																	MGYG000057337	3		MGYG000030000	MGYG000030000_11	70607	79540																				MGYG000057337	0
																	MGYG000057350	3		MGYG000030000	MGYG000030000_2	170844	191290																				MGYG000057350	0
																	MGYG000057361	2		MGYG000030000	MGYG000030000_38	104	12927																				MGYG000057361	0
																	MGYG000057425	4		MGYG000030000	MGYG000030000_41/MGYG000030000_44	2412	5798																				MGYG000057425	0
																	MGYG000057497	3		MGYG000030096	MGYG000030096_3	1540	22752																				MGYG000057497	0
																	MGYG000057558	4		MGYG000030096	MGYG000030096_4	153269	180484																				MGYG000057558	0
																	MGYG000057582	1		MGYG000030118	MGYG000030118_1	303232	321862																				MGYG000057582	0
																	MGYG000057615	3		MGYG000030223	MGYG000030223_1	47784	71376																				MGYG000057615	0
																	MGYG000057727	1		MGYG000030223	MGYG000030223_22/MGYG000030223_23	27795	8320																				MGYG000057727	0
																	MGYG000057767	1		MGYG000030225	MGYG000030225_88	1802	16890																				MGYG000057767	0
																	MGYG000057877	2		MGYG000030246	MGYG000030246_3	263206	274769																				MGYG000057877	0
																	MGYG000057895	0		MGYG000030256	MGYG000030256_1	532122	562233																				MGYG000057895	0
																	MGYG000058037	2		MGYG000030287	MGYG000030287_15	189	15102																				MGYG000058037	0
																	MGYG000058061	0		MGYG000030287	MGYG000030287_6	56156	68532																				MGYG000058061	0
																	MGYG000058292	4		MGYG000030350	MGYG000030350_2	33719	44866																				MGYG000058292	0
																	MGYG000058323	0		MGYG000030383	MGYG000030383_1	55271	77869																				MGYG000058323	0
																	MGYG000058438	1		MGYG000030383	MGYG000030383_25/MGYG000030383_26	5314	7661																				MGYG000058438	1
																	MGYG000058440	0		MGYG000030383	MGYG000030383_8	5492	14038																				MGYG000058440	0
																	MGYG000058456	2		MGYG000030384	MGYG000030384_4/MGYG000030384_5	196390	21334																				MGYG000058456	0
																	MGYG000058479	3		MGYG000030384	MGYG000030384_9	63483	96013																				MGYG000058479	0
																	MGYG000058491	2		MGYG000030492	MGYG000030492_12	11388	20696																				MGYG000058491	0
																	MGYG000058540	1		MGYG000030492	MGYG000030492_26/MGYG000030492_27	30010	26752																				MGYG000058540	0
																	MGYG000058562	3		MGYG000030492	MGYG000030492_4	6169	45463																				MGYG000058562	0
																	MGYG000058609	0		MGYG000030646	MGYG000030646_10	52855	65304																				MGYG000058609	0
																	MGYG000058650	2		MGYG000030646	MGYG000030646_24	14868	48581																				MGYG000058650	0
																	MGYG000058685	1		MGYG000030646	MGYG000030646_2/MGYG000030646_3	112479	10318																				MGYG000058685	0
																	MGYG000058691	1		MGYG000030646	MGYG000030646_5	70953	81185																				MGYG000058691	0
																	MGYG000058701	3		MGYG000030651	MGYG000030651_11	39146	57222																				MGYG000058701	0
																	MGYG000058761	1		MGYG000030651	MGYG000030651_1	185693	209614																				MGYG000058761	0
																	MGYG000059066	2		MGYG000030651	MGYG000030651_14	26293	49242																				MGYG000059066	0
																	MGYG000059100	1		MGYG000030651	MGYG000030651_2	114126	144251																				MGYG000059100	0
																	MGYG000059146	3		MGYG000030651	MGYG000030651_27/MGYG000030651_30	1616	2099																				MGYG000059146	0
																	MGYG000059155	2		MGYG000030651	MGYG000030651_3	39345	59263																				MGYG000059155	0
																	MGYG000059156	4		MGYG000030651	MGYG000030651_4	12127	32583																				MGYG000059156	0
																	MGYG000059211	2		MGYG000030651	MGYG000030651_8/MGYG000030651_9	87977	12371																				MGYG000059211	0
																	MGYG000059249	3		MGYG000030661	MGYG000030661_2	228503	248087																				MGYG000059249	0
																	MGYG000059363	2		MGYG000030661	MGYG000030661_3	76568	105001																				MGYG000059363	0
																	MGYG000059372	4		MGYG000030661	MGYG000030661_6/MGYG000030661_7	76320	24243																				MGYG000059372	0
																	MGYG000059392	0		MGYG000030661	MGYG000030661_8	40531	51913																				MGYG000059392	0
																	MGYG000059554	0		MGYG000030699	MGYG000030699_55/MGYG000030699_56	44490	6835																				MGYG000059554	0
																	MGYG000059563	0		MGYG000030701	MGYG000030701_23	4825	32040																				MGYG000059563	0
																	MGYG000059577	0		MGYG000030701	MGYG000030701_55	81467	102680																				MGYG000059577	0
																	MGYG000059600	0		MGYG000030701	MGYG000030701_63	101646	111403																				MGYG000059600	0
																	MGYG000059603	1		MGYG000030845	MGYG000030845_1	165268	185118																				MGYG000059603	0
																	MGYG000059609	0		MGYG000030845	MGYG000030845_27	164764	181784																				MGYG000059609	0
																	MGYG000059625	1		MGYG000030870	MGYG000030870_44	8034	57388																				MGYG000059625	0
																	MGYG000059647	2		MGYG000030947	MGYG000030947_15	127308	139071																				MGYG000059647	0
																	MGYG000059786	2		MGYG000030947	MGYG000030947_26	35761	52977																				MGYG000059786	0
																	MGYG000059811	3		MGYG000030953	MGYG000030953_13/MGYG000030953_14	30023	17318																				MGYG000059811	0
																	MGYG000059812	2		MGYG000030953	MGYG000030953_21	39877	60840																				MGYG000059812	0
																	MGYG000059820	0		MGYG000030953	MGYG000030953_7	68255	88151																				MGYG000059820	0
																	MGYG000059882	1		MGYG000030953	MGYG000030953_9	69143	97942																				MGYG000059882	0
																	MGYG000059901	4		MGYG000030999	MGYG000030999_14/MGYG000030999_15	51241	13652																				MGYG000059901	0
																	MGYG000059948	1		MGYG000031083	MGYG000031083_1	79716	94452																				MGYG000059948	0
																	MGYG000059972	2		MGYG000031083	MGYG000031083_3	52922	107197																				MGYG000059972	0
																	MGYG000060119	1		MGYG000031083	MGYG000031083_4	37283	54521																				MGYG000060119	0
																	MGYG000060150	1		MGYG000031088	MGYG000031088_15/MGYG000031088_16	42587	27573																				MGYG000060150	0
																	MGYG000060170	4		MGYG000031184	MGYG000031184_1	47968	62019																				MGYG000060170	0
																	MGYG000060220	1		MGYG000031184	MGYG000031184_1/MGYG000031184_2	307478	10174																				MGYG000060220	0
																	MGYG000060243	2		MGYG000031241	MGYG000031241_2	34923	47483																				MGYG000060243	0
																	MGYG000060351	2		MGYG000031241	MGYG000031241_2	85265	105288																				MGYG000060351	0
																	MGYG000060353	2		MGYG000031241	MGYG000031241_4	239	35793																				MGYG000060353	1
																	MGYG000060394	1		MGYG000031241	MGYG000031241_8	2351	30307																				MGYG000060394	0
																	MGYG000060404	2		MGYG000031344	MGYG000031344_17	4917	51593																				MGYG000060404	0
																	MGYG000060457	0		MGYG000031377	MGYG000031377_1	71184	81811																				MGYG000060457	0
																	MGYG000060459	2		MGYG000031377	MGYG000031377_2/MGYG000031377_3	184246	16401																				MGYG000060459	0
																	MGYG000060513	0		MGYG000031377	MGYG000031377_6/MGYG000031377_7	72302	20810																				MGYG000060513	0
																	MGYG000060553	1		MGYG000031392	MGYG000031392_1	177827	201671																				MGYG000060553	0
																	MGYG000060628	0		MGYG000031392	MGYG000031392_2	309895	333491																				MGYG000060628	0
																	MGYG000060691	3		MGYG000031409	MGYG000031409_1	525455	545496																				MGYG000060691	0
																	MGYG000060798	4		MGYG000031532	MGYG000031532_39	75382	103421																				MGYG000060798	0
																	MGYG000060819	1		MGYG000031532	MGYG000031532_41	36373	67851																				MGYG000060819	0
																	MGYG000060836	4		MGYG000031581	MGYG000031581_21/MGYG000031581_22	67322	1102																				MGYG000060836	0
																	MGYG000060900	0		MGYG000031600	MGYG000031600_10	36285	51178																				MGYG000060900	0
																	MGYG000060942	2		MGYG000031687	MGYG000031687_3	29418	52358																				MGYG000060942	0
																	MGYG000061019	1		MGYG000031687	MGYG000031687_4	219609	233971																				MGYG000061019	0
																	MGYG000061038	2		MGYG000031725	MGYG000031725_2	7246	20759																				MGYG000061038	1
																	MGYG000061131	3		MGYG000031750	MGYG000031750_12/MGYG000031750_13	54072	24935																				MGYG000061131	0
																	MGYG000061265	1		MGYG000031750	MGYG000031750_1	54429	92372																				MGYG000061265	0
																	MGYG000061290	1		MGYG000031750	MGYG000031750_4	84033	92900																				MGYG000061290	0
																	MGYG000061322	0		MGYG000031750	MGYG000031750_6	99846	120835																				MGYG000061322	0
																	MGYG000061337	4		MGYG000031793	MGYG000031793_13	1219	11129																				MGYG000061337	0
																	MGYG000061395	0		MGYG000031837	MGYG000031837_11	38306	62887																				MGYG000061395	0
																	MGYG000061446	1		MGYG000031837	MGYG000031837_3/MGYG000031837_4	214583	30222																				MGYG000061446	0
																	MGYG000061488	1		MGYG000031930	MGYG000031930_18/MGYG000031930_19	52688	26772																				MGYG000061488	0
																	MGYG000061528	0		MGYG000031934	MGYG000031934_17	26905	36964																				MGYG000061528	0
																	MGYG000061533	1		MGYG000031934	MGYG000031934_2	160467	175317																				MGYG000061533	0
																	MGYG000061620	1		MGYG000031934	MGYG000031934_9	6402	24183																				MGYG000061620	0
																	MGYG000061630	1		MGYG000031951	MGYG000031951_52	42438	54542																				MGYG000061630	0
																	MGYG000061671	3		MGYG000032101	MGYG000032101_6/MGYG000032101_8	62958	8131																				MGYG000061671	0
																	MGYG000061738	2		MGYG000032101	MGYG000032101_8	37458	63982																				MGYG000061738	0
																	MGYG000061745	2		MGYG000032137	MGYG000032137_3	12309	37423																				MGYG000061745	0
																	MGYG000061766	2		MGYG000032137	MGYG000032137_4/MGYG000032137_5	151139	2053																				MGYG000061766	0
																	MGYG000061839	3		MGYG000032137	MGYG000032137_9	3256	16680																				MGYG000061839	0
																	MGYG000061871	2		MGYG000032170	MGYG000032170_18	120086	139266																				MGYG000061871	0
																	MGYG000061969	2		MGYG000032170	MGYG000032170_2	2084	25457																				MGYG000061969	0
																	MGYG000061977	4		MGYG000032267	MGYG000032267_11	11847	29952																				MGYG000061977	0
																	MGYG000062229	2		MGYG000032267	MGYG000032267_12/MGYG000032267_13	65175	21510																				MGYG000062229	0
																	MGYG000062270	1		MGYG000032267	MGYG000032267_20	31	15932																				MGYG000062270	0
																	MGYG000062281	0		MGYG000032267	MGYG000032267_30/MGYG000032267_36	5954	806																				MGYG000062281	0
																	MGYG000062454	0		MGYG000032267	MGYG000032267_38/MGYG000032267_43	1694	807																				MGYG000062454	0
																	MGYG000062473	1		MGYG000032267	MGYG000032267_6	1443	30677																				MGYG000062473	0
																	MGYG000062523	2		MGYG000032267	MGYG000032267_8/MGYG000032267_9	96498	22687																				MGYG000062523	0
																	MGYG000062552	3		MGYG000032293	MGYG000032293_15/MGYG000032293_16	17649	9147																				MGYG000062552	0
																	MGYG000062654	2		MGYG000032325	MGYG000032325_15/MGYG000032325_16	27733	2779																				MGYG000062654	0
																	MGYG000062872	1		MGYG000032342	MGYG000032342_7/MGYG000032342_8	61709	8296																				MGYG000062872	0
																	MGYG000062891	2		MGYG000032342	MGYG000032342_9/MGYG000032342_10	48928	12469																				MGYG000062891	0
																	MGYG000063046	3		MGYG000032392	MGYG000032392_10	9247	29896																				MGYG000063046	0
																	MGYG000063050	0		MGYG000032392	MGYG000032392_4	15434	45590																				MGYG000063050	0
																	MGYG000063167	3		MGYG000032392	MGYG000032392_7/MGYG000032392_8	109019	2685																				MGYG000063167	0
																	MGYG000063178	3		MGYG000032427	MGYG000032427_10	1386	17511																				MGYG000063178	0
																	MGYG000063231	0		MGYG000032427	MGYG000032427_10/MGYG000032427_11	38437	1561																				MGYG000063231	0
																	MGYG000063235	1		MGYG000032427	MGYG000032427_1	6654	27983																				MGYG000063235	0
																	MGYG000063242	3		MGYG000032564	MGYG000032564_12	10351	28478																				MGYG000063242	0
																	MGYG000063272	1		MGYG000032629	MGYG000032629_42	52144	63969																				MGYG000063272	0
																	MGYG000063319	4		MGYG000032629	MGYG000032629_44	8319	48338																				MGYG000063319	0
																	MGYG000063343	1		MGYG000032629	MGYG000032629_57	631	16836																				MGYG000063343	0
																	MGYG000063408	1		MGYG000032752	MGYG000032752_1/MGYG000032752_2	252694	7337																				MGYG000063408	0
																	MGYG000063446	0		MGYG000032805	MGYG000032805_10/MGYG000032805_11	26214	9311																				MGYG000063446	0
																	MGYG000063547	0		MGYG000032805	MGYG000032805_4	65777	73901																				MGYG000063547	0
																	MGYG000063555	5		MGYG000032805	MGYG000032805_4/MGYG000032805_5	170092	22019																				MGYG000063555	0
																	MGYG000063568	2		MGYG000032805	MGYG000032805_6	95281	144575																				MGYG000063568	0
																	MGYG000063617	2		MGYG000032808	MGYG000032808_2	165008	179857																				MGYG000063617	0
																	MGYG000063665	3		MGYG000032808	MGYG000032808_3	274694	286604																				MGYG000063665	0
																	MGYG000063691	1		MGYG000032808	MGYG000032808_4	59682	73503																				MGYG000063691	0
																	MGYG000063706	2		MGYG000032838	MGYG000032838_10	20071	34761																				MGYG000063706	0
																	MGYG000063718	2		MGYG000032838	MGYG000032838_4	133776	146664																				MGYG000063718	0
																	MGYG000063728	1		MGYG000032913	MGYG000032913_4	66325	99680																				MGYG000063728	0
																	MGYG000063730	3		MGYG000032913	MGYG000032913_6/MGYG000032913_7	150075	16713																				MGYG000063730	0
																	MGYG000063785	1		MGYG000032928	MGYG000032928_1	132724	164940																				MGYG000063785	0
																	MGYG000063892	1		MGYG000032928	MGYG000032928_15/MGYG000032928_16	71363	26771																				MGYG000063892	0
																	MGYG000063901	0		MGYG000032928	MGYG000032928_8	43034	67626																				MGYG000063901	0
																	MGYG000063903	0		MGYG000032980	MGYG000032980_12	49798	63167																				MGYG000063903	0
																	MGYG000063942	4		MGYG000032980	MGYG000032980_13/MGYG000032980_14	39104	19142																				MGYG000063942	0
																	MGYG000063945	1		MGYG000032980	MGYG000032980_8/MGYG000032980_9	73274	1681																				MGYG000063945	0
																	MGYG000064017	0		MGYG000033033	MGYG000033033_12/MGYG000033033_13	74786	2255																				MGYG000064017	0
																	MGYG000064025	1		MGYG000033033	MGYG000033033_13	30909	48729																				MGYG000064025	0
																	MGYG000064084	0		MGYG000033033	MGYG000033033_1	381418	394750																				MGYG000064084	0
																	MGYG000064106	2		MGYG000033033	MGYG000033033_21	32316	50238																				MGYG000064106	0
																	MGYG000064257	0		MGYG000033033	MGYG000033033_25/MGYG000033033_26	25433	10193																				MGYG000064257	0
																	MGYG000064267	3		MGYG000033033	MGYG000033033_6	27541	54327																				MGYG000064267	0
																	MGYG000064275	1		MGYG000033091	MGYG000033091_10	7841	31943																				MGYG000064275	0
																	MGYG000064312	5		MGYG000033091	MGYG000033091_3	58030	75368																				MGYG000064312	0
																	MGYG000064314	1		MGYG000033156	MGYG000033156_1	370543	383589																				MGYG000064314	0
																	MGYG000064320	1		MGYG000033156	MGYG000033156_7	64039	96656																				MGYG000064320	0
																	MGYG000064321	2		MGYG000033175	MGYG000033175_2	98820	126352																				MGYG000064321	0
																	MGYG000064340	2		MGYG000033175	MGYG000033175_9	11069	28864																				MGYG000064340	0
																	MGYG000064388	2		MGYG000033207	MGYG000033207_20	13850	54438																				MGYG000064388	0
																	MGYG000064398	1		MGYG000033207	MGYG000033207_30	2629	16973																				MGYG000064398	0
																	MGYG000064414	1		MGYG000033276	MGYG000033276_15/MGYG000033276_16	49474	10283																				MGYG000064414	0
																	MGYG000064433	0		MGYG000033276	MGYG000033276_4/MGYG000033276_5	139285	16281																				MGYG000064433	0
																	MGYG000064446	2		MGYG000033276	MGYG000033276_5	29729	51217																				MGYG000064446	0
																	MGYG000064562	3		MGYG000033305	MGYG000033305_4	76761	96146																				MGYG000064562	0
																	MGYG000064581	0		MGYG000033305	MGYG000033305_7	50283	77317																				MGYG000064581	0
																	MGYG000064589	4		MGYG000033323	MGYG000033323_55	39772	59145																				MGYG000064589	0
																	MGYG000064602	1		MGYG000033333	MGYG000033333_13/MGYG000033333_14	47731	13351																				MGYG000064602	0
																	MGYG000064627	1		MGYG000033333	MGYG000033333_7/MGYG000033333_8	131690	20256																				MGYG000064627	0
																	MGYG000064631	0		MGYG000033367	MGYG000033367_1	256680	272826																				MGYG000064631	0
																	MGYG000064723	3		MGYG000033367	MGYG000033367_7	43780	56954																				MGYG000064723	0
																	MGYG000064780	3		MGYG000033375	MGYG000033375_11/MGYG000033375_12	85440	15757																				MGYG000064780	0
																	MGYG000064867	2		MGYG000033375	MGYG000033375_6	33405	42462																				MGYG000064867	1
																	MGYG000064895	0		MGYG000033389	MGYG000033389_2	7095	29868																				MGYG000064895	0
																	MGYG000064950	2		MGYG000033397	MGYG000033397_3/MGYG000033397_4	140078	6240																				MGYG000064950	0
																	MGYG000064995	2		MGYG000033412	MGYG000033412_4	1967	14485																				MGYG000064995	0
																	MGYG000065052	3		MGYG000033412	MGYG000033412_7	64111	74422																				MGYG000065052	0
																	MGYG000065123	0		MGYG000033414	MGYG000033414_108	86985	105255																				MGYG000065123	0
																	MGYG000065131	1		MGYG000033414	MGYG000033414_145	41007	63106																				MGYG000065131	0
																	MGYG000065165	1		MGYG000033414	MGYG000033414_166/MGYG000033414_167	3	13236																				MGYG000065165	0
																	MGYG000065301	2		MGYG000033414	MGYG000033414_200	19179	33670																				MGYG000065301	0
																	MGYG000065352	0		MGYG000033414	MGYG000033414_213	74486	98163																				MGYG000065352	0
																	MGYG000065370	1		MGYG000033414	MGYG000033414_27/MGYG000033414_37	3889	13907																				MGYG000065370	0
																	MGYG000065394	2		MGYG000033414	MGYG000033414_61/MGYG000033414_63	373	3094																				MGYG000065394	0
																	MGYG000065457	0		MGYG000033473	MGYG000033473_2	292326	314067																				MGYG000065457	0
																	MGYG000065501	4		MGYG000033556	MGYG000033556_15/MGYG000033556_16	51104	23284																				MGYG000065501	0
																	MGYG000065551	0		MGYG000033556	MGYG000033556_8/MGYG000033556_9	101070	14626																				MGYG000065551	0
																	MGYG000065591	0		MGYG000033628	MGYG000033628_3	36123	54616																				MGYG000065591	0
																	MGYG000065710	1		MGYG000033628	MGYG000033628_6/MGYG000033628_7	146135	8047																				MGYG000065710	0
																	MGYG000065734	2		MGYG000033665	MGYG000033665_14/MGYG000033665_15	45470	8742																				MGYG000065734	0
																	MGYG000065755	1		MGYG000033752	MGYG000033752_3	201834	217636																				MGYG000065755	0
																	MGYG000065871	2		MGYG000033898	MGYG000033898_4	24342	47133																				MGYG000065871	0
																	MGYG000065886	1		MGYG000033930	MGYG000033930_9/MGYG000033930_10	44320	1613																				MGYG000065886	0
																	MGYG000065939	1		MGYG000034125	MGYG000034125_10	4883	29996																				MGYG000065939	0
																	MGYG000065997	3		MGYG000034125	MGYG000034125_8	72167	82098																				MGYG000065997	0
																	MGYG000066015	3		MGYG000034157	MGYG000034157_12	42316	57275																				MGYG000066015	0
																	MGYG000066039	1		MGYG000034157	MGYG000034157_20	19516	40719																				MGYG000066039	0
																	MGYG000066041	3		MGYG000034157	MGYG000034157_2	31435	55450																				MGYG000066041	0
																	MGYG000066081	3		MGYG000034157	MGYG000034157_3	124059	146103																				MGYG000066081	0
																	MGYG000066111	0		MGYG000034157	MGYG000034157_3	22502	60682																				MGYG000066111	0
																	MGYG000066122	2		MGYG000034241	MGYG000034241_6/MGYG000034241_7	121747	27492																				MGYG000066122	0
																	MGYG000066139	4		MGYG000034241	MGYG000034241_9	61386	75831																				MGYG000066139	0
																	MGYG000066161	1		MGYG000034284	MGYG000034284_17	122003	141137																				MGYG000066161	0
																	MGYG000066196	1		MGYG000034284	MGYG000034284_19	8155	19666																				MGYG000066196	0
																	MGYG000066204	0		MGYG000034284	MGYG000034284_7/MGYG000034284_8	108954	5344																				MGYG000066204	0
																	MGYG000066333	3		MGYG000034296	MGYG000034296_5	28154	52993																				MGYG000066333	0
																	MGYG000066450	4		MGYG000034297	MGYG000034297_1	642	21204																				MGYG000066450	1
																	MGYG000066458	4		MGYG000034297	MGYG000034297_44	27290	39120																				MGYG000066458	0
																	MGYG000066464	5		MGYG000034330	MGYG000034330_3	219336	232431																				MGYG000066464	0
																	MGYG000066496	0		MGYG000034387	MGYG000034387_1	486871	506045																				MGYG000066496	0
																	MGYG000066573	2		MGYG000034387	MGYG000034387_2	246454	266574																				MGYG000066573	0
																	MGYG000066615	5		MGYG000034387	MGYG000034387_3	1503	24616																				MGYG000066615	0
																	MGYG000066688	0		MGYG000034387	MGYG000034387_7/MGYG000034387_8	31015	18091																				MGYG000066688	0
																	MGYG000066741	1		MGYG000034388	MGYG000034388_18/MGYG000034388_19	24690	8335																				MGYG000066741	0
																	MGYG000066813	0		MGYG000034411	MGYG000034411_20	1744	21260																				MGYG000066813	0
																	MGYG000066833	3		MGYG000034411	MGYG000034411_21/MGYG000034411_22	38180	7626																				MGYG000066833	0
																	MGYG000066882	1		MGYG000034458	MGYG000034458_3	150308	166739																				MGYG000066882	0
																	MGYG000066902	1		MGYG000034466	MGYG000034466_2	31805	43092																				MGYG000066902	0
																	MGYG000066935	1		MGYG000034466	MGYG000034466_4	1302	24219																				MGYG000066935	0
																	MGYG000066991	1		MGYG000034466	MGYG000034466_5	2939	19400																				MGYG000066991	0
																	MGYG000067059	2		MGYG000034656	MGYG000034656_12	121	8908																				MGYG000067059	0
																	MGYG000067067	1		MGYG000034656	MGYG000034656_6	1429	28707																				MGYG000067067	0
																	MGYG000067101	0		MGYG000034662	MGYG000034662_28	6260	33912																				MGYG000067101	0
																	MGYG000067116	4		MGYG000034863	MGYG000034863_4	139964	166435																				MGYG000067116	0
																	MGYG000067117	1		MGYG000035034	MGYG000035034_14	9090	21604																				MGYG000067117	0
																	MGYG000067135	3		MGYG000035034	MGYG000035034_23	41643	64253																				MGYG000067135	0
																	MGYG000067152	0		MGYG000035034	MGYG000035034_6	126665	163711																				MGYG000067152	0
																	MGYG000067169	2		MGYG000035051	MGYG000035051_27	38129	68630																				MGYG000067169	0
																	MGYG000067221	2		MGYG000035237	MGYG000035237_3	91983	101195																				MGYG000067221	0
																	MGYG000067261	3		MGYG000035237	MGYG000035237_5	139359	151210																				MGYG000067261	0
																	MGYG000067319	0		MGYG000035237	MGYG000035237_5	2108	13766																				MGYG000067319	0
																	MGYG000067323	3		MGYG000035237	MGYG000035237_6	15583	31766																				MGYG000067323	0
																	MGYG000067332	1		MGYG000035243	MGYG000035243_23	1225	17573																				MGYG000067332	0
																	MGYG000067426	2		MGYG000035243	MGYG000035243_5	18640	42169																				MGYG000067426	0
																	MGYG000067449	1		MGYG000035373	MGYG000035373_11	63840	83691																				MGYG000067449	0
																	MGYG000067583	2		MGYG000035373	MGYG000035373_2	252379	279850																				MGYG000067583	0
																	MGYG000067661	0		MGYG000035373	MGYG000035373_3	44963	68296																				MGYG000067661	0
																	MGYG000067774	3		MGYG000035405	MGYG000035405_13	138141	160072																				MGYG000067774	0
																	MGYG000067802	7		MGYG000035405	MGYG000035405_26	60022	77268																				MGYG000067802	0
																	MGYG000067835	0		MGYG000035465	MGYG000035465_1	194392	214538																				MGYG000067835	0
																	MGYG000067852	5		MGYG000035465	MGYG000035465_6	20220	34769																				MGYG000067852	0
																	MGYG000067872	2		MGYG000035465	MGYG000035465_6	87166	122333																				MGYG000067872	0
																	MGYG000067930	1		MGYG000035469	MGYG000035469_1	142489	163179																				MGYG000067930	0
																	MGYG000067979	2		MGYG000035469	MGYG000035469_16/MGYG000035469_17	96168	3191																				MGYG000067979	0
																	MGYG000067991	0		MGYG000035469	MGYG000035469_23	29063	41950																				MGYG000067991	0
																	MGYG000068092	2		MGYG000035469	MGYG000035469_3	1166	15499																				MGYG000068092	0
																	MGYG000068096	5		MGYG000035599	MGYG000035599_1	246058	276220																				MGYG000068096	0
																	MGYG000068101	0		MGYG000035645	MGYG000035645_3	210092	218963																				MGYG000068101	0
																	MGYG000068102	1		MGYG000035655	MGYG000035655_6	133452	155515																				MGYG000068102	0
																	MGYG000068154	2		MGYG000035655	MGYG000035655_9	65899	88051																				MGYG000068154	1
																	MGYG000068186	2		MGYG000035677	MGYG000035677_1	216550	245284																				MGYG000068186	0
																	MGYG000068232	1		MGYG000035677	MGYG000035677_12	19773	27584																				MGYG000068232	0
																	MGYG000068262	4		MGYG000035677	MGYG000035677_3	73145	88845																				MGYG000068262	1
																	MGYG000068315	2		MGYG000035736	MGYG000035736_18/MGYG000035736_20	32533	821																				MGYG000068315	0
																	MGYG000068369	3		MGYG000035736	MGYG000035736_21/MGYG000035736_23	19820	4891																				MGYG000068369	0
																	MGYG000068378	0		MGYG000035739	MGYG000035739_16/MGYG000035739_17	38916	21822																				MGYG000068378	0
																	MGYG000068386	1		MGYG000035762	MGYG000035762_1	8856	33961																				MGYG000068386	0
																	MGYG000068404	1		MGYG000035762	MGYG000035762_6	78477	96256																				MGYG000068404	0
																	MGYG000068483	3		MGYG000035793	MGYG000035793_16/MGYG000035793_17	240014	3068																				MGYG000068483	0
																	MGYG000068509	3		MGYG000035793	MGYG000035793_39	26439	54479																				MGYG000068509	0
																	MGYG000068521	1		MGYG000035875	MGYG000035875_13/MGYG000035875_14	126227	14301																				MGYG000068521	0
																	MGYG000068713	0		MGYG000035875	MGYG000035875_22	32044	49260																				MGYG000068713	0
																	MGYG000068753	0		MGYG000035987	MGYG000035987_17	38200	56726																				MGYG000068753	0
																	MGYG000068764	1		MGYG000035987	MGYG000035987_8	110179	125328																				MGYG000068764	0
																	MGYG000068799	0		MGYG000036027	MGYG000036027_52	1914	12677																				MGYG000068799	0
																	MGYG000068804	1		MGYG000036031	MGYG000036031_1	5649	16176																				MGYG000068804	0
																	MGYG000068814	0		MGYG000036031	MGYG000036031_53	45705	73840																				MGYG000068814	0
																	MGYG000068996	2		MGYG000036031	MGYG000036031_72	464	14648																				MGYG000068996	0
																	MGYG000069059	3		MGYG000036051	MGYG000036051_51	29237	49643																				MGYG000069059	0
																	MGYG000069071	1		MGYG000036051	MGYG000036051_73/MGYG000036051_74	224	16069																				MGYG000069071	0
																	MGYG000069106	1		MGYG000036172	MGYG000036172_31	15436	22112																				MGYG000069106	0
																	MGYG000069158	1		MGYG000036327	MGYG000036327_2	65566	93443																				MGYG000069158	0
																	MGYG000069161	1		MGYG000036348	MGYG000036348_10/MGYG000036348_11	73807	6349																				MGYG000069161	0
																	MGYG000069189	0		MGYG000036348	MGYG000036348_9	47491	71032																				MGYG000069189	0
																	MGYG000069196	3		MGYG000036354	MGYG000036354_3/MGYG000036354_4	206873	11742																				MGYG000069196	0
																	MGYG000069247	2		MGYG000036354	MGYG000036354_6	63343	89491																				MGYG000069247	0
																	MGYG000069250	3		MGYG000036354	MGYG000036354_7	41938	73940																				MGYG000069250	0
																	MGYG000069254	1		MGYG000036385	MGYG000036385_34	5130	31635																				MGYG000069254	0
																	MGYG000069292	0		MGYG000036385	MGYG000036385_9	127729	146137																				MGYG000069292	0
																	MGYG000069300	2		MGYG000036447	MGYG000036447_1/MGYG000036447_2	348033	13848																				MGYG000069300	1
																	MGYG000069360	7		MGYG000036447	MGYG000036447_22	11053	21634																				MGYG000069360	1
																	MGYG000069380	1		MGYG000036447	MGYG000036447_36/MGYG000036447_40	3762	2085																				MGYG000069380	0
																	MGYG000069456	1		MGYG000036447	MGYG000036447_8	60026	82222																				MGYG000069456	0
																	MGYG000069468	0		MGYG000036477	MGYG000036477_1	150755	170605																				MGYG000069468	0
																	MGYG000069501	0		MGYG000036477	MGYG000036477_25/MGYG000036477_26	49272	15604																				MGYG000069501	0
																	MGYG000069530	2		MGYG000036477	MGYG000036477_39	654	15350																				MGYG000069530	0
																	MGYG000069542	2		MGYG000036477	MGYG000036477_4	110918	132150																				MGYG000069542	0
																	MGYG000069577	1		MGYG000036477	MGYG000036477_7	2851	23002																				MGYG000069577	0
																	MGYG000069621	3		MGYG000036499	MGYG000036499_4	189292	199180																				MGYG000069621	0
																	MGYG000069661	3		MGYG000036499	MGYG000036499_43/MGYG000036499_44	19973	16458																				MGYG000069661	0
																	MGYG000069678	2		MGYG000036499	MGYG000036499_46	1273	14080																				MGYG000069678	0
																	MGYG000069715	1		MGYG000036569	MGYG000036569_12	44480	61696																				MGYG000069715	0
																	MGYG000069807	1		MGYG000036744	MGYG000036744_5	62543	85362																				MGYG000069807	0
																	MGYG000069817	2		MGYG000036749	MGYG000036749_1	344679	362238																				MGYG000069817	0
																	MGYG000069862	1		MGYG000036749	MGYG000036749_5/MGYG000036749_6	140378	16383																				MGYG000069862	0
																	MGYG000069886	1		MGYG000036800	MGYG000036800_2	116951	133704																				MGYG000069886	0
																	MGYG000069922	3		MGYG000036800	MGYG000036800_3	178011	206050																				MGYG000069922	0
																	MGYG000069937	5		MGYG000036800	MGYG000036800_3	285455	303462																				MGYG000069937	0
																	MGYG000070019	1		MGYG000036828	MGYG000036828_11	44746	53731																				MGYG000070019	0
																	MGYG000070181	1		MGYG000036878	MGYG000036878_2	4271	21487																				MGYG000070181	0
																	MGYG000070192	2		MGYG000036984	MGYG000036984_6/MGYG000036984_7	110163	4163																				MGYG000070192	0
																	MGYG000070193	0		MGYG000037170	MGYG000037170_2	19711	40035																				MGYG000070193	0
																	MGYG000070198	4		MGYG000037191	MGYG000037191_13	30817	58272																				MGYG000070198	0
																	MGYG000070220	0		MGYG000037191	MGYG000037191_22/MGYG000037191_23	42111	4188																				MGYG000070220	0
																	MGYG000070263	0		MGYG000037191	MGYG000037191_5	203633	223990																				MGYG000070263	0
																	MGYG000070337	0		MGYG000037196	MGYG000037196_1	362767	380638																				MGYG000070337	0
																	MGYG000070472	1		MGYG000037196	MGYG000037196_25	23288	38506																				MGYG000070472	0
																	MGYG000070486	1		MGYG000037196	MGYG000037196_31	48080	86187																				MGYG000070486	0
																	MGYG000070532	2		MGYG000037196	MGYG000037196_5/MGYG000037196_6	9504	12706																				MGYG000070532	0
																	MGYG000070553	1		MGYG000037196	MGYG000037196_79/MGYG000037196_80	7753	7972																				MGYG000070553	0
																	MGYG000070567	4		MGYG000037218	MGYG000037218_11/MGYG000037218_12	39700	16844																				MGYG000070567	0
																	MGYG000070607	0		MGYG000037218	MGYG000037218_2	14916	36091																				MGYG000070607	0
																	MGYG000070654	1		MGYG000037218	MGYG000037218_3/MGYG000037218_4	109424	8688																				MGYG000070654	0
																	MGYG000070665	2		MGYG000037218	MGYG000037218_5	22493	49689																				MGYG000070665	0
																	MGYG000070671	1		MGYG000037218	MGYG000037218_5/MGYG000037218_6	83835	28060																				MGYG000070671	0
																	MGYG000070681	2		MGYG000037246	MGYG000037246_1	268580	288288																				MGYG000070681	0
																	MGYG000070743	1		MGYG000037275	MGYG000037275_36	136413	149186																				MGYG000070743	0
																	MGYG000070760	0		MGYG000037275	MGYG000037275_56/MGYG000037275_57	63924	5274																				MGYG000070760	0
																	MGYG000070812	5		MGYG000037289	MGYG000037289_6	80757	93852																				MGYG000070812	0
																	MGYG000070880	0		MGYG000037322	MGYG000037322_5	19087	31153																				MGYG000070880	0
																	MGYG000070959	2		MGYG000037323	MGYG000037323_11	77444	105483																				MGYG000070959	0
																	MGYG000070987	1		MGYG000037412	MGYG000037412_29	32203	57951																				MGYG000070987	0
																	MGYG000071020	1		MGYG000037412	MGYG000037412_40/MGYG000037412_41	47735	28080																				MGYG000071020	0
																	MGYG000071059	1		MGYG000037479	MGYG000037479_16	21899	38984																				MGYG000071059	0
																	MGYG000071119	1		MGYG000037559	MGYG000037559_15/MGYG000037559_16	50584	5424																				MGYG000071119	0
																	MGYG000071123	1		MGYG000037559	MGYG000037559_4/MGYG000037559_5	8581	8886																				MGYG000071123	0
																	MGYG000071168	3		MGYG000037562	MGYG000037562_11	12904	24955																				MGYG000071168	0
																	MGYG000071218	1		MGYG000037562	MGYG000037562_2	456570	475699																				MGYG000071218	0
																	MGYG000071244	1		MGYG000037562	MGYG000037562_9/MGYG000037562_10	28295	7973																				MGYG000071244	0
																	MGYG000071254	1		MGYG000037569	MGYG000037569_11	109210	139364																				MGYG000071254	0
																	MGYG000071270	3		MGYG000037569	MGYG000037569_1	292967	302855																				MGYG000071270	0
																	MGYG000071306	1		MGYG000037641	MGYG000037641_6	123397	132926																				MGYG000071306	0
																	MGYG000071328	6		MGYG000037652	MGYG000037652_2	339026	349254																				MGYG000071328	0
																	MGYG000071380	2		MGYG000037652	MGYG000037652_8	51553	89995																				MGYG000071380	0
																	MGYG000071412	0		MGYG000037652	MGYG000037652_9	56814	70631																				MGYG000071412	0
																	MGYG000071442	0		MGYG000037756	MGYG000037756_1	182302	193837																				MGYG000071442	0
																	MGYG000071457	1		MGYG000037756	MGYG000037756_1	396553	412085																				MGYG000071457	0
																	MGYG000071517	2		MGYG000037756	MGYG000037756_1	534808	541022																				MGYG000071517	0
																	MGYG000071528	0		MGYG000037756	MGYG000037756_2	339832	363555																				MGYG000071528	0
																	MGYG000071538	2		MGYG000037835	MGYG000037835_1	54690	69425																				MGYG000071538	0
																	MGYG000071547	1		MGYG000037835	MGYG000037835_1	755852	768934																				MGYG000071547	0
																	MGYG000071564	3		MGYG000037846	MGYG000037846_117	47330	56851																				MGYG000071564	1
																	MGYG000071569	4		MGYG000037846	MGYG000037846_156	6247	15345																				MGYG000071569	0
																	MGYG000071612	2		MGYG000037846	MGYG000037846_4	19038	49247																				MGYG000071612	0
																	MGYG000071636	5		MGYG000037849	MGYG000037849_25/MGYG000037849_26	166925	2207																				MGYG000071636	0
																	MGYG000071648	1		MGYG000037849	MGYG000037849_71/MGYG000037849_72	97297	2039																				MGYG000071648	0
																	MGYG000071661	0		MGYG000037863	MGYG000037863_1	186746	211013																				MGYG000071661	0
																	MGYG000071728	2		MGYG000037863	MGYG000037863_11/MGYG000037863_12	42215	1721																				MGYG000071728	0
																	MGYG000071736	0		MGYG000037863	MGYG000037863_14	5054	32765																				MGYG000071736	0
																	MGYG000071748	5		MGYG000037863	MGYG000037863_1	590883	609429																				MGYG000071748	1
																	MGYG000071790	0		MGYG000037863	MGYG000037863_18/MGYG000037863_19	42648	34488																				MGYG000071790	0
																	MGYG000071907	1		MGYG000037863	MGYG000037863_27	4897	10507																				MGYG000071907	0
																	MGYG000071920	0		MGYG000037911	MGYG000037911_1	276	13939																				MGYG000071920	0
																	MGYG000071930	3		MGYG000037911	MGYG000037911_4/MGYG000037911_5	165876	14210																				MGYG000071930	0
																	MGYG000071934	3		MGYG000037914	MGYG000037914_2	24254	48098																				MGYG000071934	0
																	MGYG000071956	1		MGYG000037914	MGYG000037914_5/MGYG000037914_6	145259	2934																				MGYG000071956	0
																	MGYG000072027	5		MGYG000037917	MGYG000037917_1	177671	194515																				MGYG000072027	0
																	MGYG000072139	1		MGYG000037917	MGYG000037917_4	15548	27984																				MGYG000072139	0
																	MGYG000072148	3		MGYG000037941	MGYG000037941_11	43394	66041																				MGYG000072148	0
																	MGYG000072151	2		MGYG000037941	MGYG000037941_5	70233	93222																				MGYG000072151	1
																	MGYG000072172	1		MGYG000037982	MGYG000037982_7	1497	22276																				MGYG000072172	0
																	MGYG000072195	3		MGYG000038108	MGYG000038108_1	297963	311957																				MGYG000072195	1
																	MGYG000072289	0		MGYG000038108	MGYG000038108_2	229745	271394																				MGYG000072289	0
																	MGYG000072295	2		MGYG000038108	MGYG000038108_2	44300	64112																				MGYG000072295	0
																	MGYG000072306	0		MGYG000038108	MGYG000038108_3	4090	26050																				MGYG000072306	0
																	MGYG000072308	2		MGYG000038136	MGYG000038136_11	13551	24358																				MGYG000072308	0
																	MGYG000072530	0		MGYG000038236	MGYG000038236_51	233540	249860																				MGYG000072530	0
																	MGYG000072536	0		MGYG000038361	MGYG000038361_29/MGYG000038361_31	19255	10887																				MGYG000072536	0
																	MGYG000072759	2		MGYG000038364	MGYG000038364_15/MGYG000038364_16	126227	14301																				MGYG000072759	0
																	MGYG000072766	3		MGYG000038364	MGYG000038364_24	32044	49260																				MGYG000072766	0
																	MGYG000072770	0		MGYG000038389	MGYG000038389_2	119677	130557																				MGYG000072770	0
																	MGYG000072853	3		MGYG000038425	MGYG000038425_35	109429	132579																				MGYG000072853	0
																	MGYG000072893	2		MGYG000038435	MGYG000038435_1	54796	92227																				MGYG000072893	0
																	MGYG000072900	2		MGYG000038435	MGYG000038435_2	71875	96376																				MGYG000072900	0
																	MGYG000072944	4		MGYG000038511	MGYG000038511_14	9368	19546																				MGYG000072944	0
																	MGYG000072968	5		MGYG000038511	MGYG000038511_38/MGYG000038511_39	41612	22620																				MGYG000072968	0
																	MGYG000072977	1		MGYG000038511	MGYG000038511_4	2266	10653																				MGYG000072977	0
																	MGYG000072989	1		MGYG000038520	MGYG000038520_2	141628	160277																				MGYG000072989	0
																	MGYG000073013	1		MGYG000038520	MGYG000038520_5	555	17368																				MGYG000073013	0
																	MGYG000073026	1		MGYG000038520	MGYG000038520_7	4248	33728																				MGYG000073026	0
																	MGYG000073040	2		MGYG000038586	MGYG000038586_1	480404	510720																				MGYG000073040	0
																	MGYG000073059	5		MGYG000038586	MGYG000038586_1	49440	61308																				MGYG000073059	0
																	MGYG000073108	1		MGYG000038586	MGYG000038586_7	54203	73684																				MGYG000073108	0
																	MGYG000073173	2		MGYG000038586	MGYG000038586_8/MGYG000038586_9	95362	10008																				MGYG000073173	0
																	MGYG000073188	1		MGYG000038739	MGYG000038739_38	18656	39662																				MGYG000073188	0
																	MGYG000073197	2		MGYG000038754	MGYG000038754_3	154685	176208																				MGYG000073197	0
																	MGYG000073220	2		MGYG000038754	MGYG000038754_4	21736	63021																				MGYG000073220	0
																	MGYG000073232	3		MGYG000038768	MGYG000038768_14/MGYG000038768_15	126228	14301																				MGYG000073232	0
																	MGYG000073344	2		MGYG000038779	MGYG000038779_42	46624	70791																				MGYG000073344	0
																	MGYG000073381	1		MGYG000038779	MGYG000038779_4/MGYG000038779_5	46	28743																				MGYG000073381	0
																	MGYG000073390	3		MGYG000038779	MGYG000038779_66	203312	226631																				MGYG000073390	0
																	MGYG000073455	1		MGYG000038779	MGYG000038779_66	287863	311525																				MGYG000073455	0
																	MGYG000073466	3		MGYG000038853	MGYG000038853_12	40385	70158																				MGYG000073466	0
																	MGYG000073469	4		MGYG000038853	MGYG000038853_17	22830	50643																				MGYG000073469	0
																	MGYG000073591	1		MGYG000038866	MGYG000038866_1	135886	186881																				MGYG000073591	0
																	MGYG000073639	2		MGYG000038866	MGYG000038866_3	28790	43526																				MGYG000073639	0
																	MGYG000073766	3		MGYG000038905	MGYG000038905_16	63735	73264																				MGYG000073766	0
																	MGYG000073792	0		MGYG000038905	MGYG000038905_18/MGYG000038905_19	94915	5906																				MGYG000073792	0
																	MGYG000073795	0		MGYG000038905	MGYG000038905_37/MGYG000038905_38	21047	1176																				MGYG000073795	0
																	MGYG000073851	0		MGYG000038905	MGYG000038905_4	83668	102810																				MGYG000073851	0
																	MGYG000073901	1		MGYG000039115	MGYG000039115_13/MGYG000039115_14	41839	35077																				MGYG000073901	0
																	MGYG000073957	2		MGYG000039115	MGYG000039115_8	20414	39515																				MGYG000073957	0
																	MGYG000073968	3		MGYG000039126	MGYG000039126_25	32044	49260																				MGYG000073968	0
																	MGYG000074047	0		MGYG000039141	MGYG000039141_5	12715	30094																				MGYG000074047	0
																	MGYG000074145	1		MGYG000039199	MGYG000039199_21/MGYG000039199_22	11077	3584																				MGYG000074145	0
																	MGYG000074152	1		MGYG000039199	MGYG000039199_2	6560	28770																				MGYG000074152	0
																	MGYG000074194	1		MGYG000039214	MGYG000039214_5	76823	109457																				MGYG000074194	0
																	MGYG000074202	1		MGYG000039225	MGYG000039225_19/MGYG000039225_20	42425	11685																				MGYG000074202	0
																	MGYG000074211	2		MGYG000039234	MGYG000039234_5	452	20221																				MGYG000074211	0
																	MGYG000074216	2		MGYG000039264	MGYG000039264_1	140404	176525																				MGYG000074216	0
																	MGYG000074317	2		MGYG000039264	MGYG000039264_12	49308	64861																				MGYG000074317	0
																	MGYG000074372	2		MGYG000039264	MGYG000039264_40/MGYG000039264_48	2006	877																				MGYG000074372	0
																	MGYG000074415	4		MGYG000039265	MGYG000039265_30	12086	33368																				MGYG000074415	0
																	MGYG000074426	2		MGYG000039322	MGYG000039322_18	8944	32655																				MGYG000074426	0
																	MGYG000074433	0		MGYG000039322	MGYG000039322_7/MGYG000039322_8	97463	17017																				MGYG000074433	0
																	MGYG000074460	2		MGYG000039430	MGYG000039430_11/MGYG000039430_12	29772	12279																				MGYG000074460	0
																	MGYG000074500	0		MGYG000039430	MGYG000039430_7/MGYG000039430_8	96577	3313																				MGYG000074500	0
																	MGYG000074521	1		MGYG000039433	MGYG000039433_11	28	19729																				MGYG000074521	0
																	MGYG000074745	0		MGYG000039433	MGYG000039433_4/MGYG000039433_5	64478	6229																				MGYG000074745	0
																	MGYG000074748	4		MGYG000039434	MGYG000039434_3	56350	102261																				MGYG000074748	0
																	MGYG000074767	1		MGYG000039434	MGYG000039434_5	90914	100141																				MGYG000074767	0
																	MGYG000074929	0		MGYG000039509	MGYG000039509_17/MGYG000039509_18	24878	15797																				MGYG000074929	0
																	MGYG000074935	1		MGYG000039567	MGYG000039567_21	148721	179304																				MGYG000074935	0
																	MGYG000074997	2		MGYG000039567	MGYG000039567_21	293964	322004																				MGYG000074997	0
																	MGYG000075013	0		MGYG000039568	MGYG000039568_2	267488	293416																				MGYG000075013	0
																	MGYG000075044	1		MGYG000039568	MGYG000039568_25	42308	61357																				MGYG000075044	0
																	MGYG000075050	1		MGYG000039568	MGYG000039568_3	138647	159200																				MGYG000075050	0
																	MGYG000075057	3		MGYG000039584	MGYG000039584_1	170516	207942																				MGYG000075057	0
																	MGYG000075085	2		MGYG000039584	MGYG000039584_1	306289	325146																				MGYG000075085	0
																	MGYG000075121	2		MGYG000039584	MGYG000039584_4	83843	108327																				MGYG000075121	0
																	MGYG000075198	0		MGYG000039584	MGYG000039584_4/MGYG000039584_5	212617	881																				MGYG000075198	0
																	MGYG000075228	0		MGYG000039615	MGYG000039615_31	5185	39016																				MGYG000075228	0
																	MGYG000075245	1		MGYG000039615	MGYG000039615_46	329220	345522																				MGYG000075245	0
																	MGYG000075325	2		MGYG000039615	MGYG000039615_49/MGYG000039615_50	14037	15985																				MGYG000075325	0
																	MGYG000075350	0		MGYG000039622	MGYG000039622_13	82343	99559																				MGYG000075350	0
																	MGYG000075358	7		MGYG000039623	MGYG000039623_3	245676	270551																				MGYG000075358	0
																	MGYG000075391	1		MGYG000039623	MGYG000039623_9	62541	72828																				MGYG000075391	0
																	MGYG000075432	2		MGYG000039678	MGYG000039678_7	14295	36036																				MGYG000075432	0
																	MGYG000075492	0		MGYG000039692	MGYG000039692_1	284560	294926																				MGYG000075492	0
																	MGYG000075525	3		MGYG000039692	MGYG000039692_1	3100	22009																				MGYG000075525	0
																	MGYG000075531	3		MGYG000039692	MGYG000039692_2	207708	267394																				MGYG000075531	0
																	MGYG000075602	1		MGYG000039692	MGYG000039692_2/MGYG000039692_3	335479	12095																				MGYG000075602	0
																	MGYG000075604	3		MGYG000039692	MGYG000039692_6	4232	39358																				MGYG000075604	0
																	MGYG000075634	5		MGYG000039791	MGYG000039791_1	205531	244023																				MGYG000075634	1
																	MGYG000075695	2		MGYG000039791	MGYG000039791_12	11057	32584																				MGYG000075695	0
																	MGYG000075805	3		MGYG000039791	MGYG000039791_8	1728	13964																				MGYG000075805	0
																	MGYG000075819	0		MGYG000039830	MGYG000039830_95	28217	35757																				MGYG000075819	0
																	MGYG000075865	4		MGYG000039889	MGYG000039889_2	289831	327423																				MGYG000075865	0
																	MGYG000075919	2		MGYG000039936	MGYG000039936_14/MGYG000039936_15	112703	1883																				MGYG000075919	0
																	MGYG000075958	1		MGYG000039936	MGYG000039936_28	14202	38969																				MGYG000075958	0
																	MGYG000075960	3		MGYG000039936	MGYG000039936_33	31370	42471																				MGYG000075960	0
																	MGYG000076037	1		MGYG000039936	MGYG000039936_40/MGYG000039936_41	11547	11608																				MGYG000076037	0
																	MGYG000076047	1		MGYG000040060	MGYG000040060_1	198007	212387																				MGYG000076047	0
																	MGYG000076090	1		MGYG000040098	MGYG000040098_63	27767	37296																				MGYG000076090	0
																	MGYG000076120	1		MGYG000040291	MGYG000040291_26/MGYG000040291_27	282080	27637																				MGYG000076120	0
																	MGYG000076145	6		MGYG000040291	MGYG000040291_8/MGYG000040291_9	8293	14029																				MGYG000076145	0
																	MGYG000076161	1		MGYG000040301	MGYG000040301_2	28410	43081																				MGYG000076161	0
																	MGYG000076174	3		MGYG000040301	MGYG000040301_27	180451	204049																				MGYG000076174	0
																	MGYG000076176	0		MGYG000040329	MGYG000040329_8	130069	146155																				MGYG000076176	0
																	MGYG000076187	1		MGYG000040329	MGYG000040329_8	19222	47705																				MGYG000076187	0
																	MGYG000076213	3		MGYG000040385	MGYG000040385_18/MGYG000040385_19	51297	30103																				MGYG000076213	0
																	MGYG000076226	5		MGYG000040385	MGYG000040385_20	35447	47151																				MGYG000076226	1
																	MGYG000076242	1		MGYG000040385	MGYG000040385_2	53702	83812																				MGYG000076242	0
																	MGYG000076244	1		MGYG000040385	MGYG000040385_6/MGYG000040385_7	108694	19836																				MGYG000076244	0
																	MGYG000076262	4		MGYG000040401	MGYG000040401_2	1055	11272																				MGYG000076262	0
																	MGYG000076317	2		MGYG000040401	MGYG000040401_2	47057	93412																				MGYG000076317	1
																	MGYG000076319	2		MGYG000040401	MGYG000040401_3	30377	52957																				MGYG000076319	0
																	MGYG000076384	2		MGYG000040424	MGYG000040424_21/MGYG000040424_22	57620	20358																				MGYG000076384	0
																	MGYG000076498	2		MGYG000040424	MGYG000040424_26	79761	103605																				MGYG000076498	0
																	MGYG000076589	3		MGYG000040424	MGYG000040424_3	52617	67673																				MGYG000076589	0
																	MGYG000076599	2		MGYG000040424	MGYG000040424_7	40987	64583																				MGYG000076599	0
																	MGYG000076672	1		MGYG000040440	MGYG000040440_1	78557	120565																				MGYG000076672	0
																	MGYG000076676	2		MGYG000040440	MGYG000040440_3	47065	71454																				MGYG000076676	0
																	MGYG000076701	1		MGYG000040440	MGYG000040440_7/MGYG000040440_8	90121	5217																				MGYG000076701	0
																	MGYG000076733	4		MGYG000040467	MGYG000040467_3	97022	114783																				MGYG000076733	0
																	MGYG000076735	0		MGYG000040467	MGYG000040467_7/MGYG000040467_8	135319	14620																				MGYG000076735	0
																	MGYG000076758	1		MGYG000040467	MGYG000040467_8/MGYG000040467_9	127386	7577																				MGYG000076758	0
																	MGYG000076778	2		MGYG000040474	MGYG000040474_4	50795	88311																				MGYG000076778	0
																	MGYG000076830	3		MGYG000040474	MGYG000040474_9	121959	132871																				MGYG000076830	0
																	MGYG000076880	1		MGYG000040477	MGYG000040477_17/MGYG000040477_18	35145	28137																				MGYG000076880	0
																	MGYG000076886	0		MGYG000040568	MGYG000040568_1	398359	426377																				MGYG000076886	0
																	MGYG000076895	0		MGYG000040568	MGYG000040568_5/MGYG000040568_6	113075	19462																				MGYG000076895	0
																	MGYG000076914	3		MGYG000040568	MGYG000040568_7/MGYG000040568_8	105820	5179																				MGYG000076914	0
																	MGYG000076931	1		MGYG000040661	MGYG000040661_60	57538	74050																				MGYG000076931	0
																	MGYG000076979	2		MGYG000040726	MGYG000040726_11	42441	75270																				MGYG000076979	0
																	MGYG000076981	1		MGYG000040726	MGYG000040726_22	17806	31942																				MGYG000076981	0
																	MGYG000076984	7		MGYG000040726	MGYG000040726_35/MGYG000040726_36	28121	6451																				MGYG000076984	0
																	MGYG000077004	1		MGYG000040750	MGYG000040750_46/MGYG000040750_49	835	4605																				MGYG000077004	0
																	MGYG000077027	1		MGYG000040750	MGYG000040750_9	5752	29311																				MGYG000077027	0
																	MGYG000077047	0		MGYG000040765	MGYG000040765_2	331986	349202																				MGYG000077047	0
																	MGYG000077133	0		MGYG000040774	MGYG000040774_5	16900	45694																				MGYG000077133	0
																	MGYG000077223	2		MGYG000040796	MGYG000040796_1/MGYG000040796_2	398516	4377																				MGYG000077223	0
																	MGYG000077248	1		MGYG000040801	MGYG000040801_36	32733	54255																				MGYG000077248	0
																	MGYG000077270	2		MGYG000040801	MGYG000040801_40	38971	61062																				MGYG000077270	1
																	MGYG000077321	2		MGYG000040801	MGYG000040801_41/MGYG000040801_43	6525	2753																				MGYG000077321	0
																	MGYG000077334	0		MGYG000040883	MGYG000040883_3	61448	89114																				MGYG000077334	0
																	MGYG000077512	1		MGYG000040904	MGYG000040904_16	44884	74147																				MGYG000077512	0
																	MGYG000077532	0		MGYG000040904	MGYG000040904_26	7035	36181																				MGYG000077532	0
																	MGYG000077594	0		MGYG000040904	MGYG000040904_4	105523	125625																				MGYG000077594	0
																	MGYG000077607	2		MGYG000040904	MGYG000040904_4	55574	85414																				MGYG000077607	0
																	MGYG000077614	0		MGYG000040939	MGYG000040939_9/MGYG000040939_10	71121	711																				MGYG000077614	0
																	MGYG000077621	2		MGYG000041062	MGYG000041062_11	14663	26925																				MGYG000077621	0
																	MGYG000077656	2		MGYG000041062	MGYG000041062_3	25600	51065																				MGYG000077656	1
																	MGYG000077715	0		MGYG000041062	MGYG000041062_4	69897	117037																				MGYG000077715	0
																	MGYG000077775	1		MGYG000041094	MGYG000041094_17/MGYG000041094_18	114559	9888																				MGYG000077775	0
																	MGYG000077829	2		MGYG000041094	MGYG000041094_40	101958	129998																				MGYG000077829	0
																	MGYG000077928	2		MGYG000041113	MGYG000041113_22/MGYG000041113_23	19223	5906																				MGYG000077928	0
																	MGYG000077983	1		MGYG000041246	MGYG000041246_18	903	34410																				MGYG000077983	0
																	MGYG000078116	0		MGYG000041246	MGYG000041246_2	79655	105894																				MGYG000078116	0
																	MGYG000078135	4		MGYG000041246	MGYG000041246_4/MGYG000041246_5	134002	28443																				MGYG000078135	0
																	MGYG000078162	1		MGYG000041247	MGYG000041247_1	90602	141068																				MGYG000078162	0
																	MGYG000078276	1		MGYG000041247	MGYG000041247_22	27558	52438																				MGYG000078276	0
																	MGYG000078316	0		MGYG000041282	MGYG000041282_125/MGYG000041282_126	63846	21586																				MGYG000078316	0
																	MGYG000078410	1		MGYG000041282	MGYG000041282_14/MGYG000041282_17	5736	3808																				MGYG000078410	0
																	MGYG000078427	1		MGYG000041282	MGYG000041282_36	15884	32438																				MGYG000078427	0
																	MGYG000078430	1		MGYG000041282	MGYG000041282_36	66426	71512																				MGYG000078430	0
																	MGYG000078448	1		MGYG000041282	MGYG000041282_7	337	7673																				MGYG000078448	0
																	MGYG000078466	0		MGYG000041282	MGYG000041282_88/MGYG000041282_89	591	2859																				MGYG000078466	0
																	MGYG000078477	3		MGYG000041282	MGYG000041282_95	7346	25406																				MGYG000078477	0
																	MGYG000078572	2		MGYG000041322	MGYG000041322_53	47598	69417																				MGYG000078572	0
																	MGYG000078635	2		MGYG000041325	MGYG000041325_1	299892	320157																				MGYG000078635	0
																	MGYG000078639	4		MGYG000041374	MGYG000041374_2	638	16712																				MGYG000078639	0
																	MGYG000078662	3		MGYG000041374	MGYG000041374_5	80756	95497																				MGYG000078662	0
																	MGYG000078669	1		MGYG000041374	MGYG000041374_6/MGYG000041374_7	37334	8665																				MGYG000078669	0
																	MGYG000078716	2		MGYG000041374	MGYG000041374_9	21826	35670																				MGYG000078716	0
																	MGYG000078730	0		MGYG000041459	MGYG000041459_1	480370	526870																				MGYG000078730	0
																	MGYG000078778	1		MGYG000041488	MGYG000041488_2	116951	133704																				MGYG000078778	0
																	MGYG000078862	1		MGYG000041488	MGYG000041488_3	178011	206050																				MGYG000078862	0
																	MGYG000078916	1		MGYG000041488	MGYG000041488_3	285455	303462																				MGYG000078916	0
																	MGYG000079026	0		MGYG000041492	MGYG000041492_6	111623	126323																				MGYG000079026	0
																	MGYG000079085	3		MGYG000041541	MGYG000041541_2	110573	121697																				MGYG000079085	0
																	MGYG000079128	3		MGYG000041541	MGYG000041541_2	176717	188158																				MGYG000079128	1
																	MGYG000079207	1		MGYG000041541	MGYG000041541_5	42082	58654																				MGYG000079207	0
																	MGYG000079273	1		MGYG000041570	MGYG000041570_1	264515	280382																				MGYG000079273	0
																	MGYG000079276	3		MGYG000041570	MGYG000041570_7	74272	111162																				MGYG000079276	0
																	MGYG000079289	0		MGYG000041595	MGYG000041595_37/MGYG000041595_38	1656	9123																				MGYG000079289	0
																	MGYG000079299	1		MGYG000041610	MGYG000041610_12	30800	64615																				MGYG000079299	0
																	MGYG000079309	1		MGYG000041684	MGYG000041684_15	47135	57483																				MGYG000079309	0
																	MGYG000079314	3		MGYG000041684	MGYG000041684_33	152617	173728																				MGYG000079314	0
																	MGYG000079403	3		MGYG000041686	MGYG000041686_1	331657	340698																				MGYG000079403	1
																	MGYG000079407	1		MGYG000041686	MGYG000041686_19	22334	35088																				MGYG000079407	0
																	MGYG000079514	3		MGYG000041841	MGYG000041841_2	26342	42378																				MGYG000079514	0
																	MGYG000079551	1		MGYG000041841	MGYG000041841_23	23432	39134																				MGYG000079551	0
																	MGYG000079645	1		MGYG000041841	MGYG000041841_3	37068	65928																				MGYG000079645	0
[truncated: 9,897 more rows]
