# Supplementary material for: The defensome of complex bacterial communities
Source: Nat Commun. 2024 Mar 8;15:2146. doi: 10.1038/s41467-024-46489-0 (PMC10924106; doi:10.1038/s41467-024-46489-0)
Supplement: Supplementary file 15 — Supplementary Data 12 [file 41467_2024_46489_MOESM15_ESM.xlsx]

## Sheet: Suppl. Data 12
	Supplementary Data 12. Values of odd ratios (OR) and corresponding two-sided Fisher’s exact test P values for the all-against-all co-localizations of defense families inside defense islands.
	SOIL					MARINE					HUMAN GUT
	Co-localisation 1	Co-localisation 2	OR	P value		Co-localisation 1	Co-localisation 2	OR	P value		Co-localisation 1	Co-localisation 2	OR	P value
	Abi2	Abi2	0	1		Abi2	Abi2	0	1		Abi2	Abi2	0	1
	Abi2	AbiEii	0	1		Abi2	AbiEii	0	1		Abi2	AbiEii	0	1
	Abi2	AbiH	0	1		Abi2	AVAST	0	1		Abi2	AbiH	0	0.367885
	Abi2	AVAST	0	1		Abi2	BREX	0	1		Abi2	Aditi	0	1
	Abi2	Azaca	0	1		Abi2	BstA	0	1		Abi2	AVAST	0.928809	0.340017
	Abi2	Borvo	0	1		Abi2	Cas	0	0.00602566		Abi2	Azaca	0	1
	Abi2	BREX	0	1		Abi2	CBASS	0	1		Abi2	Borvo	0	1
	Abi2	Cas	0	1		Abi2	DarTG	0	1		Abi2	BREX	0	1
	Abi2	CBASS	0	1		Abi2	DISARM	0	1		Abi2	Bunzi	0	1
	Abi2	DarTG	0	1		Abi2	Dnd	0	1		Abi2	Cas	1.41018	0.00114993
	Abi2	Dazbog	0	1		Abi2	Dodola	0	1		Abi2	CBASS	0	1
	Abi2	DISARM	0	1		Abi2	Druantia	0	1		Abi2	DarTG	0	5.44595e-10
	Abi2	Dnd	0	1		Abi2	Gabija	0	1		Abi2	Dazbog	0	1
	Abi2	Dodola	0	1		Abi2	Gao	0	1		Abi2	dCTPdeaminase	0	1
	Abi2	DRT	0	1		Abi2	Lamassu-Fam	0	1		Abi2	dGTPase	0	1
	Abi2	Druantia	0	1		Abi2	Menshen	0	1		Abi2	DISARM	1.93544	0.0265501
	Abi2	Eleos	0	1		Abi2	Mokosh	0	1		Abi2	Dnd	0	1
	Abi2	Gabija	0	1		Abi2	Nhi	0	1		Abi2	Dodola	1.49909	0.0120779
	Abi2	Gao	0	1		Abi2	PrrC	0	1		Abi2	DRT	0	6.96912e-07
	Abi2	ISG15-like	0	1		Abi2	PsyrTA	0	1		Abi2	Druantia	-0.470891	1
	Abi2	Kiwa	0	1		Abi2	Pycsar	0	1		Abi2	Dsr	0	0.0247909
	Abi2	Lamassu-Fam	0	1		Abi2	Retron	0	0.0052137		Abi2	Eleos	0	1
	Abi2	Menshen	0	1		Abi2	RM	2.35373	0.00919937		Abi2	Gabija	0.183022	0.74638
	Abi2	Mokosh	0	1		Abi2	RosmerTA	3.19724	0.0513032		Abi2	Gao	4.01434	8.60255e-08
	Abi2	Nhi	0	1		Abi2	Rst_PARIS	0	1		Abi2	Hachiman	0	1
	Abi2	Pif	0	1		Abi2	Septu	0	1		Abi2	Kiwa	0	1
	Abi2	PrrC	0	1		Abi2	Shango	0	1		Abi2	Lamassu-Fam	2.91523	1.12458e-09
	Abi2	PsyrTA	0	1		Abi2	ShosTA	0	1		Abi2	Lit	0	0.000578422
	Abi2	Pycsar	0	1		Abi2	SoFic	0	1		Abi2	Menshen	2.55095	0.000897833
	Abi2	radar	0	1		Abi2	SspBCDE	0	1		Abi2	Mokosh	1.69248	0.167858
	Abi2	Retron	0	1		Abi2	Thoeris	0	1		Abi2	Nhi	0	0.0339401
	Abi2	RM	1.45744	0.0934599		Abi2	Tiamat	0	1		Abi2	Old	0	1
	Abi2	RosmerTA	0	1		Abi2	Wadjet	0	1		Abi2	Olokun	0	1
	Abi2	Rst_gop_beta_cll	0	1		Abi2	Zorya	0	1		Abi2	Pif	0	1
	Abi2	Rst_HelicaseDUF2290	0	1		AbiEii	Abi2	0	1		Abi2	PrrC	0	1
	Abi2	Rst_PARIS	0	1		AbiEii	AbiEii	2.00899	0.18685		Abi2	PsyrTA	3.22691	1.39392e-07
	Abi2	Rst_TIR-NLR	0	1		AbiEii	AVAST	0	1		Abi2	Pycsar	0	1
	Abi2	Septu	0	1		AbiEii	BREX	3.2854	0.0199446		Abi2	radar	0	1
	Abi2	Shango	0	1		AbiEii	BstA	0	1		Abi2	Retron	2.65392	0.000404511
	Abi2	Shedu	0	1		AbiEii	Cas	0	5.95286e-05		Abi2	RM	2.18099	1.05104e-31
	Abi2	ShosTA	0	1		AbiEii	CBASS	1.92445	0.16514		Abi2	RosmerTA	1.48205	7.90233e-15
	Abi2	SoFic	0	1		AbiEii	DarTG	0	1		Abi2	Rst_DprA-PPRT	0	1
	Abi2	SspBCDE	0	1		AbiEii	DISARM	0	0.000904001		Abi2	Rst_gop_beta_cll	0	7.61239e-06
	Abi2	Thoeris	0	1		AbiEii	Dnd	0	1		Abi2	Rst_HelicaseDUF2290	0	1
	Abi2	Tiamat	0	1		AbiEii	Dodola	0	1		Abi2	Rst_Hydrolase-Tm	0	1
	Abi2	Wadjet	0	1		AbiEii	Druantia	0	1		Abi2	Rst_PARIS	1.4224	0.0171085
	Abi2	Zorya	0	1		AbiEii	Gabija	5.01224	2.17332e-07		Abi2	Rst_RT-Tm	0	1
	AbiEii	Abi2	0	1		AbiEii	Gao	0	1		Abi2	Rst_TIR-NLR	0	1
	AbiEii	AbiEii	-0.0439433	1		AbiEii	Lamassu-Fam	0	1		Abi2	SEFIR	0	1
	AbiEii	AbiH	0	1		AbiEii	Menshen	0	1		Abi2	Septu	0	1
	AbiEii	AVAST	0	1		AbiEii	Mokosh	0	6.1528e-09		Abi2	Shango	0	1
	AbiEii	Azaca	0	1		AbiEii	Nhi	0	1		Abi2	Shedu	0	4.41826e-08
	AbiEii	Borvo	0	1		AbiEii	PrrC	0	1		Abi2	ShosTA	6.27702	4.03805e-11
	AbiEii	BREX	0	0.000108672		AbiEii	PsyrTA	0	1		Abi2	SoFic	0	1
	AbiEii	Cas	2.72845	5.50762e-07		AbiEii	Pycsar	0	1		Abi2	SspBCDE	2.78853	0.0035174
	AbiEii	CBASS	3.93981	1.14798e-05		AbiEii	Retron	0	1		Abi2	Thoeris	3.08421	0.00542712
	AbiEii	DarTG	0	0.00310941		AbiEii	RM	2.55037	1.0018e-06		Abi2	Tiamat	0	1
	AbiEii	Dazbog	0	1		AbiEii	RosmerTA	1.14156	0.17149		Abi2	Uzume	0	1
	AbiEii	DISARM	0	1		AbiEii	Rst_PARIS	0	1		Abi2	Wadjet	1.65336	0.0251304
	AbiEii	Dnd	0	1		AbiEii	Septu	0	1		Abi2	Zorya	0	1
	AbiEii	Dodola	0	1		AbiEii	Shango	0	1		AbiEii	Abi2	0	1
	AbiEii	DRT	0	1		AbiEii	ShosTA	0	1		AbiEii	AbiEii	2.12394	5.10141e-18
	AbiEii	Druantia	0	0.00192174		AbiEii	SoFic	0	1		AbiEii	AbiH	5.1043	6.82788e-11
	AbiEii	Eleos	0	1		AbiEii	SspBCDE	0	0.000175853		AbiEii	Aditi	0	1
	AbiEii	Gabija	2.87447	0.0739854		AbiEii	Thoeris	0	1		AbiEii	AVAST	0	9.50764e-14
	AbiEii	Gao	3.94896	0.00620321		AbiEii	Tiamat	0	1		AbiEii	Azaca	0	0.01
	AbiEii	ISG15-like	0	1		AbiEii	Wadjet	0	1		AbiEii	Borvo	0	1
	AbiEii	Kiwa	0	1		AbiEii	Zorya	0	1		AbiEii	BREX	2.13688	0.0204395
	AbiEii	Lamassu-Fam	7.00418	7.34876e-23		AVAST	Abi2	0	1		AbiEii	Bunzi	0	1
	AbiEii	Menshen	0	1		AVAST	AbiEii	0	1		AbiEii	Cas	1.58078	1.88085e-08
	AbiEii	Mokosh	4.35502	0.000835733		AVAST	AVAST	3.41504	0.00785335		AbiEii	CBASS	1.28056	0.00610595
	AbiEii	Nhi	0	1		AVAST	BREX	0	1		AbiEii	DarTG	3.4509	2.45504e-15
	AbiEii	Pif	0	1		AVAST	BstA	0	1		AbiEii	Dazbog	0	0.039637
	AbiEii	PrrC	0	1		AVAST	Cas	4.60718	0.000464444		AbiEii	dCTPdeaminase	0	1
	AbiEii	PsyrTA	4.55573	3.82772e-05		AVAST	CBASS	2.25172	0.00769919		AbiEii	dGTPase	0	1
	AbiEii	Pycsar	0	1		AVAST	DarTG	0	1		AbiEii	DISARM	4.02656	2.00602e-23
	AbiEii	radar	0	1		AVAST	DISARM	0	1		AbiEii	Dnd	2.9293	0.0688973
	AbiEii	Retron	3.94217	4.64632e-07		AVAST	Dnd	0	1		AbiEii	Dodola	3.4194	0.00222607
	AbiEii	RM	2.23932	1.27628e-05		AVAST	Dodola	0	1		AbiEii	DRT	1.98496	0.183643
	AbiEii	RosmerTA	3.31512	7.01945e-09		AVAST	Druantia	0	1		AbiEii	Druantia	1.37178	0.0991745
	AbiEii	Rst_gop_beta_cll	0	1		AVAST	Gabija	0	1		AbiEii	Dsr	0	1
	AbiEii	Rst_HelicaseDUF2290	0	1		AVAST	Gao	0	1		AbiEii	Eleos	2.7889	0.0117699
	AbiEii	Rst_PARIS	0	1		AVAST	Lamassu-Fam	0	1		AbiEii	Gabija	7.1215	2.17894e-76
	AbiEii	Rst_TIR-NLR	0	1		AVAST	Menshen	0	1		AbiEii	Gao	5.17902	9.27751e-67
	AbiEii	Septu	0	1		AVAST	Mokosh	0	1		AbiEii	Hachiman	5.29618	2.99282e-18
	AbiEii	Shango	0	1		AVAST	Nhi	0	1		AbiEii	Kiwa	0	2.00826e-08
	AbiEii	Shedu	0	1		AVAST	PrrC	0	1		AbiEii	Lamassu-Fam	3.46945	2.6584e-37
	AbiEii	ShosTA	3.92832	0.0042789		AVAST	PsyrTA	0	1		AbiEii	Lit	0	1
	AbiEii	SoFic	0	0.0300722		AVAST	Pycsar	0	1		AbiEii	Menshen	0.74619	0.178639
	AbiEii	SspBCDE	0	1		AVAST	Retron	3.16074	0.00385461		AbiEii	Mokosh	4.54195	7.15035e-36
	AbiEii	Thoeris	0	0.0276829		AVAST	RM	3.10512	0.0138344		AbiEii	Nhi	1.68601	0.0564559
	AbiEii	Tiamat	0	1		AVAST	RosmerTA	0	1		AbiEii	Old	0	1
	AbiEii	Wadjet	0	2.30629e-05		AVAST	Rst_PARIS	0	1		AbiEii	Olokun	0	1
	AbiEii	Zorya	0	1		AVAST	Septu	0	1		AbiEii	Pif	0	0.000313931
	AbiH	Abi2	0	1		AVAST	Shango	0	1		AbiEii	PrrC	0	1.76604e-13
	AbiH	AbiEii	0	1		AVAST	ShosTA	0	1		AbiEii	PsyrTA	3.33124	1.00106e-10
	AbiH	AbiH	0	1		AVAST	SoFic	0	1		AbiEii	Pycsar	0	1
	AbiH	AVAST	0	1		AVAST	SspBCDE	0	1		AbiEii	radar	0	1
	AbiH	Azaca	0	1		AVAST	Thoeris	0	1		AbiEii	Retron	2.51604	7.9191e-12
	AbiH	Borvo	0	1		AVAST	Tiamat	0	1		AbiEii	RM	1.30184	1.91524e-53
	AbiH	BREX	0	1		AVAST	Wadjet	0	1		AbiEii	RosmerTA	2.9822	6.84489e-106
	AbiH	Cas	0	1		AVAST	Zorya	0	1		AbiEii	Rst_DprA-PPRT	0	1
	AbiH	CBASS	0	1		BREX	Abi2	0	1		AbiEii	Rst_gop_beta_cll	0	0.00122599
	AbiH	DarTG	0	1		BREX	AbiEii	3.2854	0.0199446		AbiEii	Rst_HelicaseDUF2290	0	1
	AbiH	Dazbog	0	1		BREX	AVAST	0	1		AbiEii	Rst_Hydrolase-Tm	0	1
	AbiH	DISARM	0	1		BREX	BREX	1.59971	0.0318836		AbiEii	Rst_PARIS	0.579985	0.308242
	AbiH	Dnd	0	1		BREX	BstA	0	1		AbiEii	Rst_RT-Tm	0	1
	AbiH	Dodola	0	1		BREX	Cas	4.45505	9.97313e-07		AbiEii	Rst_TIR-NLR	0	1
	AbiH	DRT	0	1		BREX	CBASS	0	0.377308		AbiEii	SEFIR	0	1.27351e-05
	AbiH	Druantia	0	1		BREX	DarTG	0	1		AbiEii	Septu	0	0.00693821
	AbiH	Eleos	0	1		BREX	DISARM	0	1		AbiEii	Shango	0	7.08555e-09
	AbiH	Gabija	0	1		BREX	Dnd	0	1		AbiEii	Shedu	4.05079	4.84579e-24
	AbiH	Gao	0	1		BREX	Dodola	0	1		AbiEii	ShosTA	2.10393	0.000470264
	AbiH	ISG15-like	0	1		BREX	Druantia	0	1		AbiEii	SoFic	0	1
	AbiH	Kiwa	0	1		BREX	Gabija	1.10852	0.194439		AbiEii	SspBCDE	3.93538	2.19612e-50
	AbiH	Lamassu-Fam	0	1		BREX	Gao	3.69481	0.00153792		AbiEii	Thoeris	4.63834	1.41799e-08
	AbiH	Menshen	0	1		BREX	Lamassu-Fam	2.94486	0.00160702		AbiEii	Tiamat	0	1
	AbiH	Mokosh	0	1		BREX	Menshen	0	1		AbiEii	Uzume	0	1
	AbiH	Nhi	0	1		BREX	Mokosh	2.27401	0.00837572		AbiEii	Wadjet	1.87661	0.00010931
	AbiH	Pif	0	1		BREX	Nhi	0	1		AbiEii	Zorya	0	8.96874e-07
	AbiH	PrrC	0	1		BREX	PrrC	0	1		AbiH	Abi2	0	0.367885
	AbiH	PsyrTA	4.85095	0.00666276		BREX	PsyrTA	0	1		AbiH	AbiEii	5.1043	6.82788e-11
	AbiH	Pycsar	0	1		BREX	Pycsar	0	1		AbiH	AbiH	0	1
	AbiH	radar	0	1		BREX	Retron	0	1		AbiH	Aditi	0	1
	AbiH	Retron	0	1		BREX	RM	2.21033	0.0110734		AbiH	AVAST	0	1
	AbiH	RM	0	1		BREX	RosmerTA	5.78987	7.57692e-11		AbiH	Azaca	0	1
	AbiH	RosmerTA	0	1		BREX	Rst_PARIS	5.10842	2.16746e-07		AbiH	Borvo	0	1
	AbiH	Rst_gop_beta_cll	0	1		BREX	Septu	0	0.00318265		AbiH	BREX	0	1.29129e-10
	AbiH	Rst_HelicaseDUF2290	0	1		BREX	Shango	0	1		AbiH	Bunzi	0	1
	AbiH	Rst_PARIS	0	1		BREX	ShosTA	0	1		AbiH	Cas	5.54423	5.10008e-12
	AbiH	Rst_TIR-NLR	0	1		BREX	SoFic	0	1		AbiH	CBASS	0	1.94626e-13
	AbiH	Septu	0	1		BREX	SspBCDE	0	2.79441e-10		AbiH	DarTG	0	0.0179376
	AbiH	Shango	0	1		BREX	Thoeris	0	1		AbiH	Dazbog	0	1
	AbiH	Shedu	0	1		BREX	Tiamat	0	1		AbiH	dCTPdeaminase	0	1
	AbiH	ShosTA	0	1		BREX	Wadjet	2.7964	0.00201692		AbiH	dGTPase	0	1
	AbiH	SoFic	0	1		BREX	Zorya	0	1		AbiH	DISARM	0	0.000555472
	AbiH	SspBCDE	0	0.00648818		BstA	Abi2	0	1		AbiH	Dnd	0.593512	0.643269
	AbiH	Thoeris	0	1		BstA	AbiEii	0	1		AbiH	Dodola	0	1
	AbiH	Tiamat	0	1		BstA	AVAST	0	1		AbiH	DRT	0	1
	AbiH	Wadjet	0	1		BstA	BREX	0	1		AbiH	Druantia	0	1
	AbiH	Zorya	0	1		BstA	BstA	0	1		AbiH	Dsr	0	1
	AVAST	Abi2	0	1		BstA	Cas	0	1		AbiH	Eleos	0	1
	AVAST	AbiEii	0	1		BstA	CBASS	0	1		AbiH	Gabija	2.14702	0.0550046
	AVAST	AbiH	0	1		BstA	DarTG	0	1		AbiH	Gao	0	0.000117621
	AVAST	AVAST	0	1		BstA	DISARM	0	1		AbiH	Hachiman	0	0.00184988
	AVAST	Azaca	0	1		BstA	Dnd	0	1		AbiH	Kiwa	0	0.289286
	AVAST	Borvo	0	1		BstA	Dodola	0	1		AbiH	Lamassu-Fam	4.71723	1.00008e-14
	AVAST	BREX	0	1		BstA	Druantia	0	1		AbiH	Lit	0	1
	AVAST	Cas	0	1		BstA	Gabija	0	1		AbiH	Menshen	0	0.365511
	AVAST	CBASS	0	9.60305e-05		BstA	Gao	0	1		AbiH	Mokosh	3.83392	0.000111922
	AVAST	DarTG	0	1		BstA	Lamassu-Fam	0	1		AbiH	Nhi	0	1
	AVAST	Dazbog	0	1		BstA	Menshen	0	1		AbiH	Old	0	1
	AVAST	DISARM	0	1		BstA	Mokosh	0	1		AbiH	Olokun	0	1.34765e-26
	AVAST	Dnd	0	1		BstA	Nhi	0	1		AbiH	Pif	0	0.00557938
	AVAST	Dodola	0	1		BstA	PrrC	0	1		AbiH	PrrC	0	0.320673
	AVAST	DRT	0	1		BstA	PsyrTA	0	1		AbiH	PsyrTA	0	9.51619e-06
	AVAST	Druantia	0	1		BstA	Pycsar	0	1		AbiH	Pycsar	0	1
	AVAST	Eleos	0	1		BstA	Retron	0	1		AbiH	radar	0	1
	AVAST	Gabija	3.18576	0.0158923		BstA	RM	0.502376	0.652807		AbiH	Retron	5.4666	3.02921e-18
	AVAST	Gao	0	1		BstA	RosmerTA	0	1		AbiH	RM	3.81025	1.19124e-79
	AVAST	ISG15-like	0	1		BstA	Rst_PARIS	0	1		AbiH	RosmerTA	2.60009	1.40806e-20
	AVAST	Kiwa	0	1		BstA	Septu	0	1		AbiH	Rst_DprA-PPRT	0	1
	AVAST	Lamassu-Fam	2.61646	0.010084		BstA	Shango	0	1		AbiH	Rst_gop_beta_cll	0	1
	AVAST	Menshen	0	1		BstA	ShosTA	0	1		AbiH	Rst_HelicaseDUF2290	0	1
	AVAST	Mokosh	0	1		BstA	SoFic	0	1		AbiH	Rst_Hydrolase-Tm	0	1
	AVAST	Nhi	0	1		BstA	SspBCDE	0	1		AbiH	Rst_PARIS	4.65867	3.20584e-07
	AVAST	Pif	0	1		BstA	Thoeris	0	1		AbiH	Rst_RT-Tm	0	1
	AVAST	PrrC	0	1		BstA	Tiamat	0	1		AbiH	Rst_TIR-NLR	0	1
	AVAST	PsyrTA	0	1		BstA	Wadjet	0	1		AbiH	SEFIR	0	0.000688652
	AVAST	Pycsar	0	1		BstA	Zorya	0	1		AbiH	Septu	0	7.56127e-05
	AVAST	radar	0	1		Cas	Abi2	0	0.00602566		AbiH	Shango	0	1
	AVAST	Retron	0	1		Cas	AbiEii	0	5.95286e-05		AbiH	Shedu	0	1
	AVAST	RM	0	0.225205		Cas	AVAST	4.60718	0.000464444		AbiH	ShosTA	1.2336	0.109676
	AVAST	RosmerTA	0.885502	0.331289		Cas	BREX	4.45505	9.97313e-07		AbiH	SoFic	0	1
	AVAST	Rst_gop_beta_cll	0	1		Cas	BstA	0	1		AbiH	SspBCDE	0	1.11535e-08
	AVAST	Rst_HelicaseDUF2290	0	0.000264978		Cas	Cas	2.40942	3.98378e-12		AbiH	Thoeris	3.46013	0.000307299
	AVAST	Rst_PARIS	0	1		Cas	CBASS	3.48398	1.97829e-12		AbiH	Tiamat	0	1
	AVAST	Rst_TIR-NLR	0	1		Cas	DarTG	0	1		AbiH	Uzume	0	1
	AVAST	Septu	0	0.00433538		Cas	DISARM	3.17608	0.00513466		AbiH	Wadjet	0	1
	AVAST	Shango	0	1		Cas	Dnd	0	1		AbiH	Zorya	0	1
	AVAST	Shedu	0	1		Cas	Dodola	0.984318	0.288257		Aditi	Abi2	0	1
	AVAST	ShosTA	0	1		Cas	Druantia	0	1		Aditi	AbiEii	0	1
	AVAST	SoFic	0	1		Cas	Gabija	3.02875	8.09009e-07		Aditi	AbiH	0	1
	AVAST	SspBCDE	0	1		Cas	Gao	2.24977	0.0931256		Aditi	Aditi	0	1
	AVAST	Thoeris	0	1		Cas	Lamassu-Fam	2.49981	2.72574e-05		Aditi	AVAST	0	1
	AVAST	Tiamat	0	1		Cas	Menshen	3.60976	0.0315378		Aditi	Azaca	0	1
	AVAST	Wadjet	0	1		Cas	Mokosh	-0.42764	1		Aditi	Borvo	0	1
	AVAST	Zorya	0	1		Cas	Nhi	0	1		Aditi	BREX	0	1
	Azaca	Abi2	0	1		Cas	PrrC	0	1		Aditi	Bunzi	0	1
	Azaca	AbiEii	0	1		Cas	PsyrTA	3.02427	0.000361061		Aditi	Cas	0	1
	Azaca	AbiH	0	1		Cas	Pycsar	1.42368	0.19793		Aditi	CBASS	0	1
	Azaca	AVAST	0	1		Cas	Retron	1.94561	0.0635753		Aditi	DarTG	0	1
	Azaca	Azaca	0	0.0807872		Cas	RM	1.24201	0.00308511		Aditi	Dazbog	0	1
	Azaca	Borvo	0	1		Cas	RosmerTA	2.43151	0.000611294		Aditi	dCTPdeaminase	0	1
	Azaca	BREX	0	1		Cas	Rst_PARIS	0.505721	0.653445		Aditi	dGTPase	0	1
	Azaca	Cas	0	0.0160531		Cas	Septu	0	1		Aditi	DISARM	0	1
	Azaca	CBASS	0	1		Cas	Shango	0	0.39961		Aditi	Dnd	0	1
	Azaca	DarTG	0	1		Cas	ShosTA	0	1		Aditi	Dodola	0	1
	Azaca	Dazbog	0	1		Cas	SoFic	2.01567	0.121049		Aditi	DRT	0	1
	Azaca	DISARM	0	1		Cas	SspBCDE	6.33142	4.40863e-15		Aditi	Druantia	0	1
	Azaca	Dnd	0	0.0115874		Cas	Thoeris	2.14627	0.110347		Aditi	Dsr	0	1
	Azaca	Dodola	0	1		Cas	Tiamat	0	1		Aditi	Eleos	0	1
	Azaca	DRT	0	1		Cas	Wadjet	4.46686	5.13072e-10		Aditi	Gabija	0	8.441e-05
	Azaca	Druantia	0	1		Cas	Zorya	2.25366	0.00390226		Aditi	Gao	0	1
	Azaca	Eleos	0	1		CBASS	Abi2	0	1		Aditi	Hachiman	0	1
	Azaca	Gabija	0	1		CBASS	AbiEii	1.92445	0.16514		Aditi	Kiwa	0	1
	Azaca	Gao	0	1		CBASS	AVAST	2.25172	0.00769919		Aditi	Lamassu-Fam	4.32252	1.65666e-06
	Azaca	ISG15-like	0	1		CBASS	BREX	0	0.377308		Aditi	Lit	0	1
	Azaca	Kiwa	0	1		CBASS	BstA	0	1		Aditi	Menshen	0	1
	Azaca	Lamassu-Fam	0	1		CBASS	Cas	3.48398	1.97829e-12		Aditi	Mokosh	0	1
	Azaca	Menshen	0	1		CBASS	CBASS	-0.160943	0.866457		Aditi	Nhi	0	1
	Azaca	Mokosh	0	1		CBASS	DarTG	0	1		Aditi	Old	0	1
	Azaca	Nhi	0	0.0721003		CBASS	DISARM	3.33724	0.00868984		Aditi	Olokun	0	1
	Azaca	Pif	0	1		CBASS	Dnd	0.0740832	1		Aditi	Pif	0	1
	Azaca	PrrC	0	1		CBASS	Dodola	0	1		Aditi	PrrC	0	1
	Azaca	PsyrTA	0	1		CBASS	Druantia	0	0.00313132		Aditi	PsyrTA	0	1
	Azaca	Pycsar	0	1		CBASS	Gabija	1.84566	0.0455302		Aditi	Pycsar	0	1
	Azaca	radar	0	1		CBASS	Gao	1.5803	0.00788511		Aditi	radar	0	1
	Azaca	Retron	0	1		CBASS	Lamassu-Fam	4.38004	8.25033e-16		Aditi	Retron	0	1
	Azaca	RM	4.21102	6.34433e-10		CBASS	Menshen	0	1		Aditi	RM	0	0.00676379
	Azaca	RosmerTA	0	0.0107867		CBASS	Mokosh	1.73603	0.0304274		Aditi	RosmerTA	0.248757	0.771532
	Azaca	Rst_gop_beta_cll	0	1		CBASS	Nhi	0	1		Aditi	Rst_DprA-PPRT	0	1
	Azaca	Rst_HelicaseDUF2290	0	1		CBASS	PrrC	0	1		Aditi	Rst_gop_beta_cll	0	1
	Azaca	Rst_PARIS	0	1		CBASS	PsyrTA	2.75651	0.00273634		Aditi	Rst_HelicaseDUF2290	0	1
	Azaca	Rst_TIR-NLR	0	1		CBASS	Pycsar	0.34837	0.672424		Aditi	Rst_Hydrolase-Tm	0	1
	Azaca	Septu	0	0.0116026		CBASS	Retron	2.07371	0.0626073		Aditi	Rst_PARIS	0	1
	Azaca	Shango	0	1		CBASS	RM	2.74897	3.4828e-21		Aditi	Rst_RT-Tm	0	1
	Azaca	Shedu	0	1		CBASS	RosmerTA	2.69364	3.15421e-13		Aditi	Rst_TIR-NLR	0	1
	Azaca	ShosTA	0	1		CBASS	Rst_PARIS	0	1		Aditi	SEFIR	0	1
	Azaca	SoFic	0	1		CBASS	Septu	0	1		Aditi	Septu	0	1
	Azaca	SspBCDE	0	0.0011219		CBASS	Shango	3.79529	4.4198e-07		Aditi	Shango	0	1
	Azaca	Thoeris	0	1		CBASS	ShosTA	0	1		Aditi	Shedu	0	1
	Azaca	Tiamat	0	1		CBASS	SoFic	0	1		Aditi	ShosTA	0	1
	Azaca	Wadjet	0	0.00017221		CBASS	SspBCDE	0.186195	0.773445		Aditi	SoFic	0	1
	Azaca	Zorya	0	1		CBASS	Thoeris	0	1		Aditi	SspBCDE	0	1
	Borvo	Abi2	0	1		CBASS	Tiamat	0	1		Aditi	Thoeris	0	1
	Borvo	AbiEii	0	1		CBASS	Wadjet	5.37757	5.50937e-10		Aditi	Tiamat	0	1
	Borvo	AbiH	0	1		CBASS	Zorya	0	0.172299		Aditi	Uzume	0	1
	Borvo	AVAST	0	1		DarTG	Abi2	0	1		Aditi	Wadjet	0	1
	Borvo	Azaca	0	1		DarTG	AbiEii	0	1		Aditi	Zorya	0	1
	Borvo	Borvo	0	1		DarTG	AVAST	0	1		AVAST	Abi2	0.928809	0.340017
	Borvo	BREX	0	1		DarTG	BREX	0	1		AVAST	AbiEii	0	9.50764e-14
	Borvo	Cas	0	1		DarTG	BstA	0	1		AVAST	AbiH	0	1
	Borvo	CBASS	0	1		DarTG	Cas	0	1		AVAST	Aditi	0	1
	Borvo	DarTG	0	1		DarTG	CBASS	0	1		AVAST	AVAST	0.349123	0.378988
	Borvo	Dazbog	0	1		DarTG	DarTG	0	1		AVAST	Azaca	0	1
	Borvo	DISARM	0	1		DarTG	DISARM	0.483083	0.70764		AVAST	Borvo	0	1
	Borvo	Dnd	0	1		DarTG	Dnd	0	1		AVAST	BREX	0	1.21633e-06
	Borvo	Dodola	0	1		DarTG	Dodola	0	1		AVAST	Bunzi	0	1
	Borvo	DRT	0	1		DarTG	Druantia	0	1		AVAST	Cas	1.06575	6.91228e-07
	Borvo	Druantia	0	1		DarTG	Gabija	0	1		AVAST	CBASS	2.46078	5.99262e-18
	Borvo	Eleos	0	1		DarTG	Gao	0	1		AVAST	DarTG	0	1
	Borvo	Gabija	0	1		DarTG	Lamassu-Fam	0	1		AVAST	Dazbog	0	1
	Borvo	Gao	0	1		DarTG	Menshen	0	1		AVAST	dCTPdeaminase	0	1
	Borvo	ISG15-like	0	1		DarTG	Mokosh	0	1		AVAST	dGTPase	0	1
	Borvo	Kiwa	0	1		DarTG	Nhi	0	1		AVAST	DISARM	2.32989	0.000427782
	Borvo	Lamassu-Fam	0	0.00606638		DarTG	PrrC	0	1		AVAST	Dnd	0	0.170187
	Borvo	Menshen	0	1		DarTG	PsyrTA	0	1		AVAST	Dodola	0	0.0525982
	Borvo	Mokosh	0	1		DarTG	Pycsar	0	1		AVAST	DRT	0	1
	Borvo	Nhi	0	1		DarTG	Retron	0	1		AVAST	Druantia	0	1
	Borvo	Pif	0	1		DarTG	RM	2.9584	3.94352e-06		AVAST	Dsr	0	1
	Borvo	PrrC	0	1		DarTG	RosmerTA	0	1		AVAST	Eleos	0	1
	Borvo	PsyrTA	0	1		DarTG	Rst_PARIS	0	1		AVAST	Gabija	1.66297	0.00608031
	Borvo	Pycsar	0	1		DarTG	Septu	0	1		AVAST	Gao	0	0.630836
	Borvo	radar	0	1		DarTG	Shango	0	1		AVAST	Hachiman	0	0.366102
	Borvo	Retron	2.43395	0.0868519		DarTG	ShosTA	0	1		AVAST	Kiwa	3.16748	0.00186534
	Borvo	RM	0	1		DarTG	SoFic	0	1		AVAST	Lamassu-Fam	-0.772292	0.0247876
	Borvo	RosmerTA	3.1819	0.0518788		DarTG	SspBCDE	0	1		AVAST	Lit	0	0.0223267
	Borvo	Rst_gop_beta_cll	0	1		DarTG	Thoeris	0	1		AVAST	Menshen	5.88229	3.27938e-15
	Borvo	Rst_HelicaseDUF2290	0	1		DarTG	Tiamat	0	1		AVAST	Mokosh	0.941447	0.147654
	Borvo	Rst_PARIS	0	1		DarTG	Wadjet	0	1		AVAST	Nhi	0	1
	Borvo	Rst_TIR-NLR	0	1		DarTG	Zorya	0	1		AVAST	Old	0	1
	Borvo	Septu	0	1		DISARM	Abi2	0	1		AVAST	Olokun	0	1
	Borvo	Shango	0	1		DISARM	AbiEii	0	0.000904001		AVAST	Pif	0	1
	Borvo	Shedu	0	1		DISARM	AVAST	0	1		AVAST	PrrC	0	1
	Borvo	ShosTA	0	1		DISARM	BREX	0	1		AVAST	PsyrTA	4.99476	1.11837e-22
	Borvo	SoFic	0	1		DISARM	BstA	0	1		AVAST	Pycsar	0	1
	Borvo	SspBCDE	0	1		DISARM	Cas	3.17608	0.00513466		AVAST	radar	0	1
	Borvo	Thoeris	0	1		DISARM	CBASS	3.33724	0.00868984		AVAST	Retron	1.39312	0.00437039
	Borvo	Tiamat	0	1		DISARM	DarTG	0.483083	0.70764		AVAST	RM	2.28353	8.50373e-64
	Borvo	Wadjet	0	1		DISARM	DISARM	2.03741	0.001481		AVAST	RosmerTA	2.54774	2.91066e-71
	Borvo	Zorya	0	1		DISARM	Dnd	0	1		AVAST	Rst_DprA-PPRT	0	1
	BREX	Abi2	0	1		DISARM	Dodola	0	1		AVAST	Rst_gop_beta_cll	0	1
	BREX	AbiEii	0	0.000108672		DISARM	Druantia	2.75099	0.00499709		AVAST	Rst_HelicaseDUF2290	0	1
	BREX	AbiH	0	1		DISARM	Gabija	3.556	0.00310707		AVAST	Rst_Hydrolase-Tm	0	1
	BREX	AVAST	0	1		DISARM	Gao	1.22328	0.249356		AVAST	Rst_PARIS	3.39907	9.72922e-11
	BREX	Azaca	0	1		DISARM	Lamassu-Fam	2.74163	0.0076767		AVAST	Rst_RT-Tm	0	1
	BREX	Borvo	0	1		DISARM	Menshen	0	1		AVAST	Rst_TIR-NLR	0	1
	BREX	BREX	0.796368	0.0442437		DISARM	Mokosh	0	1		AVAST	SEFIR	0	0.0230432
	BREX	Cas	2.1145	0.000115438		DISARM	Nhi	0	1		AVAST	Septu	0	1
	BREX	CBASS	4.03279	2.56215e-07		DISARM	PrrC	0	1		AVAST	Shango	1.85719	0.141603
	BREX	DarTG	0	0.00799126		DISARM	PsyrTA	0	0.000200835		AVAST	Shedu	0	1
	BREX	Dazbog	0	1		DISARM	Pycsar	0	1		AVAST	ShosTA	0.0434302	0.795142
	BREX	DISARM	0	1		DISARM	Retron	4.58594	2.5071e-10		AVAST	SoFic	0	1
	BREX	Dnd	1.77259	0.0853734		DISARM	RM	3.53635	2.76318e-25		AVAST	SspBCDE	0.863503	8.25774e-16
	BREX	Dodola	0	1		DISARM	RosmerTA	3.47109	1.7722e-09		AVAST	Thoeris	0	1
	BREX	DRT	0	1		DISARM	Rst_PARIS	0	1		AVAST	Tiamat	0	1
	BREX	Druantia	0	1		DISARM	Septu	0	0.0359759		AVAST	Uzume	0	1
	BREX	Eleos	0	1		DISARM	Shango	0	1		AVAST	Wadjet	2.88515	0.0723917
	BREX	Gabija	0	1		DISARM	ShosTA	0	1		AVAST	Zorya	0	1
	BREX	Gao	3.86825	8.65554e-10		DISARM	SoFic	0	1		Azaca	Abi2	0	1
	BREX	ISG15-like	0	1		DISARM	SspBCDE	0	3.0113e-06		Azaca	AbiEii	0	0.01
	BREX	Kiwa	0	1		DISARM	Thoeris	0	1		Azaca	AbiH	0	1
	BREX	Lamassu-Fam	3.27325	9.03547e-06		DISARM	Tiamat	0	0.0855781		Azaca	Aditi	0	1
	BREX	Menshen	0	1		DISARM	Wadjet	0	0.598876		Azaca	AVAST	0	1
	BREX	Mokosh	0.973918	0.0178385		DISARM	Zorya	3.40381	0.0405013		Azaca	Azaca	1.66113	0.169271
	BREX	Nhi	0	1		Dnd	Abi2	0	1		Azaca	Borvo	0	1
	BREX	Pif	0	1		Dnd	AbiEii	0	1		Azaca	BREX	4.24029	3.31908e-12
	BREX	PrrC	0	7.40986e-05		Dnd	AVAST	0	1		Azaca	Bunzi	0	1
	BREX	PsyrTA	2.21859	0.0900906		Dnd	BREX	0	1		Azaca	Cas	0	0.000463225
	BREX	Pycsar	0	1		Dnd	BstA	0	1		Azaca	CBASS	0	1
	BREX	radar	0	1		Dnd	Cas	0	1		Azaca	DarTG	0	1
	BREX	Retron	0	0.0449329		Dnd	CBASS	0.0740832	1		Azaca	Dazbog	0	1
	BREX	RM	2.00405	0.00016171		Dnd	DarTG	0	1		Azaca	dCTPdeaminase	0	1
	BREX	RosmerTA	2.25943	0.000156343		Dnd	DISARM	0	1		Azaca	dGTPase	0	1
	BREX	Rst_gop_beta_cll	0	1		Dnd	Dnd	1.69817	0.00209073		Azaca	DISARM	0	5.1679e-08
	BREX	Rst_HelicaseDUF2290	0	1		Dnd	Dodola	0	1		Azaca	Dnd	0	1
	BREX	Rst_PARIS	2.47698	0.00185437		Dnd	Druantia	0	1		Azaca	Dodola	0	0.00307015
	BREX	Rst_TIR-NLR	0	1		Dnd	Gabija	0	1		Azaca	DRT	0	1
	BREX	Septu	3.81626	1.13951e-05		Dnd	Gao	0	0.397683		Azaca	Druantia	0	3.55286e-13
	BREX	Shango	0	1		Dnd	Lamassu-Fam	2.10458	0.0984355		Azaca	Dsr	0	1
	BREX	Shedu	0	1		Dnd	Menshen	0	1		Azaca	Eleos	0	1.95224e-14
	BREX	ShosTA	0	1		Dnd	Mokosh	0.241008	0.688134		Azaca	Gabija	5.24851	4.67221e-14
	BREX	SoFic	0	1		Dnd	Nhi	0	1		Azaca	Gao	0	1
	BREX	SspBCDE	4.1165	4.52007e-05		Dnd	PrrC	0	1		Azaca	Hachiman	0	1
	BREX	Thoeris	0	1		Dnd	PsyrTA	0	1		Azaca	Kiwa	0	1
	BREX	Tiamat	0	1		Dnd	Pycsar	0	1		Azaca	Lamassu-Fam	0	6.30059e-08
	BREX	Wadjet	0	1		Dnd	Retron	1.54679	0.0649046		Azaca	Lit	0	1
	BREX	Zorya	0	1		Dnd	RM	2.21201	0.00513253		Azaca	Menshen	0	1
	Cas	Abi2	0	1		Dnd	RosmerTA	0	1		Azaca	Mokosh	0	1.41154e-69
	Cas	AbiEii	2.72845	5.50762e-07		Dnd	Rst_PARIS	0	1		Azaca	Nhi	0	1
	Cas	AbiH	0	1		Dnd	Septu	0	2.37438e-05		Azaca	Old	0	1
	Cas	AVAST	0	1		Dnd	Shango	4.12478	1.06071e-05		Azaca	Olokun	0	1
	Cas	Azaca	0	0.0160531		Dnd	ShosTA	0	1		Azaca	Pif	0	1
	Cas	Borvo	0	1		Dnd	SoFic	0	1		Azaca	PrrC	0	0.0163243
	Cas	BREX	2.1145	0.000115438		Dnd	SspBCDE	6.09626	1.20693e-20		Azaca	PsyrTA	0	1
	Cas	Cas	0.511662	0.104841		Dnd	Thoeris	0	1		Azaca	Pycsar	0	1
	Cas	CBASS	1.85274	2.60115e-06		Dnd	Tiamat	0	1		Azaca	radar	0	1
	Cas	DarTG	0	1		Dnd	Wadjet	0	1		Azaca	Retron	0	5.71689e-12
	Cas	Dazbog	0	1		Dnd	Zorya	0	1		Azaca	RM	2.90194	2.81594e-46
	Cas	DISARM	0	1.62652e-09		Dodola	Abi2	0	1		Azaca	RosmerTA	5.43286	2.09082e-75
	Cas	Dnd	0.708222	0.437742		Dodola	AbiEii	0	1		Azaca	Rst_DprA-PPRT	0	1
	Cas	Dodola	0.957499	0.143717		Dodola	AVAST	0	1		Azaca	Rst_gop_beta_cll	0	1
	Cas	DRT	0	1		Dodola	BREX	0	1		Azaca	Rst_HelicaseDUF2290	0	1
	Cas	Druantia	1.72644	0.181029		Dodola	BstA	0	1		Azaca	Rst_Hydrolase-Tm	0	1
	Cas	Eleos	2.88254	0.0728872		Dodola	Cas	0.984318	0.288257		Azaca	Rst_PARIS	2.07952	0.111488
	Cas	Gabija	1.85815	0.00047058		Dodola	CBASS	0	1		Azaca	Rst_RT-Tm	0	1
	Cas	Gao	2.59837	6.6716e-08		Dodola	DarTG	0	1		Azaca	Rst_TIR-NLR	0	1
	Cas	ISG15-like	0	1		Dodola	DISARM	0	1		Azaca	SEFIR	0	0.000237977
	Cas	Kiwa	0	0.00196882		Dodola	Dnd	0	1		Azaca	Septu	0	1
	Cas	Lamassu-Fam	2.04149	1.61594e-06		Dodola	Dodola	-0.0951036	1		Azaca	Shango	0	0.00482272
	Cas	Menshen	0	0.624363		Dodola	Druantia	0	1		Azaca	Shedu	0	1
	Cas	Mokosh	1.45889	0.00170092		Dodola	Gabija	1.37952	0.196847		Azaca	ShosTA	0	1
	Cas	Nhi	0	1		Dodola	Gao	0.810228	0.331391		Azaca	SoFic	0	1
	Cas	Pif	0	1		Dodola	Lamassu-Fam	0	0.624183		Azaca	SspBCDE	0	8.82814e-11
	Cas	PrrC	4.81485	2.17934e-06		Dodola	Menshen	0	1		Azaca	Thoeris	2.00398	0.0998784
	Cas	PsyrTA	0.113704	0.709225		Dodola	Mokosh	1.55238	0.166585		Azaca	Tiamat	0	1
	Cas	Pycsar	0	0.615782		Dodola	Nhi	0	1		Azaca	Uzume	0	1
	Cas	radar	0	1		Dodola	PrrC	0	1		Azaca	Wadjet	0	1
	Cas	Retron	2.91303	1.93251e-10		Dodola	PsyrTA	0	1		Azaca	Zorya	0	1.98408e-05
	Cas	RM	2.43417	3.18651e-28		Dodola	Pycsar	0	1		Borvo	Abi2	0	1
	Cas	RosmerTA	2.16355	4.78811e-12		Dodola	Retron	2.14342	0.000292458		Borvo	AbiEii	0	1
	Cas	Rst_gop_beta_cll	0	1		Dodola	RM	-1.927	0.00285542		Borvo	AbiH	0	1
	Cas	Rst_HelicaseDUF2290	0	1		Dodola	RosmerTA	0.78197	0.425912		Borvo	Aditi	0	1
	Cas	Rst_PARIS	-0.300793	1		Dodola	Rst_PARIS	1.66946	0.143791		Borvo	AVAST	0	1
	Cas	Rst_TIR-NLR	0	1		Dodola	Septu	0	1		Borvo	Azaca	0	1
	Cas	Septu	0	7.80979e-08		Dodola	Shango	0	1		Borvo	Borvo	0	1
	Cas	Shango	-0.570518	0.655186		Dodola	ShosTA	5.93517	1.9682e-09		Borvo	BREX	0	0.0197521
	Cas	Shedu	0	1		Dodola	SoFic	0	1		Borvo	Bunzi	0	1
	Cas	ShosTA	2.18363	0.00166314		Dodola	SspBCDE	1.257	0.106183		Borvo	Cas	0	1
	Cas	SoFic	0	1		Dodola	Thoeris	0	1		Borvo	CBASS	0	0.00650596
	Cas	SspBCDE	3.51702	0.000345382		Dodola	Tiamat	0	1		Borvo	DarTG	0	1
	Cas	Thoeris	0	4.3002e-06		Dodola	Wadjet	2.15754	0.0968189		Borvo	Dazbog	0	1
	Cas	Tiamat	0	0.0161502		Dodola	Zorya	1.56188	0.163576		Borvo	dCTPdeaminase	0	1
	Cas	Wadjet	4.39788	5.88445e-18		Druantia	Abi2	0	1		Borvo	dGTPase	0	1
	Cas	Zorya	1.48529	0.000493215		Druantia	AbiEii	0	1		Borvo	DISARM	0	1
	CBASS	Abi2	0	1		Druantia	AVAST	0	1		Borvo	Dnd	0	1
	CBASS	AbiEii	3.93981	1.14798e-05		Druantia	BREX	0	1		Borvo	Dodola	0	0.00265613
	CBASS	AbiH	0	1		Druantia	BstA	0	1		Borvo	DRT	0	1
	CBASS	AVAST	0	9.60305e-05		Druantia	Cas	0	1		Borvo	Druantia	0	1
	CBASS	Azaca	0	1		Druantia	CBASS	0	0.00313132		Borvo	Dsr	0	1
	CBASS	Borvo	0	1		Druantia	DarTG	0	1		Borvo	Eleos	0	1
	CBASS	BREX	4.03279	2.56215e-07		Druantia	DISARM	2.75099	0.00499709		Borvo	Gabija	0	1
	CBASS	Cas	1.85274	2.60115e-06		Druantia	Dnd	0	1		Borvo	Gao	0	1
	CBASS	CBASS	-1.66062	0.0196138		Druantia	Dodola	0	1		Borvo	Hachiman	0	1
	CBASS	DarTG	0	0.00123418		Druantia	Druantia	0	1		Borvo	Kiwa	0	1
	CBASS	Dazbog	0	1		Druantia	Gabija	0	2.40447e-05		Borvo	Lamassu-Fam	0	3.74524e-11
	CBASS	DISARM	0	0.0174003		Druantia	Gao	0	1		Borvo	Lit	0	1
	CBASS	Dnd	-0.44261	0.815178		Druantia	Lamassu-Fam	0	7.65865e-06		Borvo	Menshen	0	1
	CBASS	Dodola	0	0.405528		Druantia	Menshen	0	0.00295202		Borvo	Mokosh	0	1
	CBASS	DRT	0	1		Druantia	Mokosh	0	0.000224443		Borvo	Nhi	0	1
	CBASS	Druantia	0	5.2695e-07		Druantia	Nhi	0	1		Borvo	Old	0	1
	CBASS	Eleos	0	1		Druantia	PrrC	0	1		Borvo	Olokun	0	1
	CBASS	Gabija	1.19848	0.0212764		Druantia	PsyrTA	0	1		Borvo	Pif	0	1
	CBASS	Gao	0.789518	0.0569757		Druantia	Pycsar	0	1		Borvo	PrrC	0	1
	CBASS	ISG15-like	2.64862	0.0134324		Druantia	Retron	0	0.00669758		Borvo	PsyrTA	0	1
	CBASS	Kiwa	0	1		Druantia	RM	2.87547	3.01068e-05		Borvo	Pycsar	0	0.0251605
	CBASS	Lamassu-Fam	1.05924	0.284607		Druantia	RosmerTA	0	1		Borvo	radar	0	1
	CBASS	Menshen	0	1		Druantia	Rst_PARIS	0	1		Borvo	Retron	0	1
	CBASS	Mokosh	0.304379	0.733592		Druantia	Septu	0	0.0409052		Borvo	RM	2.10071	0.164255
	CBASS	Nhi	0	1		Druantia	Shango	0	1		Borvo	RosmerTA	0	1
	CBASS	Pif	0	1		Druantia	ShosTA	0	0.00109951		Borvo	Rst_DprA-PPRT	0	1
	CBASS	PrrC	0	0.00147687		Druantia	SoFic	0	1		Borvo	Rst_gop_beta_cll	0	1
	CBASS	PsyrTA	0	1		Druantia	SspBCDE	0	1		Borvo	Rst_HelicaseDUF2290	0	1
	CBASS	Pycsar	2.02256	0.0320606		Druantia	Thoeris	0	1		Borvo	Rst_Hydrolase-Tm	0	1
	CBASS	radar	0	1		Druantia	Tiamat	0	1		Borvo	Rst_PARIS	0	1
	CBASS	Retron	3.12818	2.32946e-05		Druantia	Wadjet	0	0.00052802		Borvo	Rst_RT-Tm	0	1
	CBASS	RM	2.39468	1.88927e-15		Druantia	Zorya	0	1		Borvo	Rst_TIR-NLR	0	1
	CBASS	RosmerTA	3.7584	3.67023e-30		Gabija	Abi2	0	1		Borvo	SEFIR	0	1
	CBASS	Rst_gop_beta_cll	0	1		Gabija	AbiEii	5.01224	2.17332e-07		Borvo	Septu	0	1
	CBASS	Rst_HelicaseDUF2290	0	1		Gabija	AVAST	0	1		Borvo	Shango	0	1
	CBASS	Rst_PARIS	3.61185	5.61002e-06		Gabija	BREX	1.10852	0.194439		Borvo	Shedu	0	1
	CBASS	Rst_TIR-NLR	0	1		Gabija	BstA	0	1		Borvo	ShosTA	0	1
	CBASS	Septu	0	1		Gabija	Cas	3.02875	8.09009e-07		Borvo	SoFic	0	1
	CBASS	Shango	4.53082	1.82388e-18		Gabija	CBASS	1.84566	0.0455302		Borvo	SspBCDE	0	1
	CBASS	Shedu	0	1		Gabija	DarTG	0	1		Borvo	Thoeris	0	1
	CBASS	ShosTA	1.7016	0.158065		Gabija	DISARM	3.556	0.00310707		Borvo	Tiamat	0	1
	CBASS	SoFic	0	1		Gabija	Dnd	0	1		Borvo	Uzume	0	1
	CBASS	SspBCDE	0	1		Gabija	Dodola	1.37952	0.196847		Borvo	Wadjet	0	1
	CBASS	Thoeris	0.749234	0.430786		Gabija	Druantia	0	2.40447e-05		Borvo	Zorya	0	1
	CBASS	Tiamat	0	1		Gabija	Gabija	1.97901	0.0308023		BREX	Abi2	0	1
	CBASS	Wadjet	1.9077	0.0132226		Gabija	Gao	0	0.620185		BREX	AbiEii	2.13688	0.0204395
	CBASS	Zorya	-0.730375	0.768096		Gabija	Lamassu-Fam	1.11669	0.257034		BREX	AbiH	0	1.29129e-10
	DarTG	Abi2	0	1		Gabija	Menshen	0	1		BREX	Aditi	0	1
	DarTG	AbiEii	0	0.00310941		Gabija	Mokosh	2.58611	0.00879022		BREX	AVAST	0	1.21633e-06
	DarTG	AbiH	0	1		Gabija	Nhi	0	0.00338203		BREX	Azaca	4.24029	3.31908e-12
	DarTG	AVAST	0	1		Gabija	PrrC	0	1		BREX	Borvo	0	0.0197521
	DarTG	Azaca	0	1		Gabija	PsyrTA	6.3776	5.76464e-08		BREX	BREX	-1.26363	5.60558e-25
	DarTG	Borvo	0	1		Gabija	Pycsar	0	1		BREX	Bunzi	0	1
	DarTG	BREX	0	0.00799126		Gabija	Retron	1.94404	0.061433		BREX	Cas	-0.402222	0.00192035
	DarTG	Cas	0	1		Gabija	RM	2.18569	5.52024e-06		BREX	CBASS	-0.542159	0.00291884
	DarTG	CBASS	0	0.00123418		Gabija	RosmerTA	1.14477	0.263805		BREX	DarTG	2.93554	0.000225732
	DarTG	DarTG	1.98244	0.147628		Gabija	Rst_PARIS	0	0.628297		BREX	Dazbog	0	1
	DarTG	Dazbog	0	1		Gabija	Septu	0	1		BREX	dCTPdeaminase	0	1
	DarTG	DISARM	0	1		Gabija	Shango	2.93561	0.0424479		BREX	dGTPase	0	1
	DarTG	Dnd	0	1		Gabija	ShosTA	0	1		BREX	DISARM	3.64468	7.75555e-17
	DarTG	Dodola	0	1		Gabija	SoFic	0	1		BREX	Dnd	2.97318	6.83026e-19
	DarTG	DRT	0	1		Gabija	SspBCDE	4.65035	3.69009e-08		BREX	Dodola	4.09977	2.11383e-24
	DarTG	Druantia	0	1		Gabija	Thoeris	0	1		BREX	DRT	2.57078	0.0426677
	DarTG	Eleos	0	1		Gabija	Tiamat	0	1		BREX	Druantia	6.19333	3.74659e-19
	DarTG	Gabija	0	1		Gabija	Wadjet	3.31611	0.0447879		BREX	Dsr	0	1
	DarTG	Gao	4.56601	0.00051039		Gabija	Zorya	0	0.638118		BREX	Eleos	0	1
	DarTG	ISG15-like	0	1		Gao	Abi2	0	1		BREX	Gabija	2.59245	4.97117e-20
	DarTG	Kiwa	0	1		Gao	AbiEii	0	1		BREX	Gao	4.65701	5.12409e-72
	DarTG	Lamassu-Fam	2.49919	0.0801526		Gao	AVAST	0	1		BREX	Hachiman	0	1
	DarTG	Menshen	0	1		Gao	BREX	3.69481	0.00153792		BREX	Kiwa	0	0.00412672
	DarTG	Mokosh	0.758522	0.360698		Gao	BstA	0	1		BREX	Lamassu-Fam	2.96963	5.65717e-32
	DarTG	Nhi	0	1		Gao	Cas	2.24977	0.0931256		BREX	Lit	0	1
	DarTG	Pif	0	1		Gao	CBASS	1.5803	0.00788511		BREX	Menshen	0	1
	DarTG	PrrC	0	1		Gao	DarTG	0	1		BREX	Mokosh	2.26334	1.63677e-17
	DarTG	PsyrTA	0	1		Gao	DISARM	1.22328	0.249356		BREX	Nhi	2.53663	0.105784
	DarTG	Pycsar	0	1		Gao	Dnd	0	0.397683		BREX	Old	0	1
	DarTG	radar	0	0.000238746		Gao	Dodola	0.810228	0.331391		BREX	Olokun	0	1
	DarTG	Retron	0	1		Gao	Druantia	0	1		BREX	Pif	0	1
	DarTG	RM	2.08252	0.00313303		Gao	Gabija	0	0.620185		BREX	PrrC	0	0.000561412
	DarTG	RosmerTA	0	1.03527e-08		Gao	Gao	3.76071	4.72759e-11		BREX	PsyrTA	3.89681	5.75688e-12
	DarTG	Rst_gop_beta_cll	0	1		Gao	Lamassu-Fam	0.688193	0.37018		BREX	Pycsar	0	6.10162e-05
	DarTG	Rst_HelicaseDUF2290	0	1		Gao	Menshen	0	1		BREX	radar	0	1
	DarTG	Rst_PARIS	0	1		Gao	Mokosh	1.58828	0.0586859		BREX	Retron	1.99812	2.96249e-09
	DarTG	Rst_TIR-NLR	0	1		Gao	Nhi	0	1		BREX	RM	2.14669	3.98124e-68
	DarTG	Septu	0	1		Gao	PrrC	0	1		BREX	RosmerTA	3.98067	2.36178e-110
	DarTG	Shango	0	0.00329004		Gao	PsyrTA	4.06711	0.000399743		BREX	Rst_DprA-PPRT	0	1
	DarTG	Shedu	0	1		Gao	Pycsar	0	1		BREX	Rst_gop_beta_cll	2.22272	0.0603599
	DarTG	ShosTA	0	1		Gao	Retron	2.10441	0.0232144		BREX	Rst_HelicaseDUF2290	0	0.000405482
	DarTG	SoFic	0	0.00245955		Gao	RM	2.25496	1.19621e-13		BREX	Rst_Hydrolase-Tm	0.144552	0.817865
	DarTG	SspBCDE	0	1		Gao	RosmerTA	3.18512	5.52801e-09		BREX	Rst_PARIS	3.29853	3.63202e-38
	DarTG	Thoeris	0	1		Gao	Rst_PARIS	2.38108	0.0116916		BREX	Rst_RT-Tm	0	1
	DarTG	Tiamat	0	1		Gao	Septu	0	2.55358e-05		BREX	Rst_TIR-NLR	0	1
	DarTG	Wadjet	0	0.000115907		Gao	Shango	0	1		BREX	SEFIR	2.78946	1.67278e-10
	DarTG	Zorya	0	1		Gao	ShosTA	0	1		BREX	Septu	0	2.00286e-23
	Dazbog	Abi2	0	1		Gao	SoFic	0	1		BREX	Shango	3.28801	0.01294
	Dazbog	AbiEii	0	1		Gao	SspBCDE	2.26753	0.00456914		BREX	Shedu	2.54795	0.000894556
	Dazbog	AbiH	0	1		Gao	Thoeris	0	1		BREX	ShosTA	0	1
	Dazbog	AVAST	0	1		Gao	Tiamat	0	1		BREX	SoFic	0	1
	Dazbog	Azaca	0	1		Gao	Wadjet	0	0.391529		BREX	SspBCDE	3.72973	4.02436e-12
	Dazbog	Borvo	0	1		Gao	Zorya	1.56621	0.0608655		BREX	Thoeris	5.43612	2.24999e-63
	Dazbog	BREX	0	1		Lamassu-Fam	Abi2	0	1		BREX	Tiamat	0	1.27298e-06
	Dazbog	Cas	0	1		Lamassu-Fam	AbiEii	0	1		BREX	Uzume	0	1
	Dazbog	CBASS	0	1		Lamassu-Fam	AVAST	0	1		BREX	Wadjet	1.1708	0.0421096
	Dazbog	DarTG	0	1		Lamassu-Fam	BREX	2.94486	0.00160702		BREX	Zorya	5.99633	3.48846e-45
	Dazbog	Dazbog	0	1		Lamassu-Fam	BstA	0	1		Bunzi	Abi2	0	1
	Dazbog	DISARM	0	1		Lamassu-Fam	Cas	2.49981	2.72574e-05		Bunzi	AbiEii	0	1
	Dazbog	Dnd	0	1		Lamassu-Fam	CBASS	4.38004	8.25033e-16		Bunzi	AbiH	0	1
	Dazbog	Dodola	0	1		Lamassu-Fam	DarTG	0	1		Bunzi	Aditi	0	1
	Dazbog	DRT	0	1		Lamassu-Fam	DISARM	2.74163	0.0076767		Bunzi	AVAST	0	1
	Dazbog	Druantia	0	1		Lamassu-Fam	Dnd	2.10458	0.0984355		Bunzi	Azaca	0	1
	Dazbog	Eleos	0	1		Lamassu-Fam	Dodola	0	0.624183		Bunzi	Borvo	0	1
	Dazbog	Gabija	0	1		Lamassu-Fam	Druantia	0	7.65865e-06		Bunzi	BREX	0	1
	Dazbog	Gao	0	1		Lamassu-Fam	Gabija	1.11669	0.257034		Bunzi	Bunzi	0	1
	Dazbog	ISG15-like	0	1		Lamassu-Fam	Gao	0.688193	0.37018		Bunzi	Cas	3.3192	5.57008e-16
	Dazbog	Kiwa	0	1		Lamassu-Fam	Lamassu-Fam	0.495516	0.447806		Bunzi	CBASS	0	0.000612101
	Dazbog	Lamassu-Fam	0	1		Lamassu-Fam	Menshen	0	1		Bunzi	DarTG	0	1
	Dazbog	Menshen	0	1		Lamassu-Fam	Mokosh	3.60111	2.50506e-10		Bunzi	Dazbog	0	1
	Dazbog	Mokosh	0	1		Lamassu-Fam	Nhi	0	1		Bunzi	dCTPdeaminase	0	1
	Dazbog	Nhi	0	1		Lamassu-Fam	PrrC	0	1		Bunzi	dGTPase	0	1
	Dazbog	Pif	0	1		Lamassu-Fam	PsyrTA	0	0.628974		Bunzi	DISARM	0	0.00328385
	Dazbog	PrrC	0	1		Lamassu-Fam	Pycsar	1.62168	0.156921		Bunzi	Dnd	0	1
	Dazbog	PsyrTA	0	1		Lamassu-Fam	Retron	0	0.397857		Bunzi	Dodola	0	1
	Dazbog	Pycsar	0	1		Lamassu-Fam	RM	2.73563	3.69908e-20		Bunzi	DRT	0	0.186792
	Dazbog	radar	0	1		Lamassu-Fam	RosmerTA	2.68351	1.12287e-08		Bunzi	Druantia	0	1
	Dazbog	Retron	0	0.00811664		Lamassu-Fam	Rst_PARIS	2.97775	0.00329045		Bunzi	Dsr	0	1
	Dazbog	RM	0.180004	0.793242		Lamassu-Fam	Septu	0	0.00339605		Bunzi	Eleos	0	1
	Dazbog	RosmerTA	0	1		Lamassu-Fam	Shango	0	1		Bunzi	Gabija	0	8.57589e-16
	Dazbog	Rst_gop_beta_cll	0	1		Lamassu-Fam	ShosTA	0.644273	0.380607		Bunzi	Gao	5.72283	9.71466e-11
	Dazbog	Rst_HelicaseDUF2290	0	1		Lamassu-Fam	SoFic	0	1		Bunzi	Hachiman	0	1
	Dazbog	Rst_PARIS	0	1		Lamassu-Fam	SspBCDE	3.36404	0.000199372		Bunzi	Kiwa	0	1
	Dazbog	Rst_TIR-NLR	0	1		Lamassu-Fam	Thoeris	0	1		Bunzi	Lamassu-Fam	1.48418	0.0788536
	Dazbog	Septu	-1.01421	0.50042		Lamassu-Fam	Tiamat	0	1		Bunzi	Lit	0	1
	Dazbog	Shango	0	1		Lamassu-Fam	Wadjet	2.79658	0.000906608		Bunzi	Menshen	0	0.00438166
	Dazbog	Shedu	0	1		Lamassu-Fam	Zorya	0.700044	0.322732		Bunzi	Mokosh	2.86877	0.00101711
	Dazbog	ShosTA	0	1		Menshen	Abi2	0	1		Bunzi	Nhi	0	1
	Dazbog	SoFic	0	1		Menshen	AbiEii	0	1		Bunzi	Old	0	1
	Dazbog	SspBCDE	0	1		Menshen	AVAST	0	1		Bunzi	Olokun	0	1
	Dazbog	Thoeris	0	1		Menshen	BREX	0	1		Bunzi	Pif	0	1
	Dazbog	Tiamat	0	1		Menshen	BstA	0	1		Bunzi	PrrC	0	1
	Dazbog	Wadjet	0	1		Menshen	Cas	3.60976	0.0315378		Bunzi	PsyrTA	0	1
	Dazbog	Zorya	0	1		Menshen	CBASS	0	1		Bunzi	Pycsar	0	1
	DISARM	Abi2	0	1		Menshen	DarTG	0	1		Bunzi	radar	0	1
	DISARM	AbiEii	0	1		Menshen	DISARM	0	1		Bunzi	Retron	2.96103	0.0664803
	DISARM	AbiH	0	1		Menshen	Dnd	0	1		Bunzi	RM	2.09673	2.62614e-05
	DISARM	AVAST	0	1		Menshen	Dodola	0	1		Bunzi	RosmerTA	3.32177	1.95838e-29
	DISARM	Azaca	0	1		Menshen	Druantia	0	0.00295202		Bunzi	Rst_DprA-PPRT	0	1
	DISARM	Borvo	0	1		Menshen	Gabija	0	1		Bunzi	Rst_gop_beta_cll	0	1
	DISARM	BREX	0	1		Menshen	Gao	0	1		Bunzi	Rst_HelicaseDUF2290	0	1
	DISARM	Cas	0	1.62652e-09		Menshen	Lamassu-Fam	0	1		Bunzi	Rst_Hydrolase-Tm	0	1
	DISARM	CBASS	0	0.0174003		Menshen	Menshen	0	2.56046e-06		Bunzi	Rst_PARIS	0	1
	DISARM	DarTG	0	1		Menshen	Mokosh	0	1		Bunzi	Rst_RT-Tm	0	1
	DISARM	Dazbog	0	1		Menshen	Nhi	0	1		Bunzi	Rst_TIR-NLR	0	1
	DISARM	DISARM	1.65334	0.00171753		Menshen	PrrC	0	1		Bunzi	SEFIR	0	1
	DISARM	Dnd	0	1		Menshen	PsyrTA	0	1		Bunzi	Septu	0	1
	DISARM	Dodola	1.51632	0.184248		Menshen	Pycsar	0	1		Bunzi	Shango	0	1
	DISARM	DRT	0	1		Menshen	Retron	0	1		Bunzi	Shedu	0	1
	DISARM	Druantia	3.47383	5.7589e-08		Menshen	RM	1.3163	0.133576		Bunzi	ShosTA	0	1
	DISARM	Eleos	0	1		Menshen	RosmerTA	1.59603	0.00527186		Bunzi	SoFic	0	1
	DISARM	Gabija	5.06254	8.63379e-08		Menshen	Rst_PARIS	0	1		Bunzi	SspBCDE	0.115179	0.751408
	DISARM	Gao	3.06723	1.2229e-08		Menshen	Septu	0	1		Bunzi	Thoeris	0	0.101042
	DISARM	ISG15-like	0	1		Menshen	Shango	0	1		Bunzi	Tiamat	0	1
	DISARM	Kiwa	0	1		Menshen	ShosTA	0	1		Bunzi	Uzume	0	1
	DISARM	Lamassu-Fam	3.441	7.64513e-11		Menshen	SoFic	0	1		Bunzi	Wadjet	0	1
	DISARM	Menshen	3.05974	0.0157706		Menshen	SspBCDE	0	1		Bunzi	Zorya	0	1
	DISARM	Mokosh	3.55801	1.57982e-06		Menshen	Thoeris	0	1		Cas	Abi2	1.41018	0.00114993
	DISARM	Nhi	0	1		Menshen	Tiamat	0	1		Cas	AbiEii	1.58078	1.88085e-08
	DISARM	Pif	0	1		Menshen	Wadjet	0	1		Cas	AbiH	5.54423	5.10008e-12
	DISARM	PrrC	0	1		Menshen	Zorya	0	1		Cas	Aditi	0	1
	DISARM	PsyrTA	0	0.618562		Mokosh	Abi2	0	1		Cas	AVAST	1.06575	6.91228e-07
	DISARM	Pycsar	0	1		Mokosh	AbiEii	0	6.1528e-09		Cas	Azaca	0	0.000463225
	DISARM	radar	0	1		Mokosh	AVAST	0	1		Cas	Borvo	0	1
	DISARM	Retron	2.365	0.0210326		Mokosh	BREX	2.27401	0.00837572		Cas	BREX	-0.402222	0.00192035
	DISARM	RM	2.80737	1.70313e-36		Mokosh	BstA	0	1		Cas	Bunzi	3.3192	5.57008e-16
	DISARM	RosmerTA	4.81756	1.14391e-19		Mokosh	Cas	-0.42764	1		Cas	Cas	0.624433	5.74726e-16
	DISARM	Rst_gop_beta_cll	0	1		Mokosh	CBASS	1.73603	0.0304274		Cas	CBASS	2.89852	2.75501e-57
	DISARM	Rst_HelicaseDUF2290	0	1		Mokosh	DarTG	0	1		Cas	DarTG	2.32939	1.57224e-13
	DISARM	Rst_PARIS	1.25577	0.232655		Mokosh	DISARM	0	1		Cas	Dazbog	0	1
	DISARM	Rst_TIR-NLR	0	1		Mokosh	Dnd	0.241008	0.688134		Cas	dCTPdeaminase	0	0.0209358
	DISARM	Septu	0	1		Mokosh	Dodola	1.55238	0.166585		Cas	dGTPase	0	0.602578
	DISARM	Shango	0	1		Mokosh	Druantia	0	0.000224443		Cas	DISARM	4.03265	1.22804e-44
	DISARM	Shedu	0	1		Mokosh	Gabija	2.58611	0.00879022		Cas	Dnd	1.70926	3.97214e-18
	DISARM	ShosTA	3.49734	0.0361515		Mokosh	Gao	1.58828	0.0586859		Cas	Dodola	3.68627	1.34705e-298
	DISARM	SoFic	0	0.0415873		Mokosh	Lamassu-Fam	3.60111	2.50506e-10		Cas	DRT	1.55482	0.212879
	DISARM	SspBCDE	0.651196	0.636193		Mokosh	Menshen	0	1		Cas	Druantia	3.27894	3.23295e-29
	DISARM	Thoeris	0	0.00116945		Mokosh	Mokosh	0.221873	0.625481		Cas	Dsr	0	1.34007e-06
	DISARM	Tiamat	0	0.0549096		Mokosh	Nhi	0	1		Cas	Eleos	2.12678	2.99607e-09
	DISARM	Wadjet	0	1		Mokosh	PrrC	0	1		Cas	Gabija	2.02713	3.63535e-35
	DISARM	Zorya	3.48665	0.0364075		Mokosh	PsyrTA	0	1		Cas	Gao	2.89484	1.48242e-95
	Dnd	Abi2	0	1		Mokosh	Pycsar	0.472353	0.484432		Cas	Hachiman	-0.834532	0.0266644
	Dnd	AbiEii	0	1		Mokosh	Retron	2.63312	0.0222602		Cas	Kiwa	0	7.65599e-10
	Dnd	AbiH	0	1		Mokosh	RM	1.64427	6.22951e-05		Cas	Lamassu-Fam	1.51989	3.92549e-48
	Dnd	AVAST	0	1		Mokosh	RosmerTA	1.29431	0.228943		Cas	Lit	2.78464	0.00102315
	Dnd	Azaca	0	0.0115874		Mokosh	Rst_PARIS	1.35749	0.202189		Cas	Menshen	1.14175	9.1659e-05
	Dnd	Borvo	0	1		Mokosh	Septu	0	1		Cas	Mokosh	2.16812	2.68555e-64
	Dnd	BREX	1.77259	0.0853734		Mokosh	Shango	3.36351	8.79387e-06		Cas	Nhi	1.50575	1.43835e-09
	Dnd	Cas	0.708222	0.437742		Mokosh	ShosTA	0	1		Cas	Old	0	0.0209495
	Dnd	CBASS	-0.44261	0.815178		Mokosh	SoFic	4.1387	0.0165434		Cas	Olokun	0	1
	Dnd	DarTG	0	1		Mokosh	SspBCDE	0	2.38934e-07		Cas	Pif	3.55758	0.00521615
	Dnd	Dazbog	0	1		Mokosh	Thoeris	0	5.39469e-08		Cas	PrrC	4.54214	4.92989e-34
	Dnd	DISARM	0	1		Mokosh	Tiamat	0	1		Cas	PsyrTA	2.23783	2.35207e-66
	Dnd	Dnd	2.29138	1.32763e-11		Mokosh	Wadjet	0	1		Cas	Pycsar	4.14154	0.000202262
	Dnd	Dodola	0	1		Mokosh	Zorya	4.32454	9.47152e-06		Cas	radar	0	1
	Dnd	DRT	0	1		Nhi	Abi2	0	1		Cas	Retron	3.10354	4.71507e-168
	Dnd	Druantia	0	0.0149817		Nhi	AbiEii	0	1		Cas	RM	2.18742	0
	Dnd	Eleos	0	1		Nhi	AVAST	0	1		Cas	RosmerTA	2.15997	1.94974e-258
	Dnd	Gabija	0	1		Nhi	BREX	0	1		Cas	Rst_DprA-PPRT	0	1
	Dnd	Gao	1.8954	0.136863		Nhi	BstA	0	1		Cas	Rst_gop_beta_cll	0.17459	0.775898
	Dnd	ISG15-like	0	1		Nhi	Cas	0	1		Cas	Rst_HelicaseDUF2290	0	2.83489e-08
	Dnd	Kiwa	0	1		Nhi	CBASS	0	1		Cas	Rst_Hydrolase-Tm	0	0.603379
	Dnd	Lamassu-Fam	3.47125	2.46242e-12		Nhi	DarTG	0	1		Cas	Rst_PARIS	-0.137927	0.251191
	Dnd	Menshen	0	1		Nhi	DISARM	0	1		Cas	Rst_RT-Tm	0	1
	Dnd	Mokosh	0	0.390297		Nhi	Dnd	0	1		Cas	Rst_TIR-NLR	0	0.0209456
	Dnd	Nhi	0	1		Nhi	Dodola	0	1		Cas	SEFIR	0	1
	Dnd	Pif	0	1		Nhi	Druantia	0	1		Cas	Septu	2.06064	1.74598e-06
	Dnd	PrrC	0	1		Nhi	Gabija	0	0.00338203		Cas	Shango	0.259922	0.0150404
	Dnd	PsyrTA	3.95441	1.14798e-22		Nhi	Gao	0	1		Cas	Shedu	0	1
	Dnd	Pycsar	0	1		Nhi	Lamassu-Fam	0	1		Cas	ShosTA	2.31688	2.98063e-49
	Dnd	radar	0	1		Nhi	Menshen	0	1		Cas	SoFic	2.918	5.0817e-08
	Dnd	Retron	2.93045	0.0194255		Nhi	Mokosh	0	1		Cas	SspBCDE	1.96007	1.12024e-42
	Dnd	RM	2.25662	4.93656e-09		Nhi	Nhi	0	1		Cas	Thoeris	4.00567	7.80098e-46
	Dnd	RosmerTA	0.527826	0.440791		Nhi	PrrC	0	1		Cas	Tiamat	1.14045	0.120234
	Dnd	Rst_gop_beta_cll	0	1		Nhi	PsyrTA	0	1		Cas	Uzume	0	1
	Dnd	Rst_HelicaseDUF2290	0	1		Nhi	Pycsar	0	1		Cas	Wadjet	2.15367	2.70336e-41
	Dnd	Rst_PARIS	0	1		Nhi	Retron	0	1		Cas	Zorya	0.539329	0.0787877
	Dnd	Rst_TIR-NLR	0	1		Nhi	RM	0	0.0013176		CBASS	Abi2	0	1
	Dnd	Septu	0	1		Nhi	RosmerTA	2.62981	0.0783876		CBASS	AbiEii	1.28056	0.00610595
	Dnd	Shango	0	0.621518		Nhi	Rst_PARIS	0	1		CBASS	AbiH	0	1.94626e-13
	Dnd	Shedu	0	1		Nhi	Septu	0	1		CBASS	Aditi	0	1
	Dnd	ShosTA	0	1		Nhi	Shango	0	1		CBASS	AVAST	2.46078	5.99262e-18
	Dnd	SoFic	0	1		Nhi	ShosTA	0	1		CBASS	Azaca	0	1
	Dnd	SspBCDE	5.14199	3.04983e-11		Nhi	SoFic	0	1		CBASS	Borvo	0	0.00650596
	Dnd	Thoeris	0	1		Nhi	SspBCDE	0	1		CBASS	BREX	-0.542159	0.00291884
	Dnd	Tiamat	0	1		Nhi	Thoeris	0	1		CBASS	Bunzi	0	0.000612101
	Dnd	Wadjet	0	0.385899		Nhi	Tiamat	0	1		CBASS	Cas	2.89852	2.75501e-57
	Dnd	Zorya	2.76964	0.0587773		Nhi	Wadjet	0	1		CBASS	CBASS	-0.694485	8.1126e-07
	Dodola	Abi2	0	1		Nhi	Zorya	0	1		CBASS	DarTG	2.44265	0.000112807
	Dodola	AbiEii	0	1		PrrC	Abi2	0	1		CBASS	Dazbog	0	1
	Dodola	AbiH	0	1		PrrC	AbiEii	0	1		CBASS	dCTPdeaminase	0	1
	Dodola	AVAST	0	1		PrrC	AVAST	0	1		CBASS	dGTPase	0	1
	Dodola	Azaca	0	1		PrrC	BREX	0	1		CBASS	DISARM	4.20488	7.66327e-23
	Dodola	Borvo	0	1		PrrC	BstA	0	1		CBASS	Dnd	1.24846	3.0714e-19
	Dodola	BREX	0	1		PrrC	Cas	0	1		CBASS	Dodola	2.22333	1.77281e-39
	Dodola	Cas	0.957499	0.143717		PrrC	CBASS	0	1		CBASS	DRT	0	1
	Dodola	CBASS	0	0.405528		PrrC	DarTG	0	1		CBASS	Druantia	3.89412	0.00669182
	Dodola	DarTG	0	1		PrrC	DISARM	0	1		CBASS	Dsr	0	1
	Dodola	Dazbog	0	1		PrrC	Dnd	0	1		CBASS	Eleos	0	1
	Dodola	DISARM	1.51632	0.184248		PrrC	Dodola	0	1		CBASS	Gabija	0.452807	0.0463028
	Dodola	Dnd	0	1		PrrC	Druantia	0	1		CBASS	Gao	0.0382732	0.812975
	Dodola	Dodola	1.04376	0.00377335		PrrC	Gabija	0	1		CBASS	Hachiman	5.93009	1.16049e-21
	Dodola	DRT	0	1		PrrC	Gao	0	1		CBASS	Kiwa	0	1
	Dodola	Druantia	4.07094	0.0178326		PrrC	Lamassu-Fam	0	1		CBASS	Lamassu-Fam	2.88207	9.4291e-62
	Dodola	Eleos	0	1		PrrC	Menshen	0	1		CBASS	Lit	0	1
	Dodola	Gabija	2.13204	0.0220498		PrrC	Mokosh	0	1		CBASS	Menshen	0	1
	Dodola	Gao	3.59399	0.00126332		PrrC	Nhi	0	1		CBASS	Mokosh	2.34179	2.61432e-15
	Dodola	ISG15-like	0	1		PrrC	PrrC	0	0.516129		CBASS	Nhi	0	1.00544e-15
	Dodola	Kiwa	0	1		PrrC	PsyrTA	0	1		CBASS	Old	0	1
	Dodola	Lamassu-Fam	2.04498	0.000148619		PrrC	Pycsar	0	1		CBASS	Olokun	0	1
	Dodola	Menshen	0	0.000111166		PrrC	Retron	0	1		CBASS	Pif	4.47589	3.03611e-08
	Dodola	Mokosh	2.26353	0.000814103		PrrC	RM	2.72722	1.70662e-07		CBASS	PrrC	0	5.86555e-06
	Dodola	Nhi	0	1		PrrC	RosmerTA	0	0.00103986		CBASS	PsyrTA	0.473163	0.225532
	Dodola	Pif	0	1		PrrC	Rst_PARIS	0	1		CBASS	Pycsar	2.49255	1.27472e-13
	Dodola	PrrC	0	1		PrrC	Septu	0	1		CBASS	radar	0	1
	Dodola	PsyrTA	1.17958	0.115342		PrrC	Shango	0	1		CBASS	Retron	2.80759	1.2748e-42
	Dodola	Pycsar	3.5534	0.0228721		PrrC	ShosTA	0	1		CBASS	RM	2.68678	3.51328e-177
	Dodola	radar	0	1		PrrC	SoFic	0	1		CBASS	RosmerTA	2.62397	1.11103e-93
	Dodola	Retron	0.0742599	0.762204		PrrC	SspBCDE	0	1		CBASS	Rst_DprA-PPRT	0	1
	Dodola	RM	1.18975	0.00582887		PrrC	Thoeris	0	1		CBASS	Rst_gop_beta_cll	0	1
	Dodola	RosmerTA	0.288328	0.573173		PrrC	Tiamat	0	1		CBASS	Rst_HelicaseDUF2290	0	1
	Dodola	Rst_gop_beta_cll	0	1		PrrC	Wadjet	0	1		CBASS	Rst_Hydrolase-Tm	0	1
	Dodola	Rst_HelicaseDUF2290	0	1		PrrC	Zorya	0	1		CBASS	Rst_PARIS	1.80511	5.69922e-21
	Dodola	Rst_PARIS	0	0.274239		PsyrTA	Abi2	0	1		CBASS	Rst_RT-Tm	0	1
	Dodola	Rst_TIR-NLR	0	1		PsyrTA	AbiEii	0	1		CBASS	Rst_TIR-NLR	0	1
	Dodola	Septu	0	1		PsyrTA	AVAST	0	1		CBASS	SEFIR	0	1
	Dodola	Shango	0	1		PsyrTA	BREX	0	1		CBASS	Septu	0	0.00774246
	Dodola	Shedu	0	1		PsyrTA	BstA	0	1		CBASS	Shango	4.37565	1.30733e-12
	Dodola	ShosTA	2.74131	0.00067767		PsyrTA	Cas	3.02427	0.000361061		CBASS	Shedu	0	1
	Dodola	SoFic	0	1		PsyrTA	CBASS	2.75651	0.00273634		CBASS	ShosTA	0.515708	0.103391
	Dodola	SspBCDE	0	0.630241		PsyrTA	DarTG	0	1		CBASS	SoFic	0	1
	Dodola	Thoeris	0	1		PsyrTA	DISARM	0	0.000200835		CBASS	SspBCDE	3.06937	2.89227e-22
	Dodola	Tiamat	0	1		PsyrTA	Dnd	0	1		CBASS	Thoeris	7.70134	4.06398e-47
	Dodola	Wadjet	5.73749	1.11256e-12		PsyrTA	Dodola	0	1		CBASS	Tiamat	0	1
	Dodola	Zorya	2.41096	7.55371e-05		PsyrTA	Druantia	0	1		CBASS	Uzume	0	1
	DRT	Abi2	0	1		PsyrTA	Gabija	6.3776	5.76464e-08		CBASS	Wadjet	3.49968	5.49351e-18
	DRT	AbiEii	0	1		PsyrTA	Gao	4.06711	0.000399743		CBASS	Zorya	3.27022	1.72253e-12
	DRT	AbiH	0	1		PsyrTA	Lamassu-Fam	0	0.628974		DarTG	Abi2	0	5.44595e-10
	DRT	AVAST	0	1		PsyrTA	Menshen	0	1		DarTG	AbiEii	3.4509	2.45504e-15
	DRT	Azaca	0	1		PsyrTA	Mokosh	0	1		DarTG	AbiH	0	0.0179376
	DRT	Borvo	0	1		PsyrTA	Nhi	0	1		DarTG	Aditi	0	1
	DRT	BREX	0	1		PsyrTA	PrrC	0	1		DarTG	AVAST	0	1
	DRT	Cas	0	1		PsyrTA	PsyrTA	0.984733	0.285939		DarTG	Azaca	0	1
	DRT	CBASS	0	1		PsyrTA	Pycsar	0	1		DarTG	Borvo	0	1
	DRT	DarTG	0	1		PsyrTA	Retron	0	1		DarTG	BREX	2.93554	0.000225732
	DRT	Dazbog	0	1		PsyrTA	RM	0.374683	0.464464		DarTG	Bunzi	0	1
	DRT	DISARM	0	1		PsyrTA	RosmerTA	1.69214	0.0863523		DarTG	Cas	2.32939	1.57224e-13
	DRT	Dnd	0	1		PsyrTA	Rst_PARIS	0.917486	0.299436		DarTG	CBASS	2.44265	0.000112807
	DRT	Dodola	0	1		PsyrTA	Septu	0	7.41159e-05		DarTG	DarTG	1.63978	0.0104688
	DRT	DRT	0	1		PsyrTA	Shango	0	1		DarTG	Dazbog	0	1
	DRT	Druantia	0	1		PsyrTA	ShosTA	0	1		DarTG	dCTPdeaminase	0	1
	DRT	Eleos	0	1		PsyrTA	SoFic	0	1		DarTG	dGTPase	0	1
	DRT	Gabija	0	1		PsyrTA	SspBCDE	3.01139	0.0444603		DarTG	DISARM	-3.15408	1.32516e-31
	DRT	Gao	0	1		PsyrTA	Thoeris	0	1		DarTG	Dnd	2.26992	0.020857
	DRT	ISG15-like	0	1		PsyrTA	Tiamat	0	1		DarTG	Dodola	1.88416	0.0335201
	DRT	Kiwa	0	1		PsyrTA	Wadjet	0.843349	0.329642		DarTG	DRT	0	1
	DRT	Lamassu-Fam	0	0.00610747		PsyrTA	Zorya	2.90588	0.000405421		DarTG	Druantia	0	4.08657e-12
	DRT	Menshen	0	1		Pycsar	Abi2	0	1		DarTG	Dsr	0	1
	DRT	Mokosh	0	1		Pycsar	AbiEii	0	1		DarTG	Eleos	5.28468	3.38717e-06
	DRT	Nhi	0	1		Pycsar	AVAST	0	1		DarTG	Gabija	3.12976	1.16142e-07
	DRT	Pif	0	1		Pycsar	BREX	0	1		DarTG	Gao	0	0.612519
	DRT	PrrC	0	1		Pycsar	BstA	0	1		DarTG	Hachiman	0	1
	DRT	PsyrTA	0	1		Pycsar	Cas	1.42368	0.19793		DarTG	Kiwa	0.101061	0.754772
	DRT	Pycsar	0	1		Pycsar	CBASS	0.34837	0.672424		DarTG	Lamassu-Fam	2.66523	2.7578e-07
	DRT	radar	0	1		Pycsar	DarTG	0	1		DarTG	Lit	0	1
	DRT	Retron	0	1		Pycsar	DISARM	0	1		DarTG	Menshen	1.25342	0.256764
	DRT	RM	3.04997	0.000487644		Pycsar	Dnd	0	1		DarTG	Mokosh	2.31754	7.32799e-10
	DRT	RosmerTA	0	0.00998249		Pycsar	Dodola	0	1		DarTG	Nhi	0	1
	DRT	Rst_gop_beta_cll	0	1		Pycsar	Druantia	0	1		DarTG	Old	0	1
	DRT	Rst_HelicaseDUF2290	0	1		Pycsar	Gabija	0	1		DarTG	Olokun	0	1
	DRT	Rst_PARIS	0	1		Pycsar	Gao	0	1		DarTG	Pif	0	0.0132972
	DRT	Rst_TIR-NLR	0	1		Pycsar	Lamassu-Fam	1.62168	0.156921		DarTG	PrrC	0	1
	DRT	Septu	0	1		Pycsar	Menshen	0	1		DarTG	PsyrTA	2.48066	0.0106528
	DRT	Shango	0	1		Pycsar	Mokosh	0.472353	0.484432		DarTG	Pycsar	0	1
	DRT	Shedu	0	1		Pycsar	Nhi	0	1		DarTG	radar	0	1
	DRT	ShosTA	0	1		Pycsar	PrrC	0	1		DarTG	Retron	1.44181	0.215054
	DRT	SoFic	0	1		Pycsar	PsyrTA	0	1		DarTG	RM	-0.561225	3.27261e-06
	DRT	SspBCDE	0	1		Pycsar	Pycsar	2.16946	0.0220854		DarTG	RosmerTA	2.61745	6.1213e-37
	DRT	Thoeris	0	1		Pycsar	Retron	2.06018	0.104534		DarTG	Rst_DprA-PPRT	0	1
	DRT	Tiamat	0	1		Pycsar	RM	0	0.379988		DarTG	Rst_gop_beta_cll	0	1
	DRT	Wadjet	0	1		Pycsar	RosmerTA	0	1		DarTG	Rst_HelicaseDUF2290	0	1
	DRT	Zorya	0	1		Pycsar	Rst_PARIS	3.70242	2.69944e-05		DarTG	Rst_Hydrolase-Tm	0	1
	Druantia	Abi2	0	1		Pycsar	Septu	0	1		DarTG	Rst_PARIS	2.08584	0.00046787
	Druantia	AbiEii	0	0.00192174		Pycsar	Shango	0	1		DarTG	Rst_RT-Tm	0	1
	Druantia	AbiH	0	1		Pycsar	ShosTA	0	1		DarTG	Rst_TIR-NLR	0	1
	Druantia	AVAST	0	1		Pycsar	SoFic	0	1		DarTG	SEFIR	0	1
	Druantia	Azaca	0	1		Pycsar	SspBCDE	0	1		DarTG	Septu	0	1
	Druantia	Borvo	0	1		Pycsar	Thoeris	0	1		DarTG	Shango	2.00281	0.0571836
	Druantia	BREX	0	1		Pycsar	Tiamat	0	1		DarTG	Shedu	0	1
	Druantia	Cas	1.72644	0.181029		Pycsar	Wadjet	0	1		DarTG	ShosTA	0	1
	Druantia	CBASS	0	5.2695e-07		Pycsar	Zorya	1.97216	0.110028		DarTG	SoFic	0	1
	Druantia	DarTG	0	1		Retron	Abi2	0	0.0052137		DarTG	SspBCDE	0	2.35942e-17
	Druantia	Dazbog	0	1		Retron	AbiEii	0	1		DarTG	Thoeris	1.73838	0.00145918
	Druantia	DISARM	3.47383	5.7589e-08		Retron	AVAST	3.16074	0.00385461		DarTG	Tiamat	0	1
	Druantia	Dnd	0	0.0149817		Retron	BREX	0	1		DarTG	Uzume	0	1
	Druantia	Dodola	4.07094	0.0178326		Retron	BstA	0	1		DarTG	Wadjet	0	1.47379e-05
	Druantia	DRT	0	1		Retron	Cas	1.94561	0.0635753		DarTG	Zorya	2.7926	1.69088e-05
	Druantia	Druantia	2.05889	0.0310238		Retron	CBASS	2.07371	0.0626073		Dazbog	Abi2	0	1
	Druantia	Eleos	0	1		Retron	DarTG	0	1		Dazbog	AbiEii	0	0.039637
	Druantia	Gabija	2.76403	0.00220972		Retron	DISARM	4.58594	2.5071e-10		Dazbog	AbiH	0	1
	Druantia	Gao	0	7.97879e-05		Retron	Dnd	1.54679	0.0649046		Dazbog	Aditi	0	1
	Druantia	ISG15-like	0	1		Retron	Dodola	2.14342	0.000292458		Dazbog	AVAST	0	1
	Druantia	Kiwa	0	1		Retron	Druantia	0	0.00669758		Dazbog	Azaca	0	1
	Druantia	Lamassu-Fam	4.309	0.000937714		Retron	Gabija	1.94404	0.061433		Dazbog	Borvo	0	1
	Druantia	Menshen	0	1		Retron	Gao	2.10441	0.0232144		Dazbog	BREX	0	1
	Druantia	Mokosh	5.48896	2.27567e-08		Retron	Lamassu-Fam	0	0.397857		Dazbog	Bunzi	0	1
	Druantia	Nhi	0	1		Retron	Menshen	0	1		Dazbog	Cas	0	1
	Druantia	Pif	0	1		Retron	Mokosh	2.63312	0.0222602		Dazbog	CBASS	0	1
	Druantia	PrrC	0	1		Retron	Nhi	0	1		Dazbog	DarTG	0	1
	Druantia	PsyrTA	0	1		Retron	PrrC	0	1		Dazbog	Dazbog	0	0.0739042
	Druantia	Pycsar	0	1		Retron	PsyrTA	0	1		Dazbog	dCTPdeaminase	0	1
	Druantia	radar	0	1		Retron	Pycsar	2.06018	0.104534		Dazbog	dGTPase	0	1
	Druantia	Retron	0	1		Retron	Retron	0.681503	0.331032		Dazbog	DISARM	0	1
	Druantia	RM	2.31501	2.8825e-13		Retron	RM	2.29814	1.26472e-13		Dazbog	Dnd	0	1
	Druantia	RosmerTA	3.06643	2.69757e-07		Retron	RosmerTA	2.85094	2.1807e-05		Dazbog	Dodola	0	1
	Druantia	Rst_gop_beta_cll	0	1		Retron	Rst_PARIS	0	1		Dazbog	DRT	0	1
	Druantia	Rst_HelicaseDUF2290	0	1		Retron	Septu	0	7.74844e-05		Dazbog	Druantia	0	1
	Druantia	Rst_PARIS	4.0325	0.0186538		Retron	Shango	0	1		Dazbog	Dsr	0	1
	Druantia	Rst_TIR-NLR	0	1		Retron	ShosTA	0	1		Dazbog	Eleos	0	1
	Druantia	Septu	0	1		Retron	SoFic	0	1		Dazbog	Gabija	0	0.00920701
	Druantia	Shango	0	1		Retron	SspBCDE	0	1.19766e-08		Dazbog	Gao	0	1
	Druantia	Shedu	0	1		Retron	Thoeris	0	1		Dazbog	Hachiman	0	1
	Druantia	ShosTA	0	1.36235e-06		Retron	Tiamat	0	1		Dazbog	Kiwa	0	1
	Druantia	SoFic	0	1		Retron	Wadjet	0	8.15501e-09		Dazbog	Lamassu-Fam	0	6.246e-06
	Druantia	SspBCDE	0	1		Retron	Zorya	3.47545	0.000424917		Dazbog	Lit	0	1
	Druantia	Thoeris	0	1		RM	Abi2	2.35373	0.00919937		Dazbog	Menshen	0	1
	Druantia	Tiamat	0	0.106535		RM	AbiEii	2.55037	1.0018e-06		Dazbog	Mokosh	0	0.00815896
	Druantia	Wadjet	0	1		RM	AVAST	3.10512	0.0138344		Dazbog	Nhi	0	1
	Druantia	Zorya	0	1		RM	BREX	2.21033	0.0110734		Dazbog	Old	0	1
	Eleos	Abi2	0	1		RM	BstA	0.502376	0.652807		Dazbog	Olokun	0	1
	Eleos	AbiEii	0	1		RM	Cas	1.24201	0.00308511		Dazbog	Pif	0	1
	Eleos	AbiH	0	1		RM	CBASS	2.74897	3.4828e-21		Dazbog	PrrC	0	1
	Eleos	AVAST	0	1		RM	DarTG	2.9584	3.94352e-06		Dazbog	PsyrTA	0	1
	Eleos	Azaca	0	1		RM	DISARM	3.53635	2.76318e-25		Dazbog	Pycsar	0	1
	Eleos	Borvo	0	1		RM	Dnd	2.21201	0.00513253		Dazbog	radar	0	1
	Eleos	BREX	0	1		RM	Dodola	-1.927	0.00285542		Dazbog	Retron	-0.903593	0.573533
	Eleos	Cas	2.88254	0.0728872		RM	Druantia	2.87547	3.01068e-05		Dazbog	RM	5.00796	1.30046e-09
	Eleos	CBASS	0	1		RM	Gabija	2.18569	5.52024e-06		Dazbog	RosmerTA	0	1
	Eleos	DarTG	0	1		RM	Gao	2.25496	1.19621e-13		Dazbog	Rst_DprA-PPRT	0	1
	Eleos	Dazbog	0	1		RM	Lamassu-Fam	2.73563	3.69908e-20		Dazbog	Rst_gop_beta_cll	0	1
	Eleos	DISARM	0	1		RM	Menshen	1.3163	0.133576		Dazbog	Rst_HelicaseDUF2290	0	1
	Eleos	Dnd	0	1		RM	Mokosh	1.64427	6.22951e-05		Dazbog	Rst_Hydrolase-Tm	0	1
	Eleos	Dodola	0	1		RM	Nhi	0	0.0013176		Dazbog	Rst_PARIS	0	0.00494681
	Eleos	DRT	0	1		RM	PrrC	2.72722	1.70662e-07		Dazbog	Rst_RT-Tm	0	1
	Eleos	Druantia	0	1		RM	PsyrTA	0.374683	0.464464		Dazbog	Rst_TIR-NLR	0	1
	Eleos	Eleos	0	1		RM	Pycsar	0	0.379988		Dazbog	SEFIR	0	1
	Eleos	Gabija	0	1		RM	Retron	2.29814	1.26472e-13		Dazbog	Septu	0	1
	Eleos	Gao	0	1		RM	RM	2.49256	1.35156e-37		Dazbog	Shango	0	1
	Eleos	ISG15-like	0	1		RM	RosmerTA	2.5919	1.10749e-41		Dazbog	Shedu	0	1
	Eleos	Kiwa	0	1		RM	Rst_PARIS	1.60577	0.00439757		Dazbog	ShosTA	0	0.000172228
	Eleos	Lamassu-Fam	0	1		RM	Septu	3.95071	2.38319e-11		Dazbog	SoFic	0	1
	Eleos	Menshen	0	1		RM	Shango	-1.30882	0.0962189		Dazbog	SspBCDE	0	1
	Eleos	Mokosh	0	0.000481006		RM	ShosTA	0	0.0249665		Dazbog	Thoeris	0	1
	Eleos	Nhi	0	1		RM	SoFic	1.26421	0.029724		Dazbog	Tiamat	0	1
	Eleos	Pif	0	1		RM	SspBCDE	2.96766	2.08099e-20		Dazbog	Uzume	0	1
	Eleos	PrrC	0	1		RM	Thoeris	2.74387	1.4483e-07		Dazbog	Wadjet	0	1
	Eleos	PsyrTA	0	1		RM	Tiamat	2.49976	0.0285725		Dazbog	Zorya	0	1
	Eleos	Pycsar	0	1		RM	Wadjet	3.16344	6.28994e-13		dCTPdeaminase	Abi2	0	1
	Eleos	radar	0	1		RM	Zorya	2.42655	1.23057e-07		dCTPdeaminase	AbiEii	0	1
	Eleos	Retron	0	1		RosmerTA	Abi2	3.19724	0.0513032		dCTPdeaminase	AbiH	0	1
	Eleos	RM	0	1		RosmerTA	AbiEii	1.14156	0.17149		dCTPdeaminase	Aditi	0	1
	Eleos	RosmerTA	0	1		RosmerTA	AVAST	0	1		dCTPdeaminase	AVAST	0	1
	Eleos	Rst_gop_beta_cll	0	1		RosmerTA	BREX	5.78987	7.57692e-11		dCTPdeaminase	Azaca	0	1
	Eleos	Rst_HelicaseDUF2290	0	1		RosmerTA	BstA	0	1		dCTPdeaminase	Borvo	0	1
	Eleos	Rst_PARIS	0	1		RosmerTA	Cas	2.43151	0.000611294		dCTPdeaminase	BREX	0	1
	Eleos	Rst_TIR-NLR	0	1		RosmerTA	CBASS	2.69364	3.15421e-13		dCTPdeaminase	Bunzi	0	1
	Eleos	Septu	0	1		RosmerTA	DarTG	0	1		dCTPdeaminase	Cas	0	0.0209358
	Eleos	Shango	0	1		RosmerTA	DISARM	3.47109	1.7722e-09		dCTPdeaminase	CBASS	0	1
	Eleos	Shedu	0	1		RosmerTA	Dnd	0	1		dCTPdeaminase	DarTG	0	1
	Eleos	ShosTA	0	1		RosmerTA	Dodola	0.78197	0.425912		dCTPdeaminase	Dazbog	0	1
	Eleos	SoFic	0	1		RosmerTA	Druantia	0	1		dCTPdeaminase	dCTPdeaminase	0	1
	Eleos	SspBCDE	0	1		RosmerTA	Gabija	1.14477	0.263805		dCTPdeaminase	dGTPase	0	1
	Eleos	Thoeris	0	1		RosmerTA	Gao	3.18512	5.52801e-09		dCTPdeaminase	DISARM	0	1
	Eleos	Tiamat	0	1		RosmerTA	Lamassu-Fam	2.68351	1.12287e-08		dCTPdeaminase	Dnd	0	1
	Eleos	Wadjet	0	1		RosmerTA	Menshen	1.59603	0.00527186		dCTPdeaminase	Dodola	0	1
	Eleos	Zorya	0	1		RosmerTA	Mokosh	1.29431	0.228943		dCTPdeaminase	DRT	0	1
	Gabija	Abi2	0	1		RosmerTA	Nhi	2.62981	0.0783876		dCTPdeaminase	Druantia	0	1
	Gabija	AbiEii	2.87447	0.0739854		RosmerTA	PrrC	0	0.00103986		dCTPdeaminase	Dsr	0	1
	Gabija	AbiH	0	1		RosmerTA	PsyrTA	1.69214	0.0863523		dCTPdeaminase	Eleos	0	1
	Gabija	AVAST	3.18576	0.0158923		RosmerTA	Pycsar	0	1		dCTPdeaminase	Gabija	0	1
	Gabija	Azaca	0	1		RosmerTA	Retron	2.85094	2.1807e-05		dCTPdeaminase	Gao	0	1
	Gabija	Borvo	0	1		RosmerTA	RM	2.5919	1.10749e-41		dCTPdeaminase	Hachiman	0	1
	Gabija	BREX	0	1		RosmerTA	RosmerTA	1.73852	7.45286e-08		dCTPdeaminase	Kiwa	0	1
	Gabija	Cas	1.85815	0.00047058		RosmerTA	Rst_PARIS	2.3051	0.0162007		dCTPdeaminase	Lamassu-Fam	0	1
	Gabija	CBASS	1.19848	0.0212764		RosmerTA	Septu	0	1.56568e-05		dCTPdeaminase	Lit	0	1
	Gabija	DarTG	0	1		RosmerTA	Shango	0	1		dCTPdeaminase	Menshen	0	1
	Gabija	Dazbog	0	1		RosmerTA	ShosTA	0	1		dCTPdeaminase	Mokosh	0	1
	Gabija	DISARM	5.06254	8.63379e-08		RosmerTA	SoFic	0	1		dCTPdeaminase	Nhi	0	1
	Gabija	Dnd	0	1		RosmerTA	SspBCDE	0.977706	0.314538		dCTPdeaminase	Old	0	1
	Gabija	Dodola	2.13204	0.0220498		RosmerTA	Thoeris	4.47048	0.000199961		dCTPdeaminase	Olokun	0	1
	Gabija	DRT	0	1		RosmerTA	Tiamat	0	1		dCTPdeaminase	Pif	0	1
	Gabija	Druantia	2.76403	0.00220972		RosmerTA	Wadjet	4.06569	6.20353e-06		dCTPdeaminase	PrrC	0	1
	Gabija	Eleos	0	1		RosmerTA	Zorya	0	1		dCTPdeaminase	PsyrTA	0	1
	Gabija	Gabija	0.526697	0.345221		Rst_PARIS	Abi2	0	1		dCTPdeaminase	Pycsar	0	1
	Gabija	Gao	3.87179	1.15595e-13		Rst_PARIS	AbiEii	0	1		dCTPdeaminase	radar	0	1
	Gabija	ISG15-like	3.99881	6.74772e-07		Rst_PARIS	AVAST	0	1		dCTPdeaminase	Retron	0	1
	Gabija	Kiwa	0	1		Rst_PARIS	BREX	5.10842	2.16746e-07		dCTPdeaminase	RM	0	0.602141
	Gabija	Lamassu-Fam	1.97305	6.01556e-05		Rst_PARIS	BstA	0	1		dCTPdeaminase	RosmerTA	-0.507561	1
	Gabija	Menshen	2.74636	0.00193072		Rst_PARIS	Cas	0.505721	0.653445		dCTPdeaminase	Rst_DprA-PPRT	0	1
	Gabija	Mokosh	0.192491	0.695992		Rst_PARIS	CBASS	0	1		dCTPdeaminase	Rst_gop_beta_cll	0	1
	Gabija	Nhi	0	1		Rst_PARIS	DarTG	0	1		dCTPdeaminase	Rst_HelicaseDUF2290	0	1
	Gabija	Pif	0	1		Rst_PARIS	DISARM	0	1		dCTPdeaminase	Rst_Hydrolase-Tm	0	1
	Gabija	PrrC	0	1		Rst_PARIS	Dnd	0	1		dCTPdeaminase	Rst_PARIS	0	1
	Gabija	PsyrTA	0.37177	0.669418		Rst_PARIS	Dodola	1.66946	0.143791		dCTPdeaminase	Rst_RT-Tm	0	1
	Gabija	Pycsar	0	1		Rst_PARIS	Druantia	0	1		dCTPdeaminase	Rst_TIR-NLR	0	1
	Gabija	radar	0	1		Rst_PARIS	Gabija	0	0.628297		dCTPdeaminase	SEFIR	0	1
	Gabija	Retron	2.74441	1.68564e-05		Rst_PARIS	Gao	2.38108	0.0116916		dCTPdeaminase	Septu	0	1
	Gabija	RM	3.24696	1.61637e-34		Rst_PARIS	Lamassu-Fam	2.97775	0.00329045		dCTPdeaminase	Shango	0	1
	Gabija	RosmerTA	4.23357	1.1225e-23		Rst_PARIS	Menshen	0	1		dCTPdeaminase	Shedu	0	1
	Gabija	Rst_gop_beta_cll	0	1		Rst_PARIS	Mokosh	1.35749	0.202189		dCTPdeaminase	ShosTA	0	1
	Gabija	Rst_HelicaseDUF2290	0	0.0118758		Rst_PARIS	Nhi	0	1		dCTPdeaminase	SoFic	0	1
	Gabija	Rst_PARIS	1.66119	0.0193951		Rst_PARIS	PrrC	0	1		dCTPdeaminase	SspBCDE	0	1
	Gabija	Rst_TIR-NLR	0	1		Rst_PARIS	PsyrTA	0.917486	0.299436		dCTPdeaminase	Thoeris	0	1
	Gabija	Septu	0	1		Rst_PARIS	Pycsar	3.70242	2.69944e-05		dCTPdeaminase	Tiamat	0	1
	Gabija	Shango	1.98684	0.00490575		Rst_PARIS	Retron	0	1		dCTPdeaminase	Uzume	0	1
	Gabija	Shedu	3.03395	0.000945461		Rst_PARIS	RM	1.60577	0.00439757		dCTPdeaminase	Wadjet	0	1
	Gabija	ShosTA	0	1		Rst_PARIS	RosmerTA	2.3051	0.0162007		dCTPdeaminase	Zorya	0	1
	Gabija	SoFic	0	0.0128583		Rst_PARIS	Rst_PARIS	0	0.621957		dGTPase	Abi2	0	1
	Gabija	SspBCDE	0.0201076	1		Rst_PARIS	Septu	0	6.4112e-05		dGTPase	AbiEii	0	1
	Gabija	Thoeris	0	1		Rst_PARIS	Shango	3.76841	0.0151612		dGTPase	AbiH	0	1
	Gabija	Tiamat	0	1		Rst_PARIS	ShosTA	0	1		dGTPase	Aditi	0	1
	Gabija	Wadjet	1.5172	0.201113		Rst_PARIS	SoFic	0	1		dGTPase	AVAST	0	1
	Gabija	Zorya	0.000695107	1		Rst_PARIS	SspBCDE	0	1		dGTPase	Azaca	0	1
	Gao	Abi2	0	1		Rst_PARIS	Thoeris	0	1		dGTPase	Borvo	0	1
	Gao	AbiEii	3.94896	0.00620321		Rst_PARIS	Tiamat	0	1		dGTPase	BREX	0	1
	Gao	AbiH	0	1		Rst_PARIS	Wadjet	0	1		dGTPase	Bunzi	0	1
	Gao	AVAST	0	1		Rst_PARIS	Zorya	2.96107	0.0379918		dGTPase	Cas	0	0.602578
	Gao	Azaca	0	1		Septu	Abi2	0	1		dGTPase	CBASS	0	1
	Gao	Borvo	0	1		Septu	AbiEii	0	1		dGTPase	DarTG	0	1
	Gao	BREX	3.86825	8.65554e-10		Septu	AVAST	0	1		dGTPase	Dazbog	0	1
	Gao	Cas	2.59837	6.6716e-08		Septu	BREX	0	0.00318265		dGTPase	dCTPdeaminase	0	1
	Gao	CBASS	0.789518	0.0569757		Septu	BstA	0	1		dGTPase	dGTPase	0	1
	Gao	DarTG	4.56601	0.00051039		Septu	Cas	0	1		dGTPase	DISARM	0	1
	Gao	Dazbog	0	1		Septu	CBASS	0	1		dGTPase	Dnd	-1.08022	0.431031
	Gao	DISARM	3.06723	1.2229e-08		Septu	DarTG	0	1		dGTPase	Dodola	0	1
	Gao	Dnd	1.8954	0.136863		Septu	DISARM	0	0.0359759		dGTPase	DRT	0	1
	Gao	Dodola	3.59399	0.00126332		Septu	Dnd	0	2.37438e-05		dGTPase	Druantia	0	1
	Gao	DRT	0	1		Septu	Dodola	0	1		dGTPase	Dsr	0	1
	Gao	Druantia	0	7.97879e-05		Septu	Druantia	0	0.0409052		dGTPase	Eleos	0	1
	Gao	Eleos	0	1		Septu	Gabija	0	1		dGTPase	Gabija	0	1
	Gao	Gabija	3.87179	1.15595e-13		Septu	Gao	0	2.55358e-05		dGTPase	Gao	0	1
	Gao	Gao	3.31119	2.0443e-19		Septu	Lamassu-Fam	0	0.00339605		dGTPase	Hachiman	0	1
	Gao	ISG15-like	0	1		Septu	Menshen	0	1		dGTPase	Kiwa	0	1
	Gao	Kiwa	0	1		Septu	Mokosh	0	1		dGTPase	Lamassu-Fam	0	1
	Gao	Lamassu-Fam	1.49683	0.0315678		Septu	Nhi	0	1		dGTPase	Lit	0	1
	Gao	Menshen	0	1		Septu	PrrC	0	1		dGTPase	Menshen	0	1
	Gao	Mokosh	3.35183	5.19533e-09		Septu	PsyrTA	0	7.41159e-05		dGTPase	Mokosh	0	1
	Gao	Nhi	0	1		Septu	Pycsar	0	1		dGTPase	Nhi	0	1
	Gao	Pif	0	1		Septu	Retron	0	7.74844e-05		dGTPase	Old	0	1
	Gao	PrrC	0	1		Septu	RM	3.95071	2.38319e-11		dGTPase	Olokun	0	1
	Gao	PsyrTA	1.26539	0.102936		Septu	RosmerTA	0	1.56568e-05		dGTPase	Pif	0	1
	Gao	Pycsar	0	1		Septu	Rst_PARIS	0	6.4112e-05		dGTPase	PrrC	0	1
	Gao	radar	0	0.00573484		Septu	Septu	0	1		dGTPase	PsyrTA	0	1
	Gao	Retron	3.05636	4.04382e-08		Septu	Shango	0	1		dGTPase	Pycsar	0	1
	Gao	RM	1.71189	4.822e-10		Septu	ShosTA	0	1		dGTPase	radar	0	1
	Gao	RosmerTA	2.63193	1.40872e-08		Septu	SoFic	0	0.0261485		dGTPase	Retron	0	1
	Gao	Rst_gop_beta_cll	0	1		Septu	SspBCDE	0	0.000351453		dGTPase	RM	3.7803	2.02372e-08
	Gao	Rst_HelicaseDUF2290	0	1		Septu	Thoeris	0	1		dGTPase	RosmerTA	0	1
	Gao	Rst_PARIS	3.57364	4.93166e-06		Septu	Tiamat	0	1		dGTPase	Rst_DprA-PPRT	0	1
	Gao	Rst_TIR-NLR	0	1		Septu	Wadjet	0	1		dGTPase	Rst_gop_beta_cll	0	1
	Gao	Septu	0	1		Septu	Zorya	0	1		dGTPase	Rst_HelicaseDUF2290	0	1
	Gao	Shango	1.93589	0.123201		Shango	Abi2	0	1		dGTPase	Rst_Hydrolase-Tm	0	1
	Gao	Shedu	0	0.000460989		Shango	AbiEii	0	1		dGTPase	Rst_PARIS	0	1
	Gao	ShosTA	3.50947	0.000102243		Shango	AVAST	0	1		dGTPase	Rst_RT-Tm	0	1
	Gao	SoFic	0	1		Shango	BREX	0	1		dGTPase	Rst_TIR-NLR	0	1
	Gao	SspBCDE	0	1		Shango	BstA	0	1		dGTPase	SEFIR	0	1
	Gao	Thoeris	0.823278	0.346822		Shango	Cas	0	0.39961		dGTPase	Septu	0	1
	Gao	Tiamat	0	1		Shango	CBASS	3.79529	4.4198e-07		dGTPase	Shango	0	1
	Gao	Wadjet	0	1		Shango	DarTG	0	1		dGTPase	Shedu	0	1
	Gao	Zorya	4.30861	2.49271e-18		Shango	DISARM	0	1		dGTPase	ShosTA	0	1
	ISG15-like	Abi2	0	1		Shango	Dnd	4.12478	1.06071e-05		dGTPase	SoFic	0	1
	ISG15-like	AbiEii	0	1		Shango	Dodola	0	1		dGTPase	SspBCDE	0	1
	ISG15-like	AbiH	0	1		Shango	Druantia	0	1		dGTPase	Thoeris	0	1
	ISG15-like	AVAST	0	1		Shango	Gabija	2.93561	0.0424479		dGTPase	Tiamat	0	1
	ISG15-like	Azaca	0	1		Shango	Gao	0	1		dGTPase	Uzume	0	1
	ISG15-like	Borvo	0	1		Shango	Lamassu-Fam	0	1		dGTPase	Wadjet	0	1
	ISG15-like	BREX	0	1		Shango	Menshen	0	1		dGTPase	Zorya	0	1
	ISG15-like	Cas	0	1		Shango	Mokosh	3.36351	8.79387e-06		DISARM	Abi2	1.93544	0.0265501
	ISG15-like	CBASS	2.64862	0.0134324		Shango	Nhi	0	1		DISARM	AbiEii	4.02656	2.00602e-23
	ISG15-like	DarTG	0	1		Shango	PrrC	0	1		DISARM	AbiH	0	0.000555472
	ISG15-like	Dazbog	0	1		Shango	PsyrTA	0	1		DISARM	Aditi	0	1
	ISG15-like	DISARM	0	1		Shango	Pycsar	0	1		DISARM	AVAST	2.32989	0.000427782
	ISG15-like	Dnd	0	1		Shango	Retron	0	1		DISARM	Azaca	0	5.1679e-08
	ISG15-like	Dodola	0	1		Shango	RM	-1.30882	0.0962189		DISARM	Borvo	0	1
	ISG15-like	DRT	0	1		Shango	RosmerTA	0	1		DISARM	BREX	3.64468	7.75555e-17
	ISG15-like	Druantia	0	1		Shango	Rst_PARIS	3.76841	0.0151612		DISARM	Bunzi	0	0.00328385
	ISG15-like	Eleos	0	1		Shango	Septu	0	1		DISARM	Cas	4.03265	1.22804e-44
	ISG15-like	Gabija	3.99881	6.74772e-07		Shango	Shango	0	0.261436		DISARM	CBASS	4.20488	7.66327e-23
	ISG15-like	Gao	0	1		Shango	ShosTA	0	1		DISARM	DarTG	-3.15408	1.32516e-31
	ISG15-like	ISG15-like	-2.32193	0.105772		Shango	SoFic	0	1		DISARM	Dazbog	0	1
	ISG15-like	Kiwa	0	1		Shango	SspBCDE	0	3.24283e-05		DISARM	dCTPdeaminase	0	1
	ISG15-like	Lamassu-Fam	0	1		Shango	Thoeris	0	1		DISARM	dGTPase	0	1
	ISG15-like	Menshen	0	1		Shango	Tiamat	0	1		DISARM	DISARM	2.61713	6.54369e-33
	ISG15-like	Mokosh	0	1		Shango	Wadjet	3.09671	0.0042722		DISARM	Dnd	0	2.09233e-20
	ISG15-like	Nhi	0	1		Shango	Zorya	4.58239	4.59375e-07		DISARM	Dodola	1.05358	0.148183
	ISG15-like	Pif	0	1		ShosTA	Abi2	0	1		DISARM	DRT	0	1
	ISG15-like	PrrC	0	1		ShosTA	AbiEii	0	1		DISARM	Druantia	3.76098	1.03259e-51
	ISG15-like	PsyrTA	0	1		ShosTA	AVAST	0	1		DISARM	Dsr	0	1
	ISG15-like	Pycsar	0	1		ShosTA	BREX	0	1		DISARM	Eleos	0	1
	ISG15-like	radar	0	1		ShosTA	BstA	0	1		DISARM	Gabija	4.43057	9.34095e-81
	ISG15-like	Retron	0	1		ShosTA	Cas	0	1		DISARM	Gao	5.5262	3.39349e-67
	ISG15-like	RM	0	1		ShosTA	CBASS	0	1		DISARM	Hachiman	4.41439	1.31796e-05
	ISG15-like	RosmerTA	0	1.16214e-05		ShosTA	DarTG	0	1		DISARM	Kiwa	0	1.11196e-07
	ISG15-like	Rst_gop_beta_cll	0	1		ShosTA	DISARM	0	1		DISARM	Lamassu-Fam	3.81595	3.72485e-39
	ISG15-like	Rst_HelicaseDUF2290	0	1		ShosTA	Dnd	0	1		DISARM	Lit	0	1
	ISG15-like	Rst_PARIS	0	1		ShosTA	Dodola	5.93517	1.9682e-09		DISARM	Menshen	0	1.45525e-07
	ISG15-like	Rst_TIR-NLR	0	1		ShosTA	Druantia	0	0.00109951		DISARM	Mokosh	6.07	5.62849e-38
	ISG15-like	Septu	0	1		ShosTA	Gabija	0	1		DISARM	Nhi	0	1
	ISG15-like	Shango	0	1		ShosTA	Gao	0	1		DISARM	Old	0	1
	ISG15-like	Shedu	0	1		ShosTA	Lamassu-Fam	0.644273	0.380607		DISARM	Olokun	0	0.0204024
	ISG15-like	ShosTA	0	1		ShosTA	Menshen	0	1		DISARM	Pif	0	0.375311
	ISG15-like	SoFic	0	1		ShosTA	Mokosh	0	1		DISARM	PrrC	0	1
	ISG15-like	SspBCDE	0	1		ShosTA	Nhi	0	1		DISARM	PsyrTA	1.48771	0.00592432
	ISG15-like	Thoeris	0	1		ShosTA	PrrC	0	1		DISARM	Pycsar	2.57916	0.101204
	ISG15-like	Tiamat	0	1		ShosTA	PsyrTA	0	1		DISARM	radar	0	1
	ISG15-like	Wadjet	0	1		ShosTA	Pycsar	0	1		DISARM	Retron	3.18642	5.18016e-18
	ISG15-like	Zorya	0	1		ShosTA	Retron	0	1		DISARM	RM	2.37914	2.20409e-279
	Kiwa	Abi2	0	1		ShosTA	RM	0	0.0249665		DISARM	RosmerTA	3.27772	2.85147e-92
	Kiwa	AbiEii	0	1		ShosTA	RosmerTA	0	1		DISARM	Rst_DprA-PPRT	0	0.607541
	Kiwa	AbiH	0	1		ShosTA	Rst_PARIS	0	1		DISARM	Rst_gop_beta_cll	0.671534	0.634669
	Kiwa	AVAST	0	1		ShosTA	Septu	0	1		DISARM	Rst_HelicaseDUF2290	0	1
	Kiwa	Azaca	0	1		ShosTA	Shango	0	1		DISARM	Rst_Hydrolase-Tm	0	1
	Kiwa	Borvo	0	1		ShosTA	ShosTA	0	1		DISARM	Rst_PARIS	1.36463	9.39569e-05
	Kiwa	BREX	0	1		ShosTA	SoFic	0	1		DISARM	Rst_RT-Tm	0	1
	Kiwa	Cas	0	0.00196882		ShosTA	SspBCDE	0	1		DISARM	Rst_TIR-NLR	0	0.000358893
	Kiwa	CBASS	0	1		ShosTA	Thoeris	0	1		DISARM	SEFIR	0	1.16506e-12
	Kiwa	DarTG	0	1		ShosTA	Tiamat	0	1		DISARM	Septu	0	1.2673e-11
	Kiwa	Dazbog	0	1		ShosTA	Wadjet	0	1		DISARM	Shango	0.868988	0.160901
	Kiwa	DISARM	0	1		ShosTA	Zorya	0	1		DISARM	Shedu	0	1
	Kiwa	Dnd	0	1		SoFic	Abi2	0	1		DISARM	ShosTA	3.43098	1.05965e-06
	Kiwa	Dodola	0	1		SoFic	AbiEii	0	1		DISARM	SoFic	0	1
	Kiwa	DRT	0	1		SoFic	AVAST	0	1		DISARM	SspBCDE	5.02221	6.99382e-32
	Kiwa	Druantia	0	1		SoFic	BREX	0	1		DISARM	Thoeris	1.89467	1.84239e-05
	Kiwa	Eleos	0	1		SoFic	BstA	0	1		DISARM	Tiamat	4.90689	1.85124e-07
	Kiwa	Gabija	0	1		SoFic	Cas	2.01567	0.121049		DISARM	Uzume	0	1
	Kiwa	Gao	0	1		SoFic	CBASS	0	1		DISARM	Wadjet	1.69721	9.42441e-06
	Kiwa	ISG15-like	0	1		SoFic	DarTG	0	1		DISARM	Zorya	2.86256	0.00693197
	Kiwa	Kiwa	0	1		SoFic	DISARM	0	1		Dnd	Abi2	0	1
	Kiwa	Lamassu-Fam	0	1		SoFic	Dnd	0	1		Dnd	AbiEii	2.9293	0.0688973
	Kiwa	Menshen	0	1		SoFic	Dodola	0	1		Dnd	AbiH	0.593512	0.643269
	Kiwa	Mokosh	0	1		SoFic	Druantia	0	1		Dnd	Aditi	0	1
	Kiwa	Nhi	0	1		SoFic	Gabija	0	1		Dnd	AVAST	0	0.170187
	Kiwa	Pif	0	1		SoFic	Gao	0	1		Dnd	Azaca	0	1
	Kiwa	PrrC	0	1		SoFic	Lamassu-Fam	0	1		Dnd	Borvo	0	1
	Kiwa	PsyrTA	0	1		SoFic	Menshen	0	1		Dnd	BREX	2.97318	6.83026e-19
	Kiwa	Pycsar	0	1		SoFic	Mokosh	4.1387	0.0165434		Dnd	Bunzi	0	1
	Kiwa	radar	0	1		SoFic	Nhi	0	1		Dnd	Cas	1.70926	3.97214e-18
	Kiwa	Retron	0	1		SoFic	PrrC	0	1		Dnd	CBASS	1.24846	3.0714e-19
	Kiwa	RM	2.61184	0.00596865		SoFic	PsyrTA	0	1		Dnd	DarTG	2.26992	0.020857
	Kiwa	RosmerTA	0	1.13932e-07		SoFic	Pycsar	0	1		Dnd	Dazbog	0	1
	Kiwa	Rst_gop_beta_cll	0	1		SoFic	Retron	0	1		Dnd	dCTPdeaminase	0	1
	Kiwa	Rst_HelicaseDUF2290	0	1		SoFic	RM	1.26421	0.029724		Dnd	dGTPase	-1.08022	0.431031
	Kiwa	Rst_PARIS	0	9.0804e-09		SoFic	RosmerTA	0	1		Dnd	DISARM	0	2.09233e-20
	Kiwa	Rst_TIR-NLR	0	1		SoFic	Rst_PARIS	0	1		Dnd	Dnd	4.80186	3.90172e-252
	Kiwa	Septu	0	1		SoFic	Septu	0	0.0261485		Dnd	Dodola	1.63402	1.84171e-08
	Kiwa	Shango	0	1		SoFic	Shango	0	1		Dnd	DRT	3.25812	0.0472568
	Kiwa	Shedu	0	1		SoFic	ShosTA	0	1		Dnd	Druantia	0	0.0106614
	Kiwa	ShosTA	0	1		SoFic	SoFic	0	1		Dnd	Dsr	0	1
	Kiwa	SoFic	0	1		SoFic	SspBCDE	0	1		Dnd	Eleos	-0.355742	0.816776
	Kiwa	SspBCDE	0	1		SoFic	Thoeris	0	1		Dnd	Gabija	2.67869	1.20627e-18
	Kiwa	Thoeris	0	1		SoFic	Tiamat	0	1		Dnd	Gao	3.48476	1.22474e-82
	Kiwa	Tiamat	0	1		SoFic	Wadjet	0	1		Dnd	Hachiman	0	1
	Kiwa	Wadjet	0	1		SoFic	Zorya	0	1		Dnd	Kiwa	0	1
	Kiwa	Zorya	0	1		SspBCDE	Abi2	0	1		Dnd	Lamassu-Fam	1.38948	4.29639e-23
	Lamassu-Fam	Abi2	0	1		SspBCDE	AbiEii	0	0.000175853		Dnd	Lit	0	1
	Lamassu-Fam	AbiEii	7.00418	7.34876e-23		SspBCDE	AVAST	0	1		Dnd	Menshen	3.83945	8.18566e-14
	Lamassu-Fam	AbiH	0	1		SspBCDE	BREX	0	2.79441e-10		Dnd	Mokosh	1.21151	2.53129e-09
	Lamassu-Fam	AVAST	2.61646	0.010084		SspBCDE	BstA	0	1		Dnd	Nhi	4.22503	0.00111831
	Lamassu-Fam	Azaca	0	1		SspBCDE	Cas	6.33142	4.40863e-15		Dnd	Old	0	1
	Lamassu-Fam	Borvo	0	0.00606638		SspBCDE	CBASS	0.186195	0.773445		Dnd	Olokun	0	6.87679e-07
	Lamassu-Fam	BREX	3.27325	9.03547e-06		SspBCDE	DarTG	0	1		Dnd	Pif	0	6.04287e-09
	Lamassu-Fam	Cas	2.04149	1.61594e-06		SspBCDE	DISARM	0	3.0113e-06		Dnd	PrrC	0	1
	Lamassu-Fam	CBASS	1.05924	0.284607		SspBCDE	Dnd	6.09626	1.20693e-20		Dnd	PsyrTA	2.64441	3.92388e-09
	Lamassu-Fam	DarTG	2.49919	0.0801526		SspBCDE	Dodola	1.257	0.106183		Dnd	Pycsar	0	1
	Lamassu-Fam	Dazbog	0	1		SspBCDE	Druantia	0	1		Dnd	radar	0	1
	Lamassu-Fam	DISARM	3.441	7.64513e-11		SspBCDE	Gabija	4.65035	3.69009e-08		Dnd	Retron	2.38056	7.34984e-12
	Lamassu-Fam	Dnd	3.47125	2.46242e-12		SspBCDE	Gao	2.26753	0.00456914		Dnd	RM	3.74385	3.3155e-208
	Lamassu-Fam	Dodola	2.04498	0.000148619		SspBCDE	Lamassu-Fam	3.36404	0.000199372		Dnd	RosmerTA	1.51603	3.69501e-51
	Lamassu-Fam	DRT	0	0.00610747		SspBCDE	Menshen	0	1		Dnd	Rst_DprA-PPRT	0	1
	Lamassu-Fam	Druantia	4.309	0.000937714		SspBCDE	Mokosh	0	2.38934e-07		Dnd	Rst_gop_beta_cll	0	6.70266e-06
	Lamassu-Fam	Eleos	0	1		SspBCDE	Nhi	0	1		Dnd	Rst_HelicaseDUF2290	0	1
	Lamassu-Fam	Gabija	1.97305	6.01556e-05		SspBCDE	PrrC	0	1		Dnd	Rst_Hydrolase-Tm	0	1
	Lamassu-Fam	Gao	1.49683	0.0315678		SspBCDE	PsyrTA	3.01139	0.0444603		Dnd	Rst_PARIS	1.74558	6.72706e-09
	Lamassu-Fam	ISG15-like	0	1		SspBCDE	Pycsar	0	1		Dnd	Rst_RT-Tm	0	1
	Lamassu-Fam	Kiwa	0	1		SspBCDE	Retron	0	1.19766e-08		Dnd	Rst_TIR-NLR	0	1
	Lamassu-Fam	Lamassu-Fam	2.28129	2.04538e-08		SspBCDE	RM	2.96766	2.08099e-20		Dnd	SEFIR	0	1
	Lamassu-Fam	Menshen	3.44027	0.0384159		SspBCDE	RosmerTA	0.977706	0.314538		Dnd	Septu	0	0.000980602
	Lamassu-Fam	Mokosh	2.62768	1.85268e-09		SspBCDE	Rst_PARIS	0	1		Dnd	Shango	1.29697	0.0156159
	Lamassu-Fam	Nhi	0	1		SspBCDE	Septu	0	0.000351453		Dnd	Shedu	1.43386	0.0866085
	Lamassu-Fam	Pif	4.57078	0.00049877		SspBCDE	Shango	0	3.24283e-05		Dnd	ShosTA	0.134847	0.752998
	Lamassu-Fam	PrrC	0	1		SspBCDE	ShosTA	0	1		Dnd	SoFic	0	7.55561e-07
	Lamassu-Fam	PsyrTA	0	0.397297		SspBCDE	SoFic	0	1		Dnd	SspBCDE	3.66991	2.94926e-109
	Lamassu-Fam	Pycsar	1.7976	0.0145099		SspBCDE	SspBCDE	0	2.08006e-05		Dnd	Thoeris	0	5.18691e-15
	Lamassu-Fam	radar	0	1		SspBCDE	Thoeris	0	1		Dnd	Tiamat	0	0.000829437
	Lamassu-Fam	Retron	3.6666	3.06055e-09		SspBCDE	Tiamat	0	1		Dnd	Uzume	0	1
	Lamassu-Fam	RM	1.82298	4.62332e-13		SspBCDE	Wadjet	0	1		Dnd	Wadjet	3.39716	7.52913e-28
	Lamassu-Fam	RosmerTA	1.55637	3.798e-05		SspBCDE	Zorya	0	0.00686784		Dnd	Zorya	3.0144	0.00488755
	Lamassu-Fam	Rst_gop_beta_cll	0	1		Thoeris	Abi2	0	1		Dodola	Abi2	1.49909	0.0120779
	Lamassu-Fam	Rst_HelicaseDUF2290	0	1		Thoeris	AbiEii	0	1		Dodola	AbiEii	3.4194	0.00222607
	Lamassu-Fam	Rst_PARIS	1.63745	0.00319397		Thoeris	AVAST	0	1		Dodola	AbiH	0	1
	Lamassu-Fam	Rst_TIR-NLR	0	1		Thoeris	BREX	0	1		Dodola	Aditi	0	1
	Lamassu-Fam	Septu	0	1		Thoeris	BstA	0	1		Dodola	AVAST	0	0.0525982
	Lamassu-Fam	Shango	0.338076	0.673957		Thoeris	Cas	2.14627	0.110347		Dodola	Azaca	0	0.00307015
	Lamassu-Fam	Shedu	0	1		Thoeris	CBASS	0	1		Dodola	Borvo	0	0.00265613
	Lamassu-Fam	ShosTA	0	1		Thoeris	DarTG	0	1		Dodola	BREX	4.09977	2.11383e-24
	Lamassu-Fam	SoFic	0	1		Thoeris	DISARM	0	1		Dodola	Bunzi	0	1
	Lamassu-Fam	SspBCDE	0	1		Thoeris	Dnd	0	1		Dodola	Cas	3.68627	1.34705e-298
	Lamassu-Fam	Thoeris	0.988746	0.303296		Thoeris	Dodola	0	1		Dodola	CBASS	2.22333	1.77281e-39
	Lamassu-Fam	Tiamat	0	4.91761e-05		Thoeris	Druantia	0	1		Dodola	DarTG	1.88416	0.0335201
	Lamassu-Fam	Wadjet	0.856091	0.334238		Thoeris	Gabija	0	1		Dodola	Dazbog	0	1
	Lamassu-Fam	Zorya	1.82795	0.00251758		Thoeris	Gao	0	1		Dodola	dCTPdeaminase	0	1
	Menshen	Abi2	0	1		Thoeris	Lamassu-Fam	0	1		Dodola	dGTPase	0	1
	Menshen	AbiEii	0	1		Thoeris	Menshen	0	1		Dodola	DISARM	1.05358	0.148183
	Menshen	AbiH	0	1		Thoeris	Mokosh	0	5.39469e-08		Dodola	Dnd	1.63402	1.84171e-08
	Menshen	AVAST	0	1		Thoeris	Nhi	0	1		Dodola	Dodola	-0.996793	5.58666e-23
	Menshen	Azaca	0	1		Thoeris	PrrC	0	1		Dodola	DRT	0	0.00284697
	Menshen	Borvo	0	1		Thoeris	PsyrTA	0	1		Dodola	Druantia	0	1
	Menshen	BREX	0	1		Thoeris	Pycsar	0	1		Dodola	Dsr	0	1
	Menshen	Cas	0	0.624363		Thoeris	Retron	0	1		Dodola	Eleos	0	1
	Menshen	CBASS	0	1		Thoeris	RM	2.74387	1.4483e-07		Dodola	Gabija	1.11518	0.000738961
	Menshen	DarTG	0	1		Thoeris	RosmerTA	4.47048	0.000199961		Dodola	Gao	1.62647	2.04795e-19
	Menshen	Dazbog	0	1		Thoeris	Rst_PARIS	0	1		Dodola	Hachiman	0	1
	Menshen	DISARM	3.05974	0.0157706		Thoeris	Septu	0	1		Dodola	Kiwa	7.00748	2.7459e-18
	Menshen	Dnd	0	1		Thoeris	Shango	0	1		Dodola	Lamassu-Fam	1.9063	2.8325e-31
	Menshen	Dodola	0	0.000111166		Thoeris	ShosTA	0	1		Dodola	Lit	0	1
	Menshen	DRT	0	1		Thoeris	SoFic	0	1		Dodola	Menshen	0	1
	Menshen	Druantia	0	1		Thoeris	SspBCDE	0	1		Dodola	Mokosh	2.05373	2.81562e-24
	Menshen	Eleos	0	1		Thoeris	Thoeris	2.61143	0.00110823		Dodola	Nhi	5.11981	0.000120635
	Menshen	Gabija	2.74636	0.00193072		Thoeris	Tiamat	0	1		Dodola	Old	0	1
	Menshen	Gao	0	1		Thoeris	Wadjet	0	1		Dodola	Olokun	0	1
	Menshen	ISG15-like	0	1		Thoeris	Zorya	0	1		Dodola	Pif	0	1
	Menshen	Kiwa	0	1		Tiamat	Abi2	0	1		Dodola	PrrC	0	1
	Menshen	Lamassu-Fam	3.44027	0.0384159		Tiamat	AbiEii	0	1		Dodola	PsyrTA	0.572119	0.000218706
	Menshen	Menshen	0	1		Tiamat	AVAST	0	1		Dodola	Pycsar	0	0.00280402
	Menshen	Mokosh	0	2.84742e-09		Tiamat	BREX	0	1		Dodola	radar	0	1
	Menshen	Nhi	0	1		Tiamat	BstA	0	1		Dodola	Retron	1.68313	1.27208e-55
	Menshen	Pif	0	1		Tiamat	Cas	0	1		Dodola	RM	-0.244055	0.0116432
	Menshen	PrrC	0	1		Tiamat	CBASS	0	1		Dodola	RosmerTA	0.24212	0.0266503
	Menshen	PsyrTA	0	1		Tiamat	DarTG	0	1		Dodola	Rst_DprA-PPRT	0	1
	Menshen	Pycsar	0	1		Tiamat	DISARM	0	0.0855781		Dodola	Rst_gop_beta_cll	2.84752	0.00503848
	Menshen	radar	0	1		Tiamat	Dnd	0	1		Dodola	Rst_HelicaseDUF2290	0	1
	Menshen	Retron	0	1		Tiamat	Dodola	0	1		Dodola	Rst_Hydrolase-Tm	0	1
	Menshen	RM	-1.71741	0.100344		Tiamat	Druantia	0	1		Dodola	Rst_PARIS	0.971123	7.18837e-19
	Menshen	RosmerTA	1.50248	0.00086174		Tiamat	Gabija	0	1		Dodola	Rst_RT-Tm	0	1
	Menshen	Rst_gop_beta_cll	0	1		Tiamat	Gao	0	1		Dodola	Rst_TIR-NLR	0	1
	Menshen	Rst_HelicaseDUF2290	0	1		Tiamat	Lamassu-Fam	0	1		Dodola	SEFIR	0	1
	Menshen	Rst_PARIS	5.848	4.24317e-07		Tiamat	Menshen	0	1		Dodola	Septu	0	0.000188562
	Menshen	Rst_TIR-NLR	0	1		Tiamat	Mokosh	0	1		Dodola	Shango	0.88581	1.5918e-05
	Menshen	Septu	0	1		Tiamat	Nhi	0	1		Dodola	Shedu	0	2.38881e-08
	Menshen	Shango	0	1		Tiamat	PrrC	0	1		Dodola	ShosTA	1.71928	4.42385e-19
	Menshen	Shedu	0	1		Tiamat	PsyrTA	0	1		Dodola	SoFic	0	1
	Menshen	ShosTA	0	1		Tiamat	Pycsar	0	1		Dodola	SspBCDE	-0.00476358	1
	Menshen	SoFic	0	1		Tiamat	Retron	0	1		Dodola	Thoeris	4.65442	3.27702e-07
	Menshen	SspBCDE	0	1		Tiamat	RM	2.49976	0.0285725		Dodola	Tiamat	0	1
	Menshen	Thoeris	0	1		Tiamat	RosmerTA	0	1		Dodola	Uzume	0	1
	Menshen	Tiamat	0	1		Tiamat	Rst_PARIS	0	1		Dodola	Wadjet	1.36666	3.91603e-11
	Menshen	Wadjet	0	1		Tiamat	Septu	0	1		Dodola	Zorya	1.7739	4.98551e-28
	Menshen	Zorya	0	1		Tiamat	Shango	0	1		DRT	Abi2	0	6.96912e-07
	Mokosh	Abi2	0	1		Tiamat	ShosTA	0	1		DRT	AbiEii	1.98496	0.183643
	Mokosh	AbiEii	4.35502	0.000835733		Tiamat	SoFic	0	1		DRT	AbiH	0	1
	Mokosh	AbiH	0	1		Tiamat	SspBCDE	0	1		DRT	Aditi	0	1
	Mokosh	AVAST	0	1		Tiamat	Thoeris	0	1		DRT	AVAST	0	1
	Mokosh	Azaca	0	1		Tiamat	Tiamat	0	1		DRT	Azaca	0	1
	Mokosh	Borvo	0	1		Tiamat	Wadjet	0	1		DRT	Borvo	0	1
	Mokosh	BREX	0.973918	0.0178385		Tiamat	Zorya	0	1		DRT	BREX	2.57078	0.0426677
	Mokosh	Cas	1.45889	0.00170092		Wadjet	Abi2	0	1		DRT	Bunzi	0	0.186792
	Mokosh	CBASS	0.304379	0.733592		Wadjet	AbiEii	0	1		DRT	Cas	1.55482	0.212879
	Mokosh	DarTG	0.758522	0.360698		Wadjet	AVAST	0	1		DRT	CBASS	0	1
	Mokosh	Dazbog	0	1		Wadjet	BREX	2.7964	0.00201692		DRT	DarTG	0	1
	Mokosh	DISARM	3.55801	1.57982e-06		Wadjet	BstA	0	1		DRT	Dazbog	0	1
	Mokosh	Dnd	0	0.390297		Wadjet	Cas	4.46686	5.13072e-10		DRT	dCTPdeaminase	0	1
	Mokosh	Dodola	2.26353	0.000814103		Wadjet	CBASS	5.37757	5.50937e-10		DRT	dGTPase	0	1
	Mokosh	DRT	0	1		Wadjet	DarTG	0	1		DRT	DISARM	0	1
	Mokosh	Druantia	5.48896	2.27567e-08		Wadjet	DISARM	0	0.598876		DRT	Dnd	3.25812	0.0472568
	Mokosh	Eleos	0	0.000481006		Wadjet	Dnd	0	1		DRT	Dodola	0	0.00284697
	Mokosh	Gabija	0.192491	0.695992		Wadjet	Dodola	2.15754	0.0968189		DRT	DRT	0	1
	Mokosh	Gao	3.35183	5.19533e-09		Wadjet	Druantia	0	0.00052802		DRT	Druantia	0	1
	Mokosh	ISG15-like	0	1		Wadjet	Gabija	3.31611	0.0447879		DRT	Dsr	0	1
	Mokosh	Kiwa	0	1		Wadjet	Gao	0	0.391529		DRT	Eleos	0	1
	Mokosh	Lamassu-Fam	2.62768	1.85268e-09		Wadjet	Lamassu-Fam	2.79658	0.000906608		DRT	Gabija	0	1
	Mokosh	Menshen	0	2.84742e-09		Wadjet	Menshen	0	1		DRT	Gao	0	1
	Mokosh	Mokosh	1.72575	5.73476e-14		Wadjet	Mokosh	0	1		DRT	Hachiman	0	1
	Mokosh	Nhi	0	1		Wadjet	Nhi	0	1		DRT	Kiwa	0	1
	Mokosh	Pif	0	1		Wadjet	PrrC	0	1		DRT	Lamassu-Fam	0	4.28722e-11
	Mokosh	PrrC	0	1		Wadjet	PsyrTA	0.843349	0.329642		DRT	Lit	0	0.0657305
	Mokosh	PsyrTA	-0.502652	1		Wadjet	Pycsar	0	1		DRT	Menshen	0	1
	Mokosh	Pycsar	1.75515	0.00365337		Wadjet	Retron	0	8.15501e-09		DRT	Mokosh	2.30543	0.0193361
	Mokosh	radar	0	1		Wadjet	RM	3.16344	6.28994e-13		DRT	Nhi	0	0.00678627
	Mokosh	Retron	1.3264	0.0250992		Wadjet	RosmerTA	4.06569	6.20353e-06		DRT	Old	0	1
	Mokosh	RM	1.38175	6.69255e-05		Wadjet	Rst_PARIS	0	1		DRT	Olokun	0	1
	Mokosh	RosmerTA	3.06917	1.40876e-14		Wadjet	Septu	0	1		DRT	Pif	0	1
	Mokosh	Rst_gop_beta_cll	0	1		Wadjet	Shango	3.09671	0.0042722		DRT	PrrC	0	1
	Mokosh	Rst_HelicaseDUF2290	0	1		Wadjet	ShosTA	0	1		DRT	PsyrTA	0	7.72889e-06
	Mokosh	Rst_PARIS	1.86449	0.00356142		Wadjet	SoFic	0	1		DRT	Pycsar	0	1
	Mokosh	Rst_TIR-NLR	0	1		Wadjet	SspBCDE	0	1		DRT	radar	0	1
	Mokosh	Septu	3.92278	0.00645074		Wadjet	Thoeris	0	1		DRT	Retron	0	1
	Mokosh	Shango	2.17484	0.00503344		Wadjet	Tiamat	0	1		DRT	RM	2.13988	5.19557e-19
	Mokosh	Shedu	3.47884	0.0366749		Wadjet	Wadjet	2.0433	0.0416523		DRT	RosmerTA	3.62328	1.58371e-09
	Mokosh	ShosTA	0.908038	0.313986		Wadjet	Zorya	1.20121	0.251186		DRT	Rst_DprA-PPRT	0	1
	Mokosh	SoFic	0	1		Zorya	Abi2	0	1		DRT	Rst_gop_beta_cll	0	1
	Mokosh	SspBCDE	0	1		Zorya	AbiEii	0	1		DRT	Rst_HelicaseDUF2290	0	1
	Mokosh	Thoeris	2.30389	0.0432832		Zorya	AVAST	0	1		DRT	Rst_Hydrolase-Tm	0	1
	Mokosh	Tiamat	0	0.00735953		Zorya	BREX	0	1		DRT	Rst_PARIS	2.70207	0.063006
	Mokosh	Wadjet	2.58289	0.00471639		Zorya	BstA	0	1		DRT	Rst_RT-Tm	0	1
	Mokosh	Zorya	1.52204	0.0124824		Zorya	Cas	2.25366	0.00390226		DRT	Rst_TIR-NLR	0	1
	Nhi	Abi2	0	1		Zorya	CBASS	0	0.172299		DRT	SEFIR	0	1
	Nhi	AbiEii	0	1		Zorya	DarTG	0	1		DRT	Septu	0	1
	Nhi	AbiH	0	1		Zorya	DISARM	3.40381	0.0405013		DRT	Shango	0	1
	Nhi	AVAST	0	1		Zorya	Dnd	0	1		DRT	Shedu	0	1
	Nhi	Azaca	0	0.0721003		Zorya	Dodola	1.56188	0.163576		DRT	ShosTA	0	1
	Nhi	Borvo	0	1		Zorya	Druantia	0	1		DRT	SoFic	0	1
	Nhi	BREX	0	1		Zorya	Gabija	0	0.638118		DRT	SspBCDE	2.25958	0.000162524
	Nhi	Cas	0	1		Zorya	Gao	1.56621	0.0608655		DRT	Thoeris	1.13838	0.593668
	Nhi	CBASS	0	1		Zorya	Lamassu-Fam	0.700044	0.322732		DRT	Tiamat	1.12199	0.594329
	Nhi	DarTG	0	1		Zorya	Menshen	0	1		DRT	Uzume	0	1
	Nhi	Dazbog	0	1		Zorya	Mokosh	4.32454	9.47152e-06		DRT	Wadjet	0	1
	Nhi	DISARM	0	1		Zorya	Nhi	0	1		DRT	Zorya	0	1
	Nhi	Dnd	0	1		Zorya	PrrC	0	1		Druantia	Abi2	-0.470891	1
	Nhi	Dodola	0	1		Zorya	PsyrTA	2.90588	0.000405421		Druantia	AbiEii	1.37178	0.0991745
	Nhi	DRT	0	1		Zorya	Pycsar	1.97216	0.110028		Druantia	AbiH	0	1
	Nhi	Druantia	0	1		Zorya	Retron	3.47545	0.000424917		Druantia	Aditi	0	1
	Nhi	Eleos	0	1		Zorya	RM	2.42655	1.23057e-07		Druantia	AVAST	0	1
	Nhi	Gabija	0	1		Zorya	RosmerTA	0	1		Druantia	Azaca	0	3.55286e-13
	Nhi	Gao	0	1		Zorya	Rst_PARIS	2.96107	0.0379918		Druantia	Borvo	0	1
	Nhi	ISG15-like	0	1		Zorya	Septu	0	1		Druantia	BREX	6.19333	3.74659e-19
	Nhi	Kiwa	0	1		Zorya	Shango	4.58239	4.59375e-07		Druantia	Bunzi	0	1
	Nhi	Lamassu-Fam	0	1		Zorya	ShosTA	0	1		Druantia	Cas	3.27894	3.23295e-29
	Nhi	Menshen	0	1		Zorya	SoFic	0	1		Druantia	CBASS	3.89412	0.00669182
	Nhi	Mokosh	0	1		Zorya	SspBCDE	0	0.00686784		Druantia	DarTG	0	4.08657e-12
	Nhi	Nhi	0	1		Zorya	Thoeris	0	1		Druantia	Dazbog	0	1
	Nhi	Pif	0	1		Zorya	Tiamat	0	1		Druantia	dCTPdeaminase	0	1
	Nhi	PrrC	0	1		Zorya	Wadjet	1.20121	0.251186		Druantia	dGTPase	0	1
	Nhi	PsyrTA	0	1		Zorya	Zorya	-1.27107	0.310397		Druantia	DISARM	3.76098	1.03259e-51
	Nhi	Pycsar	0	1							Druantia	Dnd	0	0.0106614
	Nhi	radar	0	1							Druantia	Dodola	0	1
	Nhi	Retron	0	1							Druantia	DRT	0	1
	Nhi	RM	-0.130436	1							Druantia	Druantia	0.972024	0.00283793
	Nhi	RosmerTA	0	0.00995746							Druantia	Dsr	0	1
	Nhi	Rst_gop_beta_cll	0	1							Druantia	Eleos	4.97415	4.31227e-13
	Nhi	Rst_HelicaseDUF2290	0	1							Druantia	Gabija	0	1.51706e-111
	Nhi	Rst_PARIS	0	1							Druantia	Gao	4.88096	4.53781e-06
	Nhi	Rst_TIR-NLR	0	1							Druantia	Hachiman	0	0.607382
	Nhi	Septu	0	1							Druantia	Kiwa	0	3.15556e-05
	Nhi	Shango	0	1							Druantia	Lamassu-Fam	1.65783	0.000115703
	Nhi	Shedu	0	1							Druantia	Lit	0	0.0302864
	Nhi	ShosTA	0	1							Druantia	Menshen	4.42786	1.24728e-05
	Nhi	SoFic	0	1							Druantia	Mokosh	2.78917	1.70409e-09
	Nhi	SspBCDE	0	1							Druantia	Nhi	0	0.0361091
	Nhi	Thoeris	0	1							Druantia	Old	0	1
	Nhi	Tiamat	0	1							Druantia	Olokun	0	1
	Nhi	Wadjet	0	1							Druantia	Pif	0	0.0318115
	Nhi	Zorya	0	1							Druantia	PrrC	0	1
	Pif	Abi2	0	1							Druantia	PsyrTA	2.38508	9.77577e-05
	Pif	AbiEii	0	1							Druantia	Pycsar	0	1
	Pif	AbiH	0	1							Druantia	radar	0	1
	Pif	AVAST	0	1							Druantia	Retron	3.69734	8.10551e-14
	Pif	Azaca	0	1							Druantia	RM	1.60598	5.62172e-56
	Pif	Borvo	0	1							Druantia	RosmerTA	2.98269	1.21146e-38
	Pif	BREX	0	1							Druantia	Rst_DprA-PPRT	0	1
	Pif	Cas	0	1							Druantia	Rst_gop_beta_cll	0	1
	Pif	CBASS	0	1							Druantia	Rst_HelicaseDUF2290	0	1
	Pif	DarTG	0	1							Druantia	Rst_Hydrolase-Tm	0	1
	Pif	Dazbog	0	1							Druantia	Rst_PARIS	5.18427	5.32638e-11
	Pif	DISARM	0	1							Druantia	Rst_RT-Tm	0	1
	Pif	Dnd	0	1							Druantia	Rst_TIR-NLR	0	1
	Pif	Dodola	0	1							Druantia	SEFIR	0	1
	Pif	DRT	0	1							Druantia	Septu	4.44677	5.13763e-06
	Pif	Druantia	0	1							Druantia	Shango	3.55293	0.00206601
	Pif	Eleos	0	1							Druantia	Shedu	0	1
	Pif	Gabija	0	1							Druantia	ShosTA	2.794	0.0566203
	Pif	Gao	0	1							Druantia	SoFic	0	1
	Pif	ISG15-like	0	1							Druantia	SspBCDE	1.99494	0.00030024
	Pif	Kiwa	0	1							Druantia	Thoeris	3.40237	0.00131255
	Pif	Lamassu-Fam	4.57078	0.00049877							Druantia	Tiamat	3.49102	2.06089e-05
	Pif	Menshen	0	1							Druantia	Uzume	0	1
	Pif	Mokosh	0	1							Druantia	Wadjet	4.48222	1.12466e-10
	Pif	Nhi	0	1							Druantia	Zorya	5.36415	1.78043e-29
	Pif	Pif	0	1							Dsr	Abi2	0	0.0247909
	Pif	PrrC	0	1							Dsr	AbiEii	0	1
	Pif	PsyrTA	0	1							Dsr	AbiH	0	1
	Pif	Pycsar	0	1							Dsr	Aditi	0	1
	Pif	radar	0	1							Dsr	AVAST	0	1
	Pif	Retron	3.42423	0.00295529							Dsr	Azaca	0	1
	Pif	RM	0	1.58038e-08							Dsr	Borvo	0	1
	Pif	RosmerTA	0	1							Dsr	BREX	0	1
	Pif	Rst_gop_beta_cll	0	1							Dsr	Bunzi	0	1
	Pif	Rst_HelicaseDUF2290	0	1							Dsr	Cas	0	1.34007e-06
	Pif	Rst_PARIS	0	1							Dsr	CBASS	0	1
	Pif	Rst_TIR-NLR	0	1							Dsr	DarTG	0	1
	Pif	Septu	0	1							Dsr	Dazbog	0	1
	Pif	Shango	0	1							Dsr	dCTPdeaminase	0	1
	Pif	Shedu	0	1							Dsr	dGTPase	0	1
	Pif	ShosTA	0	1							Dsr	DISARM	0	1
	Pif	SoFic	0	0.0324643							Dsr	Dnd	0	1
	Pif	SspBCDE	0	1							Dsr	Dodola	0	1
	Pif	Thoeris	0	1							Dsr	DRT	0	1
	Pif	Tiamat	0	1							Dsr	Druantia	0	1
	Pif	Wadjet	0	1							Dsr	Dsr	0	1
	Pif	Zorya	0	1							Dsr	Eleos	0	1
	PrrC	Abi2	0	1							Dsr	Gabija	0	1
	PrrC	AbiEii	0	1							Dsr	Gao	0	1
	PrrC	AbiH	0	1							Dsr	Hachiman	0	1
	PrrC	AVAST	0	1							Dsr	Kiwa	0	1
	PrrC	Azaca	0	1							Dsr	Lamassu-Fam	0	1
	PrrC	Borvo	0	1							Dsr	Lit	0	1
	PrrC	BREX	0	7.40986e-05							Dsr	Menshen	0	1
	PrrC	Cas	4.81485	2.17934e-06							Dsr	Mokosh	0	0.008108
	PrrC	CBASS	0	0.00147687							Dsr	Nhi	0	1
	PrrC	DarTG	0	1							Dsr	Old	0	1
	PrrC	Dazbog	0	1							Dsr	Olokun	0	1
	PrrC	DISARM	0	1							Dsr	Pif	0	0.576246
	PrrC	Dnd	0	1							Dsr	PrrC	0	1
	PrrC	Dodola	0	1							Dsr	PsyrTA	0	1
	PrrC	DRT	0	1							Dsr	Pycsar	0	1
	PrrC	Druantia	0	1							Dsr	radar	0	1
	PrrC	Eleos	0	1							Dsr	Retron	5.33568	1.43485e-08
	PrrC	Gabija	0	1							Dsr	RM	1.36337	0.0998633
	PrrC	Gao	0	1							Dsr	RosmerTA	4.75808	7.55214e-06
	PrrC	ISG15-like	0	1							Dsr	Rst_DprA-PPRT	0	1
	PrrC	Kiwa	0	1							Dsr	Rst_gop_beta_cll	0	1
	PrrC	Lamassu-Fam	0	1							Dsr	Rst_HelicaseDUF2290	0	1
	PrrC	Menshen	0	1							Dsr	Rst_Hydrolase-Tm	0	1
	PrrC	Mokosh	0	1							Dsr	Rst_PARIS	0	0.00492004
	PrrC	Nhi	0	1							Dsr	Rst_RT-Tm	0	1
	PrrC	Pif	0	1							Dsr	Rst_TIR-NLR	0	1
	PrrC	PrrC	0	1							Dsr	SEFIR	0	1
	PrrC	PsyrTA	0	1							Dsr	Septu	0	0.0312037
	PrrC	Pycsar	0	1							Dsr	Shango	0	1
	PrrC	radar	0	1							Dsr	Shedu	0	1
	PrrC	Retron	0	1							Dsr	ShosTA	0	1
	PrrC	RM	3.24816	6.51875e-10							Dsr	SoFic	0	1
	PrrC	RosmerTA	0	0.000112172							Dsr	SspBCDE	0	1
	PrrC	Rst_gop_beta_cll	0	1							Dsr	Thoeris	0	1
	PrrC	Rst_HelicaseDUF2290	0	1							Dsr	Tiamat	0	0.180328
	PrrC	Rst_PARIS	0	1							Dsr	Uzume	0	1
	PrrC	Rst_TIR-NLR	0	1							Dsr	Wadjet	0	0.000143656
	PrrC	Septu	0	1							Dsr	Zorya	0	1
	PrrC	Shango	0	1							Eleos	Abi2	0	1
	PrrC	Shedu	0	1							Eleos	AbiEii	2.7889	0.0117699
	PrrC	ShosTA	0	1							Eleos	AbiH	0	1
	PrrC	SoFic	0	0.014998							Eleos	Aditi	0	1
	PrrC	SspBCDE	0	1							Eleos	AVAST	0	1
	PrrC	Thoeris	0	1							Eleos	Azaca	0	1.95224e-14
	PrrC	Tiamat	0	1							Eleos	Borvo	0	1
	PrrC	Wadjet	0	1							Eleos	BREX	0	1
	PrrC	Zorya	0	1							Eleos	Bunzi	0	1
	PsyrTA	Abi2	0	1							Eleos	Cas	2.12678	2.99607e-09
	PsyrTA	AbiEii	4.55573	3.82772e-05							Eleos	CBASS	0	1
	PsyrTA	AbiH	4.85095	0.00666276							Eleos	DarTG	5.28468	3.38717e-06
	PsyrTA	AVAST	0	1							Eleos	Dazbog	0	1
	PsyrTA	Azaca	0	1							Eleos	dCTPdeaminase	0	1
	PsyrTA	Borvo	0	1							Eleos	dGTPase	0	1
	PsyrTA	BREX	2.21859	0.0900906							Eleos	DISARM	0	1
	PsyrTA	Cas	0.113704	0.709225							Eleos	Dnd	-0.355742	0.816776
	PsyrTA	CBASS	0	1							Eleos	Dodola	0	1
	PsyrTA	DarTG	0	1							Eleos	DRT	0	1
	PsyrTA	Dazbog	0	1							Eleos	Druantia	4.97415	4.31227e-13
	PsyrTA	DISARM	0	0.618562							Eleos	Dsr	0	1
	PsyrTA	Dnd	3.95441	1.14798e-22							Eleos	Eleos	4.6084	0.00896322
	PsyrTA	Dodola	1.17958	0.115342							Eleos	Gabija	0	4.02564e-07
	PsyrTA	DRT	0	1							Eleos	Gao	-0.139715	1
	PsyrTA	Druantia	0	1							Eleos	Hachiman	0	1
	PsyrTA	Eleos	0	1							Eleos	Kiwa	0	1
	PsyrTA	Gabija	0.37177	0.669418							Eleos	Lamassu-Fam	1.238	0.115657
	PsyrTA	Gao	1.26539	0.102936							Eleos	Lit	0	1
	PsyrTA	ISG15-like	0	1							Eleos	Menshen	0	1
	PsyrTA	Kiwa	0	1							Eleos	Mokosh	3.89967	3.95276e-06
	PsyrTA	Lamassu-Fam	0	0.397297							Eleos	Nhi	0	1
	PsyrTA	Menshen	0	1							Eleos	Old	0	1
	PsyrTA	Mokosh	-0.502652	1							Eleos	Olokun	0	1
	PsyrTA	Nhi	0	1							Eleos	Pif	0	1
	PsyrTA	Pif	0	1							Eleos	PrrC	0	1
	PsyrTA	PrrC	0	1							Eleos	PsyrTA	1.68004	0.0475473
	PsyrTA	PsyrTA	1.72849	0.0431578							Eleos	Pycsar	0	1
	PsyrTA	Pycsar	4.70608	0.00012503							Eleos	radar	0	1
	PsyrTA	radar	0	1							Eleos	Retron	1.55862	0.00840818
	PsyrTA	Retron	2.25468	0.000802966							Eleos	RM	2.00976	6.81764e-09
	PsyrTA	RM	0.865438	0.00678787							Eleos	RosmerTA	1.63906	6.29306e-06
	PsyrTA	RosmerTA	-0.358664	1							Eleos	Rst_DprA-PPRT	0	1
	PsyrTA	Rst_gop_beta_cll	0	1							Eleos	Rst_gop_beta_cll	0	3.54305e-07
	PsyrTA	Rst_HelicaseDUF2290	0	1							Eleos	Rst_HelicaseDUF2290	0	1
	PsyrTA	Rst_PARIS	1.55612	0.0587142							Eleos	Rst_Hydrolase-Tm	0	1
	PsyrTA	Rst_TIR-NLR	0	1							Eleos	Rst_PARIS	-2.37727	0.00444656
	PsyrTA	Septu	0	1							Eleos	Rst_RT-Tm	0	1
	PsyrTA	Shango	1.0891	0.259345							Eleos	Rst_TIR-NLR	0	1
	PsyrTA	Shedu	0	1							Eleos	SEFIR	0	1
	PsyrTA	ShosTA	3.72424	2.9755e-05							Eleos	Septu	4.52504	1.83354e-05
	PsyrTA	SoFic	0	0.00166354							Eleos	Shango	0	1
	PsyrTA	SspBCDE	0	3.29298e-06							Eleos	Shedu	0	1
	PsyrTA	Thoeris	4.05387	0.0182077							Eleos	ShosTA	2.36775	0.0128619
	PsyrTA	Tiamat	0	1							Eleos	SoFic	0	1
	PsyrTA	Wadjet	0	0.623159							Eleos	SspBCDE	3.58422	5.07071e-05
	PsyrTA	Zorya	1.22508	0.108172							Eleos	Thoeris	0	1.79713e-05
	Pycsar	Abi2	0	1							Eleos	Tiamat	0	1
	Pycsar	AbiEii	0	1							Eleos	Uzume	0	1
	Pycsar	AbiH	0	1							Eleos	Wadjet	0.947544	0.313321
	Pycsar	AVAST	0	1							Eleos	Zorya	0	1
	Pycsar	Azaca	0	1							Gabija	Abi2	0.183022	0.74638
	Pycsar	Borvo	0	1							Gabija	AbiEii	7.1215	2.17894e-76
	Pycsar	BREX	0	1							Gabija	AbiH	2.14702	0.0550046
	Pycsar	Cas	0	0.615782							Gabija	Aditi	0	8.441e-05
	Pycsar	CBASS	2.02256	0.0320606							Gabija	AVAST	1.66297	0.00608031
	Pycsar	DarTG	0	1							Gabija	Azaca	5.24851	4.67221e-14
	Pycsar	Dazbog	0	1							Gabija	Borvo	0	1
	Pycsar	DISARM	0	1							Gabija	BREX	2.59245	4.97117e-20
	Pycsar	Dnd	0	1							Gabija	Bunzi	0	8.57589e-16
	Pycsar	Dodola	3.5534	0.0228721							Gabija	Cas	2.02713	3.63535e-35
	Pycsar	DRT	0	1							Gabija	CBASS	0.452807	0.0463028
	Pycsar	Druantia	0	1							Gabija	DarTG	3.12976	1.16142e-07
	Pycsar	Eleos	0	1							Gabija	Dazbog	0	0.00920701
	Pycsar	Gabija	0	1							Gabija	dCTPdeaminase	0	1
	Pycsar	Gao	0	1							Gabija	dGTPase	0	1
	Pycsar	ISG15-like	0	1							Gabija	DISARM	4.43057	9.34095e-81
	Pycsar	Kiwa	0	1							Gabija	Dnd	2.67869	1.20627e-18
	Pycsar	Lamassu-Fam	1.7976	0.0145099							Gabija	Dodola	1.11518	0.000738961
	Pycsar	Menshen	0	1							Gabija	DRT	0	1
	Pycsar	Mokosh	1.75515	0.00365337							Gabija	Druantia	0	1.51706e-111
	Pycsar	Nhi	0	1							Gabija	Dsr	0	1
	Pycsar	Pif	0	1							Gabija	Eleos	0	4.02564e-07
	Pycsar	PrrC	0	1							Gabija	Gabija	4.32138	2.97621e-148
	Pycsar	PsyrTA	4.70608	0.00012503							Gabija	Gao	1.80393	3.14256e-16
	Pycsar	Pycsar	0.735623	0.319436							Gabija	Hachiman	0	0.0001178
	Pycsar	radar	0	1							Gabija	Kiwa	0	1.72432e-09
	Pycsar	Retron	2.59227	0.0724229							Gabija	Lamassu-Fam	1.89702	3.2559e-41
	Pycsar	RM	3.19078	4.49033e-05							Gabija	Lit	0	0.00914697
	Pycsar	RosmerTA	2.47136	0.0149063							Gabija	Menshen	1.73706	7.15128e-05
	Pycsar	Rst_gop_beta_cll	0	1							Gabija	Mokosh	0.589527	0.0590358
	Pycsar	Rst_HelicaseDUF2290	0	1							Gabija	Nhi	2.70497	3.4952e-13
	Pycsar	Rst_PARIS	0	1							Gabija	Old	0	1
	Pycsar	Rst_TIR-NLR	0	1							Gabija	Olokun	0	1
	Pycsar	Septu	0	1							Gabija	Pif	0	0.00945305
	Pycsar	Shango	0	1							Gabija	PrrC	6.25964	1.61175e-30
	Pycsar	Shedu	0	1							Gabija	PsyrTA	-0.0527852	0.936195
	Pycsar	ShosTA	0	1							Gabija	Pycsar	0	1
	Pycsar	SoFic	0	1							Gabija	radar	0	1
	Pycsar	SspBCDE	0	1							Gabija	Retron	-0.346481	0.145682
	Pycsar	Thoeris	0	1							Gabija	RM	3.0708	0
	Pycsar	Tiamat	0	1							Gabija	RosmerTA	2.57366	2.09416e-141
	Pycsar	Wadjet	0	3.98125e-06							Gabija	Rst_DprA-PPRT	0	1
	Pycsar	Zorya	2.86804	0.00504712							Gabija	Rst_gop_beta_cll	0	1
	radar	Abi2	0	1							Gabija	Rst_HelicaseDUF2290	0	1
	radar	AbiEii	0	1							Gabija	Rst_Hydrolase-Tm	0	0.39607
	radar	AbiH	0	1							Gabija	Rst_PARIS	2.16544	1.99491e-28
	radar	AVAST	0	1							Gabija	Rst_RT-Tm	3.82856	0.00752627
	radar	Azaca	0	1							Gabija	Rst_TIR-NLR	1.66403	0.172795
	radar	Borvo	0	1							Gabija	SEFIR	0	1
	radar	BREX	0	1							Gabija	Septu	4.15079	0.00133375
	radar	Cas	0	1							Gabija	Shango	0.0958816	0.538153
	radar	CBASS	0	1							Gabija	Shedu	0	8.83997e-09
	radar	DarTG	0	0.000238746							Gabija	ShosTA	2.07827	2.42727e-08
	radar	Dazbog	0	1							Gabija	SoFic	0	1
	radar	DISARM	0	1							Gabija	SspBCDE	1.81546	2.3392e-07
	radar	Dnd	0	1							Gabija	Thoeris	2.9546	5.16764e-10
	radar	Dodola	0	1							Gabija	Tiamat	0	6.27991e-16
	radar	DRT	0	1							Gabija	Uzume	0	1
	radar	Druantia	0	1							Gabija	Wadjet	2.20957	8.08193e-11
	radar	Eleos	0	1							Gabija	Zorya	-1.16903	1.8963e-08
	radar	Gabija	0	1							Gao	Abi2	4.01434	8.60255e-08
	radar	Gao	0	0.00573484							Gao	AbiEii	5.17902	9.27751e-67
	radar	ISG15-like	0	1							Gao	AbiH	0	0.000117621
	radar	Kiwa	0	1							Gao	Aditi	0	1
	radar	Lamassu-Fam	0	1							Gao	AVAST	0	0.630836
	radar	Menshen	0	1							Gao	Azaca	0	1
	radar	Mokosh	0	1							Gao	Borvo	0	1
	radar	Nhi	0	1							Gao	BREX	4.65701	5.12409e-72
	radar	Pif	0	1							Gao	Bunzi	5.72283	9.71466e-11
	radar	PrrC	0	1							Gao	Cas	2.89484	1.48242e-95
	radar	PsyrTA	0	1							Gao	CBASS	0.0382732	0.812975
	radar	Pycsar	0	1							Gao	DarTG	0	0.612519
	radar	radar	2	0.56488							Gao	Dazbog	0	1
	radar	Retron	0	1							Gao	dCTPdeaminase	0	1
	radar	RM	0	1							Gao	dGTPase	0	1
	radar	RosmerTA	0	1.02509e-06							Gao	DISARM	5.5262	3.39349e-67
	radar	Rst_gop_beta_cll	0	1							Gao	Dnd	3.48476	1.22474e-82
	radar	Rst_HelicaseDUF2290	0	1							Gao	Dodola	1.62647	2.04795e-19
	radar	Rst_PARIS	0	1							Gao	DRT	0	1
	radar	Rst_TIR-NLR	0	1							Gao	Druantia	4.88096	4.53781e-06
	radar	Septu	0	1							Gao	Dsr	0	1
	radar	Shango	0	1							Gao	Eleos	-0.139715	1
	radar	Shedu	0	1							Gao	Gabija	1.80393	3.14256e-16
	radar	ShosTA	0	1							Gao	Gao	3.66344	0
	radar	SoFic	0	1							Gao	Hachiman	1.14632	0.171513
	radar	SspBCDE	0	1							Gao	Kiwa	6.37544	8.39201e-18
	radar	Thoeris	0	1							Gao	Lamassu-Fam	1.46508	8.62828e-17
	radar	Tiamat	0	1							Gao	Lit	0	0.00990486
	radar	Wadjet	0	1							Gao	Menshen	0	1.2125e-05
	radar	Zorya	0	1							Gao	Mokosh	2.49661	2.65797e-53
	Retron	Abi2	0	1							Gao	Nhi	6.13809	1.78934e-14
	Retron	AbiEii	3.94217	4.64632e-07							Gao	Old	0	1
	Retron	AbiH	0	1							Gao	Olokun	0	1
	Retron	AVAST	0	1							Gao	Pif	1.83629	0.15161
	Retron	Azaca	0	1							Gao	PrrC	0	1
	Retron	Borvo	2.43395	0.0868519							Gao	PsyrTA	1.86707	9.23415e-26
	Retron	BREX	0	0.0449329							Gao	Pycsar	3.15755	0.0530986
	Retron	Cas	2.91303	1.93251e-10							Gao	radar	0	1
	Retron	CBASS	3.12818	2.32946e-05							Gao	Retron	3.21901	4.36242e-38
	Retron	DarTG	0	1							Gao	RM	2.8226	0
	Retron	Dazbog	0	0.00811664							Gao	RosmerTA	2.36897	6.46669e-140
	Retron	DISARM	2.365	0.0210326							Gao	Rst_DprA-PPRT	0	1
	Retron	Dnd	2.93045	0.0194255							Gao	Rst_gop_beta_cll	0	1
	Retron	Dodola	0.0742599	0.762204							Gao	Rst_HelicaseDUF2290	0	1
	Retron	DRT	0	1							Gao	Rst_Hydrolase-Tm	0	1
	Retron	Druantia	0	1							Gao	Rst_PARIS	1.77855	1.26537e-37
	Retron	Eleos	0	1							Gao	Rst_RT-Tm	0	1
	Retron	Gabija	2.74441	1.68564e-05							Gao	Rst_TIR-NLR	0	1
	Retron	Gao	3.05636	4.04382e-08							Gao	SEFIR	0	1
	Retron	ISG15-like	0	1							Gao	Septu	0	2.71442e-29
	Retron	Kiwa	0	1							Gao	Shango	3.76595	2.34163e-102
	Retron	Lamassu-Fam	3.6666	3.06055e-09							Gao	Shedu	0	1
	Retron	Menshen	0	1							Gao	ShosTA	-0.439302	0.0104201
	Retron	Mokosh	1.3264	0.0250992							Gao	SoFic	-0.558124	1
	Retron	Nhi	0	1							Gao	SspBCDE	2.11395	7.11452e-10
	Retron	Pif	3.42423	0.00295529							Gao	Thoeris	4.13024	1.13631e-23
	Retron	PrrC	0	1							Gao	Tiamat	0	0.00102296
	Retron	PsyrTA	2.25468	0.000802966							Gao	Uzume	0	1
	Retron	Pycsar	2.59227	0.0724229							Gao	Wadjet	3.78821	2.3178e-88
	Retron	radar	0	1							Gao	Zorya	0	0.252029
	Retron	Retron	2.20107	3.12705e-08							Hachiman	Abi2	0	1
	Retron	RM	2.81562	5.37005e-29							Hachiman	AbiEii	5.29618	2.99282e-18
	Retron	RosmerTA	2.44789	1.34778e-11							Hachiman	AbiH	0	0.00184988
	Retron	Rst_gop_beta_cll	0	1							Hachiman	Aditi	0	1
	Retron	Rst_HelicaseDUF2290	0	1							Hachiman	AVAST	0	0.366102
	Retron	Rst_PARIS	2.2219	0.000921083							Hachiman	Azaca	0	1
	Retron	Rst_TIR-NLR	0	1							Hachiman	Borvo	0	1
	Retron	Septu	1.09427	0.284771							Hachiman	BREX	0	1
	Retron	Shango	0.345775	0.672865							Hachiman	Bunzi	0	1
	Retron	Shedu	0	0.00815844							Hachiman	Cas	-0.834532	0.0266644
	Retron	ShosTA	1.12604	0.259779							Hachiman	CBASS	5.93009	1.16049e-21
	Retron	SoFic	2.73022	0.00973463							Hachiman	DarTG	0	1
	Retron	SspBCDE	3.45722	0.0377902							Hachiman	Dazbog	0	1
	Retron	Thoeris	0	1.39155e-08							Hachiman	dCTPdeaminase	0	1
	Retron	Tiamat	0	1							Hachiman	dGTPase	0	1
	Retron	Wadjet	1.30588	0.233926							Hachiman	DISARM	4.41439	1.31796e-05
	Retron	Zorya	0	1							Hachiman	Dnd	0	1
	RM	Abi2	1.45744	0.0934599							Hachiman	Dodola	0	1
	RM	AbiEii	2.23932	1.27628e-05							Hachiman	DRT	0	1
	RM	AbiH	0	1							Hachiman	Druantia	0	0.607382
	RM	AVAST	0	0.225205							Hachiman	Dsr	0	1
	RM	Azaca	4.21102	6.34433e-10							Hachiman	Eleos	0	1
	RM	Borvo	0	1							Hachiman	Gabija	0	0.0001178
	RM	BREX	2.00405	0.00016171							Hachiman	Gao	1.14632	0.171513
	RM	Cas	2.43417	3.18651e-28							Hachiman	Hachiman	0	1.06958e-10
	RM	CBASS	2.39468	1.88927e-15							Hachiman	Kiwa	0	1
	RM	DarTG	2.08252	0.00313303							Hachiman	Lamassu-Fam	2.00426	3.07444e-07
	RM	Dazbog	0.180004	0.793242							Hachiman	Lit	0	1
	RM	DISARM	2.80737	1.70313e-36							Hachiman	Menshen	0	1
	RM	Dnd	2.25662	4.93656e-09							Hachiman	Mokosh	2.66905	2.27435e-05
	RM	Dodola	1.18975	0.00582887							Hachiman	Nhi	0	1
	RM	DRT	3.04997	0.000487644							Hachiman	Old	0	1
	RM	Druantia	2.31501	2.8825e-13							Hachiman	Olokun	0	1
	RM	Eleos	0	1							Hachiman	Pif	0	1
	RM	Gabija	3.24696	1.61637e-34							Hachiman	PrrC	0	1
	RM	Gao	1.71189	4.822e-10							Hachiman	PsyrTA	0	1
	RM	ISG15-like	0	1							Hachiman	Pycsar	0	1
	RM	Kiwa	2.61184	0.00596865							Hachiman	radar	0	1
	RM	Lamassu-Fam	1.82298	4.62332e-13							Hachiman	Retron	3.90507	4.09656e-10
	RM	Menshen	-1.71741	0.100344							Hachiman	RM	3.19156	3.26304e-77
	RM	Mokosh	1.38175	6.69255e-05							Hachiman	RosmerTA	1.87108	1.28903e-09
	RM	Nhi	-0.130436	1							Hachiman	Rst_DprA-PPRT	0	1
	RM	Pif	0	1.58038e-08							Hachiman	Rst_gop_beta_cll	0	1
	RM	PrrC	3.24816	6.51875e-10							Hachiman	Rst_HelicaseDUF2290	0	1
	RM	PsyrTA	0.865438	0.00678787							Hachiman	Rst_Hydrolase-Tm	0	1
	RM	Pycsar	3.19078	4.49033e-05							Hachiman	Rst_PARIS	5.94632	3.27618e-10
	RM	radar	0	1							Hachiman	Rst_RT-Tm	0	1
	RM	Retron	2.81562	5.37005e-29							Hachiman	Rst_TIR-NLR	0	1
	RM	RM	2.19151	8.21509e-57							Hachiman	SEFIR	0	1
	RM	RosmerTA	2.44309	4.22437e-46							Hachiman	Septu	2.02285	0.000253916
	RM	Rst_gop_beta_cll	0	1							Hachiman	Shango	0	1
	RM	Rst_HelicaseDUF2290	2.35933	0.0180894							Hachiman	Shedu	0	0.0277909
	RM	Rst_PARIS	1.74723	4.925e-07							Hachiman	ShosTA	0	1
	RM	Rst_TIR-NLR	0	1							Hachiman	SoFic	0	1
	RM	Septu	3.34417	1.31147e-13							Hachiman	SspBCDE	0.689706	0.12964
	RM	Shango	0.17925	0.773905							Hachiman	Thoeris	0	1
	RM	Shedu	3.6267	2.69287e-06							Hachiman	Tiamat	0	1
	RM	ShosTA	-0.458955	0.809936							Hachiman	Uzume	0	1
	RM	SoFic	3.6216	1.24305e-20							Hachiman	Wadjet	0	1
	RM	SspBCDE	1.20569	0.00651324							Hachiman	Zorya	0	1
	RM	Thoeris	5.18729	7.69506e-30							Kiwa	Abi2	0	1
	RM	Tiamat	0	8.77194e-20							Kiwa	AbiEii	0	2.00826e-08
	RM	Wadjet	0	0.140922							Kiwa	AbiH	0	0.289286
	RM	Zorya	2.84999	6.99275e-22							Kiwa	Aditi	0	1
	RosmerTA	Abi2	0	1							Kiwa	AVAST	3.16748	0.00186534
	RosmerTA	AbiEii	3.31512	7.01945e-09							Kiwa	Azaca	0	1
	RosmerTA	AbiH	0	1							Kiwa	Borvo	0	1
	RosmerTA	AVAST	0.885502	0.331289							Kiwa	BREX	0	0.00412672
	RosmerTA	Azaca	0	0.0107867							Kiwa	Bunzi	0	1
	RosmerTA	Borvo	3.1819	0.0518788							Kiwa	Cas	0	7.65599e-10
	RosmerTA	BREX	2.25943	0.000156343							Kiwa	CBASS	0	1
	RosmerTA	Cas	2.16355	4.78811e-12							Kiwa	DarTG	0.101061	0.754772
	RosmerTA	CBASS	3.7584	3.67023e-30							Kiwa	Dazbog	0	1
	RosmerTA	DarTG	0	1.03527e-08							Kiwa	dCTPdeaminase	0	1
	RosmerTA	Dazbog	0	1							Kiwa	dGTPase	0	1
	RosmerTA	DISARM	4.81756	1.14391e-19							Kiwa	DISARM	0	1.11196e-07
	RosmerTA	Dnd	0.527826	0.440791							Kiwa	Dnd	0	1
	RosmerTA	Dodola	0.288328	0.573173							Kiwa	Dodola	7.00748	2.7459e-18
	RosmerTA	DRT	0	0.00998249							Kiwa	DRT	0	1
	RosmerTA	Druantia	3.06643	2.69757e-07							Kiwa	Druantia	0	3.15556e-05
	RosmerTA	Eleos	0	1							Kiwa	Dsr	0	1
	RosmerTA	Gabija	4.23357	1.1225e-23							Kiwa	Eleos	0	1
	RosmerTA	Gao	2.63193	1.40872e-08							Kiwa	Gabija	0	1.72432e-09
	RosmerTA	ISG15-like	0	1.16214e-05							Kiwa	Gao	6.37544	8.39201e-18
	RosmerTA	Kiwa	0	1.13932e-07							Kiwa	Hachiman	0	1
	RosmerTA	Lamassu-Fam	1.55637	3.798e-05							Kiwa	Kiwa	0	1
	RosmerTA	Menshen	1.50248	0.00086174							Kiwa	Lamassu-Fam	2.23107	0.0225982
	RosmerTA	Mokosh	3.06917	1.40876e-14							Kiwa	Lit	0	1
	RosmerTA	Nhi	0	0.00995746							Kiwa	Menshen	0	1
	RosmerTA	Pif	0	1							Kiwa	Mokosh	0	9.78793e-06
	RosmerTA	PrrC	0	0.000112172							Kiwa	Nhi	0	0.275341
	RosmerTA	PsyrTA	-0.358664	1							Kiwa	Old	0	1
	RosmerTA	Pycsar	2.47136	0.0149063							Kiwa	Olokun	0	1
	RosmerTA	radar	0	1.02509e-06							Kiwa	Pif	0	1
	RosmerTA	Retron	2.44789	1.34778e-11							Kiwa	PrrC	0	0.29328
	RosmerTA	RM	2.44309	4.22437e-46							Kiwa	PsyrTA	0	1
	RosmerTA	RosmerTA	1.60523	2.84994e-17							Kiwa	Pycsar	0	1
	RosmerTA	Rst_gop_beta_cll	0	0.632629							Kiwa	radar	0	1
	RosmerTA	Rst_HelicaseDUF2290	0	1							Kiwa	Retron	3.02039	2.12899e-05
	RosmerTA	Rst_PARIS	0.608153	0.332471							Kiwa	RM	4.31835	1.3101e-121
	RosmerTA	Rst_TIR-NLR	3.17276	0.0524347							Kiwa	RosmerTA	5.76003	5.79256e-34
	RosmerTA	Septu	2.34104	0.000525024							Kiwa	Rst_DprA-PPRT	0	1
	RosmerTA	Shango	2.67275	6.69658e-10							Kiwa	Rst_gop_beta_cll	0	0.192394
	RosmerTA	Shedu	4.1555	0.00134148							Kiwa	Rst_HelicaseDUF2290	0	1
	RosmerTA	ShosTA	0	0.106998							Kiwa	Rst_Hydrolase-Tm	0	1
	RosmerTA	SoFic	2.88189	0.00302519							Kiwa	Rst_PARIS	6.42373	8.00086e-111
	RosmerTA	SspBCDE	-0.880035	0.574582							Kiwa	Rst_RT-Tm	0	1
	RosmerTA	Thoeris	1.48289	0.0252196							Kiwa	Rst_TIR-NLR	0	1
	RosmerTA	Tiamat	3.11105	0.0562921							Kiwa	SEFIR	0	0.200989
	RosmerTA	Wadjet	2.60374	7.68382e-05							Kiwa	Septu	0	1
	RosmerTA	Zorya	1.5332	0.00180192							Kiwa	Shango	0	0.000468074
	Rst_gop_beta_cll	Abi2	0	1							Kiwa	Shedu	0	1
	Rst_gop_beta_cll	AbiEii	0	1							Kiwa	ShosTA	3.83214	0.023656
	Rst_gop_beta_cll	AbiH	0	1							Kiwa	SoFic	0	1
	Rst_gop_beta_cll	AVAST	0	1							Kiwa	SspBCDE	0	1
	Rst_gop_beta_cll	Azaca	0	1							Kiwa	Thoeris	4.76688	3.47595e-45
	Rst_gop_beta_cll	Borvo	0	1							Kiwa	Tiamat	0	1
	Rst_gop_beta_cll	BREX	0	1							Kiwa	Uzume	0	1
	Rst_gop_beta_cll	Cas	0	1							Kiwa	Wadjet	3.99935	3.00283e-06
	Rst_gop_beta_cll	CBASS	0	1							Kiwa	Zorya	0	1
	Rst_gop_beta_cll	DarTG	0	1							Lamassu-Fam	Abi2	2.91523	1.12458e-09
	Rst_gop_beta_cll	Dazbog	0	1							Lamassu-Fam	AbiEii	3.46945	2.6584e-37
	Rst_gop_beta_cll	DISARM	0	1							Lamassu-Fam	AbiH	4.71723	1.00008e-14
	Rst_gop_beta_cll	Dnd	0	1							Lamassu-Fam	Aditi	4.32252	1.65666e-06
	Rst_gop_beta_cll	Dodola	0	1							Lamassu-Fam	AVAST	-0.772292	0.0247876
	Rst_gop_beta_cll	DRT	0	1							Lamassu-Fam	Azaca	0	6.30059e-08
	Rst_gop_beta_cll	Druantia	0	1							Lamassu-Fam	Borvo	0	3.74524e-11
	Rst_gop_beta_cll	Eleos	0	1							Lamassu-Fam	BREX	2.96963	5.65717e-32
	Rst_gop_beta_cll	Gabija	0	1							Lamassu-Fam	Bunzi	1.48418	0.0788536
	Rst_gop_beta_cll	Gao	0	1							Lamassu-Fam	Cas	1.51989	3.92549e-48
	Rst_gop_beta_cll	ISG15-like	0	1							Lamassu-Fam	CBASS	2.88207	9.4291e-62
	Rst_gop_beta_cll	Kiwa	0	1							Lamassu-Fam	DarTG	2.66523	2.7578e-07
	Rst_gop_beta_cll	Lamassu-Fam	0	1							Lamassu-Fam	Dazbog	0	6.246e-06
	Rst_gop_beta_cll	Menshen	0	1							Lamassu-Fam	dCTPdeaminase	0	1
	Rst_gop_beta_cll	Mokosh	0	1							Lamassu-Fam	dGTPase	0	1
	Rst_gop_beta_cll	Nhi	0	1							Lamassu-Fam	DISARM	3.81595	3.72485e-39
	Rst_gop_beta_cll	Pif	0	1							Lamassu-Fam	Dnd	1.38948	4.29639e-23
	Rst_gop_beta_cll	PrrC	0	1							Lamassu-Fam	Dodola	1.9063	2.8325e-31
	Rst_gop_beta_cll	PsyrTA	0	1							Lamassu-Fam	DRT	0	4.28722e-11
	Rst_gop_beta_cll	Pycsar	0	1							Lamassu-Fam	Druantia	1.65783	0.000115703
	Rst_gop_beta_cll	radar	0	1							Lamassu-Fam	Dsr	0	1
	Rst_gop_beta_cll	Retron	0	1							Lamassu-Fam	Eleos	1.238	0.115657
	Rst_gop_beta_cll	RM	0	1							Lamassu-Fam	Gabija	1.89702	3.2559e-41
	Rst_gop_beta_cll	RosmerTA	0	0.632629							Lamassu-Fam	Gao	1.46508	8.62828e-17
	Rst_gop_beta_cll	Rst_gop_beta_cll	3.16993	0.132609							Lamassu-Fam	Hachiman	2.00426	3.07444e-07
	Rst_gop_beta_cll	Rst_HelicaseDUF2290	0	1							Lamassu-Fam	Kiwa	2.23107	0.0225982
	Rst_gop_beta_cll	Rst_PARIS	0	1							Lamassu-Fam	Lamassu-Fam	1.75651	4.20411e-82
	Rst_gop_beta_cll	Rst_TIR-NLR	0	1							Lamassu-Fam	Lit	0	1
	Rst_gop_beta_cll	Septu	0	1							Lamassu-Fam	Menshen	1.39001	0.0432282
	Rst_gop_beta_cll	Shango	0	1							Lamassu-Fam	Mokosh	2.02535	7.40157e-31
	Rst_gop_beta_cll	Shedu	0	1							Lamassu-Fam	Nhi	4.29056	0.000952459
	Rst_gop_beta_cll	ShosTA	0	1							Lamassu-Fam	Old	0	1
	Rst_gop_beta_cll	SoFic	0	1							Lamassu-Fam	Olokun	0	1
	Rst_gop_beta_cll	SspBCDE	0	1							Lamassu-Fam	Pif	0.849101	0.293447
	Rst_gop_beta_cll	Thoeris	0	1							Lamassu-Fam	PrrC	4.73235	5.928e-19
	Rst_gop_beta_cll	Tiamat	0	1							Lamassu-Fam	PsyrTA	0.87537	6.80007e-11
	Rst_gop_beta_cll	Wadjet	0	1							Lamassu-Fam	Pycsar	2.89364	0.0203442
	Rst_gop_beta_cll	Zorya	0	1							Lamassu-Fam	radar	0	0.617518
	Rst_HelicaseDUF2290	Abi2	0	1							Lamassu-Fam	Retron	4.24504	0
	Rst_HelicaseDUF2290	AbiEii	0	1							Lamassu-Fam	RM	2.30371	0
	Rst_HelicaseDUF2290	AbiH	0	1							Lamassu-Fam	RosmerTA	2.37129	1.40809e-204
	Rst_HelicaseDUF2290	AVAST	0	0.000264978							Lamassu-Fam	Rst_DprA-PPRT	0	1
	Rst_HelicaseDUF2290	Azaca	0	1							Lamassu-Fam	Rst_gop_beta_cll	0	0.162601
	Rst_HelicaseDUF2290	Borvo	0	1							Lamassu-Fam	Rst_HelicaseDUF2290	3.31756	0.0440325
	Rst_HelicaseDUF2290	BREX	0	1							Lamassu-Fam	Rst_Hydrolase-Tm	0	0.399405
	Rst_HelicaseDUF2290	Cas	0	1							Lamassu-Fam	Rst_PARIS	1.31191	6.37167e-17
	Rst_HelicaseDUF2290	CBASS	0	1							Lamassu-Fam	Rst_RT-Tm	0	1
	Rst_HelicaseDUF2290	DarTG	0	1							Lamassu-Fam	Rst_TIR-NLR	0	6.75504e-05
	Rst_HelicaseDUF2290	Dazbog	0	1							Lamassu-Fam	SEFIR	0	6.92749e-05
	Rst_HelicaseDUF2290	DISARM	0	1							Lamassu-Fam	Septu	4.12233	1.65003e-12
	Rst_HelicaseDUF2290	Dnd	0	1							Lamassu-Fam	Shango	-1.06509	0.00207348
	Rst_HelicaseDUF2290	Dodola	0	1							Lamassu-Fam	Shedu	0	1
	Rst_HelicaseDUF2290	DRT	0	1							Lamassu-Fam	ShosTA	1.60239	1.33102e-13
	Rst_HelicaseDUF2290	Druantia	0	1							Lamassu-Fam	SoFic	0	1
	Rst_HelicaseDUF2290	Eleos	0	1							Lamassu-Fam	SspBCDE	3.11296	7.80046e-93
	Rst_HelicaseDUF2290	Gabija	0	0.0118758							Lamassu-Fam	Thoeris	3.72989	1.73814e-32
	Rst_HelicaseDUF2290	Gao	0	1							Lamassu-Fam	Tiamat	3.5754	9.32358e-08
	Rst_HelicaseDUF2290	ISG15-like	0	1							Lamassu-Fam	Uzume	0	1
	Rst_HelicaseDUF2290	Kiwa	0	1							Lamassu-Fam	Wadjet	0.835479	7.27081e-12
	Rst_HelicaseDUF2290	Lamassu-Fam	0	1							Lamassu-Fam	Zorya	0.52265	0.0216661
	Rst_HelicaseDUF2290	Menshen	0	1							Lit	Abi2	0	0.000578422
	Rst_HelicaseDUF2290	Mokosh	0	1							Lit	AbiEii	0	1
	Rst_HelicaseDUF2290	Nhi	0	1							Lit	AbiH	0	1
	Rst_HelicaseDUF2290	Pif	0	1							Lit	Aditi	0	1
	Rst_HelicaseDUF2290	PrrC	0	1							Lit	AVAST	0	0.0223267
	Rst_HelicaseDUF2290	PsyrTA	0	1							Lit	Azaca	0	1
	Rst_HelicaseDUF2290	Pycsar	0	1							Lit	Borvo	0	1
	Rst_HelicaseDUF2290	radar	0	1							Lit	BREX	0	1
	Rst_HelicaseDUF2290	Retron	0	1							Lit	Bunzi	0	1
	Rst_HelicaseDUF2290	RM	2.35933	0.0180894							Lit	Cas	2.78464	0.00102315
	Rst_HelicaseDUF2290	RosmerTA	0	1							Lit	CBASS	0	1
	Rst_HelicaseDUF2290	Rst_gop_beta_cll	0	1							Lit	DarTG	0	1
	Rst_HelicaseDUF2290	Rst_HelicaseDUF2290	0	1							Lit	Dazbog	0	1
	Rst_HelicaseDUF2290	Rst_PARIS	0	1							Lit	dCTPdeaminase	0	1
	Rst_HelicaseDUF2290	Rst_TIR-NLR	0	1							Lit	dGTPase	0	1
	Rst_HelicaseDUF2290	Septu	0	1							Lit	DISARM	0	1
	Rst_HelicaseDUF2290	Shango	0	1							Lit	Dnd	0	1
	Rst_HelicaseDUF2290	Shedu	0	1							Lit	Dodola	0	1
	Rst_HelicaseDUF2290	ShosTA	0	1							Lit	DRT	0	0.0657305
	Rst_HelicaseDUF2290	SoFic	0	1							Lit	Druantia	0	0.0302864
	Rst_HelicaseDUF2290	SspBCDE	0	1							Lit	Dsr	0	1
	Rst_HelicaseDUF2290	Thoeris	0	1							Lit	Eleos	0	1
	Rst_HelicaseDUF2290	Tiamat	0	1							Lit	Gabija	0	0.00914697
	Rst_HelicaseDUF2290	Wadjet	0	1							Lit	Gao	0	0.00990486
	Rst_HelicaseDUF2290	Zorya	0	1							Lit	Hachiman	0	1
	Rst_PARIS	Abi2	0	1							Lit	Kiwa	0	1
	Rst_PARIS	AbiEii	0	1							Lit	Lamassu-Fam	0	1
	Rst_PARIS	AbiH	0	1							Lit	Lit	0	1
	Rst_PARIS	AVAST	0	1							Lit	Menshen	0	1
	Rst_PARIS	Azaca	0	1							Lit	Mokosh	0	1
	Rst_PARIS	Borvo	0	1							Lit	Nhi	0	1
	Rst_PARIS	BREX	2.47698	0.00185437							Lit	Old	0	1
	Rst_PARIS	Cas	-0.300793	1							Lit	Olokun	0	1
	Rst_PARIS	CBASS	3.61185	5.61002e-06							Lit	Pif	0	1
	Rst_PARIS	DarTG	0	1							Lit	PrrC	0	1
	Rst_PARIS	Dazbog	0	1							Lit	PsyrTA	0	1
	Rst_PARIS	DISARM	1.25577	0.232655							Lit	Pycsar	0	1
	Rst_PARIS	Dnd	0	1							Lit	radar	0	1
	Rst_PARIS	Dodola	0	0.274239							Lit	Retron	0	1
	Rst_PARIS	DRT	0	1							Lit	RM	2.97573	4.37571e-05
	Rst_PARIS	Druantia	4.0325	0.0186538							Lit	RosmerTA	3.62907	2.23408e-05
	Rst_PARIS	Eleos	0	1							Lit	Rst_DprA-PPRT	0	1
	Rst_PARIS	Gabija	1.66119	0.0193951							Lit	Rst_gop_beta_cll	0	1
	Rst_PARIS	Gao	3.57364	4.93166e-06							Lit	Rst_HelicaseDUF2290	0	1
	Rst_PARIS	ISG15-like	0	1							Lit	Rst_Hydrolase-Tm	0	1
	Rst_PARIS	Kiwa	0	9.0804e-09							Lit	Rst_PARIS	0	0.00492385
	Rst_PARIS	Lamassu-Fam	1.63745	0.00319397							Lit	Rst_RT-Tm	0	1
	Rst_PARIS	Menshen	5.848	4.24317e-07							Lit	Rst_TIR-NLR	0	1
	Rst_PARIS	Mokosh	1.86449	0.00356142							Lit	SEFIR	0	1
	Rst_PARIS	Nhi	0	1							Lit	Septu	0	1
	Rst_PARIS	Pif	0	1							Lit	Shango	0	2.36845e-15
	Rst_PARIS	PrrC	0	1							Lit	Shedu	0	1
	Rst_PARIS	PsyrTA	1.55612	0.0587142							Lit	ShosTA	0	1
	Rst_PARIS	Pycsar	0	1							Lit	SoFic	0	1
	Rst_PARIS	radar	0	1							Lit	SspBCDE	0	1
	Rst_PARIS	Retron	2.2219	0.000921083							Lit	Thoeris	0	1
	Rst_PARIS	RM	1.74723	4.925e-07							Lit	Tiamat	0	1
	Rst_PARIS	RosmerTA	0.608153	0.332471							Lit	Uzume	0	1
	Rst_PARIS	Rst_gop_beta_cll	0	1							Lit	Wadjet	0	1
	Rst_PARIS	Rst_HelicaseDUF2290	0	1							Lit	Zorya	0	1
	Rst_PARIS	Rst_PARIS	2.30882	1.91416e-11							Menshen	Abi2	2.55095	0.000897833
	Rst_PARIS	Rst_TIR-NLR	0	1							Menshen	AbiEii	0.74619	0.178639
	Rst_PARIS	Septu	0	0.00296545							Menshen	AbiH	0	0.365511
	Rst_PARIS	Shango	0	1							Menshen	Aditi	0	1
	Rst_PARIS	Shedu	0	1							Menshen	AVAST	5.88229	3.27938e-15
	Rst_PARIS	ShosTA	0	1							Menshen	Azaca	0	1
	Rst_PARIS	SoFic	0	1							Menshen	Borvo	0	1
	Rst_PARIS	SspBCDE	0	1							Menshen	BREX	0	1
	Rst_PARIS	Thoeris	0	1							Menshen	Bunzi	0	0.00438166
	Rst_PARIS	Tiamat	0	1							Menshen	Cas	1.14175	9.1659e-05
	Rst_PARIS	Wadjet	1.66005	0.0519271							Menshen	CBASS	0	1
	Rst_PARIS	Zorya	0	1							Menshen	DarTG	1.25342	0.256764
	Rst_TIR-NLR	Abi2	0	1							Menshen	Dazbog	0	1
	Rst_TIR-NLR	AbiEii	0	1							Menshen	dCTPdeaminase	0	1
	Rst_TIR-NLR	AbiH	0	1							Menshen	dGTPase	0	1
	Rst_TIR-NLR	AVAST	0	1							Menshen	DISARM	0	1.45525e-07
	Rst_TIR-NLR	Azaca	0	1							Menshen	Dnd	3.83945	8.18566e-14
	Rst_TIR-NLR	Borvo	0	1							Menshen	Dodola	0	1
	Rst_TIR-NLR	BREX	0	1							Menshen	DRT	0	1
	Rst_TIR-NLR	Cas	0	1							Menshen	Druantia	4.42786	1.24728e-05
	Rst_TIR-NLR	CBASS	0	1							Menshen	Dsr	0	1
	Rst_TIR-NLR	DarTG	0	1							Menshen	Eleos	0	1
	Rst_TIR-NLR	Dazbog	0	1							Menshen	Gabija	1.73706	7.15128e-05
	Rst_TIR-NLR	DISARM	0	1							Menshen	Gao	0	1.2125e-05
	Rst_TIR-NLR	Dnd	0	1							Menshen	Hachiman	0	1
	Rst_TIR-NLR	Dodola	0	1							Menshen	Kiwa	0	1
	Rst_TIR-NLR	DRT	0	1							Menshen	Lamassu-Fam	1.39001	0.0432282
	Rst_TIR-NLR	Druantia	0	1							Menshen	Lit	0	1
	Rst_TIR-NLR	Eleos	0	1							Menshen	Menshen	0.0332307	0.862932
	Rst_TIR-NLR	Gabija	0	1							Menshen	Mokosh	2.046	0.00457556
	Rst_TIR-NLR	Gao	0	1							Menshen	Nhi	0	1
	Rst_TIR-NLR	ISG15-like	0	1							Menshen	Old	0	1
	Rst_TIR-NLR	Kiwa	0	1							Menshen	Olokun	0	1
	Rst_TIR-NLR	Lamassu-Fam	0	1							Menshen	Pif	0	1
	Rst_TIR-NLR	Menshen	0	1							Menshen	PrrC	0	0.0325072
	Rst_TIR-NLR	Mokosh	0	1							Menshen	PsyrTA	6.72039	1.82091e-28
	Rst_TIR-NLR	Nhi	0	1							Menshen	Pycsar	0	1
	Rst_TIR-NLR	Pif	0	1							Menshen	radar	0	1
	Rst_TIR-NLR	PrrC	0	1							Menshen	Retron	2.77472	2.74529e-35
	Rst_TIR-NLR	PsyrTA	0	1							Menshen	RM	1.5704	9.29112e-27
	Rst_TIR-NLR	Pycsar	0	1							Menshen	RosmerTA	0.618761	8.50071e-11
	Rst_TIR-NLR	radar	0	1							Menshen	Rst_DprA-PPRT	0	1
	Rst_TIR-NLR	Retron	0	1							Menshen	Rst_gop_beta_cll	2.22021	0.0608355
	Rst_TIR-NLR	RM	0	1							Menshen	Rst_HelicaseDUF2290	0	1
	Rst_TIR-NLR	RosmerTA	3.17276	0.0524347							Menshen	Rst_Hydrolase-Tm	0	1
	Rst_TIR-NLR	Rst_gop_beta_cll	0	1							Menshen	Rst_PARIS	1.93836	1.25115e-07
	Rst_TIR-NLR	Rst_HelicaseDUF2290	0	1							Menshen	Rst_RT-Tm	0	1
	Rst_TIR-NLR	Rst_PARIS	0	1							Menshen	Rst_TIR-NLR	0	1
	Rst_TIR-NLR	Rst_TIR-NLR	0	1							Menshen	SEFIR	0	1
	Rst_TIR-NLR	Septu	0	1							Menshen	Septu	0	0.3779
	Rst_TIR-NLR	Shango	0	1							Menshen	Shango	0	0.617276
	Rst_TIR-NLR	Shedu	0	1							Menshen	Shedu	0	0.0265679
	Rst_TIR-NLR	ShosTA	0	1							Menshen	ShosTA	4.26322	6.75212e-07
	Rst_TIR-NLR	SoFic	0	1							Menshen	SoFic	0	1
	Rst_TIR-NLR	SspBCDE	0	1							Menshen	SspBCDE	3.10393	4.47907e-08
	Rst_TIR-NLR	Thoeris	0	1							Menshen	Thoeris	0	1
	Rst_TIR-NLR	Tiamat	0	1							Menshen	Tiamat	0	1
	Rst_TIR-NLR	Wadjet	0	1							Menshen	Uzume	0	1
	Rst_TIR-NLR	Zorya	0	1							Menshen	Wadjet	-1.54984	0.165649
	Septu	Abi2	0	1							Menshen	Zorya	0	1
	Septu	AbiEii	0	1							Mokosh	Abi2	1.69248	0.167858
	Septu	AbiH	0	1							Mokosh	AbiEii	4.54195	7.15035e-36
	Septu	AVAST	0	0.00433538							Mokosh	AbiH	3.83392	0.000111922
	Septu	Azaca	0	0.0116026							Mokosh	Aditi	0	1
	Septu	Borvo	0	1							Mokosh	AVAST	0.941447	0.147654
	Septu	BREX	3.81626	1.13951e-05							Mokosh	Azaca	0	1.41154e-69
	Septu	Cas	0	7.80979e-08							Mokosh	Borvo	0	1
	Septu	CBASS	0	1							Mokosh	BREX	2.26334	1.63677e-17
	Septu	DarTG	0	1							Mokosh	Bunzi	2.86877	0.00101711
	Septu	Dazbog	-1.01421	0.50042							Mokosh	Cas	2.16812	2.68555e-64
	Septu	DISARM	0	1							Mokosh	CBASS	2.34179	2.61432e-15
	Septu	Dnd	0	1							Mokosh	DarTG	2.31754	7.32799e-10
	Septu	Dodola	0	1							Mokosh	Dazbog	0	0.00815896
	Septu	DRT	0	1							Mokosh	dCTPdeaminase	0	1
	Septu	Druantia	0	1							Mokosh	dGTPase	0	1
	Septu	Eleos	0	1							Mokosh	DISARM	6.07	5.62849e-38
	Septu	Gabija	0	1							Mokosh	Dnd	1.21151	2.53129e-09
	Septu	Gao	0	1							Mokosh	Dodola	2.05373	2.81562e-24
	Septu	ISG15-like	0	1							Mokosh	DRT	2.30543	0.0193361
	Septu	Kiwa	0	1							Mokosh	Druantia	2.78917	1.70409e-09
	Septu	Lamassu-Fam	0	1							Mokosh	Dsr	0	0.008108
	Septu	Menshen	0	1							Mokosh	Eleos	3.89967	3.95276e-06
	Septu	Mokosh	3.92278	0.00645074							Mokosh	Gabija	0.589527	0.0590358
	Septu	Nhi	0	1							Mokosh	Gao	2.49661	2.65797e-53
	Septu	Pif	0	1							Mokosh	Hachiman	2.66905	2.27435e-05
	Septu	PrrC	0	1							Mokosh	Kiwa	0	9.78793e-06
	Septu	PsyrTA	0	1							Mokosh	Lamassu-Fam	2.02535	7.40157e-31
	Septu	Pycsar	0	1							Mokosh	Lit	0	1
	Septu	radar	0	1							Mokosh	Menshen	2.046	0.00457556
	Septu	Retron	1.09427	0.284771							Mokosh	Mokosh	0.0674245	0.462936
	Septu	RM	3.34417	1.31147e-13							Mokosh	Nhi	0	7.60589e-05
	Septu	RosmerTA	2.34104	0.000525024							Mokosh	Old	0	1
	Septu	Rst_gop_beta_cll	0	1							Mokosh	Olokun	0	1
	Septu	Rst_HelicaseDUF2290	0	1							Mokosh	Pif	0	1
	Septu	Rst_PARIS	0	0.00296545							Mokosh	PrrC	0	0.00949217
	Septu	Rst_TIR-NLR	0	1							Mokosh	PsyrTA	4.19826	1.54888e-62
	Septu	Septu	0	1							Mokosh	Pycsar	0	1
	Septu	Shango	0	1							Mokosh	radar	0	1
	Septu	Shedu	0	1							Mokosh	Retron	1.73297	1.12173e-22
	Septu	ShosTA	0	1							Mokosh	RM	2.35677	6.30961e-170
	Septu	SoFic	0	1							Mokosh	RosmerTA	1.69466	3.58057e-52
	Septu	SspBCDE	0	1							Mokosh	Rst_DprA-PPRT	0	1
	Septu	Thoeris	0	1							Mokosh	Rst_gop_beta_cll	0	0.162742
	Septu	Tiamat	0	1							Mokosh	Rst_HelicaseDUF2290	0	1
	Septu	Wadjet	0	1							Mokosh	Rst_Hydrolase-Tm	1.3769	0.217266
	Septu	Zorya	0	1							Mokosh	Rst_PARIS	3.0763	5.60587e-83
	Shango	Abi2	0	1							Mokosh	Rst_RT-Tm	0	1
	Shango	AbiEii	0	1							Mokosh	Rst_TIR-NLR	0	0.00804056
	Shango	AbiH	0	1							Mokosh	SEFIR	0	3.70618e-11
	Shango	AVAST	0	1							Mokosh	Septu	1.65969	0.173529
	Shango	Azaca	0	1							Mokosh	Shango	-0.446308	0.81968
	Shango	Borvo	0	1							Mokosh	Shedu	0	7.36322e-05
	Shango	BREX	0	1							Mokosh	ShosTA	2.30189	3.54439e-13
	Shango	Cas	-0.570518	0.655186							Mokosh	SoFic	5.46332	2.60989e-103
	Shango	CBASS	4.53082	1.82388e-18							Mokosh	SspBCDE	1.3621	9.87227e-15
	Shango	DarTG	0	0.00329004							Mokosh	Thoeris	4.30159	4.79559e-55
	Shango	Dazbog	0	1							Mokosh	Tiamat	2.24324	1.33442e-06
	Shango	DISARM	0	1							Mokosh	Uzume	0	1
	Shango	Dnd	0	0.621518							Mokosh	Wadjet	-0.0530958	0.923278
	Shango	Dodola	0	1							Mokosh	Zorya	1.23869	0.0514791
	Shango	DRT	0	1							Nhi	Abi2	0	0.0339401
	Shango	Druantia	0	1							Nhi	AbiEii	1.68601	0.0564559
	Shango	Eleos	0	1							Nhi	AbiH	0	1
	Shango	Gabija	1.98684	0.00490575							Nhi	Aditi	0	1
	Shango	Gao	1.93589	0.123201							Nhi	AVAST	0	1
	Shango	ISG15-like	0	1							Nhi	Azaca	0	1
	Shango	Kiwa	0	1							Nhi	Borvo	0	1
	Shango	Lamassu-Fam	0.338076	0.673957							Nhi	BREX	2.53663	0.105784
	Shango	Menshen	0	1							Nhi	Bunzi	0	1
	Shango	Mokosh	2.17484	0.00503344							Nhi	Cas	1.50575	1.43835e-09
	Shango	Nhi	0	1							Nhi	CBASS	0	1.00544e-15
	Shango	Pif	0	1							Nhi	DarTG	0	1
	Shango	PrrC	0	1							Nhi	Dazbog	0	1
	Shango	PsyrTA	1.0891	0.259345							Nhi	dCTPdeaminase	0	1
	Shango	Pycsar	0	1							Nhi	dGTPase	0	1
	Shango	radar	0	1							Nhi	DISARM	0	1
	Shango	Retron	0.345775	0.672865							Nhi	Dnd	4.22503	0.00111831
	Shango	RM	0.17925	0.773905							Nhi	Dodola	5.11981	0.000120635
	Shango	RosmerTA	2.67275	6.69658e-10							Nhi	DRT	0	0.00678627
	Shango	Rst_gop_beta_cll	0	1							Nhi	Druantia	0	0.0361091
	Shango	Rst_HelicaseDUF2290	0	1							Nhi	Dsr	0	1
	Shango	Rst_PARIS	0	1							Nhi	Eleos	0	1
	Shango	Rst_TIR-NLR	0	1							Nhi	Gabija	2.70497	3.4952e-13
	Shango	Septu	0	1							Nhi	Gao	6.13809	1.78934e-14
	Shango	Shango	0.405992	0.664869							Nhi	Hachiman	0	1
	Shango	Shedu	0	1							Nhi	Kiwa	0	0.275341
	Shango	ShosTA	0	0.623036							Nhi	Lamassu-Fam	4.29056	0.000952459
	Shango	SoFic	0	1							Nhi	Lit	0	1
	Shango	SspBCDE	0	1							Nhi	Menshen	0	1
	Shango	Thoeris	0	1							Nhi	Mokosh	0	7.60589e-05
	Shango	Tiamat	0	3.23279e-08							Nhi	Nhi	0	1
	Shango	Wadjet	0	1							Nhi	Old	0	1
	Shango	Zorya	0	1							Nhi	Olokun	0	1
	Shedu	Abi2	0	1							Nhi	Pif	0	1
	Shedu	AbiEii	0	1							Nhi	PrrC	0	1
	Shedu	AbiH	0	1							Nhi	PsyrTA	0	1
	Shedu	AVAST	0	1							Nhi	Pycsar	0	0.0907138
	Shedu	Azaca	0	1							Nhi	radar	0	1
	Shedu	Borvo	0	1							Nhi	Retron	0.500367	0.378123
	Shedu	BREX	0	1							Nhi	RM	3.81845	1.63319e-42
	Shedu	Cas	0	1							Nhi	RosmerTA	2.86173	2.59516e-08
	Shedu	CBASS	0	1							Nhi	Rst_DprA-PPRT	0	1
	Shedu	DarTG	0	1							Nhi	Rst_gop_beta_cll	0	1
	Shedu	Dazbog	0	1							Nhi	Rst_HelicaseDUF2290	0	1
	Shedu	DISARM	0	1							Nhi	Rst_Hydrolase-Tm	0	1
	Shedu	Dnd	0	1							Nhi	Rst_PARIS	3.68426	8.96389e-05
	Shedu	Dodola	0	1							Nhi	Rst_RT-Tm	0	0.0888331
	Shedu	DRT	0	1							Nhi	Rst_TIR-NLR	0	1
	Shedu	Druantia	0	1							Nhi	SEFIR	0	1
	Shedu	Eleos	0	1							Nhi	Septu	0	0.0390214
	Shedu	Gabija	3.03395	0.000945461							Nhi	Shango	0	1
	Shedu	Gao	0	0.000460989							Nhi	Shedu	0	1
	Shedu	ISG15-like	0	1							Nhi	ShosTA	0	1
	Shedu	Kiwa	0	1							Nhi	SoFic	0	1
	Shedu	Lamassu-Fam	0	1							Nhi	SspBCDE	0	0.035128
	Shedu	Menshen	0	1							Nhi	Thoeris	-0.69376	0.458131
	Shedu	Mokosh	3.47884	0.0366749							Nhi	Tiamat	0	1
	Shedu	Nhi	0	1							Nhi	Uzume	0	1
	Shedu	Pif	0	1							Nhi	Wadjet	0	1
	Shedu	PrrC	0	1							Nhi	Zorya	0	1
	Shedu	PsyrTA	0	1							Old	Abi2	0	1
	Shedu	Pycsar	0	1							Old	AbiEii	0	1
	Shedu	radar	0	1							Old	AbiH	0	1
	Shedu	Retron	0	0.00815844							Old	Aditi	0	1
	Shedu	RM	3.6267	2.69287e-06							Old	AVAST	0	1
	Shedu	RosmerTA	4.1555	0.00134148							Old	Azaca	0	1
	Shedu	Rst_gop_beta_cll	0	1							Old	Borvo	0	1
	Shedu	Rst_HelicaseDUF2290	0	1							Old	BREX	0	1
	Shedu	Rst_PARIS	0	1							Old	Bunzi	0	1
	Shedu	Rst_TIR-NLR	0	1							Old	Cas	0	0.0209495
	Shedu	Septu	0	1							Old	CBASS	0	1
	Shedu	Shango	0	1							Old	DarTG	0	1
	Shedu	Shedu	0	1							Old	Dazbog	0	1
	Shedu	ShosTA	0	1							Old	dCTPdeaminase	0	1
	Shedu	SoFic	0	1							Old	dGTPase	0	1
	Shedu	SspBCDE	0	1							Old	DISARM	0	1
	Shedu	Thoeris	0	1							Old	Dnd	0	1
	Shedu	Tiamat	0	1							Old	Dodola	0	1
	Shedu	Wadjet	0	1							Old	DRT	0	1
	Shedu	Zorya	0	1							Old	Druantia	0	1
	ShosTA	Abi2	0	1							Old	Dsr	0	1
	ShosTA	AbiEii	3.92832	0.0042789							Old	Eleos	0	1
	ShosTA	AbiH	0	1							Old	Gabija	0	1
	ShosTA	AVAST	0	1							Old	Gao	0	1
	ShosTA	Azaca	0	1							Old	Hachiman	0	1
	ShosTA	Borvo	0	1							Old	Kiwa	0	1
	ShosTA	BREX	0	1							Old	Lamassu-Fam	0	1
	ShosTA	Cas	2.18363	0.00166314							Old	Lit	0	1
	ShosTA	CBASS	1.7016	0.158065							Old	Menshen	0	1
	ShosTA	DarTG	0	1							Old	Mokosh	0	1
	ShosTA	Dazbog	0	1							Old	Nhi	0	1
	ShosTA	DISARM	3.49734	0.0361515							Old	Old	0	1
	ShosTA	Dnd	0	1							Old	Olokun	0	1
	ShosTA	Dodola	2.74131	0.00067767							Old	Pif	0	1
	ShosTA	DRT	0	1							Old	PrrC	0	1
	ShosTA	Druantia	0	1.36235e-06							Old	PsyrTA	0	1
	ShosTA	Eleos	0	1							Old	Pycsar	0	1
	ShosTA	Gabija	0	1							Old	radar	0	1
	ShosTA	Gao	3.50947	0.000102243							Old	Retron	0	1
	ShosTA	ISG15-like	0	1							Old	RM	2.68611	0.0498422
	ShosTA	Kiwa	0	1							Old	RosmerTA	0	1
	ShosTA	Lamassu-Fam	0	1							Old	Rst_DprA-PPRT	0	1
	ShosTA	Menshen	0	1							Old	Rst_gop_beta_cll	0	1
	ShosTA	Mokosh	0.908038	0.313986							Old	Rst_HelicaseDUF2290	0	1
	ShosTA	Nhi	0	1							Old	Rst_Hydrolase-Tm	0	1
	ShosTA	Pif	0	1							Old	Rst_PARIS	0	1
	ShosTA	PrrC	0	1							Old	Rst_RT-Tm	0	1
	ShosTA	PsyrTA	3.72424	2.9755e-05							Old	Rst_TIR-NLR	0	1
	ShosTA	Pycsar	0	1							Old	SEFIR	0	1
	ShosTA	radar	0	1							Old	Septu	0	1
	ShosTA	Retron	1.12604	0.259779							Old	Shango	0	1
	ShosTA	RM	-0.458955	0.809936							Old	Shedu	0	1
	ShosTA	RosmerTA	0	0.106998							Old	ShosTA	0	1
	ShosTA	Rst_gop_beta_cll	0	1							Old	SoFic	0	1
	ShosTA	Rst_HelicaseDUF2290	0	1							Old	SspBCDE	0	1
	ShosTA	Rst_PARIS	0	1							Old	Thoeris	0	1
	ShosTA	Rst_TIR-NLR	0	1							Old	Tiamat	0	1
	ShosTA	Septu	0	1							Old	Uzume	0	1
	ShosTA	Shango	0	0.623036							Old	Wadjet	0	1
	ShosTA	Shedu	0	1							Old	Zorya	0	1
	ShosTA	ShosTA	0	1							Olokun	Abi2	0	1
	ShosTA	SoFic	0	1							Olokun	AbiEii	0	1
	ShosTA	SspBCDE	0	1							Olokun	AbiH	0	1.34765e-26
	ShosTA	Thoeris	0	1							Olokun	Aditi	0	1
	ShosTA	Tiamat	0	1							Olokun	AVAST	0	1
	ShosTA	Wadjet	0	1							Olokun	Azaca	0	1
	ShosTA	Zorya	2.10984	0.097785							Olokun	Borvo	0	1
	SoFic	Abi2	0	1							Olokun	BREX	0	1
	SoFic	AbiEii	0	0.0300722							Olokun	Bunzi	0	1
	SoFic	AbiH	0	1							Olokun	Cas	0	1
	SoFic	AVAST	0	1							Olokun	CBASS	0	1
	SoFic	Azaca	0	1							Olokun	DarTG	0	1
	SoFic	Borvo	0	1							Olokun	Dazbog	0	1
	SoFic	BREX	0	1							Olokun	dCTPdeaminase	0	1
	SoFic	Cas	0	1							Olokun	dGTPase	0	1
	SoFic	CBASS	0	1							Olokun	DISARM	0	0.0204024
	SoFic	DarTG	0	0.00245955							Olokun	Dnd	0	6.87679e-07
	SoFic	Dazbog	0	1							Olokun	Dodola	0	1
	SoFic	DISARM	0	0.0415873							Olokun	DRT	0	1
	SoFic	Dnd	0	1							Olokun	Druantia	0	1
	SoFic	Dodola	0	1							Olokun	Dsr	0	1
	SoFic	DRT	0	1							Olokun	Eleos	0	1
	SoFic	Druantia	0	1							Olokun	Gabija	0	1
	SoFic	Eleos	0	1							Olokun	Gao	0	1
	SoFic	Gabija	0	0.0128583							Olokun	Hachiman	0	1
	SoFic	Gao	0	1							Olokun	Kiwa	0	1
	SoFic	ISG15-like	0	1							Olokun	Lamassu-Fam	0	1
	SoFic	Kiwa	0	1							Olokun	Lit	0	1
	SoFic	Lamassu-Fam	0	1							Olokun	Menshen	0	1
	SoFic	Menshen	0	1							Olokun	Mokosh	0	1
	SoFic	Mokosh	0	1							Olokun	Nhi	0	1
	SoFic	Nhi	0	1							Olokun	Old	0	1
	SoFic	Pif	0	0.0324643							Olokun	Olokun	0	1
	SoFic	PrrC	0	0.014998							Olokun	Pif	0	1
	SoFic	PsyrTA	0	0.00166354							Olokun	PrrC	0	1
	SoFic	Pycsar	0	1							Olokun	PsyrTA	0	1
	SoFic	radar	0	1							Olokun	Pycsar	0	1
	SoFic	Retron	2.73022	0.00973463							Olokun	radar	0	1
	SoFic	RM	3.6216	1.24305e-20							Olokun	Retron	0	1
	SoFic	RosmerTA	2.88189	0.00302519							Olokun	RM	5.61431	1.33186e-35
	SoFic	Rst_gop_beta_cll	0	1							Olokun	RosmerTA	0	0.608808
	SoFic	Rst_HelicaseDUF2290	0	1							Olokun	Rst_DprA-PPRT	0	1
	SoFic	Rst_PARIS	0	1							Olokun	Rst_gop_beta_cll	0	1
	SoFic	Rst_TIR-NLR	0	1							Olokun	Rst_HelicaseDUF2290	0	1
	SoFic	Septu	0	1							Olokun	Rst_Hydrolase-Tm	0	1
	SoFic	Shango	0	1							Olokun	Rst_PARIS	-0.87886	0.373511
	SoFic	Shedu	0	1							Olokun	Rst_RT-Tm	0	1
	SoFic	ShosTA	0	1							Olokun	Rst_TIR-NLR	0	1
	SoFic	SoFic	0	1							Olokun	SEFIR	0	1
	SoFic	SspBCDE	0	1							Olokun	Septu	0	3.59594e-05
	SoFic	Thoeris	0	1							Olokun	Shango	0	1
	SoFic	Tiamat	0	1							Olokun	Shedu	0	1
	SoFic	Wadjet	0	1							Olokun	ShosTA	0	1
	SoFic	Zorya	0	1							Olokun	SoFic	0	1
	SspBCDE	Abi2	0	1							Olokun	SspBCDE	0	1
	SspBCDE	AbiEii	0	1							Olokun	Thoeris	0	1
	SspBCDE	AbiH	0	0.00648818							Olokun	Tiamat	0	1
	SspBCDE	AVAST	0	1							Olokun	Uzume	0	1
	SspBCDE	Azaca	0	0.0011219							Olokun	Wadjet	0	1
	SspBCDE	Borvo	0	1							Olokun	Zorya	0	1
	SspBCDE	BREX	4.1165	4.52007e-05							Pif	Abi2	0	1
	SspBCDE	Cas	3.51702	0.000345382							Pif	AbiEii	0	0.000313931
	SspBCDE	CBASS	0	1							Pif	AbiH	0	0.00557938
	SspBCDE	DarTG	0	1							Pif	Aditi	0	1
	SspBCDE	Dazbog	0	1							Pif	AVAST	0	1
	SspBCDE	DISARM	0.651196	0.636193							Pif	Azaca	0	1
	SspBCDE	Dnd	5.14199	3.04983e-11							Pif	Borvo	0	1
	SspBCDE	Dodola	0	0.630241							Pif	BREX	0	1
	SspBCDE	DRT	0	1							Pif	Bunzi	0	1
	SspBCDE	Druantia	0	1							Pif	Cas	3.55758	0.00521615
	SspBCDE	Eleos	0	1							Pif	CBASS	4.47589	3.03611e-08
	SspBCDE	Gabija	0.0201076	1							Pif	DarTG	0	0.0132972
	SspBCDE	Gao	0	1							Pif	Dazbog	0	1
	SspBCDE	ISG15-like	0	1							Pif	dCTPdeaminase	0	1
	SspBCDE	Kiwa	0	1							Pif	dGTPase	0	1
	SspBCDE	Lamassu-Fam	0	1							Pif	DISARM	0	0.375311
	SspBCDE	Menshen	0	1							Pif	Dnd	0	6.04287e-09
[truncated: 1,603 more rows]
