# Supplementary material for: The defensome of complex bacterial communities
Source: Nat Commun. 2024 Mar 8;15:2146. doi: 10.1038/s41467-024-46489-0 (PMC10924106; doi:10.1038/s41467-024-46489-0)
Supplement: Supplementary file 16 — Supplementary Data13 [file 41467_2024_46489_MOESM16_ESM.xlsx]

## Sheet: Suppl. Data 13
	Supplementary Data 13. Values of odd ratios (OR) and corresponding two-sided Fisher’s exact test P-values for the all-against-all co-localizations of defense families inside defense islands. Data was split according to ecological (soil, marine) and geographical (human gut) contexts.
	SOIL						MARINE						HUMAN GUT
	Co-localisation 1	Co-localisation 2	OR	P value	Soil type		Co-localisation 1	Co-localisation 2	OR	P value	Ocean / Sea		Co-localisation 1	Co-localisation 2	OR	P value	Country
	Abi2	Abi2	0	1	Arctic_peat_Soil		Abi2	Abi2	0	0.047619	Arctic_Ocean		Abi2	Abi2	0.807355	1.0	Austria
	Abi2	AbiH	0	1	Arctic_peat_Soil		Abi2	AbiEii	0	1.0	Arctic_Ocean		Abi2	AbiEii	0	1.0	Austria
	Abi2	Aditi	0	1	Arctic_peat_Soil		Abi2	AbiH	0	1.0	Arctic_Ocean		Abi2	AbiH	0	1.0	Austria
	Abi2	AVAST	0	1	Arctic_peat_Soil		Abi2	Aditi	0	1.0	Arctic_Ocean		Abi2	Aditi	0	1.0	Austria
	Abi2	Azaca	0	1	Arctic_peat_Soil		Abi2	AVAST	0	1.0	Arctic_Ocean		Abi2	AVAST	0	1.0	Austria
	Abi2	Borvo	0	1	Arctic_peat_Soil		Abi2	Azaca	0	1.0	Arctic_Ocean		Abi2	Azaca	0	1.0	Austria
	Abi2	Bunzi	0	1	Arctic_peat_Soil		Abi2	Borvo	0	1.0	Arctic_Ocean		Abi2	Borvo	0	1.0	Austria
	Abi2	Dazbog	0	1	Arctic_peat_Soil		Abi2	BREX	0	1.0	Arctic_Ocean		Abi2	BREX	0	1.0	Austria
	Abi2	dCTPdeaminase	0	1	Arctic_peat_Soil		Abi2	BstA	0	1.0	Arctic_Ocean		Abi2	BstA	0	1.0	Austria
	Abi2	dGTPase	0	1	Arctic_peat_Soil		Abi2	Bunzi	0	1.0	Arctic_Ocean		Abi2	Bunzi	0	1.0	Austria
	Abi2	DRT	0	1	Arctic_peat_Soil		Abi2	Cas	0	0.011907572658665704	Arctic_Ocean		Abi2	Cas	0	1.0	Austria
	Abi2	Dsr	0	1	Arctic_peat_Soil		Abi2	CBASS	0	1.0	Arctic_Ocean		Abi2	CBASS	0	1.0	Austria
	Abi2	Eleos	0	1	Arctic_peat_Soil		Abi2	DarTG	0	1.0	Arctic_Ocean		Abi2	DarTG	0	1.0	Austria
	Abi2	GasderMIN	0	1	Arctic_peat_Soil		Abi2	Dazbog	0	1.0	Arctic_Ocean		Abi2	Dazbog	0	1.0	Austria
	Abi2	Hachiman	0	1	Arctic_peat_Soil		Abi2	dCTPdeaminase	0	1.0	Arctic_Ocean		Abi2	dCTPdeaminase	0	1.0	Austria
	Abi2	ISG15-like	0	1	Arctic_peat_Soil		Abi2	dGTPase	0	1.0	Arctic_Ocean		Abi2	dGTPase	0	1.0	Austria
	Abi2	Kiwa	0	1	Arctic_peat_Soil		Abi2	DISARM	0	1.0	Arctic_Ocean		Abi2	DISARM	0	1.0	Austria
	Abi2	Lit	0	1	Arctic_peat_Soil		Abi2	Dnd	0	1.0	Arctic_Ocean		Abi2	Dnd	0	1.0	Austria
	Abi2	Nhi	0	1	Arctic_peat_Soil		Abi2	Dodola	0	1.0	Arctic_Ocean		Abi2	Dodola	0	1.0	Austria
	Abi2	Old	0	1	Arctic_peat_Soil		Abi2	DRT	0	1.0	Arctic_Ocean		Abi2	DRT	0	1.0	Austria
	Abi2	Olokun	0	1	Arctic_peat_Soil		Abi2	Druantia	0	1.0	Arctic_Ocean		Abi2	Druantia	0	1.0	Austria
	Abi2	Pif	0	1	Arctic_peat_Soil		Abi2	Dsr	0	1.0	Arctic_Ocean		Abi2	Dsr	0	1.0	Austria
	Abi2	PrrC	0	1	Arctic_peat_Soil		Abi2	Eleos	0	1.0	Arctic_Ocean		Abi2	Eleos	0	1.0	Austria
	Abi2	Pycsar	0	1	Arctic_peat_Soil		Abi2	Gabija	0	1.0	Arctic_Ocean		Abi2	Gabija	0	1.0	Austria
	Abi2	radar	0	1	Arctic_peat_Soil		Abi2	Gao	0	1.0	Arctic_Ocean		Abi2	Gao	0	1.0	Austria
	Abi2	Rst_2TM_1TM_TIR	0	1	Arctic_peat_Soil		Abi2	Hachiman	0	1.0	Arctic_Ocean		Abi2	Hachiman	0	1.0	Austria
	Abi2	Rst_3HP	0	1	Arctic_peat_Soil		Abi2	ISG15-like	0	1.0	Arctic_Ocean		Abi2	ISG15-like	0	1.0	Austria
	Abi2	Rst_DprA-PPRT	0	1	Arctic_peat_Soil		Abi2	Kiwa	0	1.0	Arctic_Ocean		Abi2	Kiwa	0	1.0	Austria
	Abi2	Rst_gop_beta_cll	0	1	Arctic_peat_Soil		Abi2	Lamassu-Fam	0	1.0	Arctic_Ocean		Abi2	Lamassu-Fam	0	1.0	Austria
	Abi2	Rst_HelicaseDUF2290	0	1	Arctic_peat_Soil		Abi2	Lit	0	1.0	Arctic_Ocean		Abi2	Lit	0	1.0	Austria
	Abi2	Rst_Hydrolase-Tm	0	1	Arctic_peat_Soil		Abi2	Menshen	0	1.0	Arctic_Ocean		Abi2	Menshen	0	1.0	Austria
	Abi2	Rst_RT-Tm	0	1	Arctic_peat_Soil		Abi2	Mokosh	0	1.0	Arctic_Ocean		Abi2	Mokosh	0	1.0	Austria
	Abi2	Rst_TIR-NLR	0	1	Arctic_peat_Soil		Abi2	Nhi	0	1.0	Arctic_Ocean		Abi2	Nhi	0	1.0	Austria
	Abi2	SEFIR	0	1	Arctic_peat_Soil		Abi2	Old	0	1.0	Arctic_Ocean		Abi2	NixI	0	1.0	Austria
	Abi2	Shedu	0	1	Arctic_peat_Soil		Abi2	Olokun	0	1.0	Arctic_Ocean		Abi2	Old	0	1.0	Austria
	Abi2	ShosTA	0	1	Arctic_peat_Soil		Abi2	Pif	0	1.0	Arctic_Ocean		Abi2	Olokun	0	1.0	Austria
	Abi2	SoFic	0	1	Arctic_peat_Soil		Abi2	PrrC	0	1.0	Arctic_Ocean		Abi2	Pif	0	1.0	Austria
	Abi2	Tiamat	0	1	Arctic_peat_Soil		Abi2	PsyrTA	0	1.0	Arctic_Ocean		Abi2	PrrC	0	1.0	Austria
	Abi2	Uzume	0	1	Arctic_peat_Soil		Abi2	Pycsar	0	1.0	Arctic_Ocean		Abi2	PsyrTA	0	1.0	Austria
	Abi2	Wadjet	0	1	Arctic_peat_Soil		Abi2	Retron	0	1.0	Arctic_Ocean		Abi2	Pycsar	0	1.0	Austria
	AbiEii	AbiEii	3.20163	0.0305107	Arctic_peat_Soil		Abi2	RM	1.59649	0.2601802741003018	Arctic_Ocean		Abi2	radar	0	1.0	Austria
	AbiEii	Cas	0	1	Arctic_peat_Soil		Abi2	RosmerTA	0	0.014477152084338692	Arctic_Ocean		Abi2	Retron	0	1.0	Austria
	AbiEii	Lamassu-Fam	0	1	Arctic_peat_Soil		Abi2	Rst_2TM_1TM_TIR	0	1.0	Arctic_Ocean		Abi2	RexAB	0	1.0	Austria
	AbiH	AbiH	0	1	Arctic_peat_Soil		Abi2	Rst_DprA-PPRT	0	1.0	Arctic_Ocean		Abi2	RM	0	0.07338410820450914	Austria
	AbiH	Aditi	0	1	Arctic_peat_Soil		Abi2	Rst_DUF4238	0	1.0	Arctic_Ocean		Abi2	RosmerTA	0	1.0	Austria
	AbiH	AVAST	0	1	Arctic_peat_Soil		Abi2	Rst_gop_beta_cll	0	1.0	Arctic_Ocean		Abi2	Rst_2TM_1TM_TIR	0	1.0	Austria
	AbiH	Azaca	0	1	Arctic_peat_Soil		Abi2	Rst_HelicaseDUF2290	0	1.0	Arctic_Ocean		Abi2	Rst_3HP	0	1.0	Austria
	AbiH	Borvo	0	1	Arctic_peat_Soil		Abi2	Rst_Hydrolase-Tm	0	1.0	Arctic_Ocean		Abi2	Rst_DprA-PPRT	0	1.0	Austria
	AbiH	Bunzi	0	1	Arctic_peat_Soil		Abi2	Rst_PARIS	0	1.0	Arctic_Ocean		Abi2	Rst_DUF4238	0	1.0	Austria
	AbiH	Dazbog	0	1	Arctic_peat_Soil		Abi2	SEFIR	0	1.0	Arctic_Ocean		Abi2	Rst_gop_beta_cll	0	1.0	Austria
	AbiH	dCTPdeaminase	0	1	Arctic_peat_Soil		Abi2	Septu	0	1.0	Arctic_Ocean		Abi2	Rst_HelicaseDUF2290	0	1.0	Austria
	AbiH	dGTPase	0	1	Arctic_peat_Soil		Abi2	Shango	0	1.0	Arctic_Ocean		Abi2	Rst_Hydrolase-Tm	0	1.0	Austria
	AbiH	DRT	0	1	Arctic_peat_Soil		Abi2	Shedu	0	1.0	Arctic_Ocean		Abi2	Rst_PARIS	0	1.0	Austria
	AbiH	Dsr	0	1	Arctic_peat_Soil		Abi2	ShosTA	0	1.0	Arctic_Ocean		Abi2	Rst_RT-Tm	0	1.0	Austria
	AbiH	Eleos	0	1	Arctic_peat_Soil		Abi2	SoFic	0	1.0	Arctic_Ocean		Abi2	Rst_TIR-NLR	0	1.0	Austria
	AbiH	GasderMIN	0	1	Arctic_peat_Soil		Abi2	SspBCDE	0	1.0	Arctic_Ocean		Abi2	SEFIR	0	1.0	Austria
	AbiH	Hachiman	0	1	Arctic_peat_Soil		Abi2	Thoeris	0	1.0	Arctic_Ocean		Abi2	Septu	0	1.0	Austria
	AbiH	ISG15-like	0	1	Arctic_peat_Soil		Abi2	Tiamat	0	1.0	Arctic_Ocean		Abi2	Shango	0	1.0	Austria
	AbiH	Kiwa	0	1	Arctic_peat_Soil		Abi2	Uzume	0	1.0	Arctic_Ocean		Abi2	Shedu	0	1.0	Austria
	AbiH	Lit	0	1	Arctic_peat_Soil		Abi2	Viperin	0	1.0	Arctic_Ocean		Abi2	ShosTA	0	1.0	Austria
	AbiH	Nhi	0	1	Arctic_peat_Soil		Abi2	Wadjet	0	1.0	Arctic_Ocean		Abi2	SoFic	0	1.0	Austria
	AbiH	Old	0	1	Arctic_peat_Soil		Abi2	Zorya	0	1.0	Arctic_Ocean		Abi2	SspBCDE	0	1.0	Austria
	AbiH	Olokun	0	1	Arctic_peat_Soil		AbiEii	AbiEii	1.61471	0.01796987691567333	Arctic_Ocean		Abi2	Stk2	0	1.0	Austria
	AbiH	Pif	0	1	Arctic_peat_Soil		AbiEii	AbiH	0	1.0	Arctic_Ocean		Abi2	Thoeris	0	1.0	Austria
	AbiH	PrrC	0	1	Arctic_peat_Soil		AbiEii	Aditi	0	1.0	Arctic_Ocean		Abi2	Tiamat	0	1.0	Austria
	AbiH	Pycsar	0	1	Arctic_peat_Soil		AbiEii	AVAST	0	1.0	Arctic_Ocean		Abi2	Uzume	0	1.0	Austria
	AbiH	radar	0	1	Arctic_peat_Soil		AbiEii	Azaca	0	1.0	Arctic_Ocean		Abi2	Viperin	0	1.0	Austria
	AbiH	Rst_2TM_1TM_TIR	0	1	Arctic_peat_Soil		AbiEii	Borvo	0	1.0	Arctic_Ocean		Abi2	Wadjet	0	1.0	Austria
	AbiH	Rst_3HP	0	1	Arctic_peat_Soil		AbiEii	BREX	0	0.027714525407478426	Arctic_Ocean		Abi2	Zorya	0	1.0	Austria
	AbiH	Rst_DprA-PPRT	0	1	Arctic_peat_Soil		AbiEii	BstA	0	1.0	Arctic_Ocean		AbiEii	AbiEii	4.12928	2.9514658850898584e-09	Austria
	AbiH	Rst_gop_beta_cll	0	1	Arctic_peat_Soil		AbiEii	Bunzi	0	1.0	Arctic_Ocean		AbiEii	AbiH	0	1.0	Austria
	AbiH	Rst_HelicaseDUF2290	0	1	Arctic_peat_Soil		AbiEii	Cas	0	1.0	Arctic_Ocean		AbiEii	Aditi	0	1.0	Austria
	AbiH	Rst_Hydrolase-Tm	0	1	Arctic_peat_Soil		AbiEii	CBASS	0	1.0	Arctic_Ocean		AbiEii	AVAST	0	1.0	Austria
	AbiH	Rst_RT-Tm	0	1	Arctic_peat_Soil		AbiEii	DarTG	0	1.0	Arctic_Ocean		AbiEii	Azaca	0	1.0	Austria
	AbiH	Rst_TIR-NLR	0	1	Arctic_peat_Soil		AbiEii	Dazbog	0	1.0	Arctic_Ocean		AbiEii	Borvo	0	1.0	Austria
	AbiH	SEFIR	0	1	Arctic_peat_Soil		AbiEii	dCTPdeaminase	0	1.0	Arctic_Ocean		AbiEii	BREX	0	1.0	Austria
	AbiH	Shedu	0	1	Arctic_peat_Soil		AbiEii	dGTPase	0	1.0	Arctic_Ocean		AbiEii	BstA	0	1.0	Austria
	AbiH	ShosTA	0	1	Arctic_peat_Soil		AbiEii	DISARM	0	0.05518672199170125	Arctic_Ocean		AbiEii	Bunzi	0	1.0	Austria
	AbiH	SoFic	0	1	Arctic_peat_Soil		AbiEii	Dnd	0	1.0	Arctic_Ocean		AbiEii	Cas	0	1.0	Austria
	AbiH	Tiamat	0	1	Arctic_peat_Soil		AbiEii	Dodola	0	1.0	Arctic_Ocean		AbiEii	CBASS	0	1.0	Austria
	AbiH	Uzume	0	1	Arctic_peat_Soil		AbiEii	DRT	0	1.0	Arctic_Ocean		AbiEii	DarTG	0	1.0	Austria
	AbiH	Wadjet	0	1	Arctic_peat_Soil		AbiEii	Druantia	0	1.0	Arctic_Ocean		AbiEii	Dazbog	0	1.0	Austria
	Aditi	AVAST	0	1	Arctic_peat_Soil		AbiEii	Dsr	0	1.0	Arctic_Ocean		AbiEii	dCTPdeaminase	0	1.0	Austria
	Aditi	Azaca	0	1	Arctic_peat_Soil		AbiEii	Eleos	0	1.0	Arctic_Ocean		AbiEii	dGTPase	0	1.0	Austria
	Aditi	Dazbog	0	1	Arctic_peat_Soil		AbiEii	Gabija	2.72469	0.08944653999293692	Arctic_Ocean		AbiEii	DISARM	0	1.0	Austria
	Aditi	DRT	0	1	Arctic_peat_Soil		AbiEii	Gao	0	1.0	Arctic_Ocean		AbiEii	Dnd	0	1.0	Austria
	Aditi	Dsr	0	1	Arctic_peat_Soil		AbiEii	Hachiman	0	1.0	Arctic_Ocean		AbiEii	Dodola	0	1.0	Austria
	Aditi	Eleos	0	1	Arctic_peat_Soil		AbiEii	ISG15-like	0	1.0	Arctic_Ocean		AbiEii	DRT	0	1.0	Austria
	Aditi	Nhi	0	1	Arctic_peat_Soil		AbiEii	Kiwa	0	0.08396641343462616	Arctic_Ocean		AbiEii	Druantia	0	1.0	Austria
	Aditi	Pif	0	1	Arctic_peat_Soil		AbiEii	Lamassu-Fam	0	1.0	Arctic_Ocean		AbiEii	Dsr	0	1.0	Austria
	Aditi	Pycsar	0	1	Arctic_peat_Soil		AbiEii	Lit	0	1.0	Arctic_Ocean		AbiEii	Eleos	0	1.0	Austria
	Aditi	Rst_2TM_1TM_TIR	0	1	Arctic_peat_Soil		AbiEii	Menshen	0	1.0	Arctic_Ocean		AbiEii	Gabija	0	1.0	Austria
	Aditi	Rst_gop_beta_cll	0	1	Arctic_peat_Soil		AbiEii	Mokosh	0	0.007262947169688487	Arctic_Ocean		AbiEii	Gao	0	1.0	Austria
	Aditi	Shedu	0	1	Arctic_peat_Soil		AbiEii	Nhi	0	1.0	Arctic_Ocean		AbiEii	Hachiman	0	1.0	Austria
	Aditi	ShosTA	0	1	Arctic_peat_Soil		AbiEii	Old	0	1.0	Arctic_Ocean		AbiEii	ISG15-like	0	1.0	Austria
	Aditi	SoFic	0	1	Arctic_peat_Soil		AbiEii	Olokun	0	1.0	Arctic_Ocean		AbiEii	Kiwa	0	1.0	Austria
	Aditi	Wadjet	0	1	Arctic_peat_Soil		AbiEii	Pif	0	1.0	Arctic_Ocean		AbiEii	Lamassu-Fam	3.09986	0.05757444880092434	Austria
	AVAST	AVAST	0	1	Arctic_peat_Soil		AbiEii	PrrC	0	1.0	Arctic_Ocean		AbiEii	Lit	0	1.0	Austria
	AVAST	Azaca	0	1	Arctic_peat_Soil		AbiEii	PsyrTA	0	1.0	Arctic_Ocean		AbiEii	Menshen	0	1.0	Austria
	AVAST	Borvo	0	1	Arctic_peat_Soil		AbiEii	Pycsar	0	1.0	Arctic_Ocean		AbiEii	Mokosh	0	1.0	Austria
	AVAST	Bunzi	0	1	Arctic_peat_Soil		AbiEii	Retron	0	1.0	Arctic_Ocean		AbiEii	Nhi	0	1.0	Austria
	AVAST	Dazbog	0	1	Arctic_peat_Soil		AbiEii	RM	0	0.00021932681035236173	Arctic_Ocean		AbiEii	NixI	0	1.0	Austria
	AVAST	dCTPdeaminase	0	1	Arctic_peat_Soil		AbiEii	RosmerTA	2.75531	0.08492898703075259	Arctic_Ocean		AbiEii	Old	0	1.0	Austria
	AVAST	dGTPase	0	1	Arctic_peat_Soil		AbiEii	Rst_2TM_1TM_TIR	0	1.0	Arctic_Ocean		AbiEii	Olokun	0	1.0	Austria
	AVAST	DRT	0	1	Arctic_peat_Soil		AbiEii	Rst_DprA-PPRT	0	1.0	Arctic_Ocean		AbiEii	Pif	0	1.0	Austria
	AVAST	Dsr	0	1	Arctic_peat_Soil		AbiEii	Rst_DUF4238	0	1.0	Arctic_Ocean		AbiEii	PrrC	0	1.0	Austria
	AVAST	Eleos	0	1	Arctic_peat_Soil		AbiEii	Rst_gop_beta_cll	0	1.0	Arctic_Ocean		AbiEii	PsyrTA	0	1.0	Austria
	AVAST	GasderMIN	0	1	Arctic_peat_Soil		AbiEii	Rst_HelicaseDUF2290	0	1.0	Arctic_Ocean		AbiEii	Pycsar	0	1.0	Austria
	AVAST	Hachiman	0	1	Arctic_peat_Soil		AbiEii	Rst_Hydrolase-Tm	0	1.0	Arctic_Ocean		AbiEii	radar	0	1.0	Austria
	AVAST	ISG15-like	0	1	Arctic_peat_Soil		AbiEii	Rst_PARIS	0	1.0	Arctic_Ocean		AbiEii	Retron	0	1.0	Austria
	AVAST	Kiwa	0	1	Arctic_peat_Soil		AbiEii	SEFIR	0	1.0	Arctic_Ocean		AbiEii	RexAB	0	1.0	Austria
	AVAST	Lit	0	1	Arctic_peat_Soil		AbiEii	Septu	0	1.0	Arctic_Ocean		AbiEii	RM	2.96485	0.00012433007975328153	Austria
	AVAST	Nhi	0	1	Arctic_peat_Soil		AbiEii	Shango	0	1.0	Arctic_Ocean		AbiEii	RosmerTA	0	1.8732916604694997e-07	Austria
	AVAST	Old	0	1	Arctic_peat_Soil		AbiEii	Shedu	0	1.0	Arctic_Ocean		AbiEii	Rst_2TM_1TM_TIR	0	1.0	Austria
	AVAST	Olokun	0	1	Arctic_peat_Soil		AbiEii	ShosTA	0	1.0	Arctic_Ocean		AbiEii	Rst_3HP	0	1.0	Austria
	AVAST	Pif	0	1	Arctic_peat_Soil		AbiEii	SoFic	0	1.0	Arctic_Ocean		AbiEii	Rst_DprA-PPRT	0	1.0	Austria
	AVAST	PrrC	0	1	Arctic_peat_Soil		AbiEii	SspBCDE	0	1.0	Arctic_Ocean		AbiEii	Rst_DUF4238	0	1.0	Austria
	AVAST	Pycsar	0	1	Arctic_peat_Soil		AbiEii	Thoeris	0	1.0	Arctic_Ocean		AbiEii	Rst_gop_beta_cll	0	1.0	Austria
	AVAST	radar	0	1	Arctic_peat_Soil		AbiEii	Tiamat	0	1.0	Arctic_Ocean		AbiEii	Rst_HelicaseDUF2290	0	1.0	Austria
	AVAST	RosmerTA	0	1	Arctic_peat_Soil		AbiEii	Uzume	0	1.0	Arctic_Ocean		AbiEii	Rst_Hydrolase-Tm	0	1.0	Austria
	AVAST	Rst_2TM_1TM_TIR	0	1	Arctic_peat_Soil		AbiEii	Viperin	0	1.0	Arctic_Ocean		AbiEii	Rst_PARIS	0	0.011537660636235117	Austria
	AVAST	Rst_3HP	0	1	Arctic_peat_Soil		AbiEii	Wadjet	0	1.0	Arctic_Ocean		AbiEii	Rst_RT-Tm	0	1.0	Austria
	AVAST	Rst_DprA-PPRT	0	1	Arctic_peat_Soil		AbiEii	Zorya	0	1.0	Arctic_Ocean		AbiEii	Rst_TIR-NLR	0	1.0	Austria
	AVAST	Rst_gop_beta_cll	0	1	Arctic_peat_Soil		AbiH	AbiH	0	0.14285714285714285	Arctic_Ocean		AbiEii	SEFIR	0	1.0	Austria
	AVAST	Rst_HelicaseDUF2290	0	1	Arctic_peat_Soil		AbiH	Aditi	0	1.0	Arctic_Ocean		AbiEii	Septu	0	1.0	Austria
	AVAST	Rst_Hydrolase-Tm	0	1	Arctic_peat_Soil		AbiH	AVAST	0	1.0	Arctic_Ocean		AbiEii	Shango	0	1.0	Austria
	AVAST	Rst_PARIS	0	1	Arctic_peat_Soil		AbiH	Azaca	0	1.0	Arctic_Ocean		AbiEii	Shedu	0	1.0	Austria
	AVAST	Rst_RT-Tm	0	1	Arctic_peat_Soil		AbiH	Borvo	0	1.0	Arctic_Ocean		AbiEii	ShosTA	0	1.0	Austria
	AVAST	Rst_TIR-NLR	0	1	Arctic_peat_Soil		AbiH	BREX	0	1.0	Arctic_Ocean		AbiEii	SoFic	0	1.0	Austria
	AVAST	SEFIR	0	1	Arctic_peat_Soil		AbiH	BstA	0	1.0	Arctic_Ocean		AbiEii	SspBCDE	0	1.0	Austria
	AVAST	Shedu	0	1	Arctic_peat_Soil		AbiH	Bunzi	0	1.0	Arctic_Ocean		AbiEii	Stk2	0	1.0	Austria
	AVAST	ShosTA	0	1	Arctic_peat_Soil		AbiH	Cas	0	1.0	Arctic_Ocean		AbiEii	Thoeris	0	1.0	Austria
	AVAST	SoFic	0	1	Arctic_peat_Soil		AbiH	CBASS	0	1.0	Arctic_Ocean		AbiEii	Tiamat	0	1.0	Austria
	AVAST	Tiamat	0	1	Arctic_peat_Soil		AbiH	DarTG	0	1.0	Arctic_Ocean		AbiEii	Uzume	0	1.0	Austria
	AVAST	Uzume	0	1	Arctic_peat_Soil		AbiH	Dazbog	0	1.0	Arctic_Ocean		AbiEii	Viperin	0	1.0	Austria
	AVAST	Wadjet	0	1	Arctic_peat_Soil		AbiH	dCTPdeaminase	0	1.0	Arctic_Ocean		AbiEii	Wadjet	0	0.026158452545031127	Austria
	Azaca	Borvo	0	1	Arctic_peat_Soil		AbiH	dGTPase	0	1.0	Arctic_Ocean		AbiEii	Zorya	0	1.0	Austria
	Azaca	Bunzi	0	1	Arctic_peat_Soil		AbiH	DISARM	0	1.0	Arctic_Ocean		AbiH	AbiH	0	1.0	Austria
	Azaca	Dazbog	0	1	Arctic_peat_Soil		AbiH	Dnd	0	1.0	Arctic_Ocean		AbiH	Aditi	0	1.0	Austria
	Azaca	dCTPdeaminase	0	1	Arctic_peat_Soil		AbiH	Dodola	0	1.0	Arctic_Ocean		AbiH	AVAST	0	1.0	Austria
	Azaca	dGTPase	0	1	Arctic_peat_Soil		AbiH	DRT	0	1.0	Arctic_Ocean		AbiH	Azaca	0	1.0	Austria
	Azaca	DRT	0	1	Arctic_peat_Soil		AbiH	Druantia	0	1.0	Arctic_Ocean		AbiH	Borvo	0	1.0	Austria
	Azaca	Dsr	0	1	Arctic_peat_Soil		AbiH	Dsr	0	1.0	Arctic_Ocean		AbiH	BREX	0	1.0	Austria
	Azaca	Eleos	0	1	Arctic_peat_Soil		AbiH	Eleos	0	1.0	Arctic_Ocean		AbiH	BstA	0	1.0	Austria
	Azaca	GasderMIN	0	1	Arctic_peat_Soil		AbiH	Gabija	0	1.0	Arctic_Ocean		AbiH	Bunzi	0	1.0	Austria
	Azaca	Hachiman	0	1	Arctic_peat_Soil		AbiH	Gao	0	1.0	Arctic_Ocean		AbiH	Cas	0	1.0	Austria
	Azaca	ISG15-like	0	1	Arctic_peat_Soil		AbiH	Hachiman	0	1.0	Arctic_Ocean		AbiH	CBASS	0	1.0	Austria
	Azaca	Kiwa	0	1	Arctic_peat_Soil		AbiH	ISG15-like	0	1.0	Arctic_Ocean		AbiH	DarTG	0	1.0	Austria
	Azaca	Lamassu-Fam	0	1	Arctic_peat_Soil		AbiH	Kiwa	0	1.0	Arctic_Ocean		AbiH	Dazbog	0	1.0	Austria
	Azaca	Lit	0	1	Arctic_peat_Soil		AbiH	Lamassu-Fam	0	1.0	Arctic_Ocean		AbiH	dCTPdeaminase	0	1.0	Austria
	Azaca	Nhi	0	1	Arctic_peat_Soil		AbiH	Lit	0	1.0	Arctic_Ocean		AbiH	dGTPase	0	1.0	Austria
	Azaca	Old	0	1	Arctic_peat_Soil		AbiH	Menshen	0	1.0	Arctic_Ocean		AbiH	DISARM	0	1.0	Austria
	Azaca	Olokun	0	1	Arctic_peat_Soil		AbiH	Mokosh	0	1.0	Arctic_Ocean		AbiH	Dnd	0	1.0	Austria
	Azaca	Pif	0	1	Arctic_peat_Soil		AbiH	Nhi	0	1.0	Arctic_Ocean		AbiH	Dodola	0	1.0	Austria
	Azaca	PrrC	0	1	Arctic_peat_Soil		AbiH	Old	0	1.0	Arctic_Ocean		AbiH	DRT	0	1.0	Austria
	Azaca	Pycsar	0	1	Arctic_peat_Soil		AbiH	Olokun	0	1.0	Arctic_Ocean		AbiH	Druantia	0	1.0	Austria
	Azaca	radar	0	1	Arctic_peat_Soil		AbiH	Pif	0	1.0	Arctic_Ocean		AbiH	Dsr	0	1.0	Austria
	Azaca	Rst_2TM_1TM_TIR	0	1	Arctic_peat_Soil		AbiH	PrrC	0	1.0	Arctic_Ocean		AbiH	Eleos	0	1.0	Austria
	Azaca	Rst_3HP	0	1	Arctic_peat_Soil		AbiH	PsyrTA	0	1.0	Arctic_Ocean		AbiH	Gabija	0	1.0	Austria
	Azaca	Rst_DprA-PPRT	0	1	Arctic_peat_Soil		AbiH	Pycsar	0	1.0	Arctic_Ocean		AbiH	Gao	0	1.0	Austria
	Azaca	Rst_gop_beta_cll	0	1	Arctic_peat_Soil		AbiH	Retron	0	1.0	Arctic_Ocean		AbiH	Hachiman	0	1.0	Austria
	Azaca	Rst_HelicaseDUF2290	0	1	Arctic_peat_Soil		AbiH	RM	0	1.0	Arctic_Ocean		AbiH	ISG15-like	0	1.0	Austria
	Azaca	Rst_Hydrolase-Tm	0	1	Arctic_peat_Soil		AbiH	RosmerTA	0	1.0	Arctic_Ocean		AbiH	Kiwa	0	1.0	Austria
	Azaca	Rst_RT-Tm	0	1	Arctic_peat_Soil		AbiH	Rst_2TM_1TM_TIR	0	1.0	Arctic_Ocean		AbiH	Lamassu-Fam	0	1.0	Austria
	Azaca	Rst_TIR-NLR	0	1	Arctic_peat_Soil		AbiH	Rst_DprA-PPRT	0	1.0	Arctic_Ocean		AbiH	Lit	0	1.0	Austria
	Azaca	SEFIR	0	1	Arctic_peat_Soil		AbiH	Rst_DUF4238	0	1.0	Arctic_Ocean		AbiH	Menshen	0	1.0	Austria
	Azaca	Shedu	0	1	Arctic_peat_Soil		AbiH	Rst_gop_beta_cll	0	1.0	Arctic_Ocean		AbiH	Mokosh	0	1.0	Austria
	Azaca	ShosTA	0	1	Arctic_peat_Soil		AbiH	Rst_HelicaseDUF2290	0	1.0	Arctic_Ocean		AbiH	Nhi	0	1.0	Austria
	Azaca	SoFic	0	1	Arctic_peat_Soil		AbiH	Rst_Hydrolase-Tm	0	1.0	Arctic_Ocean		AbiH	NixI	0	1.0	Austria
	Azaca	Tiamat	0	1	Arctic_peat_Soil		AbiH	Rst_PARIS	0	1.0	Arctic_Ocean		AbiH	Old	0	1.0	Austria
	Azaca	Uzume	0	1	Arctic_peat_Soil		AbiH	SEFIR	0	1.0	Arctic_Ocean		AbiH	Olokun	0	1.0	Austria
	Azaca	Wadjet	0	1	Arctic_peat_Soil		AbiH	Septu	0	1.0	Arctic_Ocean		AbiH	Pif	0	1.0	Austria
	Borvo	Dazbog	0	1	Arctic_peat_Soil		AbiH	Shango	0	1.0	Arctic_Ocean		AbiH	PrrC	0	1.0	Austria
	Borvo	DRT	0	1	Arctic_peat_Soil		AbiH	Shedu	0	1.0	Arctic_Ocean		AbiH	PsyrTA	0	1.0	Austria
	Borvo	Dsr	0	1	Arctic_peat_Soil		AbiH	ShosTA	0	1.0	Arctic_Ocean		AbiH	Pycsar	0	1.0	Austria
	Borvo	Eleos	0	1	Arctic_peat_Soil		AbiH	SoFic	0	1.0	Arctic_Ocean		AbiH	radar	0	1.0	Austria
	Borvo	Nhi	0	1	Arctic_peat_Soil		AbiH	SspBCDE	0	1.0	Arctic_Ocean		AbiH	Retron	0	1.0	Austria
	Borvo	Pif	0	1	Arctic_peat_Soil		AbiH	Thoeris	0	1.0	Arctic_Ocean		AbiH	RexAB	0	1.0	Austria
	Borvo	Pycsar	0	1	Arctic_peat_Soil		AbiH	Tiamat	0	1.0	Arctic_Ocean		AbiH	RM	0	1.0	Austria
	Borvo	Rst_2TM_1TM_TIR	0	1	Arctic_peat_Soil		AbiH	Uzume	0	1.0	Arctic_Ocean		AbiH	RosmerTA	0	1.0	Austria
	Borvo	Rst_gop_beta_cll	0	1	Arctic_peat_Soil		AbiH	Viperin	0	1.0	Arctic_Ocean		AbiH	Rst_2TM_1TM_TIR	0	1.0	Austria
	Borvo	Shedu	0	1	Arctic_peat_Soil		AbiH	Wadjet	0	1.0	Arctic_Ocean		AbiH	Rst_3HP	0	1.0	Austria
	Borvo	ShosTA	0	1	Arctic_peat_Soil		AbiH	Zorya	0	1.0	Arctic_Ocean		AbiH	Rst_DprA-PPRT	0	1.0	Austria
	Borvo	SoFic	0	1	Arctic_peat_Soil		Aditi	AVAST	0	1.0	Arctic_Ocean		AbiH	Rst_DUF4238	0	1.0	Austria
	Borvo	Wadjet	0	1	Arctic_peat_Soil		Aditi	Azaca	0	1.0	Arctic_Ocean		AbiH	Rst_gop_beta_cll	0	1.0	Austria
	BREX	BREX	3.45943	0.00135159	Arctic_peat_Soil		Aditi	Borvo	0	1.0	Arctic_Ocean		AbiH	Rst_HelicaseDUF2290	0	1.0	Austria
	BREX	Mokosh	0	1	Arctic_peat_Soil		Aditi	BREX	0	1.0	Arctic_Ocean		AbiH	Rst_Hydrolase-Tm	0	1.0	Austria
	Bunzi	Dazbog	0	1	Arctic_peat_Soil		Aditi	BstA	0	1.0	Arctic_Ocean		AbiH	Rst_PARIS	0	1.0	Austria
	Bunzi	DRT	0	1	Arctic_peat_Soil		Aditi	Bunzi	0	1.0	Arctic_Ocean		AbiH	Rst_RT-Tm	0	1.0	Austria
	Bunzi	Dsr	0	1	Arctic_peat_Soil		Aditi	Cas	0	1.0	Arctic_Ocean		AbiH	Rst_TIR-NLR	0	1.0	Austria
	Bunzi	Eleos	0	1	Arctic_peat_Soil		Aditi	CBASS	0	1.0	Arctic_Ocean		AbiH	SEFIR	0	1.0	Austria
	Bunzi	Nhi	0	1	Arctic_peat_Soil		Aditi	DarTG	0	1.0	Arctic_Ocean		AbiH	Septu	0	1.0	Austria
	Bunzi	Pif	0	1	Arctic_peat_Soil		Aditi	Dazbog	0	1.0	Arctic_Ocean		AbiH	Shango	0	1.0	Austria
	Bunzi	Pycsar	0	1	Arctic_peat_Soil		Aditi	dCTPdeaminase	0	1.0	Arctic_Ocean		AbiH	Shedu	0	1.0	Austria
	Bunzi	Rst_2TM_1TM_TIR	0	1	Arctic_peat_Soil		Aditi	dGTPase	0	1.0	Arctic_Ocean		AbiH	ShosTA	0	1.0	Austria
	Bunzi	Rst_gop_beta_cll	0	1	Arctic_peat_Soil		Aditi	DISARM	0	1.0	Arctic_Ocean		AbiH	SoFic	0	1.0	Austria
	Bunzi	Shedu	0	1	Arctic_peat_Soil		Aditi	Dnd	0	1.0	Arctic_Ocean		AbiH	SspBCDE	0	1.0	Austria
	Bunzi	ShosTA	0	1	Arctic_peat_Soil		Aditi	Dodola	0	1.0	Arctic_Ocean		AbiH	Stk2	0	1.0	Austria
	Bunzi	SoFic	0	1	Arctic_peat_Soil		Aditi	DRT	0	1.0	Arctic_Ocean		AbiH	Thoeris	0	1.0	Austria
	Bunzi	Wadjet	0	1	Arctic_peat_Soil		Aditi	Druantia	0	1.0	Arctic_Ocean		AbiH	Tiamat	0	1.0	Austria
	Cas	Cas	2.85733	0.00116349	Arctic_peat_Soil		Aditi	Dsr	0	1.0	Arctic_Ocean		AbiH	Uzume	0	1.0	Austria
	Cas	Lamassu-Fam	0	1	Arctic_peat_Soil		Aditi	Eleos	0	1.0	Arctic_Ocean		AbiH	Viperin	0	1.0	Austria
	Cas	Mokosh	0	1	Arctic_peat_Soil		Aditi	Gabija	0	1.0	Arctic_Ocean		AbiH	Wadjet	0	1.0	Austria
	Cas	Retron	0	1	Arctic_peat_Soil		Aditi	Gao	0	1.0	Arctic_Ocean		AbiH	Zorya	0	1.0	Austria
	Cas	RM	0	1	Arctic_peat_Soil		Aditi	Hachiman	0	1.0	Arctic_Ocean		Aditi	Aditi	0	1.0	Austria
	Cas	RosmerTA	0	1	Arctic_peat_Soil		Aditi	Kiwa	0	1.0	Arctic_Ocean		Aditi	AVAST	0	1.0	Austria
	Cas	Rst_PARIS	0	1	Arctic_peat_Soil		Aditi	Lamassu-Fam	0	1.0	Arctic_Ocean		Aditi	Azaca	0	1.0	Austria
	CBASS	CBASS	0	0.0283401	Arctic_peat_Soil		Aditi	Lit	0	1.0	Arctic_Ocean		Aditi	Borvo	0	1.0	Austria
	CBASS	Pycsar	0	1	Arctic_peat_Soil		Aditi	Menshen	0	1.0	Arctic_Ocean		Aditi	BREX	0	1.0	Austria
	DarTG	Lamassu-Fam	0	0.0013986	Arctic_peat_Soil		Aditi	Mokosh	0	1.0	Arctic_Ocean		Aditi	BstA	0	1.0	Austria
	Dazbog	Dazbog	0	1	Arctic_peat_Soil		Aditi	Nhi	0	1.0	Arctic_Ocean		Aditi	Bunzi	0	1.0	Austria
	Dazbog	dCTPdeaminase	0	1	Arctic_peat_Soil		Aditi	Old	0	1.0	Arctic_Ocean		Aditi	Cas	0	1.0	Austria
	Dazbog	dGTPase	0	1	Arctic_peat_Soil		Aditi	Olokun	0	1.0	Arctic_Ocean		Aditi	CBASS	0	1.0	Austria
	Dazbog	DRT	0	1	Arctic_peat_Soil		Aditi	Pif	0	1.0	Arctic_Ocean		Aditi	DarTG	0	1.0	Austria
	Dazbog	Dsr	0	1	Arctic_peat_Soil		Aditi	PrrC	0	1.0	Arctic_Ocean		Aditi	Dazbog	0	1.0	Austria
	Dazbog	Eleos	0	1	Arctic_peat_Soil		Aditi	PsyrTA	0	1.0	Arctic_Ocean		Aditi	dCTPdeaminase	0	1.0	Austria
	Dazbog	GasderMIN	0	1	Arctic_peat_Soil		Aditi	Pycsar	0	1.0	Arctic_Ocean		Aditi	dGTPase	0	1.0	Austria
	Dazbog	Hachiman	0	1	Arctic_peat_Soil		Aditi	Retron	0	1.0	Arctic_Ocean		Aditi	DISARM	0	1.0	Austria
	Dazbog	ISG15-like	0	1	Arctic_peat_Soil		Aditi	RM	0	1.0	Arctic_Ocean		Aditi	Dnd	0	1.0	Austria
	Dazbog	Kiwa	0	1	Arctic_peat_Soil		Aditi	RosmerTA	0	1.0	Arctic_Ocean		Aditi	Dodola	0	1.0	Austria
	Dazbog	Lit	0	1	Arctic_peat_Soil		Aditi	Rst_2TM_1TM_TIR	0	1.0	Arctic_Ocean		Aditi	DRT	0	1.0	Austria
	Dazbog	Nhi	0	1	Arctic_peat_Soil		Aditi	Rst_DprA-PPRT	0	1.0	Arctic_Ocean		Aditi	Druantia	0	1.0	Austria
	Dazbog	Old	0	1	Arctic_peat_Soil		Aditi	Rst_gop_beta_cll	0	1.0	Arctic_Ocean		Aditi	Dsr	0	1.0	Austria
	Dazbog	Olokun	0	1	Arctic_peat_Soil		Aditi	Rst_HelicaseDUF2290	0	1.0	Arctic_Ocean		Aditi	Eleos	0	1.0	Austria
	Dazbog	Pif	0	1	Arctic_peat_Soil		Aditi	Rst_Hydrolase-Tm	0	1.0	Arctic_Ocean		Aditi	Gabija	0	1.0	Austria
	Dazbog	PrrC	0	1	Arctic_peat_Soil		Aditi	Rst_PARIS	0	1.0	Arctic_Ocean		Aditi	Gao	0	1.0	Austria
	Dazbog	Pycsar	0	1	Arctic_peat_Soil		Aditi	SEFIR	0	1.0	Arctic_Ocean		Aditi	Hachiman	0	1.0	Austria
	Dazbog	radar	0	1	Arctic_peat_Soil		Aditi	Septu	0	1.0	Arctic_Ocean		Aditi	ISG15-like	0	1.0	Austria
	Dazbog	Rst_2TM_1TM_TIR	0	1	Arctic_peat_Soil		Aditi	Shango	0	1.0	Arctic_Ocean		Aditi	Kiwa	0	1.0	Austria
	Dazbog	Rst_3HP	0	1	Arctic_peat_Soil		Aditi	Shedu	0	1.0	Arctic_Ocean		Aditi	Lamassu-Fam	0	1.0	Austria
	Dazbog	Rst_DprA-PPRT	0	1	Arctic_peat_Soil		Aditi	ShosTA	0	1.0	Arctic_Ocean		Aditi	Lit	0	1.0	Austria
	Dazbog	Rst_gop_beta_cll	0	1	Arctic_peat_Soil		Aditi	SoFic	0	1.0	Arctic_Ocean		Aditi	Menshen	0	1.0	Austria
	Dazbog	Rst_HelicaseDUF2290	0	1	Arctic_peat_Soil		Aditi	SspBCDE	0	1.0	Arctic_Ocean		Aditi	Mokosh	0	1.0	Austria
	Dazbog	Rst_Hydrolase-Tm	0	1	Arctic_peat_Soil		Aditi	Thoeris	0	1.0	Arctic_Ocean		Aditi	Nhi	0	1.0	Austria
	Dazbog	Rst_RT-Tm	0	1	Arctic_peat_Soil		Aditi	Tiamat	0	1.0	Arctic_Ocean		Aditi	NixI	0	1.0	Austria
	Dazbog	Rst_TIR-NLR	0	1	Arctic_peat_Soil		Aditi	Uzume	0	1.0	Arctic_Ocean		Aditi	Old	0	1.0	Austria
	Dazbog	SEFIR	0	1	Arctic_peat_Soil		Aditi	Viperin	0	1.0	Arctic_Ocean		Aditi	Olokun	0	1.0	Austria
	Dazbog	Shedu	0	1	Arctic_peat_Soil		Aditi	Wadjet	0	1.0	Arctic_Ocean		Aditi	Pif	0	1.0	Austria
	Dazbog	ShosTA	0	1	Arctic_peat_Soil		Aditi	Zorya	0	1.0	Arctic_Ocean		Aditi	PrrC	0	1.0	Austria
	Dazbog	SoFic	0	1	Arctic_peat_Soil		AVAST	AVAST	5.49185	0.00018392897649863592	Arctic_Ocean		Aditi	PsyrTA	0	1.0	Austria
	Dazbog	Tiamat	0	1	Arctic_peat_Soil		AVAST	Azaca	0	1.0	Arctic_Ocean		Aditi	Pycsar	0	1.0	Austria
	Dazbog	Uzume	0	1	Arctic_peat_Soil		AVAST	Borvo	0	1.0	Arctic_Ocean		Aditi	radar	0	1.0	Austria
	Dazbog	Wadjet	0	1	Arctic_peat_Soil		AVAST	BREX	0	1.0	Arctic_Ocean		Aditi	Retron	0	1.0	Austria
	dCTPdeaminase	DRT	0	1	Arctic_peat_Soil		AVAST	BstA	0	1.0	Arctic_Ocean		Aditi	RexAB	0	1.0	Austria
	dCTPdeaminase	Dsr	0	1	Arctic_peat_Soil		AVAST	Bunzi	0	1.0	Arctic_Ocean		Aditi	RM	0	1.0	Austria
	dCTPdeaminase	Eleos	0	1	Arctic_peat_Soil		AVAST	Cas	0	1.0	Arctic_Ocean		Aditi	RosmerTA	0	1.0	Austria
	dCTPdeaminase	Nhi	0	1	Arctic_peat_Soil		AVAST	CBASS	0	0.5838345652301161	Arctic_Ocean		Aditi	Rst_2TM_1TM_TIR	0	1.0	Austria
	dCTPdeaminase	Pif	0	1	Arctic_peat_Soil		AVAST	DarTG	0	1.0	Arctic_Ocean		Aditi	Rst_3HP	0	1.0	Austria
	dCTPdeaminase	Pycsar	0	1	Arctic_peat_Soil		AVAST	Dazbog	0	1.0	Arctic_Ocean		Aditi	Rst_DprA-PPRT	0	1.0	Austria
	dCTPdeaminase	Rst_2TM_1TM_TIR	0	1	Arctic_peat_Soil		AVAST	dCTPdeaminase	0	1.0	Arctic_Ocean		Aditi	Rst_DUF4238	0	1.0	Austria
	dCTPdeaminase	Rst_gop_beta_cll	0	1	Arctic_peat_Soil		AVAST	dGTPase	0	1.0	Arctic_Ocean		Aditi	Rst_gop_beta_cll	0	1.0	Austria
	dCTPdeaminase	Shedu	0	1	Arctic_peat_Soil		AVAST	DISARM	0	1.0	Arctic_Ocean		Aditi	Rst_HelicaseDUF2290	0	1.0	Austria
	dCTPdeaminase	ShosTA	0	1	Arctic_peat_Soil		AVAST	Dnd	0	1.0	Arctic_Ocean		Aditi	Rst_Hydrolase-Tm	0	1.0	Austria
	dCTPdeaminase	SoFic	0	1	Arctic_peat_Soil		AVAST	Dodola	0	1.0	Arctic_Ocean		Aditi	Rst_PARIS	0	1.0	Austria
	dCTPdeaminase	Wadjet	0	1	Arctic_peat_Soil		AVAST	DRT	0	1.0	Arctic_Ocean		Aditi	Rst_RT-Tm	0	1.0	Austria
	dGTPase	DRT	0	1	Arctic_peat_Soil		AVAST	Druantia	0	1.0	Arctic_Ocean		Aditi	Rst_TIR-NLR	0	1.0	Austria
	dGTPase	Dsr	0	1	Arctic_peat_Soil		AVAST	Dsr	0	1.0	Arctic_Ocean		Aditi	SEFIR	0	1.0	Austria
	dGTPase	Eleos	0	1	Arctic_peat_Soil		AVAST	Eleos	0	1.0	Arctic_Ocean		Aditi	Septu	0	1.0	Austria
	dGTPase	Nhi	0	1	Arctic_peat_Soil		AVAST	Gabija	0	1.0	Arctic_Ocean		Aditi	Shango	0	1.0	Austria
	dGTPase	Pif	0	1	Arctic_peat_Soil		AVAST	Gao	0	1.0	Arctic_Ocean		Aditi	Shedu	0	1.0	Austria
	dGTPase	Pycsar	0	1	Arctic_peat_Soil		AVAST	Hachiman	0	1.0	Arctic_Ocean		Aditi	ShosTA	0	1.0	Austria
	dGTPase	Rst_2TM_1TM_TIR	0	1	Arctic_peat_Soil		AVAST	ISG15-like	0	1.0	Arctic_Ocean		Aditi	SoFic	0	1.0	Austria
	dGTPase	Rst_gop_beta_cll	0	1	Arctic_peat_Soil		AVAST	Kiwa	0	1.0	Arctic_Ocean		Aditi	SspBCDE	0	1.0	Austria
	dGTPase	Shedu	0	1	Arctic_peat_Soil		AVAST	Lamassu-Fam	0	1.0	Arctic_Ocean		Aditi	Stk2	0	1.0	Austria
	dGTPase	ShosTA	0	1	Arctic_peat_Soil		AVAST	Lit	0	1.0	Arctic_Ocean		Aditi	Thoeris	0	1.0	Austria
	dGTPase	SoFic	0	1	Arctic_peat_Soil		AVAST	Menshen	0	1.0	Arctic_Ocean		Aditi	Tiamat	0	1.0	Austria
	dGTPase	Wadjet	0	1	Arctic_peat_Soil		AVAST	Mokosh	0	1.0	Arctic_Ocean		Aditi	Uzume	0	1.0	Austria
	DISARM	DISARM	2.16993	0.280014	Arctic_peat_Soil		AVAST	Nhi	0	1.0	Arctic_Ocean		Aditi	Viperin	0	1.0	Austria
	DISARM	RM	2.50924	0.0456221	Arctic_peat_Soil		AVAST	Old	0	1.0	Arctic_Ocean		Aditi	Wadjet	0	1.0	Austria
	DISARM	Rst_PARIS	0	1	Arctic_peat_Soil		AVAST	Olokun	0	1.0	Arctic_Ocean		Aditi	Zorya	0	1.0	Austria
	DISARM	Thoeris	0	0.0397727	Arctic_peat_Soil		AVAST	Pif	0	1.0	Arctic_Ocean		AVAST	AVAST	3.50564	0.004292232709240307	Austria
	Dnd	Dnd	0	1	Arctic_peat_Soil		AVAST	PrrC	0	1.0	Arctic_Ocean		AVAST	Azaca	0	1.0	Austria
	Dnd	Gabija	0	1	Arctic_peat_Soil		AVAST	PsyrTA	0	1.0	Arctic_Ocean		AVAST	Borvo	0	1.0	Austria
	Dnd	RM	0	1	Arctic_peat_Soil		AVAST	Pycsar	0	1.0	Arctic_Ocean		AVAST	BREX	0	1.0	Austria
	Dnd	RosmerTA	0	1	Arctic_peat_Soil		AVAST	Retron	0	1.0	Arctic_Ocean		AVAST	BstA	0	1.0	Austria
	Dodola	Dodola	4.43296	0.0314648	Arctic_peat_Soil		AVAST	RM	0	1.0	Arctic_Ocean		AVAST	Bunzi	0	1.0	Austria
	Dodola	Gabija	0	1	Arctic_peat_Soil		AVAST	RosmerTA	0	1.0	Arctic_Ocean		AVAST	Cas	0	0.01568655036578503	Austria
	Dodola	Lamassu-Fam	0	1	Arctic_peat_Soil		AVAST	Rst_2TM_1TM_TIR	0	1.0	Arctic_Ocean		AVAST	CBASS	0	1.0	Austria
	Dodola	PsyrTA	0	1	Arctic_peat_Soil		AVAST	Rst_DprA-PPRT	0	1.0	Arctic_Ocean		AVAST	DarTG	0	1.0	Austria
	Dodola	RM	0	1	Arctic_peat_Soil		AVAST	Rst_DUF4238	0	1.0	Arctic_Ocean		AVAST	Dazbog	0	1.0	Austria
	Dodola	Shango	0	1	Arctic_peat_Soil		AVAST	Rst_gop_beta_cll	0	1.0	Arctic_Ocean		AVAST	dCTPdeaminase	0	1.0	Austria
	DRT	DRT	0	1	Arctic_peat_Soil		AVAST	Rst_HelicaseDUF2290	0	1.0	Arctic_Ocean		AVAST	dGTPase	0	1.0	Austria
	DRT	Dsr	0	1	Arctic_peat_Soil		AVAST	Rst_Hydrolase-Tm	0	1.0	Arctic_Ocean		AVAST	DISARM	0	1.0	Austria
	DRT	Eleos	0	1	Arctic_peat_Soil		AVAST	Rst_PARIS	0	1.0	Arctic_Ocean		AVAST	Dnd	0	1.0	Austria
	DRT	GasderMIN	0	1	Arctic_peat_Soil		AVAST	SEFIR	0	1.0	Arctic_Ocean		AVAST	Dodola	3.70956	0.02818054657440319	Austria
	DRT	Hachiman	0	1	Arctic_peat_Soil		AVAST	Septu	0	1.0	Arctic_Ocean		AVAST	DRT	0	1.0	Austria
	DRT	ISG15-like	0	1	Arctic_peat_Soil		AVAST	Shango	0	1.0	Arctic_Ocean		AVAST	Druantia	0	1.0	Austria
	DRT	Kiwa	0	1	Arctic_peat_Soil		AVAST	Shedu	0	1.0	Arctic_Ocean		AVAST	Dsr	0	1.0	Austria
	DRT	Lit	0	1	Arctic_peat_Soil		AVAST	ShosTA	0	1.0	Arctic_Ocean		AVAST	Eleos	0	1.0	Austria
	DRT	Nhi	0	1	Arctic_peat_Soil		AVAST	SoFic	0	1.0	Arctic_Ocean		AVAST	Gabija	0	1.0	Austria
	DRT	Old	0	1	Arctic_peat_Soil		AVAST	SspBCDE	0	1.0	Arctic_Ocean		AVAST	Gao	0	1.0	Austria
	DRT	Olokun	0	1	Arctic_peat_Soil		AVAST	Thoeris	0	1.0	Arctic_Ocean		AVAST	Hachiman	0	1.0	Austria
	DRT	Pif	0	1	Arctic_peat_Soil		AVAST	Tiamat	0	1.0	Arctic_Ocean		AVAST	ISG15-like	0	1.0	Austria
	DRT	PrrC	0	1	Arctic_peat_Soil		AVAST	Uzume	0	1.0	Arctic_Ocean		AVAST	Kiwa	0	1.0	Austria
	DRT	Pycsar	0	1	Arctic_peat_Soil		AVAST	Viperin	0	1.0	Arctic_Ocean		AVAST	Lamassu-Fam	0	1.0	Austria
	DRT	radar	0	1	Arctic_peat_Soil		AVAST	Wadjet	0	1.0	Arctic_Ocean		AVAST	Lit	0	1.0	Austria
	DRT	RM	0	1	Arctic_peat_Soil		AVAST	Zorya	0	1.0	Arctic_Ocean		AVAST	Menshen	0	1.0	Austria
	DRT	Rst_2TM_1TM_TIR	0	1	Arctic_peat_Soil		Azaca	Azaca	0	0.16666666666666669	Arctic_Ocean		AVAST	Mokosh	0	1.0	Austria
	DRT	Rst_3HP	0	1	Arctic_peat_Soil		Azaca	Borvo	0	1.0	Arctic_Ocean		AVAST	Nhi	0	1.0	Austria
	DRT	Rst_DprA-PPRT	0	1	Arctic_peat_Soil		Azaca	BREX	0	1.0	Arctic_Ocean		AVAST	NixI	0	1.0	Austria
	DRT	Rst_gop_beta_cll	0	1	Arctic_peat_Soil		Azaca	BstA	0	1.0	Arctic_Ocean		AVAST	Old	0	1.0	Austria
	DRT	Rst_HelicaseDUF2290	0	1	Arctic_peat_Soil		Azaca	Bunzi	0	1.0	Arctic_Ocean		AVAST	Olokun	0	1.0	Austria
	DRT	Rst_Hydrolase-Tm	0	1	Arctic_peat_Soil		Azaca	Cas	0	1.0	Arctic_Ocean		AVAST	Pif	0	1.0	Austria
	DRT	Rst_RT-Tm	0	1	Arctic_peat_Soil		Azaca	CBASS	0	1.0	Arctic_Ocean		AVAST	PrrC	0	1.0	Austria
	DRT	Rst_TIR-NLR	0	1	Arctic_peat_Soil		Azaca	DarTG	0	1.0	Arctic_Ocean		AVAST	PsyrTA	0	0.005707972306787	Austria
	DRT	SEFIR	0	1	Arctic_peat_Soil		Azaca	Dazbog	0	1.0	Arctic_Ocean		AVAST	Pycsar	0	1.0	Austria
	DRT	Shedu	0	1	Arctic_peat_Soil		Azaca	dCTPdeaminase	0	1.0	Arctic_Ocean		AVAST	radar	0	1.0	Austria
	DRT	ShosTA	0	1	Arctic_peat_Soil		Azaca	dGTPase	0	1.0	Arctic_Ocean		AVAST	Retron	0	1.0	Austria
	DRT	SoFic	0	1	Arctic_peat_Soil		Azaca	DISARM	0	1.0	Arctic_Ocean		AVAST	RexAB	0	1.0	Austria
	DRT	Tiamat	0	1	Arctic_peat_Soil		Azaca	Dnd	0	1.0	Arctic_Ocean		AVAST	RM	3.87288	4.672835840940903e-05	Austria
	DRT	Uzume	0	1	Arctic_peat_Soil		Azaca	Dodola	0	1.0	Arctic_Ocean		AVAST	RosmerTA	2.75245	0.01286475879733916	Austria
	DRT	Wadjet	0	1	Arctic_peat_Soil		Azaca	DRT	0	1.0	Arctic_Ocean		AVAST	Rst_2TM_1TM_TIR	0	1.0	Austria
	Druantia	Druantia	0	0.142857	Arctic_peat_Soil		Azaca	Druantia	0	1.0	Arctic_Ocean		AVAST	Rst_3HP	0	1.0	Austria
	Dsr	Dsr	0	1	Arctic_peat_Soil		Azaca	Dsr	0	1.0	Arctic_Ocean		AVAST	Rst_DprA-PPRT	0	1.0	Austria
	Dsr	Eleos	0	1	Arctic_peat_Soil		Azaca	Eleos	0	1.0	Arctic_Ocean		AVAST	Rst_DUF4238	0	1.0	Austria
	Dsr	GasderMIN	0	1	Arctic_peat_Soil		Azaca	Gabija	0	1.0	Arctic_Ocean		AVAST	Rst_gop_beta_cll	0	1.0	Austria
	Dsr	Hachiman	0	1	Arctic_peat_Soil		Azaca	Gao	0	1.0	Arctic_Ocean		AVAST	Rst_HelicaseDUF2290	0	1.0	Austria
	Dsr	ISG15-like	0	1	Arctic_peat_Soil		Azaca	Hachiman	0	1.0	Arctic_Ocean		AVAST	Rst_Hydrolase-Tm	0	1.0	Austria
	Dsr	Kiwa	0	1	Arctic_peat_Soil		Azaca	ISG15-like	0	1.0	Arctic_Ocean		AVAST	Rst_PARIS	0	1.0	Austria
	Dsr	Lit	0	1	Arctic_peat_Soil		Azaca	Kiwa	0	1.0	Arctic_Ocean		AVAST	Rst_RT-Tm	0	1.0	Austria
	Dsr	Nhi	0	1	Arctic_peat_Soil		Azaca	Lamassu-Fam	0	1.0	Arctic_Ocean		AVAST	Rst_TIR-NLR	0	1.0	Austria
	Dsr	Old	0	1	Arctic_peat_Soil		Azaca	Lit	0	1.0	Arctic_Ocean		AVAST	SEFIR	0	1.0	Austria
	Dsr	Olokun	0	1	Arctic_peat_Soil		Azaca	Menshen	0	1.0	Arctic_Ocean		AVAST	Septu	0	1.0	Austria
	Dsr	Pif	0	1	Arctic_peat_Soil		Azaca	Mokosh	0	1.0	Arctic_Ocean		AVAST	Shango	0	1.0	Austria
	Dsr	PrrC	0	1	Arctic_peat_Soil		Azaca	Nhi	0	1.0	Arctic_Ocean		AVAST	Shedu	0	1.0	Austria
	Dsr	Pycsar	0	1	Arctic_peat_Soil		Azaca	Old	0	1.0	Arctic_Ocean		AVAST	ShosTA	0	1.0	Austria
	Dsr	radar	0	1	Arctic_peat_Soil		Azaca	Olokun	0	1.0	Arctic_Ocean		AVAST	SoFic	0	1.0	Austria
	Dsr	Rst_2TM_1TM_TIR	0	1	Arctic_peat_Soil		Azaca	Pif	0	1.0	Arctic_Ocean		AVAST	SspBCDE	0	0.22941562192890608	Austria
	Dsr	Rst_3HP	0	1	Arctic_peat_Soil		Azaca	PrrC	0	1.0	Arctic_Ocean		AVAST	Stk2	0	1.0	Austria
	Dsr	Rst_DprA-PPRT	0	1	Arctic_peat_Soil		Azaca	PsyrTA	0	1.0	Arctic_Ocean		AVAST	Thoeris	0	1.0	Austria
	Dsr	Rst_gop_beta_cll	0	1	Arctic_peat_Soil		Azaca	Pycsar	0	1.0	Arctic_Ocean		AVAST	Tiamat	0	1.0	Austria
	Dsr	Rst_HelicaseDUF2290	0	1	Arctic_peat_Soil		Azaca	Retron	0	1.0	Arctic_Ocean		AVAST	Uzume	0	1.0	Austria
	Dsr	Rst_Hydrolase-Tm	0	1	Arctic_peat_Soil		Azaca	RM	0	1.0	Arctic_Ocean		AVAST	Viperin	0	1.0	Austria
	Dsr	Rst_RT-Tm	0	1	Arctic_peat_Soil		Azaca	RosmerTA	0	0.014201396806541762	Arctic_Ocean		AVAST	Wadjet	0	1.0	Austria
	Dsr	Rst_TIR-NLR	0	1	Arctic_peat_Soil		Azaca	Rst_2TM_1TM_TIR	0	1.0	Arctic_Ocean		AVAST	Zorya	0	1.0	Austria
	Dsr	SEFIR	0	1	Arctic_peat_Soil		Azaca	Rst_DprA-PPRT	0	1.0	Arctic_Ocean		Azaca	Azaca	0	0.3333333333333333	Austria
	Dsr	Shedu	0	1	Arctic_peat_Soil		Azaca	Rst_DUF4238	0	1.0	Arctic_Ocean		Azaca	Borvo	0	1.0	Austria
	Dsr	ShosTA	0	1	Arctic_peat_Soil		Azaca	Rst_gop_beta_cll	0	1.0	Arctic_Ocean		Azaca	BREX	0	1.0	Austria
	Dsr	SoFic	0	1	Arctic_peat_Soil		Azaca	Rst_HelicaseDUF2290	0	1.0	Arctic_Ocean		Azaca	BstA	0	1.0	Austria
	Dsr	Tiamat	0	1	Arctic_peat_Soil		Azaca	Rst_Hydrolase-Tm	0	1.0	Arctic_Ocean		Azaca	Bunzi	0	1.0	Austria
	Dsr	Uzume	0	1	Arctic_peat_Soil		Azaca	Rst_PARIS	0	1.0	Arctic_Ocean		Azaca	Cas	0	1.0	Austria
	Dsr	Wadjet	0	1	Arctic_peat_Soil		Azaca	SEFIR	0	1.0	Arctic_Ocean		Azaca	CBASS	0	1.0	Austria
	Eleos	Eleos	0	1	Arctic_peat_Soil		Azaca	Septu	0	1.0	Arctic_Ocean		Azaca	DarTG	0	1.0	Austria
	Eleos	GasderMIN	0	1	Arctic_peat_Soil		Azaca	Shango	0	1.0	Arctic_Ocean		Azaca	Dazbog	0	1.0	Austria
	Eleos	Hachiman	0	1	Arctic_peat_Soil		Azaca	Shedu	0	1.0	Arctic_Ocean		Azaca	dCTPdeaminase	0	1.0	Austria
	Eleos	ISG15-like	0	1	Arctic_peat_Soil		Azaca	ShosTA	0	1.0	Arctic_Ocean		Azaca	dGTPase	0	1.0	Austria
	Eleos	Kiwa	0	1	Arctic_peat_Soil		Azaca	SoFic	0	1.0	Arctic_Ocean		Azaca	DISARM	0	1.0	Austria
	Eleos	Lit	0	1	Arctic_peat_Soil		Azaca	SspBCDE	0	1.0	Arctic_Ocean		Azaca	Dnd	0	1.0	Austria
	Eleos	Nhi	0	1	Arctic_peat_Soil		Azaca	Thoeris	0	1.0	Arctic_Ocean		Azaca	Dodola	0	1.0	Austria
	Eleos	Old	0	1	Arctic_peat_Soil		Azaca	Tiamat	0	1.0	Arctic_Ocean		Azaca	DRT	0	1.0	Austria
	Eleos	Olokun	0	1	Arctic_peat_Soil		Azaca	Uzume	0	1.0	Arctic_Ocean		Azaca	Druantia	0	1.0	Austria
	Eleos	Pif	0	1	Arctic_peat_Soil		Azaca	Viperin	0	1.0	Arctic_Ocean		Azaca	Dsr	0	1.0	Austria
	Eleos	PrrC	0	1	Arctic_peat_Soil		Azaca	Wadjet	0	1.0	Arctic_Ocean		Azaca	Eleos	0	1.0	Austria
	Eleos	Pycsar	0	1	Arctic_peat_Soil		Azaca	Zorya	0	1.0	Arctic_Ocean		Azaca	Gabija	0	1.0	Austria
	Eleos	radar	0	1	Arctic_peat_Soil		Borvo	Borvo	0	1.0	Arctic_Ocean		Azaca	Gao	0	1.0	Austria
	Eleos	Rst_2TM_1TM_TIR	0	1	Arctic_peat_Soil		Borvo	BREX	0	1.0	Arctic_Ocean		Azaca	Hachiman	0	1.0	Austria
	Eleos	Rst_3HP	0	1	Arctic_peat_Soil		Borvo	BstA	0	1.0	Arctic_Ocean		Azaca	ISG15-like	0	1.0	Austria
	Eleos	Rst_DprA-PPRT	0	1	Arctic_peat_Soil		Borvo	Bunzi	0	1.0	Arctic_Ocean		Azaca	Kiwa	0	1.0	Austria
	Eleos	Rst_gop_beta_cll	0	1	Arctic_peat_Soil		Borvo	Cas	0	1.0	Arctic_Ocean		Azaca	Lamassu-Fam	0	1.0	Austria
	Eleos	Rst_HelicaseDUF2290	0	1	Arctic_peat_Soil		Borvo	CBASS	0	1.0	Arctic_Ocean		Azaca	Lit	0	1.0	Austria
	Eleos	Rst_Hydrolase-Tm	0	1	Arctic_peat_Soil		Borvo	DarTG	0	1.0	Arctic_Ocean		Azaca	Menshen	0	1.0	Austria
	Eleos	Rst_RT-Tm	0	1	Arctic_peat_Soil		Borvo	Dazbog	0	1.0	Arctic_Ocean		Azaca	Mokosh	0	1.0	Austria
	Eleos	Rst_TIR-NLR	0	1	Arctic_peat_Soil		Borvo	dCTPdeaminase	0	1.0	Arctic_Ocean		Azaca	Nhi	0	1.0	Austria
	Eleos	SEFIR	0	1	Arctic_peat_Soil		Borvo	dGTPase	0	1.0	Arctic_Ocean		Azaca	NixI	0	1.0	Austria
	Eleos	Shedu	0	1	Arctic_peat_Soil		Borvo	DISARM	0	1.0	Arctic_Ocean		Azaca	Old	0	1.0	Austria
	Eleos	ShosTA	0	1	Arctic_peat_Soil		Borvo	Dnd	0	1.0	Arctic_Ocean		Azaca	Olokun	0	1.0	Austria
	Eleos	SoFic	0	1	Arctic_peat_Soil		Borvo	Dodola	0	1.0	Arctic_Ocean		Azaca	Pif	0	1.0	Austria
	Eleos	Tiamat	0	1	Arctic_peat_Soil		Borvo	DRT	0	1.0	Arctic_Ocean		Azaca	PrrC	0	1.0	Austria
	Eleos	Uzume	0	1	Arctic_peat_Soil		Borvo	Druantia	0	1.0	Arctic_Ocean		Azaca	PsyrTA	0	1.0	Austria
	Eleos	Wadjet	0	1	Arctic_peat_Soil		Borvo	Dsr	0	1.0	Arctic_Ocean		Azaca	Pycsar	0	1.0	Austria
	Gabija	Gabija	0	0.000474158	Arctic_peat_Soil		Borvo	Eleos	0	1.0	Arctic_Ocean		Azaca	radar	0	1.0	Austria
	Gabija	Gao	0	1	Arctic_peat_Soil		Borvo	Gabija	0	1.0	Arctic_Ocean		Azaca	Retron	0	1.0	Austria
	Gabija	RM	0	1	Arctic_peat_Soil		Borvo	Gao	0	1.0	Arctic_Ocean		Azaca	RexAB	0	1.0	Austria
	Gao	Gao	0	1	Arctic_peat_Soil		Borvo	Hachiman	0	1.0	Arctic_Ocean		Azaca	RM	1.41689	0.3007197747269882	Austria
	Gao	Lamassu-Fam	0	1	Arctic_peat_Soil		Borvo	ISG15-like	0	1.0	Arctic_Ocean		Azaca	RosmerTA	0	1.0	Austria
	Gao	RM	1.53273	0.209446	Arctic_peat_Soil		Borvo	Kiwa	0	1.0	Arctic_Ocean		Azaca	Rst_2TM_1TM_TIR	0	1.0	Austria
	Gao	Rst_PARIS	0	1	Arctic_peat_Soil		Borvo	Lamassu-Fam	0	1.0	Arctic_Ocean		Azaca	Rst_3HP	0	1.0	Austria
	Gao	ShosTA	0	1	Arctic_peat_Soil		Borvo	Lit	0	1.0	Arctic_Ocean		Azaca	Rst_DprA-PPRT	0	1.0	Austria
	GasderMIN	Nhi	0	1	Arctic_peat_Soil		Borvo	Menshen	0	1.0	Arctic_Ocean		Azaca	Rst_DUF4238	0	1.0	Austria
	GasderMIN	Pif	0	1	Arctic_peat_Soil		Borvo	Mokosh	0	1.0	Arctic_Ocean		Azaca	Rst_gop_beta_cll	0	1.0	Austria
	GasderMIN	Pycsar	0	1	Arctic_peat_Soil		Borvo	Nhi	0	1.0	Arctic_Ocean		Azaca	Rst_HelicaseDUF2290	0	1.0	Austria
	GasderMIN	Rst_2TM_1TM_TIR	0	1	Arctic_peat_Soil		Borvo	Old	0	1.0	Arctic_Ocean		Azaca	Rst_Hydrolase-Tm	0	1.0	Austria
	GasderMIN	Rst_gop_beta_cll	0	1	Arctic_peat_Soil		Borvo	Olokun	0	1.0	Arctic_Ocean		Azaca	Rst_PARIS	0	1.0	Austria
	GasderMIN	Shedu	0	1	Arctic_peat_Soil		Borvo	Pif	0	1.0	Arctic_Ocean		Azaca	Rst_RT-Tm	0	1.0	Austria
	GasderMIN	ShosTA	0	1	Arctic_peat_Soil		Borvo	PrrC	0	1.0	Arctic_Ocean		Azaca	Rst_TIR-NLR	0	1.0	Austria
	GasderMIN	SoFic	0	1	Arctic_peat_Soil		Borvo	PsyrTA	0	1.0	Arctic_Ocean		Azaca	SEFIR	0	1.0	Austria
	GasderMIN	Wadjet	0	1	Arctic_peat_Soil		Borvo	Pycsar	0	1.0	Arctic_Ocean		Azaca	Septu	0	1.0	Austria
	Hachiman	Nhi	0	1	Arctic_peat_Soil		Borvo	Retron	0	1.0	Arctic_Ocean		Azaca	Shango	0	1.0	Austria
	Hachiman	Pif	0	1	Arctic_peat_Soil		Borvo	RM	0	1.0	Arctic_Ocean		Azaca	Shedu	0	1.0	Austria
	Hachiman	Pycsar	0	1	Arctic_peat_Soil		Borvo	RosmerTA	0	1.0	Arctic_Ocean		Azaca	ShosTA	0	1.0	Austria
	Hachiman	Rst_2TM_1TM_TIR	0	1	Arctic_peat_Soil		Borvo	Rst_2TM_1TM_TIR	0	1.0	Arctic_Ocean		Azaca	SoFic	0	1.0	Austria
	Hachiman	Rst_gop_beta_cll	0	1	Arctic_peat_Soil		Borvo	Rst_DprA-PPRT	0	1.0	Arctic_Ocean		Azaca	SspBCDE	0	1.0	Austria
	Hachiman	Shedu	0	1	Arctic_peat_Soil		Borvo	Rst_DUF4238	0	1.0	Arctic_Ocean		Azaca	Stk2	0	1.0	Austria
	Hachiman	ShosTA	0	1	Arctic_peat_Soil		Borvo	Rst_gop_beta_cll	0	1.0	Arctic_Ocean		Azaca	Thoeris	0	1.0	Austria
	Hachiman	SoFic	0	1	Arctic_peat_Soil		Borvo	Rst_HelicaseDUF2290	0	1.0	Arctic_Ocean		Azaca	Tiamat	0	1.0	Austria
	Hachiman	Wadjet	0	1	Arctic_peat_Soil		Borvo	Rst_Hydrolase-Tm	0	1.0	Arctic_Ocean		Azaca	Uzume	0	1.0	Austria
	ISG15-like	Nhi	0	1	Arctic_peat_Soil		Borvo	Rst_PARIS	0	1.0	Arctic_Ocean		Azaca	Viperin	0	1.0	Austria
	ISG15-like	Pif	0	1	Arctic_peat_Soil		Borvo	SEFIR	0	1.0	Arctic_Ocean		Azaca	Wadjet	0	1.0	Austria
	ISG15-like	Pycsar	0	1	Arctic_peat_Soil		Borvo	Septu	0	1.0	Arctic_Ocean		Azaca	Zorya	0	1.0	Austria
	ISG15-like	Rst_2TM_1TM_TIR	0	1	Arctic_peat_Soil		Borvo	Shango	0	1.0	Arctic_Ocean		Borvo	Borvo	0	1.0	Austria
	ISG15-like	Rst_gop_beta_cll	0	1	Arctic_peat_Soil		Borvo	Shedu	0	1.0	Arctic_Ocean		Borvo	BREX	0	1.0	Austria
	ISG15-like	Shedu	0	1	Arctic_peat_Soil		Borvo	ShosTA	0	1.0	Arctic_Ocean		Borvo	BstA	0	1.0	Austria
	ISG15-like	ShosTA	0	1	Arctic_peat_Soil		Borvo	SoFic	0	1.0	Arctic_Ocean		Borvo	Bunzi	0	1.0	Austria
	ISG15-like	SoFic	0	1	Arctic_peat_Soil		Borvo	SspBCDE	0	1.0	Arctic_Ocean		Borvo	Cas	0	1.0	Austria
	ISG15-like	Wadjet	0	1	Arctic_peat_Soil		Borvo	Thoeris	0	1.0	Arctic_Ocean		Borvo	CBASS	0	1.0	Austria
	Kiwa	Nhi	0	1	Arctic_peat_Soil		Borvo	Tiamat	0	1.0	Arctic_Ocean		Borvo	DarTG	0	1.0	Austria
	Kiwa	Pif	0	1	Arctic_peat_Soil		Borvo	Uzume	0	1.0	Arctic_Ocean		Borvo	Dazbog	0	1.0	Austria
	Kiwa	Pycsar	0	1	Arctic_peat_Soil		Borvo	Viperin	0	1.0	Arctic_Ocean		Borvo	dCTPdeaminase	0	1.0	Austria
	Kiwa	Rst_2TM_1TM_TIR	0	1	Arctic_peat_Soil		Borvo	Wadjet	0	1.0	Arctic_Ocean		Borvo	dGTPase	0	1.0	Austria
	Kiwa	Rst_gop_beta_cll	0	1	Arctic_peat_Soil		Borvo	Zorya	0	1.0	Arctic_Ocean		Borvo	DISARM	0	1.0	Austria
	Kiwa	Shedu	0	1	Arctic_peat_Soil		BREX	BREX	5.65499	1.1775308957019056e-21	Arctic_Ocean		Borvo	Dnd	0	1.0	Austria
	Kiwa	ShosTA	0	1	Arctic_peat_Soil		BREX	BstA	0	1.0	Arctic_Ocean		Borvo	Dodola	0	1.0	Austria
	Kiwa	SoFic	0	1	Arctic_peat_Soil		BREX	Bunzi	0	1.0	Arctic_Ocean		Borvo	DRT	0	1.0	Austria
	Kiwa	Wadjet	0	1	Arctic_peat_Soil		BREX	Cas	0	1.0	Arctic_Ocean		Borvo	Druantia	0	1.0	Austria
	Lamassu-Fam	Lamassu-Fam	3.80735	0.156002	Arctic_peat_Soil		BREX	CBASS	0	0.5989907143714115	Arctic_Ocean		Borvo	Dsr	0	1.0	Austria
	Lamassu-Fam	Mokosh	0	1	Arctic_peat_Soil		BREX	DarTG	0	1.0	Arctic_Ocean		Borvo	Eleos	0	1.0	Austria
	Lamassu-Fam	RosmerTA	0	1	Arctic_peat_Soil		BREX	Dazbog	0	1.0	Arctic_Ocean		Borvo	Gabija	0	1.0	Austria
	Lit	Nhi	0	1	Arctic_peat_Soil		BREX	dCTPdeaminase	0	1.0	Arctic_Ocean		Borvo	Gao	0	1.0	Austria
	Lit	Pif	0	1	Arctic_peat_Soil		BREX	dGTPase	0	1.0	Arctic_Ocean		Borvo	Hachiman	0	1.0	Austria
	Lit	Pycsar	0	1	Arctic_peat_Soil		BREX	DISARM	0	1.0	Arctic_Ocean		Borvo	ISG15-like	0	1.0	Austria
	Lit	Rst_2TM_1TM_TIR	0	1	Arctic_peat_Soil		BREX	Dnd	0	1.0	Arctic_Ocean		Borvo	Kiwa	0	1.0	Austria
	Lit	Rst_gop_beta_cll	0	1	Arctic_peat_Soil		BREX	Dodola	0	1.0	Arctic_Ocean		Borvo	Lamassu-Fam	0	1.0	Austria
	Lit	Shedu	0	1	Arctic_peat_Soil		BREX	DRT	0	1.0	Arctic_Ocean		Borvo	Lit	0	1.0	Austria
	Lit	ShosTA	0	1	Arctic_peat_Soil		BREX	Druantia	0	1.0	Arctic_Ocean		Borvo	Menshen	0	1.0	Austria
	Lit	SoFic	0	1	Arctic_peat_Soil		BREX	Dsr	0	1.0	Arctic_Ocean		Borvo	Mokosh	0	1.0	Austria
	Lit	Wadjet	0	1	Arctic_peat_Soil		BREX	Eleos	0	1.0	Arctic_Ocean		Borvo	Nhi	0	1.0	Austria
	Menshen	Menshen	0	1	Arctic_peat_Soil		BREX	Gabija	2.84457	0.07768610416669727	Arctic_Ocean		Borvo	NixI	0	1.0	Austria
	Menshen	Retron	0	1	Arctic_peat_Soil		BREX	Gao	0	1.0	Arctic_Ocean		Borvo	Old	0	1.0	Austria
	Menshen	RM	0	1	Arctic_peat_Soil		BREX	Hachiman	0	1.0	Arctic_Ocean		Borvo	Olokun	0	1.0	Austria
	Menshen	RosmerTA	0	1	Arctic_peat_Soil		BREX	ISG15-like	0	1.0	Arctic_Ocean		Borvo	Pif	0	1.0	Austria
	Mokosh	Mokosh	0	1	Arctic_peat_Soil		BREX	Kiwa	0	1.0	Arctic_Ocean		Borvo	PrrC	0	1.0	Austria
	Mokosh	RM	0	1	Arctic_peat_Soil		BREX	Lamassu-Fam	0	1.0	Arctic_Ocean		Borvo	PsyrTA	0	1.0	Austria
	Nhi	Nhi	0	1	Arctic_peat_Soil		BREX	Lit	0	1.0	Arctic_Ocean		Borvo	Pycsar	0	1.0	Austria
	Nhi	Old	0	1	Arctic_peat_Soil		BREX	Menshen	0	1.0	Arctic_Ocean		Borvo	radar	0	1.0	Austria
	Nhi	Olokun	0	1	Arctic_peat_Soil		BREX	Mokosh	0	1.0	Arctic_Ocean		Borvo	Retron	0	1.0	Austria
	Nhi	Pif	0	1	Arctic_peat_Soil		BREX	Nhi	0	1.0	Arctic_Ocean		Borvo	RexAB	0	1.0	Austria
	Nhi	PrrC	0	1	Arctic_peat_Soil		BREX	Old	0	1.0	Arctic_Ocean		Borvo	RM	0	1.0	Austria
	Nhi	Pycsar	0	1	Arctic_peat_Soil		BREX	Olokun	0	1.0	Arctic_Ocean		Borvo	RosmerTA	0	1.0	Austria
	Nhi	radar	0	1	Arctic_peat_Soil		BREX	Pif	0	1.0	Arctic_Ocean		Borvo	Rst_2TM_1TM_TIR	0	1.0	Austria
	Nhi	Rst_2TM_1TM_TIR	0	1	Arctic_peat_Soil		BREX	PrrC	0	1.0	Arctic_Ocean		Borvo	Rst_3HP	0	1.0	Austria
	Nhi	Rst_3HP	0	1	Arctic_peat_Soil		BREX	PsyrTA	0	1.0	Arctic_Ocean		Borvo	Rst_DprA-PPRT	0	1.0	Austria
	Nhi	Rst_DprA-PPRT	0	1	Arctic_peat_Soil		BREX	Pycsar	0	1.0	Arctic_Ocean		Borvo	Rst_DUF4238	0	1.0	Austria
	Nhi	Rst_gop_beta_cll	0	1	Arctic_peat_Soil		BREX	Retron	0	1.0	Arctic_Ocean		Borvo	Rst_gop_beta_cll	0	1.0	Austria
	Nhi	Rst_HelicaseDUF2290	0	1	Arctic_peat_Soil		BREX	RM	0	0.34678076174810923	Arctic_Ocean		Borvo	Rst_HelicaseDUF2290	0	1.0	Austria
	Nhi	Rst_Hydrolase-Tm	0	1	Arctic_peat_Soil		BREX	RosmerTA	0	0.00023964459952457399	Arctic_Ocean		Borvo	Rst_Hydrolase-Tm	0	1.0	Austria
	Nhi	Rst_RT-Tm	0	1	Arctic_peat_Soil		BREX	Rst_2TM_1TM_TIR	0	1.0	Arctic_Ocean		Borvo	Rst_PARIS	0	1.0	Austria
	Nhi	Rst_TIR-NLR	0	1	Arctic_peat_Soil		BREX	Rst_DprA-PPRT	0	1.0	Arctic_Ocean		Borvo	Rst_RT-Tm	0	1.0	Austria
	Nhi	SEFIR	0	1	Arctic_peat_Soil		BREX	Rst_DUF4238	0	1.0	Arctic_Ocean		Borvo	Rst_TIR-NLR	0	1.0	Austria
	Nhi	Shedu	0	1	Arctic_peat_Soil		BREX	Rst_gop_beta_cll	0	1.0	Arctic_Ocean		Borvo	SEFIR	0	1.0	Austria
	Nhi	ShosTA	0	1	Arctic_peat_Soil		BREX	Rst_HelicaseDUF2290	0	1.0	Arctic_Ocean		Borvo	Septu	0	1.0	Austria
	Nhi	SoFic	0	1	Arctic_peat_Soil		BREX	Rst_Hydrolase-Tm	0	1.0	Arctic_Ocean		Borvo	Shango	0	1.0	Austria
	Nhi	Tiamat	0	1	Arctic_peat_Soil		BREX	Rst_PARIS	3.64757	0.030823616747947445	Arctic_Ocean		Borvo	Shedu	0	1.0	Austria
	Nhi	Uzume	0	1	Arctic_peat_Soil		BREX	SEFIR	0	1.0	Arctic_Ocean		Borvo	ShosTA	0	1.0	Austria
	Old	Pif	0	1	Arctic_peat_Soil		BREX	Septu	0	0.03221388504407373	Arctic_Ocean		Borvo	SoFic	0	1.0	Austria
	Old	Pycsar	0	1	Arctic_peat_Soil		BREX	Shango	0	1.0	Arctic_Ocean		Borvo	SspBCDE	0	1.0	Austria
	Old	Rst_2TM_1TM_TIR	0	1	Arctic_peat_Soil		BREX	Shedu	0	1.0	Arctic_Ocean		Borvo	Stk2	0	1.0	Austria
	Old	Rst_gop_beta_cll	0	1	Arctic_peat_Soil		BREX	ShosTA	0	1.0	Arctic_Ocean		Borvo	Thoeris	0	1.0	Austria
	Old	Shedu	0	1	Arctic_peat_Soil		BREX	SoFic	0	1.0	Arctic_Ocean		Borvo	Tiamat	0	1.0	Austria
	Old	ShosTA	0	1	Arctic_peat_Soil		BREX	SspBCDE	0	1.0	Arctic_Ocean		Borvo	Uzume	0	1.0	Austria
	Old	SoFic	0	1	Arctic_peat_Soil		BREX	Thoeris	0	1.0	Arctic_Ocean		Borvo	Viperin	0	1.0	Austria
	Old	Wadjet	0	1	Arctic_peat_Soil		BREX	Tiamat	0	1.0	Arctic_Ocean		Borvo	Wadjet	0	1.0	Austria
	Olokun	Pif	0	1	Arctic_peat_Soil		BREX	Uzume	0	1.0	Arctic_Ocean		Borvo	Zorya	0	1.0	Austria
	Olokun	Pycsar	0	1	Arctic_peat_Soil		BREX	Viperin	0	1.0	Arctic_Ocean		BREX	BREX	1.66855	0.004699717099788166	Austria
	Olokun	Rst_2TM_1TM_TIR	0	1	Arctic_peat_Soil		BREX	Wadjet	0	1.0	Arctic_Ocean		BREX	BstA	0	1.0	Austria
	Olokun	Rst_gop_beta_cll	0	1	Arctic_peat_Soil		BREX	Zorya	0	1.0	Arctic_Ocean		BREX	Bunzi	0	1.0	Austria
	Olokun	Shedu	0	1	Arctic_peat_Soil		BstA	BstA	0	1.0	Arctic_Ocean		BREX	Cas	0	0.6068745505583837	Austria
	Olokun	ShosTA	0	1	Arctic_peat_Soil		BstA	Bunzi	0	1.0	Arctic_Ocean		BREX	CBASS	0	0.06357592284740678	Austria
	Olokun	SoFic	0	1	Arctic_peat_Soil		BstA	Cas	0	1.0	Arctic_Ocean		BREX	DarTG	0	1.0	Austria
	Olokun	Wadjet	0	1	Arctic_peat_Soil		BstA	CBASS	0	1.0	Arctic_Ocean		BREX	Dazbog	0	1.0	Austria
	Pif	Pif	0	1	Arctic_peat_Soil		BstA	DarTG	0	1.0	Arctic_Ocean		BREX	dCTPdeaminase	0	1.0	Austria
	Pif	PrrC	0	1	Arctic_peat_Soil		BstA	Dazbog	0	1.0	Arctic_Ocean		BREX	dGTPase	0	1.0	Austria
	Pif	Pycsar	0	1	Arctic_peat_Soil		BstA	dCTPdeaminase	0	1.0	Arctic_Ocean		BREX	DISARM	0	0.035706132140084924	Austria
	Pif	radar	0	1	Arctic_peat_Soil		BstA	dGTPase	0	1.0	Arctic_Ocean		BREX	Dnd	0	1.0	Austria
	Pif	Rst_2TM_1TM_TIR	0	1	Arctic_peat_Soil		BstA	DISARM	0	1.0	Arctic_Ocean		BREX	Dodola	0	1.0	Austria
	Pif	Rst_3HP	0	1	Arctic_peat_Soil		BstA	Dnd	0	1.0	Arctic_Ocean		BREX	DRT	0	1.0	Austria
	Pif	Rst_DprA-PPRT	0	1	Arctic_peat_Soil		BstA	Dodola	0	1.0	Arctic_Ocean		BREX	Druantia	0	1.0	Austria
	Pif	Rst_gop_beta_cll	0	1	Arctic_peat_Soil		BstA	DRT	0	1.0	Arctic_Ocean		BREX	Dsr	0	1.0	Austria
	Pif	Rst_HelicaseDUF2290	0	1	Arctic_peat_Soil		BstA	Druantia	0	1.0	Arctic_Ocean		BREX	Eleos	0	1.0	Austria
	Pif	Rst_Hydrolase-Tm	0	1	Arctic_peat_Soil		BstA	Dsr	0	1.0	Arctic_Ocean		BREX	Gabija	0	1.0	Austria
	Pif	Rst_RT-Tm	0	1	Arctic_peat_Soil		BstA	Eleos	0	1.0	Arctic_Ocean		BREX	Gao	0	0.01758390103863569	Austria
	Pif	Rst_TIR-NLR	0	1	Arctic_peat_Soil		BstA	Gabija	0	1.0	Arctic_Ocean		BREX	Hachiman	0	1.0	Austria
	Pif	SEFIR	0	1	Arctic_peat_Soil		BstA	Gao	0	1.0	Arctic_Ocean		BREX	ISG15-like	0	1.0	Austria
	Pif	Shedu	0	1	Arctic_peat_Soil		BstA	Hachiman	0	1.0	Arctic_Ocean		BREX	Kiwa	0	1.0	Austria
	Pif	ShosTA	0	1	Arctic_peat_Soil		BstA	ISG15-like	0	1.0	Arctic_Ocean		BREX	Lamassu-Fam	0	1.0	Austria
	Pif	SoFic	0	1	Arctic_peat_Soil		BstA	Kiwa	0	1.0	Arctic_Ocean		BREX	Lit	0	1.0	Austria
	Pif	Tiamat	0	1	Arctic_peat_Soil		BstA	Lamassu-Fam	0	1.0	Arctic_Ocean		BREX	Menshen	0	1.0	Austria
	Pif	Uzume	0	1	Arctic_peat_Soil		BstA	Lit	0	1.0	Arctic_Ocean		BREX	Mokosh	3.44038	0.038991819175783274	Austria
	Pif	Wadjet	0	1	Arctic_peat_Soil		BstA	Menshen	0	1.0	Arctic_Ocean		BREX	Nhi	0	1.0	Austria
	PrrC	Pycsar	0	1	Arctic_peat_Soil		BstA	Mokosh	0	1.0	Arctic_Ocean		BREX	NixI	0	1.0	Austria
	PrrC	Rst_2TM_1TM_TIR	0	1	Arctic_peat_Soil		BstA	Nhi	0	1.0	Arctic_Ocean		BREX	Old	0	1.0	Austria
	PrrC	Rst_gop_beta_cll	0	1	Arctic_peat_Soil		BstA	Old	0	1.0	Arctic_Ocean		BREX	Olokun	0	1.0	Austria
	PrrC	Shedu	0	1	Arctic_peat_Soil		BstA	Olokun	0	1.0	Arctic_Ocean		BREX	Pif	0	1.0	Austria
	PrrC	ShosTA	0	1	Arctic_peat_Soil		BstA	Pif	0	1.0	Arctic_Ocean		BREX	PrrC	0	1.0	Austria
	PrrC	SoFic	0	1	Arctic_peat_Soil		BstA	PrrC	0	1.0	Arctic_Ocean		BREX	PsyrTA	0	1.0	Austria
	PrrC	Wadjet	0	1	Arctic_peat_Soil		BstA	PsyrTA	0	1.0	Arctic_Ocean		BREX	Pycsar	0	1.0	Austria
	PsyrTA	PsyrTA	0	1	Arctic_peat_Soil		BstA	Pycsar	0	1.0	Arctic_Ocean		BREX	radar	0	1.0	Austria
	PsyrTA	Pycsar	0	1	Arctic_peat_Soil		BstA	Retron	0	1.0	Arctic_Ocean		BREX	Retron	0	0.019171158788451485	Austria
	PsyrTA	RosmerTA	0	1	Arctic_peat_Soil		BstA	RM	0.0154714	1.0	Arctic_Ocean		BREX	RexAB	0	1.0	Austria
	PsyrTA	Rst_PARIS	0	1	Arctic_peat_Soil		BstA	RosmerTA	0	1.0	Arctic_Ocean		BREX	RM	2.08615	0.02473453713728961	Austria
	PsyrTA	Shango	0	1	Arctic_peat_Soil		BstA	Rst_2TM_1TM_TIR	0	1.0	Arctic_Ocean		BREX	RosmerTA	0.380604	0.6681572942154672	Austria
	PsyrTA	ShosTA	0	1	Arctic_peat_Soil		BstA	Rst_DprA-PPRT	0	1.0	Arctic_Ocean		BREX	Rst_2TM_1TM_TIR	0	1.0	Austria
	Pycsar	Pycsar	0	1	Arctic_peat_Soil		BstA	Rst_DUF4238	0	1.0	Arctic_Ocean		BREX	Rst_3HP	0	1.0	Austria
	Pycsar	radar	0	1	Arctic_peat_Soil		BstA	Rst_gop_beta_cll	0	1.0	Arctic_Ocean		BREX	Rst_DprA-PPRT	0	1.0	Austria
	Pycsar	Rst_2TM_1TM_TIR	0	1	Arctic_peat_Soil		BstA	Rst_HelicaseDUF2290	0	1.0	Arctic_Ocean		BREX	Rst_DUF4238	0	1.0	Austria
	Pycsar	Rst_3HP	0	1	Arctic_peat_Soil		BstA	Rst_Hydrolase-Tm	0	1.0	Arctic_Ocean		BREX	Rst_gop_beta_cll	0	1.0	Austria
	Pycsar	Rst_DprA-PPRT	0	1	Arctic_peat_Soil		BstA	Rst_PARIS	0	1.0	Arctic_Ocean		BREX	Rst_HelicaseDUF2290	0	1.0	Austria
	Pycsar	Rst_gop_beta_cll	0	1	Arctic_peat_Soil		BstA	SEFIR	0	1.0	Arctic_Ocean		BREX	Rst_Hydrolase-Tm	0	1.0	Austria
	Pycsar	Rst_HelicaseDUF2290	0	1	Arctic_peat_Soil		BstA	Septu	0	1.0	Arctic_Ocean		BREX	Rst_PARIS	0	1.0	Austria
	Pycsar	Rst_Hydrolase-Tm	0	1	Arctic_peat_Soil		BstA	Shango	0	1.0	Arctic_Ocean		BREX	Rst_RT-Tm	0	1.0	Austria
	Pycsar	Rst_RT-Tm	0	1	Arctic_peat_Soil		BstA	Shedu	0	1.0	Arctic_Ocean		BREX	Rst_TIR-NLR	0	1.0	Austria
	Pycsar	Rst_TIR-NLR	0	1	Arctic_peat_Soil		BstA	ShosTA	0	1.0	Arctic_Ocean		BREX	SEFIR	0	1.0	Austria
	Pycsar	SEFIR	0	1	Arctic_peat_Soil		BstA	SoFic	0	1.0	Arctic_Ocean		BREX	Septu	0	1.0	Austria
	Pycsar	Shedu	0	1	Arctic_peat_Soil		BstA	SspBCDE	0	1.0	Arctic_Ocean		BREX	Shango	0	1.0	Austria
	Pycsar	ShosTA	0	1	Arctic_peat_Soil		BstA	Thoeris	0	1.0	Arctic_Ocean		BREX	Shedu	0	1.0	Austria
	Pycsar	SoFic	0	1	Arctic_peat_Soil		BstA	Tiamat	0	1.0	Arctic_Ocean		BREX	ShosTA	0	1.0	Austria
	Pycsar	Tiamat	0	1	Arctic_peat_Soil		BstA	Uzume	0	1.0	Arctic_Ocean		BREX	SoFic	0	1.0	Austria
	Pycsar	Uzume	0	1	Arctic_peat_Soil		BstA	Viperin	0	1.0	Arctic_Ocean		BREX	SspBCDE	0	1.0	Austria
	Pycsar	Wadjet	0	1	Arctic_peat_Soil		BstA	Wadjet	0	1.0	Arctic_Ocean		BREX	Stk2	0	1.0	Austria
	radar	Rst_2TM_1TM_TIR	0	1	Arctic_peat_Soil		BstA	Zorya	0	1.0	Arctic_Ocean		BREX	Thoeris	0	1.0	Austria
	radar	Rst_gop_beta_cll	0	1	Arctic_peat_Soil		Bunzi	Bunzi	0	1.0	Arctic_Ocean		BREX	Tiamat	0	1.0	Austria
	radar	Shedu	0	1	Arctic_peat_Soil		Bunzi	Cas	0	1.0	Arctic_Ocean		BREX	Uzume	0	1.0	Austria
	radar	ShosTA	0	1	Arctic_peat_Soil		Bunzi	CBASS	0	1.0	Arctic_Ocean		BREX	Viperin	0	1.0	Austria
	radar	SoFic	0	1	Arctic_peat_Soil		Bunzi	DarTG	0	1.0	Arctic_Ocean		BREX	Wadjet	0	1.0	Austria
	radar	Wadjet	0	1	Arctic_peat_Soil		Bunzi	Dazbog	0	1.0	Arctic_Ocean		BREX	Zorya	0	1.0	Austria
	Retron	Retron	0	0.0571429	Arctic_peat_Soil		Bunzi	dCTPdeaminase	0	1.0	Arctic_Ocean		BstA	Bunzi	0	1.0	Austria
	Retron	Shango	0	1	Arctic_peat_Soil		Bunzi	dGTPase	0	1.0	Arctic_Ocean		BstA	Cas	0	1.0	Austria
	RM	RM	0	1	Arctic_peat_Soil		Bunzi	DISARM	0	1.0	Arctic_Ocean		BstA	CBASS	0	1.0	Austria
	RM	RosmerTA	0	1	Arctic_peat_Soil		Bunzi	Dnd	0	1.0	Arctic_Ocean		BstA	DarTG	0	1.0	Austria
	RM	Rst_PARIS	2.37638	0.098516	Arctic_peat_Soil		Bunzi	Dodola	0	1.0	Arctic_Ocean		BstA	Dazbog	0	1.0	Austria
	RM	Thoeris	0	0.0163043	Arctic_peat_Soil		Bunzi	DRT	0	1.0	Arctic_Ocean		BstA	dCTPdeaminase	0	1.0	Austria
	RosmerTA	RosmerTA	2.41879	0.0238149	Arctic_peat_Soil		Bunzi	Druantia	0	1.0	Arctic_Ocean		BstA	dGTPase	0	1.0	Austria
	RosmerTA	Rst_PARIS	0	1	Arctic_peat_Soil		Bunzi	Dsr	0	1.0	Arctic_Ocean		BstA	DISARM	0	1.0	Austria
	RosmerTA	Shango	0	1	Arctic_peat_Soil		Bunzi	Eleos	0	1.0	Arctic_Ocean		BstA	Dnd	0	1.0	Austria
	RosmerTA	Zorya	0	1	Arctic_peat_Soil		Bunzi	Gabija	0	1.0	Arctic_Ocean		BstA	Dodola	0	1.0	Austria
	Rst_2TM_1TM_TIR	Rst_2TM_1TM_TIR	0	1	Arctic_peat_Soil		Bunzi	Gao	0	1.0	Arctic_Ocean		BstA	DRT	0	1.0	Austria
	Rst_2TM_1TM_TIR	Rst_3HP	0	1	Arctic_peat_Soil		Bunzi	Hachiman	0	1.0	Arctic_Ocean		BstA	Druantia	0	1.0	Austria
	Rst_2TM_1TM_TIR	Rst_DprA-PPRT	0	1	Arctic_peat_Soil		Bunzi	ISG15-like	0	1.0	Arctic_Ocean		BstA	Dsr	0	1.0	Austria
	Rst_2TM_1TM_TIR	Rst_gop_beta_cll	0	1	Arctic_peat_Soil		Bunzi	Kiwa	0	1.0	Arctic_Ocean		BstA	Eleos	0	1.0	Austria
	Rst_2TM_1TM_TIR	Rst_HelicaseDUF2290	0	1	Arctic_peat_Soil		Bunzi	Lamassu-Fam	0	1.0	Arctic_Ocean		BstA	Gabija	0	1.0	Austria
	Rst_2TM_1TM_TIR	Rst_Hydrolase-Tm	0	1	Arctic_peat_Soil		Bunzi	Lit	0	1.0	Arctic_Ocean		BstA	Gao	0	1.0	Austria
	Rst_2TM_1TM_TIR	Rst_RT-Tm	0	1	Arctic_peat_Soil		Bunzi	Menshen	0	1.0	Arctic_Ocean		BstA	Hachiman	0	1.0	Austria
	Rst_2TM_1TM_TIR	Rst_TIR-NLR	0	1	Arctic_peat_Soil		Bunzi	Mokosh	0	1.0	Arctic_Ocean		BstA	Kiwa	0	1.0	Austria
	Rst_2TM_1TM_TIR	SEFIR	0	1	Arctic_peat_Soil		Bunzi	Nhi	0	1.0	Arctic_Ocean		BstA	Lamassu-Fam	0	1.0	Austria
	Rst_2TM_1TM_TIR	Shedu	0	1	Arctic_peat_Soil		Bunzi	Old	0	1.0	Arctic_Ocean		BstA	Menshen	0	1.0	Austria
	Rst_2TM_1TM_TIR	ShosTA	0	1	Arctic_peat_Soil		Bunzi	Olokun	0	1.0	Arctic_Ocean		BstA	Mokosh	0	1.0	Austria
	Rst_2TM_1TM_TIR	SoFic	0	1	Arctic_peat_Soil		Bunzi	Pif	0	1.0	Arctic_Ocean		BstA	Nhi	0	1.0	Austria
	Rst_2TM_1TM_TIR	Tiamat	0	1	Arctic_peat_Soil		Bunzi	PrrC	0	1.0	Arctic_Ocean		BstA	Old	0	1.0	Austria
	Rst_2TM_1TM_TIR	Uzume	0	1	Arctic_peat_Soil		Bunzi	PsyrTA	0	1.0	Arctic_Ocean		BstA	Olokun	0	1.0	Austria
	Rst_2TM_1TM_TIR	Wadjet	0	1	Arctic_peat_Soil		Bunzi	Pycsar	0	1.0	Arctic_Ocean		BstA	Pif	0	1.0	Austria
	Rst_3HP	Rst_gop_beta_cll	0	1	Arctic_peat_Soil		Bunzi	Retron	0	1.0	Arctic_Ocean		BstA	PrrC	0	1.0	Austria
	Rst_3HP	Shedu	0	1	Arctic_peat_Soil		Bunzi	RM	0	1.0	Arctic_Ocean		BstA	PsyrTA	0	1.0	Austria
	Rst_3HP	ShosTA	0	1	Arctic_peat_Soil		Bunzi	RosmerTA	0	1.0	Arctic_Ocean		BstA	Pycsar	0	1.0	Austria
	Rst_3HP	SoFic	0	1	Arctic_peat_Soil		Bunzi	Rst_2TM_1TM_TIR	0	1.0	Arctic_Ocean		BstA	Retron	0	1.0	Austria
	Rst_3HP	Wadjet	0	1	Arctic_peat_Soil		Bunzi	Rst_DprA-PPRT	0	1.0	Arctic_Ocean		BstA	RM	0	1.0	Austria
	Rst_DprA-PPRT	Rst_gop_beta_cll	0	1	Arctic_peat_Soil		Bunzi	Rst_DUF4238	0	1.0	Arctic_Ocean		BstA	RosmerTA	0	1.0	Austria
	Rst_DprA-PPRT	Shedu	0	1	Arctic_peat_Soil		Bunzi	Rst_gop_beta_cll	0	1.0	Arctic_Ocean		BstA	Rst_2TM_1TM_TIR	0	1.0	Austria
	Rst_DprA-PPRT	ShosTA	0	1	Arctic_peat_Soil		Bunzi	Rst_HelicaseDUF2290	0	1.0	Arctic_Ocean		BstA	Rst_3HP	0	1.0	Austria
	Rst_DprA-PPRT	SoFic	0	1	Arctic_peat_Soil		Bunzi	Rst_Hydrolase-Tm	0	1.0	Arctic_Ocean		BstA	Rst_DprA-PPRT	0	1.0	Austria
	Rst_DprA-PPRT	Wadjet	0	1	Arctic_peat_Soil		Bunzi	Rst_PARIS	0	1.0	Arctic_Ocean		BstA	Rst_gop_beta_cll	0	1.0	Austria
	Rst_gop_beta_cll	Rst_gop_beta_cll	0	1	Arctic_peat_Soil		Bunzi	SEFIR	0	1.0	Arctic_Ocean		BstA	Rst_Hydrolase-Tm	0	1.0	Austria
	Rst_gop_beta_cll	Rst_HelicaseDUF2290	0	1	Arctic_peat_Soil		Bunzi	Septu	0	1.0	Arctic_Ocean		BstA	Rst_PARIS	0	1.0	Austria
	Rst_gop_beta_cll	Rst_Hydrolase-Tm	0	1	Arctic_peat_Soil		Bunzi	Shango	0	1.0	Arctic_Ocean		BstA	Rst_RT-Tm	0	1.0	Austria
	Rst_gop_beta_cll	Rst_RT-Tm	0	1	Arctic_peat_Soil		Bunzi	Shedu	0	1.0	Arctic_Ocean		BstA	SEFIR	0	1.0	Austria
	Rst_gop_beta_cll	Rst_TIR-NLR	0	1	Arctic_peat_Soil		Bunzi	ShosTA	0	1.0	Arctic_Ocean		BstA	Septu	0	1.0	Austria
	Rst_gop_beta_cll	SEFIR	0	1	Arctic_peat_Soil		Bunzi	SoFic	0	1.0	Arctic_Ocean		BstA	Shango	0	1.0	Austria
	Rst_gop_beta_cll	Shedu	0	1	Arctic_peat_Soil		Bunzi	SspBCDE	0	1.0	Arctic_Ocean		BstA	Shedu	0	1.0	Austria
	Rst_gop_beta_cll	ShosTA	0	1	Arctic_peat_Soil		Bunzi	Thoeris	0	1.0	Arctic_Ocean		BstA	ShosTA	0	1.0	Austria
	Rst_gop_beta_cll	SoFic	0	1	Arctic_peat_Soil		Bunzi	Tiamat	0	1.0	Arctic_Ocean		BstA	SoFic	0	1.0	Austria
	Rst_gop_beta_cll	Tiamat	0	1	Arctic_peat_Soil		Bunzi	Uzume	0	1.0	Arctic_Ocean		BstA	SspBCDE	0	1.0	Austria
	Rst_gop_beta_cll	Uzume	0	1	Arctic_peat_Soil		Bunzi	Viperin	0	1.0	Arctic_Ocean		BstA	Thoeris	0	1.0	Austria
	Rst_gop_beta_cll	Wadjet	0	1	Arctic_peat_Soil		Bunzi	Wadjet	0	1.0	Arctic_Ocean		BstA	Uzume	0	1.0	Austria
	Rst_HelicaseDUF2290	Shedu	0	1	Arctic_peat_Soil		Bunzi	Zorya	0	1.0	Arctic_Ocean		BstA	Wadjet	0	1.0	Austria
	Rst_HelicaseDUF2290	ShosTA	0	1	Arctic_peat_Soil		Cas	Cas	4.53737	3.974374209679657e-34	Arctic_Ocean		BstA	Zorya	0	1.0	Austria
	Rst_HelicaseDUF2290	SoFic	0	1	Arctic_peat_Soil		Cas	CBASS	0	0.020280112044817927	Arctic_Ocean		Bunzi	Bunzi	0	0.4444444444444444	Austria
	Rst_HelicaseDUF2290	Wadjet	0	1	Arctic_peat_Soil		Cas	DarTG	0	1.0	Arctic_Ocean		Bunzi	Cas	0	1.0	Austria
	Rst_Hydrolase-Tm	Shedu	0	1	Arctic_peat_Soil		Cas	Dazbog	0	1.0	Arctic_Ocean		Bunzi	CBASS	0	1.0	Austria
	Rst_Hydrolase-Tm	ShosTA	0	1	Arctic_peat_Soil		Cas	dCTPdeaminase	0	1.0	Arctic_Ocean		Bunzi	DarTG	0	1.0	Austria
	Rst_Hydrolase-Tm	SoFic	0	1	Arctic_peat_Soil		Cas	dGTPase	0	1.0	Arctic_Ocean		Bunzi	Dazbog	0	1.0	Austria
	Rst_Hydrolase-Tm	Wadjet	0	1	Arctic_peat_Soil		Cas	DISARM	3.86359	0.002789393567717576	Arctic_Ocean		Bunzi	dCTPdeaminase	0	1.0	Austria
	Rst_PARIS	Rst_PARIS	0	0.00148248	Arctic_peat_Soil		Cas	Dnd	0	1.0	Arctic_Ocean		Bunzi	dGTPase	0	1.0	Austria
	Rst_RT-Tm	Shedu	0	1	Arctic_peat_Soil		Cas	Dodola	0	0.6154953487210675	Arctic_Ocean		Bunzi	DISARM	0	0.06462585034013604	Austria
	Rst_RT-Tm	ShosTA	0	1	Arctic_peat_Soil		Cas	DRT	0	1.0	Arctic_Ocean		Bunzi	Dnd	0	1.0	Austria
	Rst_RT-Tm	SoFic	0	1	Arctic_peat_Soil		Cas	Druantia	0	1.0	Arctic_Ocean		Bunzi	Dodola	0	1.0	Austria
	Rst_RT-Tm	Wadjet	0	1	Arctic_peat_Soil		Cas	Dsr	0	1.0	Arctic_Ocean		Bunzi	DRT	0	1.0	Austria
	Rst_TIR-NLR	Shedu	0	1	Arctic_peat_Soil		Cas	Eleos	0	1.0	Arctic_Ocean		Bunzi	Druantia	0	1.0	Austria
	Rst_TIR-NLR	ShosTA	0	1	Arctic_peat_Soil		Cas	Gabija	0	1.0	Arctic_Ocean		Bunzi	Dsr	0	1.0	Austria
	Rst_TIR-NLR	SoFic	0	1	Arctic_peat_Soil		Cas	Gao	2.21955	0.1100188759011351	Arctic_Ocean		Bunzi	Eleos	0	1.0	Austria
	Rst_TIR-NLR	Wadjet	0	1	Arctic_peat_Soil		Cas	Hachiman	0	1.0	Arctic_Ocean		Bunzi	Gabija	0	1.0	Austria
	SEFIR	Shedu	0	1	Arctic_peat_Soil		Cas	ISG15-like	0	1.0	Arctic_Ocean		Bunzi	Gao	0	1.0	Austria
	SEFIR	ShosTA	0	1	Arctic_peat_Soil		Cas	Kiwa	0	1.0	Arctic_Ocean		Bunzi	Hachiman	0	1.0	Austria
	SEFIR	SoFic	0	1	Arctic_peat_Soil		Cas	Lamassu-Fam	0	0.6152467019966599	Arctic_Ocean		Bunzi	ISG15-like	0	1.0	Austria
	SEFIR	Wadjet	0	1	Arctic_peat_Soil		Cas	Lit	0	1.0	Arctic_Ocean		Bunzi	Kiwa	0	1.0	Austria
	Shango	Shango	0	1	Arctic_peat_Soil		Cas	Menshen	0	1.0	Arctic_Ocean		Bunzi	Lamassu-Fam	0	1.0	Austria
	Shedu	Shedu	0	1	Arctic_peat_Soil		Cas	Mokosh	0	0.6247237267687875	Arctic_Ocean		Bunzi	Lit	0	1.0	Austria
	Shedu	ShosTA	0	1	Arctic_peat_Soil		Cas	Nhi	0	1.0	Arctic_Ocean		Bunzi	Menshen	0	1.0	Austria
	Shedu	SoFic	0	1	Arctic_peat_Soil		Cas	Old	0	1.0	Arctic_Ocean		Bunzi	Mokosh	0	1.0	Austria
	Shedu	Tiamat	0	1	Arctic_peat_Soil		Cas	Olokun	0	1.0	Arctic_Ocean		Bunzi	Nhi	0	1.0	Austria
	Shedu	Uzume	0	1	Arctic_peat_Soil		Cas	Pif	0	1.0	Arctic_Ocean		Bunzi	NixI	0	1.0	Austria
	Shedu	Wadjet	0	1	Arctic_peat_Soil		Cas	PrrC	0	1.0	Arctic_Ocean		Bunzi	Old	0	1.0	Austria
	ShosTA	SoFic	0	1	Arctic_peat_Soil		Cas	PsyrTA	2.62803	0.06997376473016365	Arctic_Ocean		Bunzi	Olokun	0	1.0	Austria
	ShosTA	Tiamat	0	1	Arctic_peat_Soil		Cas	Pycsar	3.33926	0.044022621967685326	Arctic_Ocean		Bunzi	Pif	0	1.0	Austria
	ShosTA	Uzume	0	1	Arctic_peat_Soil		Cas	Retron	0	1.0	Arctic_Ocean		Bunzi	PrrC	0	1.0	Austria
	ShosTA	Wadjet	0	1	Arctic_peat_Soil		Cas	RM	3.28245	1.4079502374417227e-06	Arctic_Ocean		Bunzi	PsyrTA	0	1.0	Austria
	SoFic	SoFic	0	1	Arctic_peat_Soil		Cas	RosmerTA	0	1.0	Arctic_Ocean		Bunzi	Pycsar	0	1.0	Austria
	SoFic	Tiamat	0	1	Arctic_peat_Soil		Cas	Rst_2TM_1TM_TIR	0	1.0	Arctic_Ocean		Bunzi	radar	0	1.0	Austria
	SoFic	Uzume	0	1	Arctic_peat_Soil		Cas	Rst_DprA-PPRT	0	1.0	Arctic_Ocean		Bunzi	Retron	0	1.0	Austria
	SoFic	Wadjet	0	1	Arctic_peat_Soil		Cas	Rst_DUF4238	0	1.0	Arctic_Ocean		Bunzi	RexAB	0	1.0	Austria
	Thoeris	Thoeris	0	0.151515	Arctic_peat_Soil		Cas	Rst_gop_beta_cll	0	1.0	Arctic_Ocean		Bunzi	RM	0	0.07412357737508746	Austria
	Tiamat	Wadjet	0	1	Arctic_peat_Soil		Cas	Rst_HelicaseDUF2290	0	1.0	Arctic_Ocean		Bunzi	RosmerTA	2.717	0.08753849504218361	Austria
	Uzume	Wadjet	0	1	Arctic_peat_Soil		Cas	Rst_Hydrolase-Tm	0	1.0	Arctic_Ocean		Bunzi	Rst_2TM_1TM_TIR	0	1.0	Austria
	Wadjet	Wadjet	0	1	Arctic_peat_Soil		Cas	Rst_PARIS	0	1.0	Arctic_Ocean		Bunzi	Rst_3HP	0	1.0	Austria
	Zorya	Zorya	0	0.333333	Arctic_peat_Soil		Cas	SEFIR	0	1.0	Arctic_Ocean		Bunzi	Rst_DprA-PPRT	0	1.0	Austria
	Abi2	Abi2	0	1	Arctic_peat_Soil		Cas	Septu	0	1.0	Arctic_Ocean		Bunzi	Rst_DUF4238	0	1.0	Austria
	Abi2	AbiH	0	1	Arctic_peat_Soil		Cas	Shango	3.43639	0.03907186297562358	Arctic_Ocean		Bunzi	Rst_gop_beta_cll	0	0.5342741935483872	Austria
	Abi2	Aditi	0	1	Arctic_peat_Soil		Cas	Shedu	0	1.0	Arctic_Ocean		Bunzi	Rst_HelicaseDUF2290	0	1.0	Austria
	Abi2	AVAST	0	1	Arctic_peat_Soil		Cas	ShosTA	0	1.0	Arctic_Ocean		Bunzi	Rst_Hydrolase-Tm	0	1.0	Austria
	Abi2	Azaca	0	1	Arctic_peat_Soil		Cas	SoFic	1.45708	0.21538349973253365	Arctic_Ocean		Bunzi	Rst_PARIS	0	1.0	Austria
	Abi2	Borvo	0	1	Arctic_peat_Soil		Cas	SspBCDE	2.89872	0.07257385437026158	Arctic_Ocean		Bunzi	Rst_RT-Tm	0	1.0	Austria
	Abi2	Bunzi	0	1	Arctic_peat_Soil		Cas	Thoeris	0	1.0	Arctic_Ocean		Bunzi	Rst_TIR-NLR	0	1.0	Austria
	Abi2	Dazbog	0	1	Arctic_peat_Soil		Cas	Tiamat	0	1.0	Arctic_Ocean		Bunzi	SEFIR	0	1.0	Austria
	Abi2	dCTPdeaminase	0	1	Arctic_peat_Soil		Cas	Uzume	0	1.0	Arctic_Ocean		Bunzi	Septu	0	1.0	Austria
	Abi2	dGTPase	0	1	Arctic_peat_Soil		Cas	Viperin	0	1.0	Arctic_Ocean		Bunzi	Shango	0	1.0	Austria
	Abi2	DRT	0	1	Arctic_peat_Soil		Cas	Wadjet	0	1.0	Arctic_Ocean		Bunzi	Shedu	0	1.0	Austria
	Abi2	Dsr	0	1	Arctic_peat_Soil		Cas	Zorya	1.84678	0.14541126071591182	Arctic_Ocean		Bunzi	ShosTA	0	1.0	Austria
	Abi2	Eleos	0	1	Arctic_peat_Soil		CBASS	CBASS	4.11613	2.8764807392397163e-28	Arctic_Ocean		Bunzi	SoFic	0	1.0	Austria
	Abi2	GasderMIN	0	1	Arctic_peat_Soil		CBASS	DarTG	0	1.0	Arctic_Ocean		Bunzi	SspBCDE	0	1.0	Austria
	Abi2	Hachiman	0	1	Arctic_peat_Soil		CBASS	Dazbog	0	1.0	Arctic_Ocean		Bunzi	Stk2	0	1.0	Austria
	Abi2	ISG15-like	0	1	Arctic_peat_Soil		CBASS	dCTPdeaminase	0	1.0	Arctic_Ocean		Bunzi	Thoeris	0	1.0	Austria
	Abi2	Kiwa	0	1	Arctic_peat_Soil		CBASS	dGTPase	0	1.0	Arctic_Ocean		Bunzi	Tiamat	0	1.0	Austria
	Abi2	Lit	0	1	Arctic_peat_Soil		CBASS	DISARM	0	1.0	Arctic_Ocean		Bunzi	Uzume	0	1.0	Austria
	Abi2	Nhi	0	1	Arctic_peat_Soil		CBASS	Dnd	0	1.0	Arctic_Ocean		Bunzi	Viperin	0	1.0	Austria
	Abi2	Old	0	1	Arctic_peat_Soil		CBASS	Dodola	2.03505	0.13390838147510653	Arctic_Ocean		Bunzi	Wadjet	0	1.0	Austria
	Abi2	Olokun	0	1	Arctic_peat_Soil		CBASS	DRT	0	1.0	Arctic_Ocean		Bunzi	Zorya	0	1.0	Austria
	Abi2	Pif	0	1	Arctic_peat_Soil		CBASS	Druantia	0	0.048706077555061955	Arctic_Ocean		Cas	Cas	3.13315	8.94062369395285e-28	Austria
	Abi2	PrrC	0	1	Arctic_peat_Soil		CBASS	Dsr	0	1.0	Arctic_Ocean		Cas	CBASS	0	1.0	Austria
	Abi2	Pycsar	0	1	Arctic_peat_Soil		CBASS	Eleos	0	1.0	Arctic_Ocean		Cas	DarTG	0	1.0	Austria
	Abi2	radar	0	1	Arctic_peat_Soil		CBASS	Gabija	1.36004	0.2573252513283867	Arctic_Ocean		Cas	Dazbog	0	1.0	Austria
	Abi2	Rst_2TM_1TM_TIR	0	1	Arctic_peat_Soil		CBASS	Gao	0	0.6010696793778026	Arctic_Ocean		Cas	dCTPdeaminase	0	1.0	Austria
	Abi2	Rst_3HP	0	1	Arctic_peat_Soil		CBASS	Hachiman	0	1.0	Arctic_Ocean		Cas	dGTPase	0	1.0	Austria
	Abi2	Rst_DprA-PPRT	0	1	Arctic_peat_Soil		CBASS	ISG15-like	0	1.0	Arctic_Ocean		Cas	DISARM	0	1.0	Austria
	Abi2	Rst_gop_beta_cll	0	1	Arctic_peat_Soil		CBASS	Kiwa	0	1.0	Arctic_Ocean		Cas	Dnd	0	1.0	Austria
	Abi2	Rst_HelicaseDUF2290	0	1	Arctic_peat_Soil		CBASS	Lamassu-Fam	0	0.014455036632627082	Arctic_Ocean		Cas	Dodola	3.20274	0.05080380833162299	Austria
	Abi2	Rst_Hydrolase-Tm	0	1	Arctic_peat_Soil		CBASS	Lit	0	1.0	Arctic_Ocean		Cas	DRT	0	1.0	Austria
	Abi2	Rst_RT-Tm	0	1	Arctic_peat_Soil		CBASS	Menshen	0	1.0	Arctic_Ocean		Cas	Druantia	0	1.0	Austria
	Abi2	Rst_TIR-NLR	0	1	Arctic_peat_Soil		CBASS	Mokosh	0	1.0	Arctic_Ocean		Cas	Dsr	0	1.0	Austria
	Abi2	SEFIR	0	1	Arctic_peat_Soil		CBASS	Nhi	0	1.0	Arctic_Ocean		Cas	Eleos	0	1.0	Austria
	Abi2	Shedu	0	1	Arctic_peat_Soil		CBASS	Old	0	1.0	Arctic_Ocean		Cas	Gabija	0	0.00014927247735091093	Austria
	Abi2	ShosTA	0	1	Arctic_peat_Soil		CBASS	Olokun	0	1.0	Arctic_Ocean		Cas	Gao	2.80589	0.0795927577365641	Austria
	Abi2	SoFic	0	1	Arctic_peat_Soil		CBASS	Pif	0	1.0	Arctic_Ocean		Cas	Hachiman	0	1.0	Austria
	Abi2	Tiamat	0	1	Arctic_peat_Soil		CBASS	PrrC	0	1.0	Arctic_Ocean		Cas	ISG15-like	0	1.0	Austria
	Abi2	Uzume	0	1	Arctic_peat_Soil		CBASS	PsyrTA	0	1.0	Arctic_Ocean		Cas	Kiwa	0	1.0	Austria
	Abi2	Wadjet	0	1	Arctic_peat_Soil		CBASS	Pycsar	0	1.0	Arctic_Ocean		Cas	Lamassu-Fam	0.164209	0.7007564128237945	Austria
	AbiEii	AbiEii	3.20163	0.0305107	Arctic_peat_Soil		CBASS	Retron	0	1.0	Arctic_Ocean		Cas	Lit	0	1.0	Austria
	AbiEii	Cas	0	1	Arctic_peat_Soil		CBASS	RM	2.18268	0.00030349360590728024	Arctic_Ocean		Cas	Menshen	0	1.0	Austria
	AbiEii	Lamassu-Fam	0	1	Arctic_peat_Soil		CBASS	RosmerTA	2.12994	0.010845880543424629	Arctic_Ocean		Cas	Mokosh	0	1.0	Austria
	AbiH	AbiH	0	1	Arctic_peat_Soil		CBASS	Rst_2TM_1TM_TIR	0	1.0	Arctic_Ocean		Cas	Nhi	0	1.0	Austria
	AbiH	Aditi	0	1	Arctic_peat_Soil		CBASS	Rst_DprA-PPRT	0	1.0	Arctic_Ocean		Cas	NixI	0	1.0	Austria
	AbiH	AVAST	0	1	Arctic_peat_Soil		CBASS	Rst_DUF4238	0	1.0	Arctic_Ocean		Cas	Old	0	1.0	Austria
	AbiH	Azaca	0	1	Arctic_peat_Soil		CBASS	Rst_gop_beta_cll	0	1.0	Arctic_Ocean		Cas	Olokun	0	1.0	Austria
	AbiH	Borvo	0	1	Arctic_peat_Soil		CBASS	Rst_HelicaseDUF2290	0	1.0	Arctic_Ocean		Cas	Pif	0	1.0	Austria
	AbiH	Bunzi	0	1	Arctic_peat_Soil		CBASS	Rst_Hydrolase-Tm	0	1.0	Arctic_Ocean		Cas	PrrC	0	1.0	Austria
	AbiH	Dazbog	0	1	Arctic_peat_Soil		CBASS	Rst_PARIS	0	1.0	Arctic_Ocean		Cas	PsyrTA	0	1.0	Austria
	AbiH	dCTPdeaminase	0	1	Arctic_peat_Soil		CBASS	SEFIR	0	1.0	Arctic_Ocean		Cas	Pycsar	0	1.0	Austria
	AbiH	dGTPase	0	1	Arctic_peat_Soil		CBASS	Septu	0	1.0	Arctic_Ocean		Cas	radar	0	1.0	Austria
	AbiH	DRT	0	1	Arctic_peat_Soil		CBASS	Shango	3.42382	0.0005271041875590421	Arctic_Ocean		Cas	Retron	1.46516	0.09214404283287515	Austria
	AbiH	Dsr	0	1	Arctic_peat_Soil		CBASS	Shedu	0	1.0	Arctic_Ocean		Cas	RexAB	0	1.0	Austria
	AbiH	Eleos	0	1	Arctic_peat_Soil		CBASS	ShosTA	0	1.0	Arctic_Ocean		Cas	RM	2.61636	6.737464703442192e-07	Austria
	AbiH	GasderMIN	0	1	Arctic_peat_Soil		CBASS	SoFic	0	1.0	Arctic_Ocean		Cas	RosmerTA	2.1782	0.0022840912121460458	Austria
	AbiH	Hachiman	0	1	Arctic_peat_Soil		CBASS	SspBCDE	0	1.0	Arctic_Ocean		Cas	Rst_2TM_1TM_TIR	0	1.0	Austria
	AbiH	ISG15-like	0	1	Arctic_peat_Soil		CBASS	Thoeris	0	1.0	Arctic_Ocean		Cas	Rst_3HP	0	1.0	Austria
	AbiH	Kiwa	0	1	Arctic_peat_Soil		CBASS	Tiamat	0	1.0	Arctic_Ocean		Cas	Rst_DprA-PPRT	0	1.0	Austria
	AbiH	Lit	0	1	Arctic_peat_Soil		CBASS	Uzume	0	1.0	Arctic_Ocean		Cas	Rst_DUF4238	0	1.0	Austria
	AbiH	Nhi	0	1	Arctic_peat_Soil		CBASS	Viperin	0	1.0	Arctic_Ocean		Cas	Rst_gop_beta_cll	0	1.0	Austria
	AbiH	Old	0	1	Arctic_peat_Soil		CBASS	Wadjet	0	0.05018819073190613	Arctic_Ocean		Cas	Rst_HelicaseDUF2290	0	1.0	Austria
	AbiH	Olokun	0	1	Arctic_peat_Soil		CBASS	Zorya	0	0.3817305148715292	Arctic_Ocean		Cas	Rst_Hydrolase-Tm	0	1.0	Austria
	AbiH	Pif	0	1	Arctic_peat_Soil		DarTG	DarTG	6.49185	0.00026779942746329305	Arctic_Ocean		Cas	Rst_PARIS	0.830594	0.3474206219005388	Austria
	AbiH	PrrC	0	1	Arctic_peat_Soil		DarTG	Dazbog	0	1.0	Arctic_Ocean		Cas	Rst_RT-Tm	0	1.0	Austria
	AbiH	Pycsar	0	1	Arctic_peat_Soil		DarTG	dCTPdeaminase	0	1.0	Arctic_Ocean		Cas	Rst_TIR-NLR	0	1.0	Austria
	AbiH	radar	0	1	Arctic_peat_Soil		DarTG	dGTPase	0	1.0	Arctic_Ocean		Cas	SEFIR	0	1.0	Austria
	AbiH	Rst_2TM_1TM_TIR	0	1	Arctic_peat_Soil		DarTG	DISARM	0	0.6012338804313944	Arctic_Ocean		Cas	Septu	0	1.0	Austria
	AbiH	Rst_3HP	0	1	Arctic_peat_Soil		DarTG	Dnd	0	1.0	Arctic_Ocean		Cas	Shango	2.54735	0.0030746218619288556	Austria
	AbiH	Rst_DprA-PPRT	0	1	Arctic_peat_Soil		DarTG	Dodola	0	1.0	Arctic_Ocean		Cas	Shedu	0	1.0	Austria
	AbiH	Rst_gop_beta_cll	0	1	Arctic_peat_Soil		DarTG	DRT	0	1.0	Arctic_Ocean		Cas	ShosTA	4.24861	0.0010911959954722997	Austria
	AbiH	Rst_HelicaseDUF2290	0	1	Arctic_peat_Soil		DarTG	Druantia	0	1.0	Arctic_Ocean		Cas	SoFic	0	1.0	Austria
	AbiH	Rst_Hydrolase-Tm	0	1	Arctic_peat_Soil		DarTG	Dsr	0	1.0	Arctic_Ocean		Cas	SspBCDE	0	0.6080253830308597	Austria
	AbiH	Rst_RT-Tm	0	1	Arctic_peat_Soil		DarTG	Eleos	0	1.0	Arctic_Ocean		Cas	Stk2	0	1.0	Austria
	AbiH	Rst_TIR-NLR	0	1	Arctic_peat_Soil		DarTG	Gabija	0	1.0	Arctic_Ocean		Cas	Thoeris	0	1.0	Austria
	AbiH	SEFIR	0	1	Arctic_peat_Soil		DarTG	Gao	0	1.0	Arctic_Ocean		Cas	Tiamat	0	1.0	Austria
	AbiH	Shedu	0	1	Arctic_peat_Soil		DarTG	Hachiman	0	1.0	Arctic_Ocean		Cas	Uzume	0	1.0	Austria
	AbiH	ShosTA	0	1	Arctic_peat_Soil		DarTG	ISG15-like	0	1.0	Arctic_Ocean		Cas	Viperin	0	1.0	Austria
	AbiH	SoFic	0	1	Arctic_peat_Soil		DarTG	Kiwa	0	0.05552617662612373	Arctic_Ocean		Cas	Wadjet	1.3065	0.24556259866930133	Austria
	AbiH	Tiamat	0	1	Arctic_peat_Soil		DarTG	Lamassu-Fam	0	1.0	Arctic_Ocean		Cas	Zorya	2.82283	0.0783135411933315	Austria
	AbiH	Uzume	0	1	Arctic_peat_Soil		DarTG	Lit	0	1.0	Arctic_Ocean		CBASS	CBASS	2.71967	1.0150806773300917e-07	Austria
	AbiH	Wadjet	0	1	Arctic_peat_Soil		DarTG	Menshen	0	1.0	Arctic_Ocean		CBASS	DarTG	0	1.0	Austria
	Aditi	AVAST	0	1	Arctic_peat_Soil		DarTG	Mokosh	0	1.0	Arctic_Ocean		CBASS	Dazbog	0	1.0	Austria
	Aditi	Azaca	0	1	Arctic_peat_Soil		DarTG	Nhi	0	1.0	Arctic_Ocean		CBASS	dCTPdeaminase	0	1.0	Austria
	Aditi	Dazbog	0	1	Arctic_peat_Soil		DarTG	Old	0	1.0	Arctic_Ocean		CBASS	dGTPase	0	1.0	Austria
	Aditi	DRT	0	1	Arctic_peat_Soil		DarTG	Olokun	0	1.0	Arctic_Ocean		CBASS	DISARM	0	1.0	Austria
	Aditi	Dsr	0	1	Arctic_peat_Soil		DarTG	Pif	0	1.0	Arctic_Ocean		CBASS	Dnd	0	1.0	Austria
	Aditi	Eleos	0	1	Arctic_peat_Soil		DarTG	PrrC	0	1.0	Arctic_Ocean		CBASS	Dodola	2.8947	0.051355739876412544	Austria
	Aditi	Nhi	0	1	Arctic_peat_Soil		DarTG	PsyrTA	0	1.0	Arctic_Ocean		CBASS	DRT	0	1.0	Austria
	Aditi	Pif	0	1	Arctic_peat_Soil		DarTG	Pycsar	0	1.0	Arctic_Ocean		CBASS	Druantia	0	1.0	Austria
	Aditi	Pycsar	0	1	Arctic_peat_Soil		DarTG	Retron	0	1.0	Arctic_Ocean		CBASS	Dsr	0	1.0	Austria
	Aditi	Rst_2TM_1TM_TIR	0	1	Arctic_peat_Soil		DarTG	RM	0.0553499	1.0	Arctic_Ocean		CBASS	Eleos	0	1.0	Austria
	Aditi	Rst_gop_beta_cll	0	1	Arctic_peat_Soil		DarTG	RosmerTA	0	1.0	Arctic_Ocean		CBASS	Gabija	4.74879	0.00034293874877238653	Austria
	Aditi	Shedu	0	1	Arctic_peat_Soil		DarTG	Rst_2TM_1TM_TIR	0	1.0	Arctic_Ocean		CBASS	Gao	0	0.24466108807484516	Austria
	Aditi	ShosTA	0	1	Arctic_peat_Soil		DarTG	Rst_DprA-PPRT	0	1.0	Arctic_Ocean		CBASS	Hachiman	0	1.0	Austria
	Aditi	SoFic	0	1	Arctic_peat_Soil		DarTG	Rst_DUF4238	0	1.0	Arctic_Ocean		CBASS	ISG15-like	0	1.0	Austria
	Aditi	Wadjet	0	1	Arctic_peat_Soil		DarTG	Rst_gop_beta_cll	0	1.0	Arctic_Ocean		CBASS	Kiwa	0	1.0	Austria
	AVAST	AVAST	0	1	Arctic_peat_Soil		DarTG	Rst_HelicaseDUF2290	0	1.0	Arctic_Ocean		CBASS	Lamassu-Fam	0	2.3757666773501e-05	Austria
	AVAST	Azaca	0	1	Arctic_peat_Soil		DarTG	Rst_Hydrolase-Tm	0	1.0	Arctic_Ocean		CBASS	Lit	0	1.0	Austria
	AVAST	Borvo	0	1	Arctic_peat_Soil		DarTG	Rst_PARIS	0	1.0	Arctic_Ocean		CBASS	Menshen	0	1.0	Austria
	AVAST	Bunzi	0	1	Arctic_peat_Soil		DarTG	SEFIR	0	1.0	Arctic_Ocean		CBASS	Mokosh	0	1.0	Austria
	AVAST	Dazbog	0	1	Arctic_peat_Soil		DarTG	Septu	0	1.0	Arctic_Ocean		CBASS	Nhi	0	1.0	Austria
	AVAST	dCTPdeaminase	0	1	Arctic_peat_Soil		DarTG	Shango	0	1.0	Arctic_Ocean		CBASS	NixI	0	1.0	Austria
	AVAST	dGTPase	0	1	Arctic_peat_Soil		DarTG	Shedu	0	1.0	Arctic_Ocean		CBASS	Old	0	1.0	Austria
	AVAST	DRT	0	1	Arctic_peat_Soil		DarTG	ShosTA	0	1.0	Arctic_Ocean		CBASS	Olokun	0	1.0	Austria
	AVAST	Dsr	0	1	Arctic_peat_Soil		DarTG	SoFic	0	1.0	Arctic_Ocean		CBASS	Pif	0	1.0	Austria
	AVAST	Eleos	0	1	Arctic_peat_Soil		DarTG	SspBCDE	0	1.0	Arctic_Ocean		CBASS	PrrC	0	1.0	Austria
	AVAST	GasderMIN	0	1	Arctic_peat_Soil		DarTG	Thoeris	0	1.0	Arctic_Ocean		CBASS	PsyrTA	0	1.0	Austria
	AVAST	Hachiman	0	1	Arctic_peat_Soil		DarTG	Tiamat	0	1.0	Arctic_Ocean		CBASS	Pycsar	0	1.0	Austria
	AVAST	ISG15-like	0	1	Arctic_peat_Soil		DarTG	Uzume	0	1.0	Arctic_Ocean		CBASS	radar	0	1.0	Austria
	AVAST	Kiwa	0	1	Arctic_peat_Soil		DarTG	Viperin	0	1.0	Arctic_Ocean		CBASS	Retron	0	1.0	Austria
	AVAST	Lit	0	1	Arctic_peat_Soil		DarTG	Wadjet	0	1.0	Arctic_Ocean		CBASS	RexAB	0	1.0	Austria
	AVAST	Nhi	0	1	Arctic_peat_Soil		DarTG	Zorya	0	1.0	Arctic_Ocean		CBASS	RM	0	0.21081692044917294	Austria
	AVAST	Old	0	1	Arctic_peat_Soil		Dazbog	Dazbog	0	1.0	Arctic_Ocean		CBASS	RosmerTA	1.85166	0.15993235709255219	Austria
	AVAST	Olokun	0	1	Arctic_peat_Soil		Dazbog	dCTPdeaminase	0	1.0	Arctic_Ocean		CBASS	Rst_2TM_1TM_TIR	0	1.0	Austria
	AVAST	Pif	0	1	Arctic_peat_Soil		Dazbog	dGTPase	0	1.0	Arctic_Ocean		CBASS	Rst_3HP	0	1.0	Austria
	AVAST	PrrC	0	1	Arctic_peat_Soil		Dazbog	DISARM	0	1.0	Arctic_Ocean		CBASS	Rst_DprA-PPRT	0	1.0	Austria
	AVAST	Pycsar	0	1	Arctic_peat_Soil		Dazbog	Dnd	0	1.0	Arctic_Ocean		CBASS	Rst_DUF4238	0	1.0	Austria
	AVAST	radar	0	1	Arctic_peat_Soil		Dazbog	Dodola	0	1.0	Arctic_Ocean		CBASS	Rst_gop_beta_cll	0	1.0	Austria
	AVAST	RosmerTA	0	1	Arctic_peat_Soil		Dazbog	DRT	0	1.0	Arctic_Ocean		CBASS	Rst_HelicaseDUF2290	0	1.0	Austria
	AVAST	Rst_2TM_1TM_TIR	0	1	Arctic_peat_Soil		Dazbog	Druantia	0	1.0	Arctic_Ocean		CBASS	Rst_Hydrolase-Tm	0	1.0	Austria
	AVAST	Rst_3HP	0	1	Arctic_peat_Soil		Dazbog	Dsr	0	1.0	Arctic_Ocean		CBASS	Rst_PARIS	0	1.0	Austria
	AVAST	Rst_DprA-PPRT	0	1	Arctic_peat_Soil		Dazbog	Eleos	0	1.0	Arctic_Ocean		CBASS	Rst_RT-Tm	0	1.0	Austria
	AVAST	Rst_gop_beta_cll	0	1	Arctic_peat_Soil		Dazbog	Gabija	0	1.0	Arctic_Ocean		CBASS	Rst_TIR-NLR	0	1.0	Austria
	AVAST	Rst_HelicaseDUF2290	0	1	Arctic_peat_Soil		Dazbog	Gao	0	1.0	Arctic_Ocean		CBASS	SEFIR	0	1.0	Austria
	AVAST	Rst_Hydrolase-Tm	0	1	Arctic_peat_Soil		Dazbog	Hachiman	0	1.0	Arctic_Ocean		CBASS	Septu	0	1.0	Austria
	AVAST	Rst_PARIS	0	1	Arctic_peat_Soil		Dazbog	ISG15-like	0	1.0	Arctic_Ocean		CBASS	Shango	0	1.0	Austria
	AVAST	Rst_RT-Tm	0	1	Arctic_peat_Soil		Dazbog	Kiwa	0	1.0	Arctic_Ocean		CBASS	Shedu	0	1.0	Austria
	AVAST	Rst_TIR-NLR	0	1	Arctic_peat_Soil		Dazbog	Lamassu-Fam	0	1.0	Arctic_Ocean		CBASS	ShosTA	0	1.0	Austria
	AVAST	SEFIR	0	1	Arctic_peat_Soil		Dazbog	Lit	0	1.0	Arctic_Ocean		CBASS	SoFic	0	1.0	Austria
	AVAST	Shedu	0	1	Arctic_peat_Soil		Dazbog	Menshen	0	1.0	Arctic_Ocean		CBASS	SspBCDE	0	1.0	Austria
	AVAST	ShosTA	0	1	Arctic_peat_Soil		Dazbog	Mokosh	0	1.0	Arctic_Ocean		CBASS	Stk2	0	1.0	Austria
	AVAST	SoFic	0	1	Arctic_peat_Soil		Dazbog	Nhi	0	1.0	Arctic_Ocean		CBASS	Thoeris	0	1.0	Austria
	AVAST	Tiamat	0	1	Arctic_peat_Soil		Dazbog	Old	0	1.0	Arctic_Ocean		CBASS	Tiamat	0	1.0	Austria
	AVAST	Uzume	0	1	Arctic_peat_Soil		Dazbog	Olokun	0	1.0	Arctic_Ocean		CBASS	Uzume	0	1.0	Austria
	AVAST	Wadjet	0	1	Arctic_peat_Soil		Dazbog	Pif	0	1.0	Arctic_Ocean		CBASS	Viperin	0	1.0	Austria
	Azaca	Borvo	0	1	Arctic_peat_Soil		Dazbog	PrrC	0	1.0	Arctic_Ocean		CBASS	Wadjet	0	1.0	Austria
	Azaca	Bunzi	0	1	Arctic_peat_Soil		Dazbog	PsyrTA	0	1.0	Arctic_Ocean		CBASS	Zorya	0	1.0	Austria
	Azaca	Dazbog	0	1	Arctic_peat_Soil		Dazbog	Pycsar	0	1.0	Arctic_Ocean		DarTG	DarTG	5.47573	2.4163142814449403e-05	Austria
	Azaca	dCTPdeaminase	0	1	Arctic_peat_Soil		Dazbog	Retron	0	1.0	Arctic_Ocean		DarTG	Dazbog	0	1.0	Austria
	Azaca	dGTPase	0	1	Arctic_peat_Soil		Dazbog	RM	0	1.0	Arctic_Ocean		DarTG	dCTPdeaminase	0	1.0	Austria
	Azaca	DRT	0	1	Arctic_peat_Soil		Dazbog	RosmerTA	0	1.0	Arctic_Ocean		DarTG	dGTPase	0	1.0	Austria
	Azaca	Dsr	0	1	Arctic_peat_Soil		Dazbog	Rst_2TM_1TM_TIR	0	1.0	Arctic_Ocean		DarTG	DISARM	0	1.0	Austria
	Azaca	Eleos	0	1	Arctic_peat_Soil		Dazbog	Rst_DprA-PPRT	0	1.0	Arctic_Ocean		DarTG	Dnd	0	1.0	Austria
	Azaca	GasderMIN	0	1	Arctic_peat_Soil		Dazbog	Rst_DUF4238	0	1.0	Arctic_Ocean		DarTG	Dodola	0	1.0	Austria
	Azaca	Hachiman	0	1	Arctic_peat_Soil		Dazbog	Rst_gop_beta_cll	0	1.0	Arctic_Ocean		DarTG	DRT	0	1.0	Austria
	Azaca	ISG15-like	0	1	Arctic_peat_Soil		Dazbog	Rst_HelicaseDUF2290	0	1.0	Arctic_Ocean		DarTG	Druantia	0	1.0	Austria
	Azaca	Kiwa	0	1	Arctic_peat_Soil		Dazbog	Rst_Hydrolase-Tm	0	1.0	Arctic_Ocean		DarTG	Dsr	0	1.0	Austria
	Azaca	Lamassu-Fam	0	1	Arctic_peat_Soil		Dazbog	Rst_PARIS	0	1.0	Arctic_Ocean		DarTG	Eleos	0	1.0	Austria
	Azaca	Lit	0	1	Arctic_peat_Soil		Dazbog	SEFIR	0	1.0	Arctic_Ocean		DarTG	Gabija	0	1.0	Austria
	Azaca	Nhi	0	1	Arctic_peat_Soil		Dazbog	Septu	0	1.0	Arctic_Ocean		DarTG	Gao	0	1.0	Austria
	Azaca	Old	0	1	Arctic_peat_Soil		Dazbog	Shango	0	1.0	Arctic_Ocean		DarTG	Hachiman	0	1.0	Austria
	Azaca	Olokun	0	1	Arctic_peat_Soil		Dazbog	Shedu	0	1.0	Arctic_Ocean		DarTG	ISG15-like	0	1.0	Austria
	Azaca	Pif	0	1	Arctic_peat_Soil		Dazbog	ShosTA	0	1.0	Arctic_Ocean		DarTG	Kiwa	0	1.0	Austria
	Azaca	PrrC	0	1	Arctic_peat_Soil		Dazbog	SoFic	0	1.0	Arctic_Ocean		DarTG	Lamassu-Fam	0	1.0	Austria
	Azaca	Pycsar	0	1	Arctic_peat_Soil		Dazbog	SspBCDE	0	1.0	Arctic_Ocean		DarTG	Lit	0	1.0	Austria
	Azaca	radar	0	1	Arctic_peat_Soil		Dazbog	Thoeris	0	1.0	Arctic_Ocean		DarTG	Menshen	0	1.0	Austria
	Azaca	Rst_2TM_1TM_TIR	0	1	Arctic_peat_Soil		Dazbog	Tiamat	0	1.0	Arctic_Ocean		DarTG	Mokosh	0	1.0	Austria
	Azaca	Rst_3HP	0	1	Arctic_peat_Soil		Dazbog	Uzume	0	1.0	Arctic_Ocean		DarTG	Nhi	0	1.0	Austria
	Azaca	Rst_DprA-PPRT	0	1	Arctic_peat_Soil		Dazbog	Viperin	0	1.0	Arctic_Ocean		DarTG	NixI	0	1.0	Austria
	Azaca	Rst_gop_beta_cll	0	1	Arctic_peat_Soil		Dazbog	Wadjet	0	1.0	Arctic_Ocean		DarTG	Old	0	1.0	Austria
	Azaca	Rst_HelicaseDUF2290	0	1	Arctic_peat_Soil		Dazbog	Zorya	0	1.0	Arctic_Ocean		DarTG	Olokun	0	1.0	Austria
	Azaca	Rst_Hydrolase-Tm	0	1	Arctic_peat_Soil		dCTPdeaminase	dCTPdeaminase	0	1.0	Arctic_Ocean		DarTG	Pif	0	1.0	Austria
	Azaca	Rst_RT-Tm	0	1	Arctic_peat_Soil		dCTPdeaminase	dGTPase	0	1.0	Arctic_Ocean		DarTG	PrrC	0	1.0	Austria
	Azaca	Rst_TIR-NLR	0	1	Arctic_peat_Soil		dCTPdeaminase	DISARM	0	1.0	Arctic_Ocean		DarTG	PsyrTA	0	1.0	Austria
	Azaca	SEFIR	0	1	Arctic_peat_Soil		dCTPdeaminase	Dnd	0	1.0	Arctic_Ocean		DarTG	Pycsar	0	1.0	Austria
	Azaca	Shedu	0	1	Arctic_peat_Soil		dCTPdeaminase	Dodola	0	1.0	Arctic_Ocean		DarTG	radar	0	1.0	Austria
	Azaca	ShosTA	0	1	Arctic_peat_Soil		dCTPdeaminase	DRT	0	1.0	Arctic_Ocean		DarTG	Retron	0	1.0	Austria
	Azaca	SoFic	0	1	Arctic_peat_Soil		dCTPdeaminase	Druantia	0	1.0	Arctic_Ocean		DarTG	RexAB	0	1.0	Austria
	Azaca	Tiamat	0	1	Arctic_peat_Soil		dCTPdeaminase	Dsr	0	1.0	Arctic_Ocean		DarTG	RM	1.45227	0.292354088514457	Austria
	Azaca	Uzume	0	1	Arctic_peat_Soil		dCTPdeaminase	Eleos	0	1.0	Arctic_Ocean		DarTG	RosmerTA	1.70152	0.18565246576265748	Austria
	Azaca	Wadjet	0	1	Arctic_peat_Soil		dCTPdeaminase	Gabija	0	1.0	Arctic_Ocean		DarTG	Rst_2TM_1TM_TIR	0	1.0	Austria
	Borvo	Dazbog	0	1	Arctic_peat_Soil		dCTPdeaminase	Gao	0	1.0	Arctic_Ocean		DarTG	Rst_3HP	0	1.0	Austria
	Borvo	DRT	0	1	Arctic_peat_Soil		dCTPdeaminase	Hachiman	0	1.0	Arctic_Ocean		DarTG	Rst_DprA-PPRT	0	1.0	Austria
	Borvo	Dsr	0	1	Arctic_peat_Soil		dCTPdeaminase	ISG15-like	0	1.0	Arctic_Ocean		DarTG	Rst_DUF4238	0	1.0	Austria
	Borvo	Eleos	0	1	Arctic_peat_Soil		dCTPdeaminase	Kiwa	0	1.0	Arctic_Ocean		DarTG	Rst_gop_beta_cll	0	1.0	Austria
	Borvo	Nhi	0	1	Arctic_peat_Soil		dCTPdeaminase	Lamassu-Fam	0	1.0	Arctic_Ocean		DarTG	Rst_HelicaseDUF2290	0	1.0	Austria
	Borvo	Pif	0	1	Arctic_peat_Soil		dCTPdeaminase	Lit	0	1.0	Arctic_Ocean		DarTG	Rst_Hydrolase-Tm	0	1.0	Austria
	Borvo	Pycsar	0	1	Arctic_peat_Soil		dCTPdeaminase	Menshen	0	1.0	Arctic_Ocean		DarTG	Rst_PARIS	3.53051	0.03491817543018271	Austria
	Borvo	Rst_2TM_1TM_TIR	0	1	Arctic_peat_Soil		dCTPdeaminase	Mokosh	0	1.0	Arctic_Ocean		DarTG	Rst_RT-Tm	0	1.0	Austria
	Borvo	Rst_gop_beta_cll	0	1	Arctic_peat_Soil		dCTPdeaminase	Nhi	0	1.0	Arctic_Ocean		DarTG	Rst_TIR-NLR	0	1.0	Austria
	Borvo	Shedu	0	1	Arctic_peat_Soil		dCTPdeaminase	Old	0	1.0	Arctic_Ocean		DarTG	SEFIR	0	1.0	Austria
	Borvo	ShosTA	0	1	Arctic_peat_Soil		dCTPdeaminase	Olokun	0	1.0	Arctic_Ocean		DarTG	Septu	0	1.0	Austria
	Borvo	SoFic	0	1	Arctic_peat_Soil		dCTPdeaminase	Pif	0	1.0	Arctic_Ocean		DarTG	Shango	0	1.0	Austria
	Borvo	Wadjet	0	1	Arctic_peat_Soil		dCTPdeaminase	PrrC	0	1.0	Arctic_Ocean		DarTG	Shedu	0	1.0	Austria
	BREX	BREX	3.45943	0.00135159	Arctic_peat_Soil		dCTPdeaminase	PsyrTA	0	1.0	Arctic_Ocean		DarTG	ShosTA	0	1.0	Austria
	BREX	Mokosh	0	1	Arctic_peat_Soil		dCTPdeaminase	Pycsar	0	1.0	Arctic_Ocean		DarTG	SoFic	0	1.0	Austria
	Bunzi	Dazbog	0	1	Arctic_peat_Soil		dCTPdeaminase	Retron	0	1.0	Arctic_Ocean		DarTG	SspBCDE	0	1.0	Austria
	Bunzi	DRT	0	1	Arctic_peat_Soil		dCTPdeaminase	RM	0	1.0	Arctic_Ocean		DarTG	Stk2	0	1.0	Austria
	Bunzi	Dsr	0	1	Arctic_peat_Soil		dCTPdeaminase	RosmerTA	0	1.0	Arctic_Ocean		DarTG	Thoeris	0	1.0	Austria
	Bunzi	Eleos	0	1	Arctic_peat_Soil		dCTPdeaminase	Rst_2TM_1TM_TIR	0	1.0	Arctic_Ocean		DarTG	Tiamat	0	1.0	Austria
	Bunzi	Nhi	0	1	Arctic_peat_Soil		dCTPdeaminase	Rst_DprA-PPRT	0	1.0	Arctic_Ocean		DarTG	Uzume	0	1.0	Austria
	Bunzi	Pif	0	1	Arctic_peat_Soil		dCTPdeaminase	Rst_DUF4238	0	1.0	Arctic_Ocean		DarTG	Viperin	0	1.0	Austria
	Bunzi	Pycsar	0	1	Arctic_peat_Soil		dCTPdeaminase	Rst_gop_beta_cll	0	1.0	Arctic_Ocean		DarTG	Wadjet	0	1.0	Austria
	Bunzi	Rst_2TM_1TM_TIR	0	1	Arctic_peat_Soil		dCTPdeaminase	Rst_HelicaseDUF2290	0	1.0	Arctic_Ocean		DarTG	Zorya	0	1.0	Austria
	Bunzi	Rst_gop_beta_cll	0	1	Arctic_peat_Soil		dCTPdeaminase	Rst_Hydrolase-Tm	0	1.0	Arctic_Ocean		Dazbog	Dazbog	0	1.0	Austria
	Bunzi	Shedu	0	1	Arctic_peat_Soil		dCTPdeaminase	Rst_PARIS	0	1.0	Arctic_Ocean		Dazbog	dCTPdeaminase	0	1.0	Austria
	Bunzi	ShosTA	0	1	Arctic_peat_Soil		dCTPdeaminase	SEFIR	0	1.0	Arctic_Ocean		Dazbog	dGTPase	0	1.0	Austria
	Bunzi	SoFic	0	1	Arctic_peat_Soil		dCTPdeaminase	Septu	0	1.0	Arctic_Ocean		Dazbog	DISARM	0	1.0	Austria
	Bunzi	Wadjet	0	1	Arctic_peat_Soil		dCTPdeaminase	Shango	0	1.0	Arctic_Ocean		Dazbog	Dnd	0	1.0	Austria
	Cas	Cas	2.85733	0.00116349	Arctic_peat_Soil		dCTPdeaminase	Shedu	0	1.0	Arctic_Ocean		Dazbog	Dodola	0	1.0	Austria
	Cas	Lamassu-Fam	0	1	Arctic_peat_Soil		dCTPdeaminase	ShosTA	0	1.0	Arctic_Ocean		Dazbog	DRT	0	1.0	Austria
	Cas	Mokosh	0	1	Arctic_peat_Soil		dCTPdeaminase	SoFic	0	1.0	Arctic_Ocean		Dazbog	Druantia	0	1.0	Austria
	Cas	Retron	0	1	Arctic_peat_Soil		dCTPdeaminase	SspBCDE	0	1.0	Arctic_Ocean		Dazbog	Dsr	0	1.0	Austria
	Cas	RM	0	1	Arctic_peat_Soil		dCTPdeaminase	Thoeris	0	1.0	Arctic_Ocean		Dazbog	Eleos	0	1.0	Austria
	Cas	RosmerTA	0	1	Arctic_peat_Soil		dCTPdeaminase	Tiamat	0	1.0	Arctic_Ocean		Dazbog	Gabija	0	1.0	Austria
	Cas	Rst_PARIS	0	1	Arctic_peat_Soil		dCTPdeaminase	Uzume	0	1.0	Arctic_Ocean		Dazbog	Gao	0	1.0	Austria
	CBASS	CBASS	0	0.0283401	Arctic_peat_Soil		dCTPdeaminase	Viperin	0	1.0	Arctic_Ocean		Dazbog	Hachiman	0	1.0	Austria
	CBASS	Pycsar	0	1	Arctic_peat_Soil		dCTPdeaminase	Wadjet	0	1.0	Arctic_Ocean		Dazbog	ISG15-like	0	1.0	Austria
	DarTG	Lamassu-Fam	0	0.0013986	Arctic_peat_Soil		dCTPdeaminase	Zorya	0	1.0	Arctic_Ocean		Dazbog	Kiwa	0	1.0	Austria
	Dazbog	Dazbog	0	1	Arctic_peat_Soil		dGTPase	dGTPase	0	1.0	Arctic_Ocean		Dazbog	Lamassu-Fam	0	1.0	Austria
	Dazbog	dCTPdeaminase	0	1	Arctic_peat_Soil		dGTPase	DISARM	0	1.0	Arctic_Ocean		Dazbog	Lit	0	1.0	Austria
	Dazbog	dGTPase	0	1	Arctic_peat_Soil		dGTPase	Dnd	0	1.0	Arctic_Ocean		Dazbog	Menshen	0	1.0	Austria
	Dazbog	DRT	0	1	Arctic_peat_Soil		dGTPase	Dodola	0	1.0	Arctic_Ocean		Dazbog	Mokosh	0	1.0	Austria
	Dazbog	Dsr	0	1	Arctic_peat_Soil		dGTPase	DRT	0	1.0	Arctic_Ocean		Dazbog	Nhi	0	1.0	Austria
	Dazbog	Eleos	0	1	Arctic_peat_Soil		dGTPase	Druantia	0	1.0	Arctic_Ocean		Dazbog	NixI	0	1.0	Austria
	Dazbog	GasderMIN	0	1	Arctic_peat_Soil		dGTPase	Dsr	0	1.0	Arctic_Ocean		Dazbog	Old	0	1.0	Austria
	Dazbog	Hachiman	0	1	Arctic_peat_Soil		dGTPase	Eleos	0	1.0	Arctic_Ocean		Dazbog	Olokun	0	1.0	Austria
	Dazbog	ISG15-like	0	1	Arctic_peat_Soil		dGTPase	Gabija	0	1.0	Arctic_Ocean		Dazbog	Pif	0	1.0	Austria
	Dazbog	Kiwa	0	1	Arctic_peat_Soil		dGTPase	Gao	0	1.0	Arctic_Ocean		Dazbog	PrrC	0	1.0	Austria
	Dazbog	Lit	0	1	Arctic_peat_Soil		dGTPase	Hachiman	0	1.0	Arctic_Ocean		Dazbog	PsyrTA	0	1.0	Austria
	Dazbog	Nhi	0	1	Arctic_peat_Soil		dGTPase	ISG15-like	0	1.0	Arctic_Ocean		Dazbog	Pycsar	0	1.0	Austria
	Dazbog	Old	0	1	Arctic_peat_Soil		dGTPase	Kiwa	0	1.0	Arctic_Ocean		Dazbog	radar	0	1.0	Austria
	Dazbog	Olokun	0	1	Arctic_peat_Soil		dGTPase	Lamassu-Fam	0	1.0	Arctic_Ocean		Dazbog	Retron	0	1.0	Austria
	Dazbog	Pif	0	1	Arctic_peat_Soil		dGTPase	Lit	0	1.0	Arctic_Ocean		Dazbog	RexAB	0	1.0	Austria
	Dazbog	PrrC	0	1	Arctic_peat_Soil		dGTPase	Menshen	0	1.0	Arctic_Ocean		Dazbog	RM	0	1.0	Austria
	Dazbog	Pycsar	0	1	Arctic_peat_Soil		dGTPase	Mokosh	0	1.0	Arctic_Ocean		Dazbog	RosmerTA	0	1.0	Austria
	Dazbog	radar	0	1	Arctic_peat_Soil		dGTPase	Nhi	0	1.0	Arctic_Ocean		Dazbog	Rst_2TM_1TM_TIR	0	1.0	Austria
	Dazbog	Rst_2TM_1TM_TIR	0	1	Arctic_peat_Soil		dGTPase	Old	0	1.0	Arctic_Ocean		Dazbog	Rst_3HP	0	1.0	Austria
	Dazbog	Rst_3HP	0	1	Arctic_peat_Soil		dGTPase	Olokun	0	1.0	Arctic_Ocean		Dazbog	Rst_DprA-PPRT	0	1.0	Austria
	Dazbog	Rst_DprA-PPRT	0	1	Arctic_peat_Soil		dGTPase	Pif	0	1.0	Arctic_Ocean		Dazbog	Rst_DUF4238	0	1.0	Austria
	Dazbog	Rst_gop_beta_cll	0	1	Arctic_peat_Soil		dGTPase	PrrC	0	1.0	Arctic_Ocean		Dazbog	Rst_gop_beta_cll	0	1.0	Austria
	Dazbog	Rst_HelicaseDUF2290	0	1	Arctic_peat_Soil		dGTPase	PsyrTA	0	1.0	Arctic_Ocean		Dazbog	Rst_HelicaseDUF2290	0	1.0	Austria
	Dazbog	Rst_Hydrolase-Tm	0	1	Arctic_peat_Soil		dGTPase	Pycsar	0	1.0	Arctic_Ocean		Dazbog	Rst_Hydrolase-Tm	0	1.0	Austria
	Dazbog	Rst_RT-Tm	0	1	Arctic_peat_Soil		dGTPase	Retron	0	1.0	Arctic_Ocean		Dazbog	Rst_PARIS	0	0.00534524457111627	Austria
	Dazbog	Rst_TIR-NLR	0	1	Arctic_peat_Soil		dGTPase	RM	0	1.0	Arctic_Ocean		Dazbog	Rst_RT-Tm	0	1.0	Austria
	Dazbog	SEFIR	0	1	Arctic_peat_Soil		dGTPase	RosmerTA	0	1.0	Arctic_Ocean		Dazbog	Rst_TIR-NLR	0	1.0	Austria
	Dazbog	Shedu	0	1	Arctic_peat_Soil		dGTPase	Rst_2TM_1TM_TIR	0	1.0	Arctic_Ocean		Dazbog	SEFIR	0	1.0	Austria
	Dazbog	ShosTA	0	1	Arctic_peat_Soil		dGTPase	Rst_DprA-PPRT	0	1.0	Arctic_Ocean		Dazbog	Septu	0	1.0	Austria
	Dazbog	SoFic	0	1	Arctic_peat_Soil		dGTPase	Rst_DUF4238	0	1.0	Arctic_Ocean		Dazbog	Shango	0	1.0	Austria
	Dazbog	Tiamat	0	1	Arctic_peat_Soil		dGTPase	Rst_gop_beta_cll	0	1.0	Arctic_Ocean		Dazbog	Shedu	0	1.0	Austria
	Dazbog	Uzume	0	1	Arctic_peat_Soil		dGTPase	Rst_HelicaseDUF2290	0	1.0	Arctic_Ocean		Dazbog	ShosTA	0	1.0	Austria
	Dazbog	Wadjet	0	1	Arctic_peat_Soil		dGTPase	Rst_Hydrolase-Tm	0	1.0	Arctic_Ocean		Dazbog	SoFic	0	1.0	Austria
	dCTPdeaminase	DRT	0	1	Arctic_peat_Soil		dGTPase	Rst_PARIS	0	1.0	Arctic_Ocean		Dazbog	SspBCDE	0	1.0	Austria
	dCTPdeaminase	Dsr	0	1	Arctic_peat_Soil		dGTPase	SEFIR	0	1.0	Arctic_Ocean		Dazbog	Stk2	0	1.0	Austria
	dCTPdeaminase	Eleos	0	1	Arctic_peat_Soil		dGTPase	Septu	0	1.0	Arctic_Ocean		Dazbog	Thoeris	0	1.0	Austria
	dCTPdeaminase	Nhi	0	1	Arctic_peat_Soil		dGTPase	Shango	0	1.0	Arctic_Ocean		Dazbog	Tiamat	0	1.0	Austria
	dCTPdeaminase	Pif	0	1	Arctic_peat_Soil		dGTPase	Shedu	0	1.0	Arctic_Ocean		Dazbog	Uzume	0	1.0	Austria
	dCTPdeaminase	Pycsar	0	1	Arctic_peat_Soil		dGTPase	ShosTA	0	1.0	Arctic_Ocean		Dazbog	Viperin	0	1.0	Austria
	dCTPdeaminase	Rst_2TM_1TM_TIR	0	1	Arctic_peat_Soil		dGTPase	SoFic	0	1.0	Arctic_Ocean		Dazbog	Wadjet	0	1.0	Austria
	dCTPdeaminase	Rst_gop_beta_cll	0	1	Arctic_peat_Soil		dGTPase	SspBCDE	0	1.0	Arctic_Ocean		Dazbog	Zorya	0	1.0	Austria
	dCTPdeaminase	Shedu	0	1	Arctic_peat_Soil		dGTPase	Thoeris	0	1.0	Arctic_Ocean		dCTPdeaminase	dGTPase	0	1.0	Austria
	dCTPdeaminase	ShosTA	0	1	Arctic_peat_Soil		dGTPase	Tiamat	0	1.0	Arctic_Ocean		dCTPdeaminase	DISARM	0	1.0	Austria
	dCTPdeaminase	SoFic	0	1	Arctic_peat_Soil		dGTPase	Uzume	0	1.0	Arctic_Ocean		dCTPdeaminase	Dnd	0	1.0	Austria
	dCTPdeaminase	Wadjet	0	1	Arctic_peat_Soil		dGTPase	Viperin	0	1.0	Arctic_Ocean		dCTPdeaminase	Dodola	0	1.0	Austria
	dGTPase	DRT	0	1	Arctic_peat_Soil		dGTPase	Wadjet	0	1.0	Arctic_Ocean		dCTPdeaminase	DRT	0	1.0	Austria
	dGTPase	Dsr	0	1	Arctic_peat_Soil		dGTPase	Zorya	0	1.0	Arctic_Ocean		dCTPdeaminase	Druantia	0	1.0	Austria
	dGTPase	Eleos	0	1	Arctic_peat_Soil		DISARM	DISARM	6.18923	3.9556648714262074e-16	Arctic_Ocean		dCTPdeaminase	Dsr	0	1.0	Austria
	dGTPase	Nhi	0	1	Arctic_peat_Soil		DISARM	Dnd	0	1.0	Arctic_Ocean		dCTPdeaminase	Eleos	0	1.0	Austria
	dGTPase	Pif	0	1	Arctic_peat_Soil		DISARM	Dodola	0	1.0	Arctic_Ocean		dCTPdeaminase	Gabija	0	1.0	Austria
	dGTPase	Pycsar	0	1	Arctic_peat_Soil		DISARM	DRT	0	1.0	Arctic_Ocean		dCTPdeaminase	Gao	0	1.0	Austria
	dGTPase	Rst_2TM_1TM_TIR	0	1	Arctic_peat_Soil		DISARM	Druantia	0	1.0	Arctic_Ocean		dCTPdeaminase	Hachiman	0	1.0	Austria
	dGTPase	Rst_gop_beta_cll	0	1	Arctic_peat_Soil		DISARM	Dsr	0	1.0	Arctic_Ocean		dCTPdeaminase	ISG15-like	0	1.0	Austria
	dGTPase	Shedu	0	1	Arctic_peat_Soil		DISARM	Eleos	0	1.0	Arctic_Ocean		dCTPdeaminase	Kiwa	0	1.0	Austria
	dGTPase	ShosTA	0	1	Arctic_peat_Soil		DISARM	Gabija	0	1.0	Arctic_Ocean		dCTPdeaminase	Lamassu-Fam	0	1.0	Austria
	dGTPase	SoFic	0	1	Arctic_peat_Soil		DISARM	Gao	0	1.0	Arctic_Ocean		dCTPdeaminase	Lit	0	1.0	Austria
	dGTPase	Wadjet	0	1	Arctic_peat_Soil		DISARM	Hachiman	0	1.0	Arctic_Ocean		dCTPdeaminase	Menshen	0	1.0	Austria
	DISARM	DISARM	2.16993	0.280014	Arctic_peat_Soil		DISARM	ISG15-like	0	1.0	Arctic_Ocean		dCTPdeaminase	Mokosh	0	1.0	Austria
	DISARM	RM	2.50924	0.0456221	Arctic_peat_Soil		DISARM	Kiwa	0	1.0	Arctic_Ocean		dCTPdeaminase	Nhi	0	1.0	Austria
	DISARM	Rst_PARIS	0	1	Arctic_peat_Soil		DISARM	Lamassu-Fam	0	1.0	Arctic_Ocean		dCTPdeaminase	NixI	0	1.0	Austria
	DISARM	Thoeris	0	0.0397727	Arctic_peat_Soil		DISARM	Lit	0	1.0	Arctic_Ocean		dCTPdeaminase	Old	0	1.0	Austria
	Dnd	Dnd	0	1	Arctic_peat_Soil		DISARM	Menshen	0	1.0	Arctic_Ocean		dCTPdeaminase	Olokun	0	1.0	Austria
	Dnd	Gabija	0	1	Arctic_peat_Soil		DISARM	Mokosh	0	1.0	Arctic_Ocean		dCTPdeaminase	Pif	0	1.0	Austria
	Dnd	RM	0	1	Arctic_peat_Soil		DISARM	Nhi	0	1.0	Arctic_Ocean		dCTPdeaminase	PrrC	0	1.0	Austria
	Dnd	RosmerTA	0	1	Arctic_peat_Soil		DISARM	Old	0	1.0	Arctic_Ocean		dCTPdeaminase	PsyrTA	0	1.0	Austria
	Dodola	Dodola	4.43296	0.0314648	Arctic_peat_Soil		DISARM	Olokun	0	1.0	Arctic_Ocean		dCTPdeaminase	Pycsar	0	1.0	Austria
	Dodola	Gabija	0	1	Arctic_peat_Soil		DISARM	Pif	0	1.0	Arctic_Ocean		dCTPdeaminase	radar	0	1.0	Austria
	Dodola	Lamassu-Fam	0	1	Arctic_peat_Soil		DISARM	PrrC	0	1.0	Arctic_Ocean		dCTPdeaminase	Retron	0	1.0	Austria
	Dodola	PsyrTA	0	1	Arctic_peat_Soil		DISARM	PsyrTA	0	1.0	Arctic_Ocean		dCTPdeaminase	RexAB	0	1.0	Austria
	Dodola	RM	0	1	Arctic_peat_Soil		DISARM	Pycsar	0	1.0	Arctic_Ocean		dCTPdeaminase	RM	0	1.0	Austria
	Dodola	Shango	0	1	Arctic_peat_Soil		DISARM	Retron	0	1.0	Arctic_Ocean		dCTPdeaminase	RosmerTA	0	1.0	Austria
	DRT	DRT	0	1	Arctic_peat_Soil		DISARM	RM	3.35257	4.917905312220226e-13	Arctic_Ocean		dCTPdeaminase	Rst_2TM_1TM_TIR	0	1.0	Austria
	DRT	Dsr	0	1	Arctic_peat_Soil		DISARM	RosmerTA	2.75404	0.0023712184762495546	Arctic_Ocean		dCTPdeaminase	Rst_3HP	0	1.0	Austria
	DRT	Eleos	0	1	Arctic_peat_Soil		DISARM	Rst_2TM_1TM_TIR	0	1.0	Arctic_Ocean		dCTPdeaminase	Rst_DprA-PPRT	0	1.0	Austria
	DRT	GasderMIN	0	1	Arctic_peat_Soil		DISARM	Rst_DprA-PPRT	0	1.0	Arctic_Ocean		dCTPdeaminase	Rst_DUF4238	0	1.0	Austria
	DRT	Hachiman	0	1	Arctic_peat_Soil		DISARM	Rst_DUF4238	0	1.0	Arctic_Ocean		dCTPdeaminase	Rst_gop_beta_cll	0	1.0	Austria
	DRT	ISG15-like	0	1	Arctic_peat_Soil		DISARM	Rst_gop_beta_cll	0	1.0	Arctic_Ocean		dCTPdeaminase	Rst_HelicaseDUF2290	0	1.0	Austria
	DRT	Kiwa	0	1	Arctic_peat_Soil		DISARM	Rst_HelicaseDUF2290	0	1.0	Arctic_Ocean		dCTPdeaminase	Rst_Hydrolase-Tm	0	1.0	Austria
	DRT	Lit	0	1	Arctic_peat_Soil		DISARM	Rst_Hydrolase-Tm	0	1.0	Arctic_Ocean		dCTPdeaminase	Rst_PARIS	0	1.0	Austria
	DRT	Nhi	0	1	Arctic_peat_Soil		DISARM	Rst_PARIS	0	1.0	Arctic_Ocean		dCTPdeaminase	Rst_RT-Tm	0	1.0	Austria
	DRT	Old	0	1	Arctic_peat_Soil		DISARM	SEFIR	0	1.0	Arctic_Ocean		dCTPdeaminase	Rst_TIR-NLR	0	1.0	Austria
	DRT	Olokun	0	1	Arctic_peat_Soil		DISARM	Septu	0	1.0	Arctic_Ocean		dCTPdeaminase	SEFIR	0	1.0	Austria
	DRT	Pif	0	1	Arctic_peat_Soil		DISARM	Shango	0	1.0	Arctic_Ocean		dCTPdeaminase	Septu	0	1.0	Austria
	DRT	PrrC	0	1	Arctic_peat_Soil		DISARM	Shedu	0	1.0	Arctic_Ocean		dCTPdeaminase	Shango	0	1.0	Austria
	DRT	Pycsar	0	1	Arctic_peat_Soil		DISARM	ShosTA	0	1.0	Arctic_Ocean		dCTPdeaminase	Shedu	0	1.0	Austria
	DRT	radar	0	1	Arctic_peat_Soil		DISARM	SoFic	0	1.0	Arctic_Ocean		dCTPdeaminase	ShosTA	0	1.0	Austria
	DRT	RM	0	1	Arctic_peat_Soil		DISARM	SspBCDE	0	0.04354515050167224	Arctic_Ocean		dCTPdeaminase	SoFic	0	1.0	Austria
	DRT	Rst_2TM_1TM_TIR	0	1	Arctic_peat_Soil		DISARM	Thoeris	0	1.0	Arctic_Ocean		dCTPdeaminase	SspBCDE	0	1.0	Austria
	DRT	Rst_3HP	0	1	Arctic_peat_Soil		DISARM	Tiamat	0	1.0	Arctic_Ocean		dCTPdeaminase	Stk2	0	1.0	Austria
	DRT	Rst_DprA-PPRT	0	1	Arctic_peat_Soil		DISARM	Uzume	0	1.0	Arctic_Ocean		dCTPdeaminase	Thoeris	0	1.0	Austria
	DRT	Rst_gop_beta_cll	0	1	Arctic_peat_Soil		DISARM	Viperin	0	1.0	Arctic_Ocean		dCTPdeaminase	Tiamat	0	1.0	Austria
	DRT	Rst_HelicaseDUF2290	0	1	Arctic_peat_Soil		DISARM	Wadjet	0	1.0	Arctic_Ocean		dCTPdeaminase	Uzume	0	1.0	Austria
	DRT	Rst_Hydrolase-Tm	0	1	Arctic_peat_Soil		DISARM	Zorya	0	1.0	Arctic_Ocean		dCTPdeaminase	Viperin	0	1.0	Austria
	DRT	Rst_RT-Tm	0	1	Arctic_peat_Soil		Dnd	Dnd	4.46717	1.2110832794134545e-10	Arctic_Ocean		dCTPdeaminase	Wadjet	0	1.0	Austria
	DRT	Rst_TIR-NLR	0	1	Arctic_peat_Soil		Dnd	Dodola	0	1.0	Arctic_Ocean		dCTPdeaminase	Zorya	0	1.0	Austria
	DRT	SEFIR	0	1	Arctic_peat_Soil		Dnd	DRT	0	1.0	Arctic_Ocean		dGTPase	dGTPase	0	1.0	Austria
	DRT	Shedu	0	1	Arctic_peat_Soil		Dnd	Druantia	0	1.0	Arctic_Ocean		dGTPase	DISARM	0	1.0	Austria
	DRT	ShosTA	0	1	Arctic_peat_Soil		Dnd	Dsr	0	1.0	Arctic_Ocean		dGTPase	Dnd	0	1.0	Austria
	DRT	SoFic	0	1	Arctic_peat_Soil		Dnd	Eleos	0	1.0	Arctic_Ocean		dGTPase	Dodola	0	1.0	Austria
	DRT	Tiamat	0	1	Arctic_peat_Soil		Dnd	Gabija	0	1.0	Arctic_Ocean		dGTPase	DRT	0	1.0	Austria
	DRT	Uzume	0	1	Arctic_peat_Soil		Dnd	Gao	0	1.0	Arctic_Ocean		dGTPase	Druantia	0	1.0	Austria
	DRT	Wadjet	0	1	Arctic_peat_Soil		Dnd	Hachiman	0	1.0	Arctic_Ocean		dGTPase	Dsr	0	1.0	Austria
	Druantia	Druantia	0	0.142857	Arctic_peat_Soil		Dnd	ISG15-like	0	1.0	Arctic_Ocean		dGTPase	Eleos	0	1.0	Austria
	Dsr	Dsr	0	1	Arctic_peat_Soil		Dnd	Kiwa	0	1.0	Arctic_Ocean		dGTPase	Gabija	0	1.0	Austria
	Dsr	Eleos	0	1	Arctic_peat_Soil		Dnd	Lamassu-Fam	0	1.0	Arctic_Ocean		dGTPase	Gao	0	1.0	Austria
	Dsr	GasderMIN	0	1	Arctic_peat_Soil		Dnd	Lit	0	1.0	Arctic_Ocean		dGTPase	Hachiman	0	1.0	Austria
	Dsr	Hachiman	0	1	Arctic_peat_Soil		Dnd	Menshen	0	1.0	Arctic_Ocean		dGTPase	ISG15-like	0	1.0	Austria
	Dsr	ISG15-like	0	1	Arctic_peat_Soil		Dnd	Mokosh	0	1.0	Arctic_Ocean		dGTPase	Kiwa	0	1.0	Austria
	Dsr	Kiwa	0	1	Arctic_peat_Soil		Dnd	Nhi	0	1.0	Arctic_Ocean		dGTPase	Lamassu-Fam	0	1.0	Austria
	Dsr	Lit	0	1	Arctic_peat_Soil		Dnd	Old	0	1.0	Arctic_Ocean		dGTPase	Lit	0	1.0	Austria
	Dsr	Nhi	0	1	Arctic_peat_Soil		Dnd	Olokun	0	1.0	Arctic_Ocean		dGTPase	Menshen	0	1.0	Austria
	Dsr	Old	0	1	Arctic_peat_Soil		Dnd	Pif	0	1.0	Arctic_Ocean		dGTPase	Mokosh	0	1.0	Austria
	Dsr	Olokun	0	1	Arctic_peat_Soil		Dnd	PrrC	0	1.0	Arctic_Ocean		dGTPase	Nhi	0	1.0	Austria
	Dsr	Pif	0	1	Arctic_peat_Soil		Dnd	PsyrTA	0	1.0	Arctic_Ocean		dGTPase	NixI	0	1.0	Austria
	Dsr	PrrC	0	1	Arctic_peat_Soil		Dnd	Pycsar	0	1.0	Arctic_Ocean		dGTPase	Old	0	1.0	Austria
	Dsr	Pycsar	0	1	Arctic_peat_Soil		Dnd	Retron	0	5.790464422285102e-05	Arctic_Ocean		dGTPase	Olokun	0	1.0	Austria
	Dsr	radar	0	1	Arctic_peat_Soil		Dnd	RM	0	0.5819122345817533	Arctic_Ocean		dGTPase	Pif	0	1.0	Austria
	Dsr	Rst_2TM_1TM_TIR	0	1	Arctic_peat_Soil		Dnd	RosmerTA	0	1.0	Arctic_Ocean		dGTPase	PrrC	0	1.0	Austria
	Dsr	Rst_3HP	0	1	Arctic_peat_Soil		Dnd	Rst_2TM_1TM_TIR	0	1.0	Arctic_Ocean		dGTPase	PsyrTA	0	1.0	Austria
	Dsr	Rst_DprA-PPRT	0	1	Arctic_peat_Soil		Dnd	Rst_DprA-PPRT	0	1.0	Arctic_Ocean		dGTPase	Pycsar	0	1.0	Austria
	Dsr	Rst_gop_beta_cll	0	1	Arctic_peat_Soil		Dnd	Rst_DUF4238	0	1.0	Arctic_Ocean		dGTPase	radar	0	1.0	Austria
	Dsr	Rst_HelicaseDUF2290	0	1	Arctic_peat_Soil		Dnd	Rst_gop_beta_cll	0	1.0	Arctic_Ocean		dGTPase	Retron	0	1.0	Austria
	Dsr	Rst_Hydrolase-Tm	0	1	Arctic_peat_Soil		Dnd	Rst_HelicaseDUF2290	0	1.0	Arctic_Ocean		dGTPase	RexAB	0	1.0	Austria
	Dsr	Rst_RT-Tm	0	1	Arctic_peat_Soil		Dnd	Rst_Hydrolase-Tm	0	1.0	Arctic_Ocean		dGTPase	RM	0	1.0	Austria
	Dsr	Rst_TIR-NLR	0	1	Arctic_peat_Soil		Dnd	Rst_PARIS	0	1.0	Arctic_Ocean		dGTPase	RosmerTA	0	1.0	Austria
	Dsr	SEFIR	0	1	Arctic_peat_Soil		Dnd	SEFIR	0	1.0	Arctic_Ocean		dGTPase	Rst_2TM_1TM_TIR	0	1.0	Austria
	Dsr	Shedu	0	1	Arctic_peat_Soil		Dnd	Septu	0	0.01492374331161504	Arctic_Ocean		dGTPase	Rst_3HP	0	1.0	Austria
	Dsr	ShosTA	0	1	Arctic_peat_Soil		Dnd	Shango	0	0.0034506435973133773	Arctic_Ocean		dGTPase	Rst_DprA-PPRT	0	1.0	Austria
	Dsr	SoFic	0	1	Arctic_peat_Soil		Dnd	Shedu	0	1.0	Arctic_Ocean		dGTPase	Rst_DUF4238	0	1.0	Austria
	Dsr	Tiamat	0	1	Arctic_peat_Soil		Dnd	ShosTA	0	1.0	Arctic_Ocean		dGTPase	Rst_gop_beta_cll	0	1.0	Austria
	Dsr	Uzume	0	1	Arctic_peat_Soil		Dnd	SoFic	0	1.0	Arctic_Ocean		dGTPase	Rst_HelicaseDUF2290	0	1.0	Austria
	Dsr	Wadjet	0	1	Arctic_peat_Soil		Dnd	SspBCDE	2.95507	0.06968925767043013	Arctic_Ocean		dGTPase	Rst_Hydrolase-Tm	0	1.0	Austria
	Eleos	Eleos	0	1	Arctic_peat_Soil		Dnd	Thoeris	0	1.0	Arctic_Ocean		dGTPase	Rst_PARIS	0	1.0	Austria
	Eleos	GasderMIN	0	1	Arctic_peat_Soil		Dnd	Tiamat	0	1.0	Arctic_Ocean		dGTPase	Rst_RT-Tm	0	1.0	Austria
	Eleos	Hachiman	0	1	Arctic_peat_Soil		Dnd	Uzume	0	1.0	Arctic_Ocean		dGTPase	Rst_TIR-NLR	0	1.0	Austria
	Eleos	ISG15-like	0	1	Arctic_peat_Soil		Dnd	Viperin	0	1.0	Arctic_Ocean		dGTPase	SEFIR	0	1.0	Austria
	Eleos	Kiwa	0	1	Arctic_peat_Soil		Dnd	Wadjet	0	1.0	Arctic_Ocean		dGTPase	Septu	0	1.0	Austria
	Eleos	Lit	0	1	Arctic_peat_Soil		Dnd	Zorya	0	1.0	Arctic_Ocean		dGTPase	Shango	0	1.0	Austria
	Eleos	Nhi	0	1	Arctic_peat_Soil		Dodola	Dodola	1.85378	0.002989549412085939	Arctic_Ocean		dGTPase	Shedu	0	1.0	Austria
	Eleos	Old	0	1	Arctic_peat_Soil		Dodola	DRT	0	1.0	Arctic_Ocean		dGTPase	ShosTA	0	1.0	Austria
	Eleos	Olokun	0	1	Arctic_peat_Soil		Dodola	Druantia	0	1.0	Arctic_Ocean		dGTPase	SoFic	0	1.0	Austria
	Eleos	Pif	0	1	Arctic_peat_Soil		Dodola	Dsr	0	1.0	Arctic_Ocean		dGTPase	SspBCDE	0	1.0	Austria
	Eleos	PrrC	0	1	Arctic_peat_Soil		Dodola	Eleos	0	1.0	Arctic_Ocean		dGTPase	Stk2	0	1.0	Austria
	Eleos	Pycsar	0	1	Arctic_peat_Soil		Dodola	Gabija	0	1.0	Arctic_Ocean		dGTPase	Thoeris	0	1.0	Austria
	Eleos	radar	0	1	Arctic_peat_Soil		Dodola	Gao	0	1.0	Arctic_Ocean		dGTPase	Tiamat	0	1.0	Austria
	Eleos	Rst_2TM_1TM_TIR	0	1	Arctic_peat_Soil		Dodola	Hachiman	0	1.0	Arctic_Ocean		dGTPase	Uzume	0	1.0	Austria
	Eleos	Rst_3HP	0	1	Arctic_peat_Soil		Dodola	ISG15-like	0	1.0	Arctic_Ocean		dGTPase	Viperin	0	1.0	Austria
	Eleos	Rst_DprA-PPRT	0	1	Arctic_peat_Soil		Dodola	Kiwa	0	1.0	Arctic_Ocean		dGTPase	Wadjet	0	1.0	Austria
	Eleos	Rst_gop_beta_cll	0	1	Arctic_peat_Soil		Dodola	Lamassu-Fam	0	1.0	Arctic_Ocean		dGTPase	Zorya	0	1.0	Austria
	Eleos	Rst_HelicaseDUF2290	0	1	Arctic_peat_Soil		Dodola	Lit	0	1.0	Arctic_Ocean		DISARM	DISARM	4.05528	1.5809858035551561e-09	Austria
	Eleos	Rst_Hydrolase-Tm	0	1	Arctic_peat_Soil		Dodola	Menshen	0	1.0	Arctic_Ocean		DISARM	Dnd	0	1.0	Austria
	Eleos	Rst_RT-Tm	0	1	Arctic_peat_Soil		Dodola	Mokosh	0	1.0	Arctic_Ocean		DISARM	Dodola	0	1.0	Austria
	Eleos	Rst_TIR-NLR	0	1	Arctic_peat_Soil		Dodola	Nhi	0	1.0	Arctic_Ocean		DISARM	DRT	0	1.0	Austria
	Eleos	SEFIR	0	1	Arctic_peat_Soil		Dodola	Old	0	1.0	Arctic_Ocean		DISARM	Druantia	0	0.04973316157526684	Austria
	Eleos	Shedu	0	1	Arctic_peat_Soil		Dodola	Olokun	0	1.0	Arctic_Ocean		DISARM	Dsr	0	1.0	Austria
	Eleos	ShosTA	0	1	Arctic_peat_Soil		Dodola	Pif	0	1.0	Arctic_Ocean		DISARM	Eleos	0	1.0	Austria
	Eleos	SoFic	0	1	Arctic_peat_Soil		Dodola	PrrC	0	1.0	Arctic_Ocean		DISARM	Gabija	0	1.0	Austria
	Eleos	Tiamat	0	1	Arctic_peat_Soil		Dodola	PsyrTA	2.63478	0.057288091813087035	Arctic_Ocean		DISARM	Gao	0	0.020268061457992804	Austria
	Eleos	Uzume	0	1	Arctic_peat_Soil		Dodola	Pycsar	0	1.0	Arctic_Ocean		DISARM	Hachiman	0	1.0	Austria
	Eleos	Wadjet	0	1	Arctic_peat_Soil		Dodola	Retron	2.17214	0.021770450029365212	Arctic_Ocean		DISARM	ISG15-like	0	1.0	Austria
	Gabija	Gabija	0	0.000474158	Arctic_peat_Soil		Dodola	RM	-0.436489	1.0	Arctic_Ocean		DISARM	Kiwa	0	1.0	Austria
	Gabija	Gao	0	1	Arctic_peat_Soil		Dodola	RosmerTA	0	1.0	Arctic_Ocean		DISARM	Lamassu-Fam	0	1.0	Austria
	Gabija	RM	0	1	Arctic_peat_Soil		Dodola	Rst_2TM_1TM_TIR	0	1.0	Arctic_Ocean		DISARM	Lit	0	1.0	Austria
	Gao	Gao	0	1	Arctic_peat_Soil		Dodola	Rst_DprA-PPRT	0	1.0	Arctic_Ocean		DISARM	Menshen	0	1.0	Austria
	Gao	Lamassu-Fam	0	1	Arctic_peat_Soil		Dodola	Rst_DUF4238	0	1.0	Arctic_Ocean		DISARM	Mokosh	0	1.0	Austria
	Gao	RM	1.53273	0.209446	Arctic_peat_Soil		Dodola	Rst_gop_beta_cll	0	1.0	Arctic_Ocean		DISARM	Nhi	0	1.0	Austria
	Gao	Rst_PARIS	0	1	Arctic_peat_Soil		Dodola	Rst_HelicaseDUF2290	0	1.0	Arctic_Ocean		DISARM	NixI	0	1.0	Austria
	Gao	ShosTA	0	1	Arctic_peat_Soil		Dodola	Rst_Hydrolase-Tm	0	1.0	Arctic_Ocean		DISARM	Old	0	1.0	Austria
	GasderMIN	Nhi	0	1	Arctic_peat_Soil		Dodola	Rst_PARIS	3.14359	0.03381984537625289	Arctic_Ocean		DISARM	Olokun	0	1.0	Austria
	GasderMIN	Pif	0	1	Arctic_peat_Soil		Dodola	SEFIR	0	1.0	Arctic_Ocean		DISARM	Pif	0	1.0	Austria
	GasderMIN	Pycsar	0	1	Arctic_peat_Soil		Dodola	Septu	0	1.0	Arctic_Ocean		DISARM	PrrC	0	1.0	Austria
	GasderMIN	Rst_2TM_1TM_TIR	0	1	Arctic_peat_Soil		Dodola	Shango	0	1.0	Arctic_Ocean		DISARM	PsyrTA	3.43922	0.03903598638625914	Austria
	GasderMIN	Rst_gop_beta_cll	0	1	Arctic_peat_Soil		Dodola	Shedu	0	1.0	Arctic_Ocean		DISARM	Pycsar	0	1.0	Austria
	GasderMIN	Shedu	0	1	Arctic_peat_Soil		Dodola	ShosTA	4.73847	0.00802796935863068	Arctic_Ocean		DISARM	radar	0	1.0	Austria
	GasderMIN	ShosTA	0	1	Arctic_peat_Soil		Dodola	SoFic	0	1.0	Arctic_Ocean		DISARM	Retron	0	1.0	Austria
	GasderMIN	SoFic	0	1	Arctic_peat_Soil		Dodola	SspBCDE	0	0.6152501438619984	Arctic_Ocean		DISARM	RexAB	0	1.0	Austria
	GasderMIN	Wadjet	0	1	Arctic_peat_Soil		Dodola	Thoeris	0	1.0	Arctic_Ocean		DISARM	RM	2.57157	4.5756363586851165e-10	Austria
	Hachiman	Nhi	0	1	Arctic_peat_Soil		Dodola	Tiamat	0	1.0	Arctic_Ocean		DISARM	RosmerTA	0	1.0	Austria
	Hachiman	Pif	0	1	Arctic_peat_Soil		Dodola	Uzume	0	1.0	Arctic_Ocean		DISARM	Rst_2TM_1TM_TIR	0	1.0	Austria
	Hachiman	Pycsar	0	1	Arctic_peat_Soil		Dodola	Viperin	0	1.0	Arctic_Ocean		DISARM	Rst_3HP	0	1.0	Austria
	Hachiman	Rst_2TM_1TM_TIR	0	1	Arctic_peat_Soil		Dodola	Wadjet	0	1.0	Arctic_Ocean		DISARM	Rst_DprA-PPRT	0	1.0	Austria
	Hachiman	Rst_gop_beta_cll	0	1	Arctic_peat_Soil		Dodola	Zorya	0	1.0	Arctic_Ocean		DISARM	Rst_DUF4238	0	1.0	Austria
	Hachiman	Shedu	0	1	Arctic_peat_Soil		DRT	DRT	0	1.0	Arctic_Ocean		DISARM	Rst_gop_beta_cll	0	1.0	Austria
	Hachiman	ShosTA	0	1	Arctic_peat_Soil		DRT	Druantia	0	1.0	Arctic_Ocean		DISARM	Rst_HelicaseDUF2290	0	1.0	Austria
	Hachiman	SoFic	0	1	Arctic_peat_Soil		DRT	Dsr	0	1.0	Arctic_Ocean		DISARM	Rst_Hydrolase-Tm	0	1.0	Austria
	Hachiman	Wadjet	0	1	Arctic_peat_Soil		DRT	Eleos	0	1.0	Arctic_Ocean		DISARM	Rst_PARIS	0	1.0	Austria
	ISG15-like	Nhi	0	1	Arctic_peat_Soil		DRT	Gabija	0	1.0	Arctic_Ocean		DISARM	Rst_RT-Tm	0	1.0	Austria
	ISG15-like	Pif	0	1	Arctic_peat_Soil		DRT	Gao	0	1.0	Arctic_Ocean		DISARM	Rst_TIR-NLR	0	1.0	Austria
	ISG15-like	Pycsar	0	1	Arctic_peat_Soil		DRT	Hachiman	0	1.0	Arctic_Ocean		DISARM	SEFIR	0	1.0	Austria
	ISG15-like	Rst_2TM_1TM_TIR	0	1	Arctic_peat_Soil		DRT	ISG15-like	0	1.0	Arctic_Ocean		DISARM	Septu	0	1.0	Austria
	ISG15-like	Rst_gop_beta_cll	0	1	Arctic_peat_Soil		DRT	Kiwa	0	1.0	Arctic_Ocean		DISARM	Shango	2.95515	0.06991397046216555	Austria
	ISG15-like	Shedu	0	1	Arctic_peat_Soil		DRT	Lamassu-Fam	0	1.0	Arctic_Ocean		DISARM	Shedu	0	1.0	Austria
	ISG15-like	ShosTA	0	1	Arctic_peat_Soil		DRT	Lit	0	1.0	Arctic_Ocean		DISARM	ShosTA	0	1.0	Austria
	ISG15-like	SoFic	0	1	Arctic_peat_Soil		DRT	Menshen	0	1.0	Arctic_Ocean		DISARM	SoFic	0	1.0	Austria
	ISG15-like	Wadjet	0	1	Arctic_peat_Soil		DRT	Mokosh	0	1.0	Arctic_Ocean		DISARM	SspBCDE	0	0.037980311209907906	Austria
	Kiwa	Nhi	0	1	Arctic_peat_Soil		DRT	Nhi	0	1.0	Arctic_Ocean		DISARM	Stk2	0	1.0	Austria
	Kiwa	Pif	0	1	Arctic_peat_Soil		DRT	Old	0	1.0	Arctic_Ocean		DISARM	Thoeris	0	1.0	Austria
	Kiwa	Pycsar	0	1	Arctic_peat_Soil		DRT	Olokun	0	1.0	Arctic_Ocean		DISARM	Tiamat	0	1.0	Austria
	Kiwa	Rst_2TM_1TM_TIR	0	1	Arctic_peat_Soil		DRT	Pif	0	1.0	Arctic_Ocean		DISARM	Uzume	0	1.0	Austria
	Kiwa	Rst_gop_beta_cll	0	1	Arctic_peat_Soil		DRT	PrrC	0	1.0	Arctic_Ocean		DISARM	Viperin	0	1.0	Austria
	Kiwa	Shedu	0	1	Arctic_peat_Soil		DRT	PsyrTA	0	1.0	Arctic_Ocean		DISARM	Wadjet	0	1.0	Austria
	Kiwa	ShosTA	0	1	Arctic_peat_Soil		DRT	Pycsar	0	1.0	Arctic_Ocean		DISARM	Zorya	0	1.0	Austria
	Kiwa	SoFic	0	1	Arctic_peat_Soil		DRT	Retron	0	1.0	Arctic_Ocean		Dnd	Dnd	3.77347	1.7408830642627746e-05	Austria
	Kiwa	Wadjet	0	1	Arctic_peat_Soil		DRT	RM	0	1.0	Arctic_Ocean		Dnd	Dodola	0	1.0	Austria
	Lamassu-Fam	Lamassu-Fam	3.80735	0.156002	Arctic_peat_Soil		DRT	RosmerTA	0	1.0	Arctic_Ocean		Dnd	DRT	0	1.0	Austria
	Lamassu-Fam	Mokosh	0	1	Arctic_peat_Soil		DRT	Rst_2TM_1TM_TIR	0	1.0	Arctic_Ocean		Dnd	Druantia	0	1.0	Austria
	Lamassu-Fam	RosmerTA	0	1	Arctic_peat_Soil		DRT	Rst_DprA-PPRT	0	1.0	Arctic_Ocean		Dnd	Dsr	0	1.0	Austria
	Lit	Nhi	0	1	Arctic_peat_Soil		DRT	Rst_DUF4238	0	1.0	Arctic_Ocean		Dnd	Eleos	0	1.0	Austria
	Lit	Pif	0	1	Arctic_peat_Soil		DRT	Rst_gop_beta_cll	0	1.0	Arctic_Ocean		Dnd	Gabija	0	1.0	Austria
	Lit	Pycsar	0	1	Arctic_peat_Soil		DRT	Rst_HelicaseDUF2290	0	1.0	Arctic_Ocean		Dnd	Gao	0	1.0	Austria
	Lit	Rst_2TM_1TM_TIR	0	1	Arctic_peat_Soil		DRT	Rst_Hydrolase-Tm	0	1.0	Arctic_Ocean		Dnd	Hachiman	0	1.0	Austria
	Lit	Rst_gop_beta_cll	0	1	Arctic_peat_Soil		DRT	Rst_PARIS	0	1.0	Arctic_Ocean		Dnd	ISG15-like	0	1.0	Austria
	Lit	Shedu	0	1	Arctic_peat_Soil		DRT	SEFIR	0	1.0	Arctic_Ocean		Dnd	Kiwa	0	1.0	Austria
	Lit	ShosTA	0	1	Arctic_peat_Soil		DRT	Septu	0	1.0	Arctic_Ocean		Dnd	Lamassu-Fam	2.47265	0.002690590634222543	Austria
	Lit	SoFic	0	1	Arctic_peat_Soil		DRT	Shango	0	1.0	Arctic_Ocean		Dnd	Lit	0	1.0	Austria
	Lit	Wadjet	0	1	Arctic_peat_Soil		DRT	Shedu	0	1.0	Arctic_Ocean		Dnd	Menshen	0	1.0	Austria
	Menshen	Menshen	0	1	Arctic_peat_Soil		DRT	ShosTA	0	1.0	Arctic_Ocean		Dnd	Mokosh	0	1.0	Austria
	Menshen	Retron	0	1	Arctic_peat_Soil		DRT	SoFic	0	1.0	Arctic_Ocean		Dnd	Nhi	0	1.0	Austria
	Menshen	RM	0	1	Arctic_peat_Soil		DRT	SspBCDE	0	1.0	Arctic_Ocean		Dnd	NixI	0	1.0	Austria
	Menshen	RosmerTA	0	1	Arctic_peat_Soil		DRT	Thoeris	0	1.0	Arctic_Ocean		Dnd	Old	0	1.0	Austria
	Mokosh	Mokosh	0	1	Arctic_peat_Soil		DRT	Tiamat	0	1.0	Arctic_Ocean		Dnd	Olokun	0	1.0	Austria
	Mokosh	RM	0	1	Arctic_peat_Soil		DRT	Uzume	0	1.0	Arctic_Ocean		Dnd	Pif	0	1.0	Austria
	Nhi	Nhi	0	1	Arctic_peat_Soil		DRT	Viperin	0	1.0	Arctic_Ocean		Dnd	PrrC	0	1.0	Austria
	Nhi	Old	0	1	Arctic_peat_Soil		DRT	Wadjet	0	1.0	Arctic_Ocean		Dnd	PsyrTA	0	1.0	Austria
	Nhi	Olokun	0	1	Arctic_peat_Soil		DRT	Zorya	0	1.0	Arctic_Ocean		Dnd	Pycsar	0	1.0	Austria
	Nhi	Pif	0	1	Arctic_peat_Soil		Druantia	Druantia	3.12928	0.01693878335557496	Arctic_Ocean		Dnd	radar	0	1.0	Austria
	Nhi	PrrC	0	1	Arctic_peat_Soil		Druantia	Dsr	0	1.0	Arctic_Ocean		Dnd	Retron	0	1.0	Austria
	Nhi	Pycsar	0	1	Arctic_peat_Soil		Druantia	Eleos	0	1.0	Arctic_Ocean		Dnd	RexAB	0	1.0	Austria
	Nhi	radar	0	1	Arctic_peat_Soil		Druantia	Gabija	0	0.01524390243902439	Arctic_Ocean		Dnd	RM	4.00049	2.4897738072515505e-05	Austria
	Nhi	Rst_2TM_1TM_TIR	0	1	Arctic_peat_Soil		Druantia	Gao	0	1.0	Arctic_Ocean		Dnd	RosmerTA	1.54843	0.03503943656824235	Austria
	Nhi	Rst_3HP	0	1	Arctic_peat_Soil		Druantia	Hachiman	0	1.0	Arctic_Ocean		Dnd	Rst_2TM_1TM_TIR	0	1.0	Austria
	Nhi	Rst_DprA-PPRT	0	1	Arctic_peat_Soil		Druantia	ISG15-like	0	1.0	Arctic_Ocean		Dnd	Rst_3HP	0	1.0	Austria
	Nhi	Rst_gop_beta_cll	0	1	Arctic_peat_Soil		Druantia	Kiwa	0	1.0	Arctic_Ocean		Dnd	Rst_DprA-PPRT	0	1.0	Austria
	Nhi	Rst_HelicaseDUF2290	0	1	Arctic_peat_Soil		Druantia	Lamassu-Fam	0	1.0	Arctic_Ocean		Dnd	Rst_DUF4238	0	1.0	Austria
	Nhi	Rst_Hydrolase-Tm	0	1	Arctic_peat_Soil		Druantia	Lit	0	1.0	Arctic_Ocean		Dnd	Rst_gop_beta_cll	0	1.0	Austria
	Nhi	Rst_RT-Tm	0	1	Arctic_peat_Soil		Druantia	Menshen	0	1.0	Arctic_Ocean		Dnd	Rst_HelicaseDUF2290	0	1.0	Austria
	Nhi	Rst_TIR-NLR	0	1	Arctic_peat_Soil		Druantia	Mokosh	0	1.0	Arctic_Ocean		Dnd	Rst_Hydrolase-Tm	0	1.0	Austria
	Nhi	SEFIR	0	1	Arctic_peat_Soil		Druantia	Nhi	0	1.0	Arctic_Ocean		Dnd	Rst_PARIS	0.825277	0.34430089019193816	Austria
	Nhi	Shedu	0	1	Arctic_peat_Soil		Druantia	Old	0	1.0	Arctic_Ocean		Dnd	Rst_RT-Tm	0	1.0	Austria
	Nhi	ShosTA	0	1	Arctic_peat_Soil		Druantia	Olokun	0	1.0	Arctic_Ocean		Dnd	Rst_TIR-NLR	0	1.0	Austria
	Nhi	SoFic	0	1	Arctic_peat_Soil		Druantia	Pif	0	1.0	Arctic_Ocean		Dnd	SEFIR	0	1.0	Austria
	Nhi	Tiamat	0	1	Arctic_peat_Soil		Druantia	PrrC	0	1.0	Arctic_Ocean		Dnd	Septu	0	1.0	Austria
	Nhi	Uzume	0	1	Arctic_peat_Soil		Druantia	PsyrTA	0	1.0	Arctic_Ocean		Dnd	Shango	0	0.009686805128447747	Austria
	Old	Pif	0	1	Arctic_peat_Soil		Druantia	Pycsar	0	1.0	Arctic_Ocean		Dnd	Shedu	0	1.0	Austria
	Old	Pycsar	0	1	Arctic_peat_Soil		Druantia	Retron	0	1.0	Arctic_Ocean		Dnd	ShosTA	0	0.16242231608222701	Austria
	Old	Rst_2TM_1TM_TIR	0	1	Arctic_peat_Soil		Druantia	RM	0	1.0	Arctic_Ocean		Dnd	SoFic	0	1.0	Austria
	Old	Rst_gop_beta_cll	0	1	Arctic_peat_Soil		Druantia	RosmerTA	0	1.0	Arctic_Ocean		Dnd	SspBCDE	0	1.0	Austria
	Old	Shedu	0	1	Arctic_peat_Soil		Druantia	Rst_2TM_1TM_TIR	0	1.0	Arctic_Ocean		Dnd	Stk2	0	1.0	Austria
	Old	ShosTA	0	1	Arctic_peat_Soil		Druantia	Rst_DprA-PPRT	0	1.0	Arctic_Ocean		Dnd	Thoeris	0	1.0	Austria
	Old	SoFic	0	1	Arctic_peat_Soil		Druantia	Rst_DUF4238	0	1.0	Arctic_Ocean		Dnd	Tiamat	0	1.0	Austria
	Old	Wadjet	0	1	Arctic_peat_Soil		Druantia	Rst_gop_beta_cll	0	1.0	Arctic_Ocean		Dnd	Uzume	0	1.0	Austria
	Olokun	Pif	0	1	Arctic_peat_Soil		Druantia	Rst_HelicaseDUF2290	0	1.0	Arctic_Ocean		Dnd	Viperin	0	1.0	Austria
	Olokun	Pycsar	0	1	Arctic_peat_Soil		Druantia	Rst_Hydrolase-Tm	0	1.0	Arctic_Ocean		Dnd	Wadjet	0	1.0	Austria
	Olokun	Rst_2TM_1TM_TIR	0	1	Arctic_peat_Soil		Druantia	Rst_PARIS	0	1.0	Arctic_Ocean		Dnd	Zorya	0	1.0	Austria
	Olokun	Rst_gop_beta_cll	0	1	Arctic_peat_Soil		Druantia	SEFIR	0	1.0	Arctic_Ocean		Dodola	Dodola	1.71204	0.00011884774169028513	Austria
	Olokun	Shedu	0	1	Arctic_peat_Soil		Druantia	Septu	0	1.0	Arctic_Ocean		Dodola	DRT	0	1.0	Austria
	Olokun	ShosTA	0	1	Arctic_peat_Soil		Druantia	Shango	0	1.0	Arctic_Ocean		Dodola	Druantia	0	1.0	Austria
	Olokun	SoFic	0	1	Arctic_peat_Soil		Druantia	Shedu	0	1.0	Arctic_Ocean		Dodola	Dsr	0	1.0	Austria
	Olokun	Wadjet	0	1	Arctic_peat_Soil		Druantia	ShosTA	0	1.0	Arctic_Ocean		Dodola	Eleos	0	1.0	Austria
	Pif	Pif	0	1	Arctic_peat_Soil		Druantia	SoFic	0	1.0	Arctic_Ocean		Dodola	Gabija	0	1.0	Austria
	Pif	PrrC	0	1	Arctic_peat_Soil		Druantia	SspBCDE	0	1.0	Arctic_Ocean		Dodola	Gao	0	0.4084430260112367	Austria
	Pif	Pycsar	0	1	Arctic_peat_Soil		Druantia	Thoeris	0	1.0	Arctic_Ocean		Dodola	Hachiman	0	1.0	Austria
	Pif	radar	0	1	Arctic_peat_Soil		Druantia	Tiamat	0	1.0	Arctic_Ocean		Dodola	ISG15-like	0	1.0	Austria
	Pif	Rst_2TM_1TM_TIR	0	1	Arctic_peat_Soil		Druantia	Uzume	0	1.0	Arctic_Ocean		Dodola	Kiwa	0	1.0	Austria
	Pif	Rst_3HP	0	1	Arctic_peat_Soil		Druantia	Viperin	0	1.0	Arctic_Ocean		Dodola	Lamassu-Fam	0	0.004323544749083987	Austria
	Pif	Rst_DprA-PPRT	0	1	Arctic_peat_Soil		Druantia	Wadjet	0	1.0	Arctic_Ocean		Dodola	Lit	0	1.0	Austria
	Pif	Rst_gop_beta_cll	0	1	Arctic_peat_Soil		Druantia	Zorya	0	1.0	Arctic_Ocean		Dodola	Menshen	0	1.0	Austria
	Pif	Rst_HelicaseDUF2290	0	1	Arctic_peat_Soil		Dsr	Dsr	0	0.3333333333333333	Arctic_Ocean		Dodola	Mokosh	0	0.3942447076336094	Austria
	Pif	Rst_Hydrolase-Tm	0	1	Arctic_peat_Soil		Dsr	Eleos	0	1.0	Arctic_Ocean		Dodola	Nhi	0	1.0	Austria
	Pif	Rst_RT-Tm	0	1	Arctic_peat_Soil		Dsr	Gabija	0	1.0	Arctic_Ocean		Dodola	NixI	0	1.0	Austria
	Pif	Rst_TIR-NLR	0	1	Arctic_peat_Soil		Dsr	Gao	0	1.0	Arctic_Ocean		Dodola	Old	0	1.0	Austria
	Pif	SEFIR	0	1	Arctic_peat_Soil		Dsr	Hachiman	0	1.0	Arctic_Ocean		Dodola	Olokun	0	1.0	Austria
	Pif	Shedu	0	1	Arctic_peat_Soil		Dsr	ISG15-like	0	1.0	Arctic_Ocean		Dodola	Pif	0	1.0	Austria
	Pif	ShosTA	0	1	Arctic_peat_Soil		Dsr	Kiwa	0	1.0	Arctic_Ocean		Dodola	PrrC	0	1.0	Austria
	Pif	SoFic	0	1	Arctic_peat_Soil		Dsr	Lamassu-Fam	0	1.0	Arctic_Ocean		Dodola	PsyrTA	2.91706	0.049768161942203716	Austria
	Pif	Tiamat	0	1	Arctic_peat_Soil		Dsr	Lit	0	1.0	Arctic_Ocean		Dodola	Pycsar	0	1.0	Austria
	Pif	Uzume	0	1	Arctic_peat_Soil		Dsr	Menshen	0	1.0	Arctic_Ocean		Dodola	radar	0	1.0	Austria
	Pif	Wadjet	0	1	Arctic_peat_Soil		Dsr	Mokosh	0	1.0	Arctic_Ocean		Dodola	Retron	4.55144	6.828533354344597e-07	Austria
	PrrC	Pycsar	0	1	Arctic_peat_Soil		Dsr	Nhi	0	1.0	Arctic_Ocean		Dodola	RexAB	0	1.0	Austria
	PrrC	Rst_2TM_1TM_TIR	0	1	Arctic_peat_Soil		Dsr	Old	0	1.0	Arctic_Ocean		Dodola	RM	1.52745	0.0509822645319822	Austria
	PrrC	Rst_gop_beta_cll	0	1	Arctic_peat_Soil		Dsr	Olokun	0	1.0	Arctic_Ocean		Dodola	RosmerTA	-0.544009	0.6514129609344265	Austria
	PrrC	Shedu	0	1	Arctic_peat_Soil		Dsr	Pif	0	1.0	Arctic_Ocean		Dodola	Rst_2TM_1TM_TIR	0	1.0	Austria
	PrrC	ShosTA	0	1	Arctic_peat_Soil		Dsr	PrrC	0	1.0	Arctic_Ocean		Dodola	Rst_3HP	0	1.0	Austria
	PrrC	SoFic	0	1	Arctic_peat_Soil		Dsr	PsyrTA	0	1.0	Arctic_Ocean		Dodola	Rst_DprA-PPRT	0	1.0	Austria
	PrrC	Wadjet	0	1	Arctic_peat_Soil		Dsr	Pycsar	0	1.0	Arctic_Ocean		Dodola	Rst_DUF4238	0	1.0	Austria
	PsyrTA	PsyrTA	0	1	Arctic_peat_Soil		Dsr	Retron	0	1.0	Arctic_Ocean		Dodola	Rst_gop_beta_cll	0	1.0	Austria
	PsyrTA	Pycsar	0	1	Arctic_peat_Soil		Dsr	RM	0	1.0	Arctic_Ocean		Dodola	Rst_HelicaseDUF2290	0	1.0	Austria
	PsyrTA	RosmerTA	0	1	Arctic_peat_Soil		Dsr	RosmerTA	0	1.0	Arctic_Ocean		Dodola	Rst_Hydrolase-Tm	0	1.0	Austria
	PsyrTA	Rst_PARIS	0	1	Arctic_peat_Soil		Dsr	Rst_2TM_1TM_TIR	0	1.0	Arctic_Ocean		Dodola	Rst_PARIS	-1.68319	0.12483332101023259	Austria
	PsyrTA	Shango	0	1	Arctic_peat_Soil		Dsr	Rst_DprA-PPRT	0	1.0	Arctic_Ocean		Dodola	Rst_RT-Tm	0	1.0	Austria
	PsyrTA	ShosTA	0	1	Arctic_peat_Soil		Dsr	Rst_DUF4238	0	1.0	Arctic_Ocean		Dodola	Rst_TIR-NLR	0	1.0	Austria
	Pycsar	Pycsar	0	1	Arctic_peat_Soil		Dsr	Rst_gop_beta_cll	0	1.0	Arctic_Ocean		Dodola	SEFIR	0	1.0	Austria
	Pycsar	radar	0	1	Arctic_peat_Soil		Dsr	Rst_HelicaseDUF2290	0	1.0	Arctic_Ocean		Dodola	Septu	0	1.0	Austria
	Pycsar	Rst_2TM_1TM_TIR	0	1	Arctic_peat_Soil		Dsr	Rst_Hydrolase-Tm	0	1.0	Arctic_Ocean		Dodola	Shango	0	1.0	Austria
	Pycsar	Rst_3HP	0	1	Arctic_peat_Soil		Dsr	Rst_PARIS	0	1.0	Arctic_Ocean		Dodola	Shedu	0	1.0	Austria
	Pycsar	Rst_DprA-PPRT	0	1	Arctic_peat_Soil		Dsr	SEFIR	0	1.0	Arctic_Ocean		Dodola	ShosTA	3.19041	0.03602005214016104	Austria
	Pycsar	Rst_gop_beta_cll	0	1	Arctic_peat_Soil		Dsr	Septu	0	1.0	Arctic_Ocean		Dodola	SoFic	0	1.0	Austria
	Pycsar	Rst_HelicaseDUF2290	0	1	Arctic_peat_Soil		Dsr	Shango	0	1.0	Arctic_Ocean		Dodola	SspBCDE	0	1.0	Austria
	Pycsar	Rst_Hydrolase-Tm	0	1	Arctic_peat_Soil		Dsr	Shedu	0	1.0	Arctic_Ocean		Dodola	Stk2	0	1.0	Austria
	Pycsar	Rst_RT-Tm	0	1	Arctic_peat_Soil		Dsr	ShosTA	0	1.0	Arctic_Ocean		Dodola	Thoeris	0	1.0	Austria
	Pycsar	Rst_TIR-NLR	0	1	Arctic_peat_Soil		Dsr	SoFic	0	1.0	Arctic_Ocean		Dodola	Tiamat	0	1.0	Austria
	Pycsar	SEFIR	0	1	Arctic_peat_Soil		Dsr	SspBCDE	0	1.0	Arctic_Ocean		Dodola	Uzume	0	1.0	Austria
	Pycsar	Shedu	0	1	Arctic_peat_Soil		Dsr	Thoeris	0	1.0	Arctic_Ocean		Dodola	Viperin	0	1.0	Austria
	Pycsar	ShosTA	0	1	Arctic_peat_Soil		Dsr	Tiamat	0	1.0	Arctic_Ocean		Dodola	Wadjet	0	1.0	Austria
	Pycsar	SoFic	0	1	Arctic_peat_Soil		Dsr	Uzume	0	1.0	Arctic_Ocean		Dodola	Zorya	0	1.0	Austria
	Pycsar	Tiamat	0	1	Arctic_peat_Soil		Dsr	Viperin	0	1.0	Arctic_Ocean		DRT	DRT	0	1.0	Austria
	Pycsar	Uzume	0	1	Arctic_peat_Soil		Dsr	Wadjet	0	1.0	Arctic_Ocean		DRT	Druantia	0	1.0	Austria
	Pycsar	Wadjet	0	1	Arctic_peat_Soil		Dsr	Zorya	0	1.0	Arctic_Ocean		DRT	Dsr	0	1.0	Austria
	radar	Rst_2TM_1TM_TIR	0	1	Arctic_peat_Soil		Eleos	Eleos	0	1.0	Arctic_Ocean		DRT	Eleos	0	1.0	Austria
	radar	Rst_gop_beta_cll	0	1	Arctic_peat_Soil		Eleos	Gabija	0	1.0	Arctic_Ocean		DRT	Gabija	0	1.0	Austria
	radar	Shedu	0	1	Arctic_peat_Soil		Eleos	Gao	0	1.0	Arctic_Ocean		DRT	Gao	0	1.0	Austria
	radar	ShosTA	0	1	Arctic_peat_Soil		Eleos	Hachiman	0	1.0	Arctic_Ocean		DRT	Hachiman	0	1.0	Austria
	radar	SoFic	0	1	Arctic_peat_Soil		Eleos	ISG15-like	0	1.0	Arctic_Ocean		DRT	ISG15-like	0	1.0	Austria
	radar	Wadjet	0	1	Arctic_peat_Soil		Eleos	Kiwa	0	1.0	Arctic_Ocean		DRT	Kiwa	0	1.0	Austria
	Retron	Retron	0	0.0571429	Arctic_peat_Soil		Eleos	Lamassu-Fam	0	1.0	Arctic_Ocean		DRT	Lamassu-Fam	0	1.0	Austria
	Retron	Shango	0	1	Arctic_peat_Soil		Eleos	Lit	0	1.0	Arctic_Ocean		DRT	Lit	0	1.0	Austria
	RM	RM	0	1	Arctic_peat_Soil		Eleos	Menshen	0	1.0	Arctic_Ocean		DRT	Menshen	0	1.0	Austria
	RM	RosmerTA	0	1	Arctic_peat_Soil		Eleos	Mokosh	0	1.0	Arctic_Ocean		DRT	Mokosh	0	1.0	Austria
	RM	Rst_PARIS	2.37638	0.098516	Arctic_peat_Soil		Eleos	Nhi	0	1.0	Arctic_Ocean		DRT	Nhi	0	1.0	Austria
	RM	Thoeris	0	0.0163043	Arctic_peat_Soil		Eleos	Old	0	1.0	Arctic_Ocean		DRT	NixI	0	1.0	Austria
	RosmerTA	RosmerTA	2.41879	0.0238149	Arctic_peat_Soil		Eleos	Olokun	0	1.0	Arctic_Ocean		DRT	Old	0	1.0	Austria
	RosmerTA	Rst_PARIS	0	1	Arctic_peat_Soil		Eleos	Pif	0	1.0	Arctic_Ocean		DRT	Olokun	0	1.0	Austria
	RosmerTA	Shango	0	1	Arctic_peat_Soil		Eleos	PrrC	0	1.0	Arctic_Ocean		DRT	Pif	0	1.0	Austria
	RosmerTA	Zorya	0	1	Arctic_peat_Soil		Eleos	PsyrTA	0	1.0	Arctic_Ocean		DRT	PrrC	0	1.0	Austria
	Rst_2TM_1TM_TIR	Rst_2TM_1TM_TIR	0	1	Arctic_peat_Soil		Eleos	Pycsar	0	1.0	Arctic_Ocean		DRT	PsyrTA	0	1.0	Austria
	Rst_2TM_1TM_TIR	Rst_3HP	0	1	Arctic_peat_Soil		Eleos	Retron	0	1.0	Arctic_Ocean		DRT	Pycsar	0	1.0	Austria
	Rst_2TM_1TM_TIR	Rst_DprA-PPRT	0	1	Arctic_peat_Soil		Eleos	RM	0	0.05909891536108278	Arctic_Ocean		DRT	radar	0	1.0	Austria
	Rst_2TM_1TM_TIR	Rst_gop_beta_cll	0	1	Arctic_peat_Soil		Eleos	RosmerTA	0	1.0	Arctic_Ocean		DRT	Retron	0	1.0	Austria
	Rst_2TM_1TM_TIR	Rst_HelicaseDUF2290	0	1	Arctic_peat_Soil		Eleos	Rst_2TM_1TM_TIR	0	1.0	Arctic_Ocean		DRT	RexAB	0	1.0	Austria
	Rst_2TM_1TM_TIR	Rst_Hydrolase-Tm	0	1	Arctic_peat_Soil		Eleos	Rst_DprA-PPRT	0	1.0	Arctic_Ocean		DRT	RM	0	0.07392580901170259	Austria
	Rst_2TM_1TM_TIR	Rst_RT-Tm	0	1	Arctic_peat_Soil		Eleos	Rst_DUF4238	0	1.0	Arctic_Ocean		DRT	RosmerTA	0	1.0	Austria
	Rst_2TM_1TM_TIR	Rst_TIR-NLR	0	1	Arctic_peat_Soil		Eleos	Rst_gop_beta_cll	0	1.0	Arctic_Ocean		DRT	Rst_2TM_1TM_TIR	0	1.0	Austria
	Rst_2TM_1TM_TIR	SEFIR	0	1	Arctic_peat_Soil		Eleos	Rst_HelicaseDUF2290	0	1.0	Arctic_Ocean		DRT	Rst_3HP	0	1.0	Austria
	Rst_2TM_1TM_TIR	Shedu	0	1	Arctic_peat_Soil		Eleos	Rst_Hydrolase-Tm	0	1.0	Arctic_Ocean		DRT	Rst_DprA-PPRT	0	1.0	Austria
	Rst_2TM_1TM_TIR	ShosTA	0	1	Arctic_peat_Soil		Eleos	Rst_PARIS	0	1.0	Arctic_Ocean		DRT	Rst_DUF4238	0	1.0	Austria
	Rst_2TM_1TM_TIR	SoFic	0	1	Arctic_peat_Soil		Eleos	SEFIR	0	1.0	Arctic_Ocean		DRT	Rst_gop_beta_cll	0	1.0	Austria
	Rst_2TM_1TM_TIR	Tiamat	0	1	Arctic_peat_Soil		Eleos	Septu	0	1.0	Arctic_Ocean		DRT	Rst_HelicaseDUF2290	0	1.0	Austria
	Rst_2TM_1TM_TIR	Uzume	0	1	Arctic_peat_Soil		Eleos	Shango	0	1.0	Arctic_Ocean		DRT	Rst_Hydrolase-Tm	0	1.0	Austria
	Rst_2TM_1TM_TIR	Wadjet	0	1	Arctic_peat_Soil		Eleos	Shedu	0	1.0	Arctic_Ocean		DRT	Rst_PARIS	0	1.0	Austria
	Rst_3HP	Rst_gop_beta_cll	0	1	Arctic_peat_Soil		Eleos	ShosTA	0	1.0	Arctic_Ocean		DRT	Rst_RT-Tm	0	1.0	Austria
	Rst_3HP	Shedu	0	1	Arctic_peat_Soil		Eleos	SoFic	0	1.0	Arctic_Ocean		DRT	Rst_TIR-NLR	0	1.0	Austria
	Rst_3HP	ShosTA	0	1	Arctic_peat_Soil		Eleos	SspBCDE	0	1.0	Arctic_Ocean		DRT	SEFIR	0	1.0	Austria
	Rst_3HP	SoFic	0	1	Arctic_peat_Soil		Eleos	Thoeris	0	1.0	Arctic_Ocean		DRT	Septu	0	1.0	Austria
	Rst_3HP	Wadjet	0	1	Arctic_peat_Soil		Eleos	Tiamat	0	1.0	Arctic_Ocean		DRT	Shango	0	1.0	Austria
	Rst_DprA-PPRT	Rst_gop_beta_cll	0	1	Arctic_peat_Soil		Eleos	Uzume	0	1.0	Arctic_Ocean		DRT	Shedu	0	1.0	Austria
	Rst_DprA-PPRT	Shedu	0	1	Arctic_peat_Soil		Eleos	Viperin	0	1.0	Arctic_Ocean		DRT	ShosTA	0	1.0	Austria
	Rst_DprA-PPRT	ShosTA	0	1	Arctic_peat_Soil		Eleos	Wadjet	0	1.0	Arctic_Ocean		DRT	SoFic	0	1.0	Austria
	Rst_DprA-PPRT	SoFic	0	1	Arctic_peat_Soil		Eleos	Zorya	0	1.0	Arctic_Ocean		DRT	SspBCDE	0	1.0	Austria
	Rst_DprA-PPRT	Wadjet	0	1	Arctic_peat_Soil		Gabija	Gabija	4.74152	7.492714626598128e-16	Arctic_Ocean		DRT	Stk2	0	1.0	Austria
	Rst_gop_beta_cll	Rst_gop_beta_cll	0	1	Arctic_peat_Soil		Gabija	Gao	0	1.0	Arctic_Ocean		DRT	Thoeris	0	1.0	Austria
	Rst_gop_beta_cll	Rst_HelicaseDUF2290	0	1	Arctic_peat_Soil		Gabija	Hachiman	0	1.0	Arctic_Ocean		DRT	Tiamat	0	1.0	Austria
	Rst_gop_beta_cll	Rst_Hydrolase-Tm	0	1	Arctic_peat_Soil		Gabija	ISG15-like	0	1.0	Arctic_Ocean		DRT	Uzume	0	1.0	Austria
	Rst_gop_beta_cll	Rst_RT-Tm	0	1	Arctic_peat_Soil		Gabija	Kiwa	0	1.0	Arctic_Ocean		DRT	Viperin	0	1.0	Austria
	Rst_gop_beta_cll	Rst_TIR-NLR	0	1	Arctic_peat_Soil		Gabija	Lamassu-Fam	0	1.0	Arctic_Ocean		DRT	Wadjet	0	1.0	Austria
	Rst_gop_beta_cll	SEFIR	0	1	Arctic_peat_Soil		Gabija	Lit	0	1.0	Arctic_Ocean		DRT	Zorya	0	1.0	Austria
	Rst_gop_beta_cll	Shedu	0	1	Arctic_peat_Soil		Gabija	Menshen	0	1.0	Arctic_Ocean		Druantia	Druantia	5.76457	4.955143993015264e-07	Austria
	Rst_gop_beta_cll	ShosTA	0	1	Arctic_peat_Soil		Gabija	Mokosh	3.60958	0.031866481959233514	Arctic_Ocean		Druantia	Dsr	0	1.0	Austria
	Rst_gop_beta_cll	SoFic	0	1	Arctic_peat_Soil		Gabija	Nhi	0	1.0	Arctic_Ocean		Druantia	Eleos	0	1.0	Austria
	Rst_gop_beta_cll	Tiamat	0	1	Arctic_peat_Soil		Gabija	Old	0	1.0	Arctic_Ocean		Druantia	Gabija	0	5.093692391353986e-05	Austria
	Rst_gop_beta_cll	Uzume	0	1	Arctic_peat_Soil		Gabija	Olokun	0	1.0	Arctic_Ocean		Druantia	Gao	0	1.0	Austria
	Rst_gop_beta_cll	Wadjet	0	1	Arctic_peat_Soil		Gabija	Pif	0	1.0	Arctic_Ocean		Druantia	Hachiman	0	1.0	Austria
	Rst_HelicaseDUF2290	Shedu	0	1	Arctic_peat_Soil		Gabija	PrrC	0	1.0	Arctic_Ocean		Druantia	ISG15-like	0	1.0	Austria
	Rst_HelicaseDUF2290	ShosTA	0	1	Arctic_peat_Soil		Gabija	PsyrTA	0	0.003523439832785906	Arctic_Ocean		Druantia	Kiwa	0	1.0	Austria
	Rst_HelicaseDUF2290	SoFic	0	1	Arctic_peat_Soil		Gabija	Pycsar	0	1.0	Arctic_Ocean		Druantia	Lamassu-Fam	0	1.0	Austria
	Rst_HelicaseDUF2290	Wadjet	0	1	Arctic_peat_Soil		Gabija	Retron	0	0.6213332180834603	Arctic_Ocean		Druantia	Lit	0	1.0	Austria
	Rst_Hydrolase-Tm	Shedu	0	1	Arctic_peat_Soil		Gabija	RM	1.41425	0.09676579793065018	Arctic_Ocean		Druantia	Menshen	0	1.0	Austria
	Rst_Hydrolase-Tm	ShosTA	0	1	Arctic_peat_Soil		Gabija	RosmerTA	0	1.0	Arctic_Ocean		Druantia	Mokosh	0	1.0	Austria
	Rst_Hydrolase-Tm	SoFic	0	1	Arctic_peat_Soil		Gabija	Rst_2TM_1TM_TIR	0	1.0	Arctic_Ocean		Druantia	Nhi	0	1.0	Austria
	Rst_Hydrolase-Tm	Wadjet	0	1	Arctic_peat_Soil		Gabija	Rst_DprA-PPRT	0	1.0	Arctic_Ocean		Druantia	NixI	0	1.0	Austria
	Rst_PARIS	Rst_PARIS	0	0.00148248	Arctic_peat_Soil		Gabija	Rst_DUF4238	0	1.0	Arctic_Ocean		Druantia	Old	0	1.0	Austria
	Rst_RT-Tm	Shedu	0	1	Arctic_peat_Soil		Gabija	Rst_gop_beta_cll	0	1.0	Arctic_Ocean		Druantia	Olokun	0	1.0	Austria
	Rst_RT-Tm	ShosTA	0	1	Arctic_peat_Soil		Gabija	Rst_HelicaseDUF2290	0	1.0	Arctic_Ocean		Druantia	Pif	0	1.0	Austria
	Rst_RT-Tm	SoFic	0	1	Arctic_peat_Soil		Gabija	Rst_Hydrolase-Tm	0	1.0	Arctic_Ocean		Druantia	PrrC	0	1.0	Austria
	Rst_RT-Tm	Wadjet	0	1	Arctic_peat_Soil		Gabija	Rst_PARIS	0	1.0	Arctic_Ocean		Druantia	PsyrTA	0	1.0	Austria
	Rst_TIR-NLR	Shedu	0	1	Arctic_peat_Soil		Gabija	SEFIR	0	1.0	Arctic_Ocean		Druantia	Pycsar	0	1.0	Austria
	Rst_TIR-NLR	ShosTA	0	1	Arctic_peat_Soil		Gabija	Septu	0	1.0	Arctic_Ocean		Druantia	radar	0	1.0	Austria
	Rst_TIR-NLR	SoFic	0	1	Arctic_peat_Soil		Gabija	Shango	0	1.0	Arctic_Ocean		Druantia	Retron	0	1.0	Austria
	Rst_TIR-NLR	Wadjet	0	1	Arctic_peat_Soil		Gabija	Shedu	0	1.0	Arctic_Ocean		Druantia	RexAB	0	1.0	Austria
	SEFIR	Shedu	0	1	Arctic_peat_Soil		Gabija	ShosTA	0	1.0	Arctic_Ocean		Druantia	RM	1.44167	0.2948484066967772	Austria
	SEFIR	ShosTA	0	1	Arctic_peat_Soil		Gabija	SoFic	0	1.0	Arctic_Ocean		Druantia	RosmerTA	0	1.0	Austria
	SEFIR	SoFic	0	1	Arctic_peat_Soil		Gabija	SspBCDE	0	1.0	Arctic_Ocean		Druantia	Rst_2TM_1TM_TIR	0	1.0	Austria
	SEFIR	Wadjet	0	1	Arctic_peat_Soil		Gabija	Thoeris	0	1.0	Arctic_Ocean		Druantia	Rst_3HP	0	1.0	Austria
	Shango	Shango	0	1	Arctic_peat_Soil		Gabija	Tiamat	0	1.0	Arctic_Ocean		Druantia	Rst_DprA-PPRT	0	1.0	Austria
	Shedu	Shedu	0	1	Arctic_peat_Soil		Gabija	Uzume	0	1.0	Arctic_Ocean		Druantia	Rst_DUF4238	0	1.0	Austria
	Shedu	ShosTA	0	1	Arctic_peat_Soil		Gabija	Viperin	0	1.0	Arctic_Ocean		Druantia	Rst_gop_beta_cll	0	1.0	Austria
	Shedu	SoFic	0	1	Arctic_peat_Soil		Gabija	Wadjet	0	1.0	Arctic_Ocean		Druantia	Rst_HelicaseDUF2290	0	1.0	Austria
	Shedu	Tiamat	0	1	Arctic_peat_Soil		Gabija	Zorya	0	1.0	Arctic_Ocean		Druantia	Rst_Hydrolase-Tm	0	1.0	Austria
	Shedu	Uzume	0	1	Arctic_peat_Soil		Gao	Gao	4.33996	1.4790621089825714e-15	Arctic_Ocean		Druantia	Rst_PARIS	0	1.0	Austria
	Shedu	Wadjet	0	1	Arctic_peat_Soil		Gao	Hachiman	0	1.0	Arctic_Ocean		Druantia	Rst_RT-Tm	0	1.0	Austria
	ShosTA	SoFic	0	1	Arctic_peat_Soil		Gao	ISG15-like	0	1.0	Arctic_Ocean		Druantia	Rst_TIR-NLR	0	1.0	Austria
	ShosTA	Tiamat	0	1	Arctic_peat_Soil		Gao	Kiwa	0	1.0	Arctic_Ocean		Druantia	SEFIR	0	1.0	Austria
	ShosTA	Uzume	0	1	Arctic_peat_Soil		Gao	Lamassu-Fam	0	1.0	Arctic_Ocean		Druantia	Septu	0	1.0	Austria
	ShosTA	Wadjet	0	1	Arctic_peat_Soil		Gao	Lit	0	1.0	Arctic_Ocean		Druantia	Shango	0	1.0	Austria
	SoFic	SoFic	0	1	Arctic_peat_Soil		Gao	Menshen	0	1.0	Arctic_Ocean		Druantia	Shedu	0	1.0	Austria
	SoFic	Tiamat	0	1	Arctic_peat_Soil		Gao	Mokosh	0	1.0	Arctic_Ocean		Druantia	ShosTA	0	1.0	Austria
	SoFic	Uzume	0	1	Arctic_peat_Soil		Gao	Nhi	0	1.0	Arctic_Ocean		Druantia	SoFic	0	1.0	Austria
	SoFic	Wadjet	0	1	Arctic_peat_Soil		Gao	Old	0	1.0	Arctic_Ocean		Druantia	SspBCDE	0	0.03244324284285767	Austria
	Thoeris	Thoeris	0	0.151515	Arctic_peat_Soil		Gao	Olokun	0	1.0	Arctic_Ocean		Druantia	Stk2	0	1.0	Austria
	Tiamat	Wadjet	0	1	Arctic_peat_Soil		Gao	Pif	0	1.0	Arctic_Ocean		Druantia	Thoeris	0	1.0	Austria
	Uzume	Wadjet	0	1	Arctic_peat_Soil		Gao	PrrC	0	1.0	Arctic_Ocean		Druantia	Tiamat	0	1.0	Austria
	Wadjet	Wadjet	0	1	Arctic_peat_Soil		Gao	PsyrTA	4.07936	0.018076170235411287	Arctic_Ocean		Druantia	Uzume	0	1.0	Austria
	Zorya	Zorya	0	0.333333	Arctic_peat_Soil		Gao	Pycsar	0	1.0	Arctic_Ocean		Druantia	Viperin	0	1.0	Austria
	AbiEii	AbiEii	0	0.00222469	Compost		Gao	Retron	0	1.0	Arctic_Ocean		Druantia	Wadjet	0	1.0	Austria
	AbiEii	Lamassu-Fam	0	0.00609745	Compost		Gao	RM	2.53171	0.00764013391379211	Arctic_Ocean		Druantia	Zorya	0	1.0	Austria
	AbiEii	RosmerTA	0	1	Compost		Gao	RosmerTA	3.57656	2.189741751019808e-05	Arctic_Ocean		Dsr	Dsr	0	1.0	Austria
	AbiH	AbiH	0	1	Compost		Gao	Rst_2TM_1TM_TIR	0	1.0	Arctic_Ocean		Dsr	Eleos	0	1.0	Austria
	AbiH	Aditi	0	1	Compost		Gao	Rst_DprA-PPRT	0	1.0	Arctic_Ocean		Dsr	Gabija	0	1.0	Austria
	AbiH	AVAST	0	1	Compost		Gao	Rst_DUF4238	0	1.0	Arctic_Ocean		Dsr	Gao	0	1.0	Austria
	AbiH	Borvo	0	1	Compost		Gao	Rst_gop_beta_cll	0	1.0	Arctic_Ocean		Dsr	Hachiman	0	1.0	Austria
	AbiH	Bunzi	0	1	Compost		Gao	Rst_HelicaseDUF2290	0	1.0	Arctic_Ocean		Dsr	ISG15-like	0	1.0	Austria
	AbiH	Dazbog	0	1	Compost		Gao	Rst_Hydrolase-Tm	0	1.0	Arctic_Ocean		Dsr	Kiwa	0	1.0	Austria
	AbiH	dCTPdeaminase	0	1	Compost		Gao	Rst_PARIS	0	1.0	Arctic_Ocean		Dsr	Lamassu-Fam	0	1.0	Austria
	AbiH	dGTPase	0	1	Compost		Gao	SEFIR	0	1.0	Arctic_Ocean		Dsr	Lit	0	1.0	Austria
	AbiH	DRT	0	1	Compost		Gao	Septu	0	1.0	Arctic_Ocean		Dsr	Menshen	0	1.0	Austria
	AbiH	Dsr	0	1	Compost		Gao	Shango	0	1.0	Arctic_Ocean		Dsr	Mokosh	0	1.0	Austria
	AbiH	GasderMIN	0	1	Compost		Gao	Shedu	0	1.0	Arctic_Ocean		Dsr	Nhi	0	1.0	Austria
	AbiH	Hachiman	0	1	Compost		Gao	ShosTA	0	1.0	Arctic_Ocean		Dsr	NixI	0	1.0	Austria
	AbiH	ISG15-like	0	1	Compost		Gao	SoFic	0	1.0	Arctic_Ocean		Dsr	Old	0	1.0	Austria
	AbiH	Kiwa	0	1	Compost		Gao	SspBCDE	0	1.0	Arctic_Ocean		Dsr	Olokun	0	1.0	Austria
	AbiH	Lit	0	1	Compost		Gao	Thoeris	0	1.0	Arctic_Ocean		Dsr	Pif	0	1.0	Austria
	AbiH	Old	0	1	Compost		Gao	Tiamat	0	1.0	Arctic_Ocean		Dsr	PrrC	0	1.0	Austria
	AbiH	Olokun	0	1	Compost		Gao	Uzume	0	1.0	Arctic_Ocean		Dsr	PsyrTA	0	1.0	Austria
	AbiH	radar	0	1	Compost		Gao	Viperin	0	1.0	Arctic_Ocean		Dsr	Pycsar	0	1.0	Austria
	AbiH	Rst_2TM_1TM_TIR	0	1	Compost		Gao	Wadjet	0	1.0	Arctic_Ocean		Dsr	radar	0	1.0	Austria
	AbiH	Rst_3HP	0	1	Compost		Gao	Zorya	2.23542	0.09684296835451288	Arctic_Ocean		Dsr	Retron	0	1.0	Austria
	AbiH	Rst_DprA-PPRT	0	1	Compost		Hachiman	Hachiman	7.22882	3.5778832475288167e-07	Arctic_Ocean		Dsr	RexAB	0	1.0	Austria
	AbiH	Rst_gop_beta_cll	0	1	Compost		Hachiman	ISG15-like	0	1.0	Arctic_Ocean		Dsr	RM	0	1.0	Austria
	AbiH	Rst_HelicaseDUF2290	0	1	Compost		Hachiman	Kiwa	0	1.0	Arctic_Ocean		Dsr	RosmerTA	0	1.0	Austria
	AbiH	Rst_Hydrolase-Tm	0	1	Compost		Hachiman	Lamassu-Fam	0	1.0	Arctic_Ocean		Dsr	Rst_2TM_1TM_TIR	0	1.0	Austria
	AbiH	Rst_RT-Tm	0	1	Compost		Hachiman	Lit	0	1.0	Arctic_Ocean		Dsr	Rst_3HP	0	1.0	Austria
	AbiH	Rst_TIR-NLR	0	1	Compost		Hachiman	Menshen	0	1.0	Arctic_Ocean		Dsr	Rst_DprA-PPRT	0	1.0	Austria
	AbiH	SEFIR	0	1	Compost		Hachiman	Mokosh	0	1.0	Arctic_Ocean		Dsr	Rst_DUF4238	0	1.0	Austria
	AbiH	ShosTA	0	1	Compost		Hachiman	Nhi	0	1.0	Arctic_Ocean		Dsr	Rst_gop_beta_cll	0	1.0	Austria
	AbiH	Uzume	0	1	Compost		Hachiman	Old	0	1.0	Arctic_Ocean		Dsr	Rst_HelicaseDUF2290	0	1.0	Austria
	Aditi	AVAST	0	1	Compost		Hachiman	Olokun	0	1.0	Arctic_Ocean		Dsr	Rst_Hydrolase-Tm	0	1.0	Austria
	Aditi	Borvo	0	1	Compost		Hachiman	Pif	0	1.0	Arctic_Ocean		Dsr	Rst_PARIS	0	1.0	Austria
	Aditi	DRT	0	1	Compost		Hachiman	PrrC	0	1.0	Arctic_Ocean		Dsr	Rst_RT-Tm	0	1.0	Austria
	Aditi	Hachiman	0	1	Compost		Hachiman	PsyrTA	0	1.0	Arctic_Ocean		Dsr	Rst_TIR-NLR	0	1.0	Austria
	Aditi	Nhi	0	1	Compost		Hachiman	Pycsar	0	1.0	Arctic_Ocean		Dsr	SEFIR	0	1.0	Austria
	Aditi	Olokun	0	1	Compost		Hachiman	Retron	0	0.013429103241940825	Arctic_Ocean		Dsr	Septu	0	1.0	Austria
	Aditi	Pif	0	1	Compost		Hachiman	RM	0	0.003790920506351222	Arctic_Ocean		Dsr	Shango	0	1.0	Austria
	Aditi	Rst_Hydrolase-Tm	0	1	Compost		Hachiman	RosmerTA	0	1.0	Arctic_Ocean		Dsr	Shedu	0	1.0	Austria
	Aditi	Shedu	0	1	Compost		Hachiman	Rst_2TM_1TM_TIR	0	1.0	Arctic_Ocean		Dsr	ShosTA	0	1.0	Austria
	Aditi	ShosTA	0	1	Compost		Hachiman	Rst_DprA-PPRT	0	1.0	Arctic_Ocean		Dsr	SoFic	0	1.0	Austria
	Aditi	Tiamat	0	1	Compost		Hachiman	Rst_DUF4238	0	1.0	Arctic_Ocean		Dsr	SspBCDE	0	1.0	Austria
	AVAST	AVAST	0	1	Compost		Hachiman	Rst_gop_beta_cll	0	1.0	Arctic_Ocean		Dsr	Stk2	0	1.0	Austria
	AVAST	Borvo	0	1	Compost		Hachiman	Rst_HelicaseDUF2290	0	1.0	Arctic_Ocean		Dsr	Thoeris	0	1.0	Austria
	AVAST	Bunzi	0	1	Compost		Hachiman	Rst_Hydrolase-Tm	0	1.0	Arctic_Ocean		Dsr	Tiamat	0	1.0	Austria
	AVAST	Dazbog	0	1	Compost		Hachiman	Rst_PARIS	0	1.0	Arctic_Ocean		Dsr	Uzume	0	1.0	Austria
	AVAST	dCTPdeaminase	0	1	Compost		Hachiman	SEFIR	0	1.0	Arctic_Ocean		Dsr	Viperin	0	1.0	Austria
	AVAST	dGTPase	0	1	Compost		Hachiman	Septu	0	1.0	Arctic_Ocean		Dsr	Wadjet	0	1.0	Austria
	AVAST	DRT	0	1	Compost		Hachiman	Shango	0	1.0	Arctic_Ocean		Dsr	Zorya	0	1.0	Austria
	AVAST	Dsr	0	1	Compost		Hachiman	Shedu	0	1.0	Arctic_Ocean		Eleos	Eleos	0	0.051546391752577324	Austria
	AVAST	GasderMIN	0	1	Compost		Hachiman	ShosTA	0	1.0	Arctic_Ocean		Eleos	Gabija	0	1.0	Austria
	AVAST	Hachiman	0	1	Compost		Hachiman	SoFic	0	1.0	Arctic_Ocean		Eleos	Gao	0	1.0	Austria
	AVAST	ISG15-like	0	1	Compost		Hachiman	SspBCDE	0	1.0	Arctic_Ocean		Eleos	Hachiman	0	1.0	Austria
	AVAST	Kiwa	0	1	Compost		Hachiman	Thoeris	0	0.047248322147651005	Arctic_Ocean		Eleos	ISG15-like	0	1.0	Austria
	AVAST	Lit	0	1	Compost		Hachiman	Tiamat	0	1.0	Arctic_Ocean		Eleos	Kiwa	0	1.0	Austria
	AVAST	Old	0	1	Compost		Hachiman	Uzume	0	1.0	Arctic_Ocean		Eleos	Lamassu-Fam	0	1.0	Austria
	AVAST	Olokun	0	1	Compost		Hachiman	Viperin	0	1.0	Arctic_Ocean		Eleos	Lit	0	1.0	Austria
	AVAST	radar	0	1	Compost		Hachiman	Wadjet	0	1.0	Arctic_Ocean		Eleos	Menshen	0	1.0	Austria
	AVAST	Rst_2TM_1TM_TIR	0	1	Compost		Hachiman	Zorya	0	1.0	Arctic_Ocean		Eleos	Mokosh	0	1.0	Austria
	AVAST	Rst_3HP	0	1	Compost		ISG15-like	Kiwa	0	1.0	Arctic_Ocean		Eleos	Nhi	0	1.0	Austria
	AVAST	Rst_DprA-PPRT	0	1	Compost		ISG15-like	Lamassu-Fam	0	1.0	Arctic_Ocean		Eleos	NixI	0	1.0	Austria
	AVAST	Rst_gop_beta_cll	0	1	Compost		ISG15-like	Lit	0	1.0	Arctic_Ocean		Eleos	Old	0	1.0	Austria
	AVAST	Rst_HelicaseDUF2290	0	1	Compost		ISG15-like	Menshen	0	1.0	Arctic_Ocean		Eleos	Olokun	0	1.0	Austria
	AVAST	Rst_Hydrolase-Tm	0	1	Compost		ISG15-like	Mokosh	0	1.0	Arctic_Ocean		Eleos	Pif	0	1.0	Austria
	AVAST	Rst_RT-Tm	0	1	Compost		ISG15-like	Nhi	0	1.0	Arctic_Ocean		Eleos	PrrC	0	1.0	Austria
	AVAST	Rst_TIR-NLR	0	1	Compost		ISG15-like	Old	0	1.0	Arctic_Ocean		Eleos	PsyrTA	0	1.0	Austria
	AVAST	SEFIR	0	1	Compost		ISG15-like	Olokun	0	1.0	Arctic_Ocean		Eleos	Pycsar	0	1.0	Austria
	AVAST	ShosTA	0	1	Compost		ISG15-like	Pif	0	1.0	Arctic_Ocean		Eleos	radar	0	1.0	Austria
	AVAST	Uzume	0	1	Compost		ISG15-like	PrrC	0	1.0	Arctic_Ocean		Eleos	Retron	0	1.0	Austria
	Azaca	Azaca	0	0.444444	Compost		ISG15-like	PsyrTA	0	1.0	Arctic_Ocean		Eleos	RexAB	0	1.0	Austria
	Azaca	Mokosh	0	0.0188312	Compost		ISG15-like	Pycsar	0	1.0	Arctic_Ocean		Eleos	RM	0	1.0	Austria
	Borvo	Borvo	0	1	Compost		ISG15-like	Retron	0	1.0	Arctic_Ocean		Eleos	RosmerTA	0	1.0	Austria
	Borvo	Bunzi	0	1	Compost		ISG15-like	RM	0	1.0	Arctic_Ocean		Eleos	Rst_2TM_1TM_TIR	0	1.0	Austria
	Borvo	Dazbog	0	1	Compost		ISG15-like	RosmerTA	0	1.0	Arctic_Ocean		Eleos	Rst_3HP	0	1.0	Austria
	Borvo	dCTPdeaminase	0	1	Compost		ISG15-like	Rst_2TM_1TM_TIR	0	1.0	Arctic_Ocean		Eleos	Rst_DprA-PPRT	0	1.0	Austria
	Borvo	dGTPase	0	1	Compost		ISG15-like	Rst_DprA-PPRT	0	1.0	Arctic_Ocean		Eleos	Rst_DUF4238	0	1.0	Austria
	Borvo	DRT	0	1	Compost		ISG15-like	Rst_gop_beta_cll	0	1.0	Arctic_Ocean		Eleos	Rst_gop_beta_cll	0	1.0	Austria
	Borvo	Dsr	0	1	Compost		ISG15-like	Rst_HelicaseDUF2290	0	1.0	Arctic_Ocean		Eleos	Rst_HelicaseDUF2290	0	1.0	Austria
	Borvo	GasderMIN	0	1	Compost		ISG15-like	Rst_Hydrolase-Tm	0	1.0	Arctic_Ocean		Eleos	Rst_Hydrolase-Tm	0	1.0	Austria
	Borvo	Hachiman	0	1	Compost		ISG15-like	Rst_PARIS	0	1.0	Arctic_Ocean		Eleos	Rst_PARIS	0	1.0	Austria
	Borvo	ISG15-like	0	1	Compost		ISG15-like	SEFIR	0	1.0	Arctic_Ocean		Eleos	Rst_RT-Tm	0	1.0	Austria
	Borvo	Kiwa	0	1	Compost		ISG15-like	Septu	0	1.0	Arctic_Ocean		Eleos	Rst_TIR-NLR	0	1.0	Austria
	Borvo	Lit	0	1	Compost		ISG15-like	Shango	0	1.0	Arctic_Ocean		Eleos	SEFIR	0	1.0	Austria
	Borvo	Old	0	1	Compost		ISG15-like	Shedu	0	1.0	Arctic_Ocean		Eleos	Septu	0	1.0	Austria
	Borvo	Olokun	0	1	Compost		ISG15-like	ShosTA	0	1.0	Arctic_Ocean		Eleos	Shango	0	1.0	Austria
	Borvo	radar	0	1	Compost		ISG15-like	SoFic	0	1.0	Arctic_Ocean		Eleos	Shedu	0	1.0	Austria
	Borvo	Rst_2TM_1TM_TIR	0	1	Compost		ISG15-like	SspBCDE	0	1.0	Arctic_Ocean		Eleos	ShosTA	0	1.0	Austria
	Borvo	Rst_3HP	0	1	Compost		ISG15-like	Thoeris	0	1.0	Arctic_Ocean		Eleos	SoFic	0	1.0	Austria
	Borvo	Rst_DprA-PPRT	0	1	Compost		ISG15-like	Tiamat	0	1.0	Arctic_Ocean		Eleos	SspBCDE	0	1.0	Austria
	Borvo	Rst_gop_beta_cll	0	1	Compost		ISG15-like	Uzume	0	1.0	Arctic_Ocean		Eleos	Stk2	0	1.0	Austria
	Borvo	Rst_HelicaseDUF2290	0	1	Compost		ISG15-like	Viperin	0	1.0	Arctic_Ocean		Eleos	Thoeris	0	1.0	Austria
	Borvo	Rst_Hydrolase-Tm	0	1	Compost		ISG15-like	Wadjet	0	1.0	Arctic_Ocean		Eleos	Tiamat	0	1.0	Austria
	Borvo	Rst_RT-Tm	0	1	Compost		ISG15-like	Zorya	0	1.0	Arctic_Ocean		Eleos	Uzume	0	1.0	Austria
	Borvo	Rst_TIR-NLR	0	1	Compost		Kiwa	Kiwa	0	1.0	Arctic_Ocean		Eleos	Viperin	0	1.0	Austria
	Borvo	SEFIR	0	1	Compost		Kiwa	Lamassu-Fam	0	1.0	Arctic_Ocean		Eleos	Wadjet	0	1.0	Austria
	Borvo	ShosTA	0	1	Compost		Kiwa	Lit	0	1.0	Arctic_Ocean		Eleos	Zorya	0	1.0	Austria
	Borvo	Uzume	0	1	Compost		Kiwa	Menshen	0	1.0	Arctic_Ocean		Gabija	Gabija	6.38198	5.146539626765276e-27	Austria
	BREX	BREX	0	0.0833333	Compost		Kiwa	Mokosh	0	1.0	Arctic_Ocean		Gabija	Gao	0	1.0	Austria
	BREX	Dnd	0	1	Compost		Kiwa	Nhi	0	1.0	Arctic_Ocean		Gabija	Hachiman	0	1.0	Austria
	BREX	Dodola	0	1	Compost		Kiwa	Old	0	1.0	Arctic_Ocean		Gabija	ISG15-like	0	1.0	Austria
	BREX	Gao	0	1	Compost		Kiwa	Olokun	0	1.0	Arctic_Ocean		Gabija	Kiwa	0	1.0	Austria
	BREX	Mokosh	0	1	Compost		Kiwa	Pif	0	1.0	Arctic_Ocean		Gabija	Lamassu-Fam	2.71922	0.06275377739232046	Austria
	BREX	PsyrTA	0	1	Compost		Kiwa	PrrC	0	1.0	Arctic_Ocean		Gabija	Lit	0	1.0	Austria
	BREX	RosmerTA	0	1	Compost		Kiwa	PsyrTA	0	1.0	Arctic_Ocean		Gabija	Menshen	0	1.0	Austria
	BREX	SspBCDE	0	1	Compost		Kiwa	Pycsar	0	1.0	Arctic_Ocean		Gabija	Mokosh	0	1.0	Austria
	Bunzi	DRT	0	1	Compost		Kiwa	Retron	0	1.0	Arctic_Ocean		Gabija	Nhi	0	1.0	Austria
	Bunzi	Hachiman	0	1	Compost		Kiwa	RM	0	0.004047905491483396	Arctic_Ocean		Gabija	NixI	0	1.0	Austria
	Bunzi	Nhi	0	1	Compost		Kiwa	RosmerTA	0	1.0	Arctic_Ocean		Gabija	Old	0	1.0	Austria
	Bunzi	Olokun	0	1	Compost		Kiwa	Rst_2TM_1TM_TIR	0	1.0	Arctic_Ocean		Gabija	Olokun	0	1.0	Austria
	Bunzi	Pif	0	1	Compost		Kiwa	Rst_DprA-PPRT	0	1.0	Arctic_Ocean		Gabija	Pif	0	1.0	Austria
	Bunzi	Rst_Hydrolase-Tm	0	1	Compost		Kiwa	Rst_DUF4238	0	1.0	Arctic_Ocean		Gabija	PrrC	0	1.0	Austria
	Bunzi	Shedu	0	1	Compost		Kiwa	Rst_gop_beta_cll	0	1.0	Arctic_Ocean		Gabija	PsyrTA	0	1.0	Austria
	Bunzi	ShosTA	0	1	Compost		Kiwa	Rst_HelicaseDUF2290	0	1.0	Arctic_Ocean		Gabija	Pycsar	0	1.0	Austria
	Bunzi	Tiamat	0	1	Compost		Kiwa	Rst_Hydrolase-Tm	0	1.0	Arctic_Ocean		Gabija	radar	0	1.0	Austria
	Cas	Cas	2.32629	0.000890763	Compost		Kiwa	Rst_PARIS	0	1.0	Arctic_Ocean		Gabija	Retron	0	1.0	Austria
	Cas	Dnd	0	1	Compost		Kiwa	SEFIR	0	1.0	Arctic_Ocean		Gabija	RexAB	0	1.0	Austria
	Cas	Dodola	0	1	Compost		Kiwa	Septu	0	1.0	Arctic_Ocean		Gabija	RM	1.4715	0.020671049501375733	Austria
	Cas	Eleos	0	0.0044646	Compost		Kiwa	Shango	0	1.0	Arctic_Ocean		Gabija	RosmerTA	1.8612	0.0482213911129063	Austria
	Cas	Gabija	0	1	Compost		Kiwa	Shedu	0	1.0	Arctic_Ocean		Gabija	Rst_2TM_1TM_TIR	0	1.0	Austria
	Cas	Lamassu-Fam	0	1	Compost		Kiwa	ShosTA	0	1.0	Arctic_Ocean		Gabija	Rst_3HP	0	1.0	Austria
	Cas	PrrC	0	1	Compost		Kiwa	SoFic	0	1.0	Arctic_Ocean		Gabija	Rst_DprA-PPRT	0	1.0	Austria
	Cas	PsyrTA	0	1	Compost		Kiwa	SspBCDE	0	1.0	Arctic_Ocean		Gabija	Rst_DUF4238	0	1.0	Austria
	Cas	Retron	0	1	Compost		Kiwa	Thoeris	0	1.0	Arctic_Ocean		Gabija	Rst_gop_beta_cll	0	1.0	Austria
	Cas	RM	1.52211	0.104102	Compost		Kiwa	Tiamat	0	1.0	Arctic_Ocean		Gabija	Rst_HelicaseDUF2290	0	1.0	Austria
	Cas	RosmerTA	2.07724	0.12936	Compost		Kiwa	Uzume	0	1.0	Arctic_Ocean		Gabija	Rst_Hydrolase-Tm	0	1.0	Austria
	Cas	Rst_PARIS	0	1	Compost		Kiwa	Viperin	0	1.0	Arctic_Ocean		Gabija	Rst_PARIS	0	1.0	Austria
	Cas	Shango	0	1	Compost		Kiwa	Wadjet	0	1.0	Arctic_Ocean		Gabija	Rst_RT-Tm	0	1.0	Austria
	CBASS	CBASS	6.04439	2.06175e-07	Compost		Kiwa	Zorya	0	1.0	Arctic_Ocean		Gabija	Rst_TIR-NLR	0	1.0	Austria
	CBASS	Dnd	0	1	Compost		Lamassu-Fam	Lamassu-Fam	4.59765	8.764398069751371e-23	Arctic_Ocean		Gabija	SEFIR	0	1.0	Austria
	CBASS	Gao	0	0.610031	Compost		Lamassu-Fam	Lit	0	1.0	Arctic_Ocean		Gabija	Septu	0	1.0	Austria
	CBASS	RM	0	0.576685	Compost		Lamassu-Fam	Menshen	0	1.0	Arctic_Ocean		Gabija	Shango	0	1.0	Austria
	CBASS	RosmerTA	0	1	Compost		Lamassu-Fam	Mokosh	3.11537	0.00038761053384568883	Arctic_Ocean		Gabija	Shedu	0	1.0	Austria
	CBASS	Rst_PARIS	0	1	Compost		Lamassu-Fam	Nhi	0	1.0	Arctic_Ocean		Gabija	ShosTA	0	1.0	Austria
	CBASS	Shango	0	1	Compost		Lamassu-Fam	Old	0	1.0	Arctic_Ocean		Gabija	SoFic	0	1.0	Austria
	CBASS	ShosTA	0	1	Compost		Lamassu-Fam	Olokun	0	1.0	Arctic_Ocean		Gabija	SspBCDE	0	1.0	Austria
	CBASS	Thoeris	0	1	Compost		Lamassu-Fam	Pif	0	1.0	Arctic_Ocean		Gabija	Stk2	0	1.0	Austria
	CBASS	Wadjet	0	1	Compost		Lamassu-Fam	PrrC	0	1.0	Arctic_Ocean		Gabija	Thoeris	0	1.0	Austria
	CBASS	Zorya	0	1	Compost		Lamassu-Fam	PsyrTA	0	1.0	Arctic_Ocean		Gabija	Tiamat	0	1.0	Austria
	DarTG	Lamassu-Fam	0	1	Compost		Lamassu-Fam	Pycsar	0	1.0	Arctic_Ocean		Gabija	Uzume	0	1.0	Austria
	DarTG	Rst_PARIS	0	1	Compost		Lamassu-Fam	Retron	0	1.0	Arctic_Ocean		Gabija	Viperin	0	1.0	Austria
	Dazbog	DRT	0	1	Compost		Lamassu-Fam	RM	2.38332	5.5268564579774736e-05	Arctic_Ocean		Gabija	Wadjet	0	1.0	Austria
	Dazbog	Hachiman	0	1	Compost		Lamassu-Fam	RosmerTA	-0.197584	1.0	Arctic_Ocean		Gabija	Zorya	0	1.0	Austria
	Dazbog	Nhi	0	1	Compost		Lamassu-Fam	Rst_2TM_1TM_TIR	0	1.0	Arctic_Ocean		Gao	Gao	5.75744	1.9532484664152812e-49	Austria
	Dazbog	Olokun	0	1	Compost		Lamassu-Fam	Rst_DprA-PPRT	0	1.0	Arctic_Ocean		Gao	Hachiman	0	1.0	Austria
	Dazbog	Pif	0	1	Compost		Lamassu-Fam	Rst_DUF4238	0	1.0	Arctic_Ocean		Gao	ISG15-like	0	1.0	Austria
	Dazbog	Rst_Hydrolase-Tm	0	1	Compost		Lamassu-Fam	Rst_gop_beta_cll	0	1.0	Arctic_Ocean		Gao	Kiwa	0	1.0	Austria
	Dazbog	Shedu	0	1	Compost		Lamassu-Fam	Rst_HelicaseDUF2290	0	1.0	Arctic_Ocean		Gao	Lamassu-Fam	1.33839	0.22721199291474126	Austria
	Dazbog	ShosTA	0	1	Compost		Lamassu-Fam	Rst_Hydrolase-Tm	0	1.0	Arctic_Ocean		Gao	Lit	0	1.0	Austria
	Dazbog	Tiamat	0	1	Compost		Lamassu-Fam	Rst_PARIS	0	1.0	Arctic_Ocean		Gao	Menshen	0	1.0	Austria
	dCTPdeaminase	DRT	0	1	Compost		Lamassu-Fam	SEFIR	0	1.0	Arctic_Ocean		Gao	Mokosh	0	1.0	Austria
	dCTPdeaminase	Hachiman	0	1	Compost		Lamassu-Fam	Septu	0	1.0	Arctic_Ocean		Gao	Nhi	0	1.0	Austria
	dCTPdeaminase	Nhi	0	1	Compost		Lamassu-Fam	Shango	0	1.0	Arctic_Ocean		Gao	NixI	0	1.0	Austria
	dCTPdeaminase	Olokun	0	1	Compost		Lamassu-Fam	Shedu	0	1.0	Arctic_Ocean		Gao	Old	0	1.0	Austria
	dCTPdeaminase	Pif	0	1	Compost		Lamassu-Fam	ShosTA	0	1.0	Arctic_Ocean		Gao	Olokun	0	1.0	Austria
	dCTPdeaminase	Rst_Hydrolase-Tm	0	1	Compost		Lamassu-Fam	SoFic	0	1.0	Arctic_Ocean		Gao	Pif	0	1.0	Austria
	dCTPdeaminase	Shedu	0	1	Compost		Lamassu-Fam	SspBCDE	0	1.0	Arctic_Ocean		Gao	PrrC	0	1.0	Austria
	dCTPdeaminase	ShosTA	0	1	Compost		Lamassu-Fam	Thoeris	0	1.0	Arctic_Ocean		Gao	PsyrTA	-0.134767	1.0	Austria
	dCTPdeaminase	Tiamat	0	1	Compost		Lamassu-Fam	Tiamat	0	1.0	Arctic_Ocean		Gao	Pycsar	0	1.0	Austria
	dGTPase	DRT	0	1	Compost		Lamassu-Fam	Uzume	0	1.0	Arctic_Ocean		Gao	radar	0	1.0	Austria
	dGTPase	Hachiman	0	1	Compost		Lamassu-Fam	Viperin	0	1.0	Arctic_Ocean		Gao	Retron	0	1.0	Austria
	dGTPase	Nhi	0	1	Compost		Lamassu-Fam	Wadjet	0	1.0	Arctic_Ocean		Gao	RexAB	0	1.0	Austria
	dGTPase	Olokun	0	1	Compost		Lamassu-Fam	Zorya	0	1.0	Arctic_Ocean		Gao	RM	2.98134	8.752863139095898e-09	Austria
	dGTPase	Pif	0	1	Compost		Lit	Lit	0	1.0	Arctic_Ocean		Gao	RosmerTA	1.29748	0.04836036300618618	Austria
	dGTPase	Rst_Hydrolase-Tm	0	1	Compost		Lit	Menshen	0	1.0	Arctic_Ocean		Gao	Rst_2TM_1TM_TIR	0	1.0	Austria
	dGTPase	Shedu	0	1	Compost		Lit	Mokosh	0	1.0	Arctic_Ocean		Gao	Rst_3HP	0	1.0	Austria
	dGTPase	ShosTA	0	1	Compost		Lit	Nhi	0	1.0	Arctic_Ocean		Gao	Rst_DprA-PPRT	0	1.0	Austria
	dGTPase	Tiamat	0	1	Compost		Lit	Old	0	1.0	Arctic_Ocean		Gao	Rst_DUF4238	0	1.0	Austria
	DISARM	DISARM	4.22882	0.00290099	Compost		Lit	Olokun	0	1.0	Arctic_Ocean		Gao	Rst_gop_beta_cll	0	1.0	Austria
	DISARM	Dnd	0	1	Compost		Lit	Pif	0	1.0	Arctic_Ocean		Gao	Rst_HelicaseDUF2290	0	1.0	Austria
	DISARM	Mokosh	0	1	Compost		Lit	PrrC	0	1.0	Arctic_Ocean		Gao	Rst_Hydrolase-Tm	0	1.0	Austria
	DISARM	RM	4.10222	4.64568e-06	Compost		Lit	PsyrTA	0	1.0	Arctic_Ocean		Gao	Rst_PARIS	1.7442	0.16068129450622406	Austria
	DISARM	RosmerTA	0	1	Compost		Lit	Pycsar	0	1.0	Arctic_Ocean		Gao	Rst_RT-Tm	0	1.0	Austria
	Dnd	Dnd	0	1	Compost		Lit	Retron	0	1.0	Arctic_Ocean		Gao	Rst_TIR-NLR	0	1.0	Austria
	Dnd	Druantia	0	1	Compost		Lit	RM	0	1.0	Arctic_Ocean		Gao	SEFIR	0	1.0	Austria
	Dnd	Lamassu-Fam	3.79627	0.00348249	Compost		Lit	RosmerTA	0	1.0	Arctic_Ocean		Gao	Septu	0	1.0	Austria
	Dnd	PsyrTA	3.36686	0.000748727	Compost		Lit	Rst_2TM_1TM_TIR	0	1.0	Arctic_Ocean		Gao	Shango	4.11757	0.0015518997127064481	Austria
	Dnd	RM	1.35001	0.318541	Compost		Lit	Rst_DprA-PPRT	0	1.0	Arctic_Ocean		Gao	Shedu	0	1.0	Austria
	Dnd	RosmerTA	2.15325	0.159284	Compost		Lit	Rst_DUF4238	0	1.0	Arctic_Ocean		Gao	ShosTA	2.9386	0.006147270122301679	Austria
	Dnd	Shango	0	1	Compost		Lit	Rst_gop_beta_cll	0	1.0	Arctic_Ocean		Gao	SoFic	0	1.0	Austria
	Dnd	Thoeris	0	0.341034	Compost		Lit	Rst_HelicaseDUF2290	0	1.0	Arctic_Ocean		Gao	SspBCDE	0	7.284916243431131e-06	Austria
	Dnd	Wadjet	0	0.593605	Compost		Lit	Rst_Hydrolase-Tm	0	1.0	Arctic_Ocean		Gao	Stk2	0	1.0	Austria
	Dnd	Zorya	0	0.0297253	Compost		Lit	Rst_PARIS	0	1.0	Arctic_Ocean		Gao	Thoeris	0	1.0	Austria
	Dodola	Dodola	0.770913	0.489854	Compost		Lit	SEFIR	0	1.0	Arctic_Ocean		Gao	Tiamat	0	1.0	Austria
	Dodola	Gabija	0	1	Compost		Lit	Septu	0	1.0	Arctic_Ocean		Gao	Uzume	0	1.0	Austria
	Dodola	Lamassu-Fam	2.69474	0.0600391	Compost		Lit	Shango	0	1.0	Arctic_Ocean		Gao	Viperin	0	1.0	Austria
	Dodola	Mokosh	0	1	Compost		Lit	Shedu	0	1.0	Arctic_Ocean		Gao	Wadjet	0	1.0	Austria
	Dodola	PsyrTA	0	1	Compost		Lit	ShosTA	0	1.0	Arctic_Ocean		Gao	Zorya	0	1.0	Austria
	Dodola	Retron	0	1	Compost		Lit	SoFic	0	1.0	Arctic_Ocean		Hachiman	Hachiman	0	0.002716922546144557	Austria
	Dodola	RM	0	1	Compost		Lit	SspBCDE	0	1.0	Arctic_Ocean		Hachiman	ISG15-like	0	1.0	Austria
	Dodola	RosmerTA	0	1	Compost		Lit	Thoeris	0	1.0	Arctic_Ocean		Hachiman	Kiwa	0	1.0	Austria
	Dodola	Rst_PARIS	0	1	Compost		Lit	Tiamat	0	1.0	Arctic_Ocean		Hachiman	Lamassu-Fam	0	1.0	Austria
	Dodola	Shango	0	1	Compost		Lit	Uzume	0	1.0	Arctic_Ocean		Hachiman	Lit	0	1.0	Austria
	Dodola	ShosTA	0	1	Compost		Lit	Viperin	0	1.0	Arctic_Ocean		Hachiman	Menshen	0	1.0	Austria
	Dodola	SspBCDE	0	1	Compost		Lit	Wadjet	0	1.0	Arctic_Ocean		Hachiman	Mokosh	0	1.0	Austria
	Dodola	Zorya	0	1	Compost		Lit	Zorya	0	1.0	Arctic_Ocean		Hachiman	Nhi	0	1.0	Austria
	DRT	DRT	0	1	Compost		Menshen	Menshen	5.58496	5.055900519746574e-06	Arctic_Ocean		Hachiman	NixI	0	1.0	Austria
	DRT	Dsr	0	1	Compost		Menshen	Mokosh	0	1.0	Arctic_Ocean		Hachiman	Old	0	1.0	Austria
	DRT	GasderMIN	0	1	Compost		Menshen	Nhi	0	1.0	Arctic_Ocean		Hachiman	Olokun	0	1.0	Austria
	DRT	Hachiman	0	1	Compost		Menshen	Old	0	1.0	Arctic_Ocean		Hachiman	Pif	0	1.0	Austria
	DRT	ISG15-like	0	1	Compost		Menshen	Olokun	0	1.0	Arctic_Ocean		Hachiman	PrrC	0	1.0	Austria
	DRT	Kiwa	0	1	Compost		Menshen	Pif	0	1.0	Arctic_Ocean		Hachiman	PsyrTA	0	1.0	Austria
	DRT	Lit	0	1	Compost		Menshen	PrrC	0	1.0	Arctic_Ocean		Hachiman	Pycsar	0	1.0	Austria
	DRT	Old	0	1	Compost		Menshen	PsyrTA	0	1.0	Arctic_Ocean		Hachiman	radar	0	1.0	Austria
	DRT	Olokun	0	1	Compost		Menshen	Pycsar	0	1.0	Arctic_Ocean		Hachiman	Retron	0	1.0	Austria
	DRT	radar	0	1	Compost		Menshen	Retron	0	1.0	Arctic_Ocean		Hachiman	RexAB	0	1.0	Austria
	DRT	Rst_2TM_1TM_TIR	0	1	Compost		Menshen	RM	0	1.0	Arctic_Ocean		Hachiman	RM	1.42734	0.2982353022022623	Austria
	DRT	Rst_3HP	0	1	Compost		Menshen	RosmerTA	0.0605415	1.0	Arctic_Ocean		Hachiman	RosmerTA	0	1.0	Austria
	DRT	Rst_DprA-PPRT	0	1	Compost		Menshen	Rst_2TM_1TM_TIR	0	1.0	Arctic_Ocean		Hachiman	Rst_2TM_1TM_TIR	0	1.0	Austria
	DRT	Rst_gop_beta_cll	0	1	Compost		Menshen	Rst_DprA-PPRT	0	1.0	Arctic_Ocean		Hachiman	Rst_3HP	0	1.0	Austria
	DRT	Rst_HelicaseDUF2290	0	1	Compost		Menshen	Rst_DUF4238	0	1.0	Arctic_Ocean		Hachiman	Rst_DprA-PPRT	0	1.0	Austria
	DRT	Rst_Hydrolase-Tm	0	1	Compost		Menshen	Rst_gop_beta_cll	0	1.0	Arctic_Ocean		Hachiman	Rst_DUF4238	0	1.0	Austria
	DRT	Rst_RT-Tm	0	1	Compost		Menshen	Rst_HelicaseDUF2290	0	1.0	Arctic_Ocean		Hachiman	Rst_gop_beta_cll	0	1.0	Austria
	DRT	Rst_TIR-NLR	0	1	Compost		Menshen	Rst_Hydrolase-Tm	0	1.0	Arctic_Ocean		Hachiman	Rst_HelicaseDUF2290	0	1.0	Austria
	DRT	SEFIR	0	1	Compost		Menshen	Rst_PARIS	0	1.0	Arctic_Ocean		Hachiman	Rst_Hydrolase-Tm	0	1.0	Austria
	DRT	ShosTA	0	1	Compost		Menshen	SEFIR	0	1.0	Arctic_Ocean		Hachiman	Rst_PARIS	0	1.0	Austria
	DRT	Uzume	0	1	Compost		Menshen	Septu	0	1.0	Arctic_Ocean		Hachiman	Rst_RT-Tm	0	1.0	Austria
	DRT	Zorya	0	0.602419	Compost		Menshen	Shango	0	1.0	Arctic_Ocean		Hachiman	Rst_TIR-NLR	0	1.0	Austria
	Druantia	Druantia	0	0.166667	Compost		Menshen	Shedu	0	1.0	Arctic_Ocean		Hachiman	SEFIR	0	1.0	Austria
	Dsr	Hachiman	0	1	Compost		Menshen	ShosTA	0	1.0	Arctic_Ocean		Hachiman	Septu	0	1.0	Austria
	Dsr	Nhi	0	1	Compost		Menshen	SoFic	0	1.0	Arctic_Ocean		Hachiman	Shango	0	1.0	Austria
	Dsr	Olokun	0	1	Compost		Menshen	SspBCDE	0	1.0	Arctic_Ocean		Hachiman	Shedu	0	1.0	Austria
	Dsr	Pif	0	1	Compost		Menshen	Thoeris	0	1.0	Arctic_Ocean		Hachiman	ShosTA	0	1.0	Austria
	Dsr	Rst_Hydrolase-Tm	0	1	Compost		Menshen	Tiamat	0	1.0	Arctic_Ocean		Hachiman	SoFic	0	1.0	Austria
	Dsr	Shedu	0	1	Compost		Menshen	Uzume	0	1.0	Arctic_Ocean		Hachiman	SspBCDE	0	0.034104349127928736	Austria
	Dsr	ShosTA	0	1	Compost		Menshen	Viperin	0	1.0	Arctic_Ocean		Hachiman	Stk2	0	1.0	Austria
	Dsr	Tiamat	0	1	Compost		Menshen	Wadjet	0	1.0	Arctic_Ocean		Hachiman	Thoeris	0	1.0	Austria
	Eleos	RosmerTA	0	1	Compost		Menshen	Zorya	0	1.0	Arctic_Ocean		Hachiman	Tiamat	0	1.0	Austria
	Eleos	Rst_PARIS	0	1	Compost		Mokosh	Mokosh	2.52244	3.990367985196687e-09	Arctic_Ocean		Hachiman	Uzume	0	1.0	Austria
	Gabija	Gabija	6.23734	3.34079e-11	Compost		Mokosh	Nhi	0	1.0	Arctic_Ocean		Hachiman	Viperin	0	1.0	Austria
	Gabija	Mokosh	0	1	Compost		Mokosh	Old	0	1.0	Arctic_Ocean		Hachiman	Wadjet	0	1.0	Austria
	Gabija	PsyrTA	0	1	Compost		Mokosh	Olokun	0	1.0	Arctic_Ocean		Hachiman	Zorya	0	1.0	Austria
	Gabija	Retron	0.768674	0.623943	Compost		Mokosh	Pif	0	1.0	Arctic_Ocean		ISG15-like	Kiwa	0	1.0	Austria
	Gabija	RM	0	1	Compost		Mokosh	PrrC	0	1.0	Arctic_Ocean		ISG15-like	Lamassu-Fam	0	1.0	Austria
	Gabija	RosmerTA	0	1	Compost		Mokosh	PsyrTA	2.14598	0.09915155813533295	Arctic_Ocean		ISG15-like	Menshen	0	1.0	Austria
	Gabija	ShosTA	0	1	Compost		Mokosh	Pycsar	0	1.0	Arctic_Ocean		ISG15-like	Mokosh	0	1.0	Austria
	Gao	Gao	7.22882	1.40228e-14	Compost		Mokosh	Retron	3.62158	0.031388963929386074	Arctic_Ocean		ISG15-like	Nhi	0	1.0	Austria
	Gao	Lamassu-Fam	0	1	Compost		Mokosh	RM	0.964406	0.2364705907856704	Arctic_Ocean		ISG15-like	Old	0	1.0	Austria
	Gao	RM	-0.310627	1	Compost		Mokosh	RosmerTA	0	1.0	Arctic_Ocean		ISG15-like	Olokun	0	1.0	Austria
	Gao	RosmerTA	0	1	Compost		Mokosh	Rst_2TM_1TM_TIR	0	1.0	Arctic_Ocean		ISG15-like	Pif	0	1.0	Austria
	Gao	Rst_PARIS	0	1	Compost		Mokosh	Rst_DprA-PPRT	0	1.0	Arctic_Ocean		ISG15-like	PrrC	0	1.0	Austria
	Gao	ShosTA	0	1	Compost		Mokosh	Rst_DUF4238	0	1.0	Arctic_Ocean		ISG15-like	PsyrTA	0	1.0	Austria
	Gao	Wadjet	0	1	Compost		Mokosh	Rst_gop_beta_cll	0	1.0	Arctic_Ocean		ISG15-like	Pycsar	0	1.0	Austria
	GasderMIN	Hachiman	0	1	Compost		Mokosh	Rst_HelicaseDUF2290	0	1.0	Arctic_Ocean		ISG15-like	Retron	0	1.0	Austria
	GasderMIN	Nhi	0	1	Compost		Mokosh	Rst_Hydrolase-Tm	0	1.0	Arctic_Ocean		ISG15-like	RM	0	1.0	Austria
	GasderMIN	Olokun	0	1	Compost		Mokosh	Rst_PARIS	0	0.002810055441634389	Arctic_Ocean		ISG15-like	RosmerTA	0	1.0	Austria
	GasderMIN	Pif	0	1	Compost		Mokosh	SEFIR	0	1.0	Arctic_Ocean		ISG15-like	Rst_2TM_1TM_TIR	0	1.0	Austria
	GasderMIN	Rst_Hydrolase-Tm	0	1	Compost		Mokosh	Septu	0	1.0	Arctic_Ocean		ISG15-like	Rst_3HP	0	1.0	Austria
	GasderMIN	Shedu	0	1	Compost		Mokosh	Shango	2.43365	0.01287757379072114	Arctic_Ocean		ISG15-like	Rst_DprA-PPRT	0	1.0	Austria
	GasderMIN	ShosTA	0	1	Compost		Mokosh	Shedu	0	1.0	Arctic_Ocean		ISG15-like	Rst_gop_beta_cll	0	1.0	Austria
	GasderMIN	Tiamat	0	1	Compost		Mokosh	ShosTA	0	1.0	Arctic_Ocean		ISG15-like	Rst_Hydrolase-Tm	0	1.0	Austria
	Hachiman	Hachiman	0	1	Compost		Mokosh	SoFic	0	1.0	Arctic_Ocean		ISG15-like	Rst_PARIS	0	1.0	Austria
	Hachiman	ISG15-like	0	1	Compost		Mokosh	SspBCDE	0	1.0	Arctic_Ocean		ISG15-like	Rst_RT-Tm	0	1.0	Austria
	Hachiman	Kiwa	0	1	Compost		Mokosh	Thoeris	0	1.0	Arctic_Ocean		ISG15-like	SEFIR	0	1.0	Austria
	Hachiman	Lit	0	1	Compost		Mokosh	Tiamat	0	1.0	Arctic_Ocean		ISG15-like	Septu	0	1.0	Austria
	Hachiman	Old	0	1	Compost		Mokosh	Uzume	0	1.0	Arctic_Ocean		ISG15-like	Shango	0	1.0	Austria
	Hachiman	Olokun	0	1	Compost		Mokosh	Viperin	0	1.0	Arctic_Ocean		ISG15-like	Shedu	0	1.0	Austria
	Hachiman	radar	0	1	Compost		Mokosh	Wadjet	0	1.0	Arctic_Ocean		ISG15-like	ShosTA	0	1.0	Austria
	Hachiman	Rst_2TM_1TM_TIR	0	1	Compost		Mokosh	Zorya	2.96735	0.04739880257099272	Arctic_Ocean		ISG15-like	SoFic	0	1.0	Austria
	Hachiman	Rst_3HP	0	1	Compost		Nhi	Nhi	0	1.0	Arctic_Ocean		ISG15-like	SspBCDE	0	1.0	Austria
	Hachiman	Rst_DprA-PPRT	0	1	Compost		Nhi	Old	0	1.0	Arctic_Ocean		ISG15-like	Thoeris	0	1.0	Austria
	Hachiman	Rst_gop_beta_cll	0	1	Compost		Nhi	Olokun	0	1.0	Arctic_Ocean		ISG15-like	Uzume	0	1.0	Austria
	Hachiman	Rst_HelicaseDUF2290	0	1	Compost		Nhi	Pif	0	1.0	Arctic_Ocean		ISG15-like	Wadjet	0	1.0	Austria
	Hachiman	Rst_Hydrolase-Tm	0	1	Compost		Nhi	PrrC	0	1.0	Arctic_Ocean		ISG15-like	Zorya	0	1.0	Austria
	Hachiman	Rst_RT-Tm	0	1	Compost		Nhi	PsyrTA	0	1.0	Arctic_Ocean		Kiwa	Kiwa	1.58496	0.5474747474747476	Austria
	Hachiman	Rst_TIR-NLR	0	1	Compost		Nhi	Pycsar	0	1.0	Arctic_Ocean		Kiwa	Lamassu-Fam	0	1.0	Austria
	Hachiman	SEFIR	0	1	Compost		Nhi	Retron	0	1.0	Arctic_Ocean		Kiwa	Lit	0	1.0	Austria
	Hachiman	ShosTA	0	1	Compost		Nhi	RM	0	1.0	Arctic_Ocean		Kiwa	Menshen	0	1.0	Austria
	Hachiman	Uzume	0	1	Compost		Nhi	RosmerTA	0	0.014025017020651724	Arctic_Ocean		Kiwa	Mokosh	0	1.0	Austria
	ISG15-like	Nhi	0	1	Compost		Nhi	Rst_2TM_1TM_TIR	0	1.0	Arctic_Ocean		Kiwa	Nhi	0	1.0	Austria
	ISG15-like	Olokun	0	1	Compost		Nhi	Rst_DprA-PPRT	0	1.0	Arctic_Ocean		Kiwa	NixI	0	1.0	Austria
	ISG15-like	Pif	0	1	Compost		Nhi	Rst_DUF4238	0	1.0	Arctic_Ocean		Kiwa	Old	0	1.0	Austria
	ISG15-like	Rst_Hydrolase-Tm	0	1	Compost		Nhi	Rst_gop_beta_cll	0	1.0	Arctic_Ocean		Kiwa	Olokun	0	1.0	Austria
	ISG15-like	Shedu	0	1	Compost		Nhi	Rst_HelicaseDUF2290	0	1.0	Arctic_Ocean		Kiwa	Pif	0	1.0	Austria
	ISG15-like	ShosTA	0	1	Compost		Nhi	Rst_Hydrolase-Tm	0	1.0	Arctic_Ocean		Kiwa	PrrC	0	1.0	Austria
	ISG15-like	Tiamat	0	1	Compost		Nhi	Rst_PARIS	0	1.0	Arctic_Ocean		Kiwa	PsyrTA	0	1.0	Austria
	Kiwa	Nhi	0	1	Compost		Nhi	SEFIR	0	1.0	Arctic_Ocean		Kiwa	Pycsar	0	1.0	Austria
	Kiwa	Olokun	0	1	Compost		Nhi	Septu	0	1.0	Arctic_Ocean		Kiwa	radar	0	1.0	Austria
	Kiwa	Pif	0	1	Compost		Nhi	Shango	0	1.0	Arctic_Ocean		Kiwa	Retron	0	1.0	Austria
	Kiwa	Rst_Hydrolase-Tm	0	1	Compost		Nhi	Shedu	0	1.0	Arctic_Ocean		Kiwa	RexAB	0	1.0	Austria
	Kiwa	Shedu	0	1	Compost		Nhi	ShosTA	0	1.0	Arctic_Ocean		Kiwa	RM	0	1.0	Austria
	Kiwa	ShosTA	0	1	Compost		Nhi	SoFic	0	1.0	Arctic_Ocean		Kiwa	RosmerTA	0	1.0	Austria
	Kiwa	Tiamat	0	1	Compost		Nhi	SspBCDE	0	1.0	Arctic_Ocean		Kiwa	Rst_2TM_1TM_TIR	0	1.0	Austria
	Lamassu-Fam	Lamassu-Fam	3.33703	2.26082e-05	Compost		Nhi	Thoeris	0	1.0	Arctic_Ocean		Kiwa	Rst_3HP	0	1.0	Austria
	Lamassu-Fam	Mokosh	2.42884	0.0906752	Compost		Nhi	Tiamat	0	1.0	Arctic_Ocean		Kiwa	Rst_DprA-PPRT	0	1.0	Austria
	Lamassu-Fam	PsyrTA	0	1	Compost		Nhi	Uzume	0	1.0	Arctic_Ocean		Kiwa	Rst_DUF4238	0	1.0	Austria
	Lamassu-Fam	Pycsar	3.75974	0.00176761	Compost		Nhi	Viperin	0	1.0	Arctic_Ocean		Kiwa	Rst_gop_beta_cll	0	1.0	Austria
	Lamassu-Fam	RM	-0.656516	0.745842	Compost		Nhi	Wadjet	0	1.0	Arctic_Ocean		Kiwa	Rst_HelicaseDUF2290	0	1.0	Austria
	Lamassu-Fam	RosmerTA	3.65006	0.000269537	Compost		Nhi	Zorya	0	1.0	Arctic_Ocean		Kiwa	Rst_Hydrolase-Tm	0	1.0	Austria
	Lamassu-Fam	Rst_PARIS	0	1	Compost		Old	Old	0	1.0	Arctic_Ocean		Kiwa	Rst_PARIS	0	1.0	Austria
	Lamassu-Fam	ShosTA	0	1	Compost		Old	Olokun	0	1.0	Arctic_Ocean		Kiwa	Rst_RT-Tm	0	1.0	Austria
	Lamassu-Fam	Zorya	0	1	Compost		Old	Pif	0	1.0	Arctic_Ocean		Kiwa	Rst_TIR-NLR	0	1.0	Austria
	Lit	Nhi	0	1	Compost		Old	PrrC	0	1.0	Arctic_Ocean		Kiwa	SEFIR	0	1.0	Austria
	Lit	Olokun	0	1	Compost		Old	PsyrTA	0	1.0	Arctic_Ocean		Kiwa	Septu	0	1.0	Austria
	Lit	Pif	0	1	Compost		Old	Pycsar	0	1.0	Arctic_Ocean		Kiwa	Shango	0	1.0	Austria
	Lit	Rst_Hydrolase-Tm	0	1	Compost		Old	Retron	0	1.0	Arctic_Ocean		Kiwa	Shedu	0	1.0	Austria
	Lit	Shedu	0	1	Compost		Old	RM	0	1.0	Arctic_Ocean		Kiwa	ShosTA	0	1.0	Austria
	Lit	ShosTA	0	1	Compost		Old	RosmerTA	0	1.0	Arctic_Ocean		Kiwa	SoFic	0	1.0	Austria
	Lit	Tiamat	0	1	Compost		Old	Rst_2TM_1TM_TIR	0	1.0	Arctic_Ocean		Kiwa	SspBCDE	0	1.0	Austria
	Menshen	Menshen	-0.415037	1	Compost		Old	Rst_DprA-PPRT	0	1.0	Arctic_Ocean		Kiwa	Stk2	0	1.0	Austria
	Menshen	PsyrTA	0	1	Compost		Old	Rst_DUF4238	0	1.0	Arctic_Ocean		Kiwa	Thoeris	0	1.0	Austria
	Menshen	RosmerTA	3.39486	0.00846282	Compost		Old	Rst_gop_beta_cll	0	1.0	Arctic_Ocean		Kiwa	Tiamat	0	1.0	Austria
	Menshen	Rst_PARIS	0	1	Compost		Old	Rst_HelicaseDUF2290	0	1.0	Arctic_Ocean		Kiwa	Uzume	0	1.0	Austria
	Mokosh	Mokosh	0	1	Compost		Old	Rst_Hydrolase-Tm	0	1.0	Arctic_Ocean		Kiwa	Viperin	0	1.0	Austria
	Mokosh	PsyrTA	0	1	Compost		Old	Rst_PARIS	0	1.0	Arctic_Ocean		Kiwa	Wadjet	0	1.0	Austria
	Mokosh	Retron	0	1	Compost		Old	SEFIR	0	1.0	Arctic_Ocean		Kiwa	Zorya	0	1.0	Austria
	Mokosh	RosmerTA	0	0.019994	Compost		Old	Septu	0	1.0	Arctic_Ocean		Lamassu-Fam	Lamassu-Fam	3.30039	1.8922651657654375e-18	Austria
	Mokosh	Shango	0	1	Compost		Old	Shango	0	1.0	Arctic_Ocean		Lamassu-Fam	Lit	0	1.0	Austria
	Mokosh	ShosTA	0	1	Compost		Old	Shedu	0	1.0	Arctic_Ocean		Lamassu-Fam	Menshen	0	1.0	Austria
	Mokosh	Wadjet	0	1	Compost		Old	ShosTA	0	1.0	Arctic_Ocean		Lamassu-Fam	Mokosh	0	1.0	Austria
	Mokosh	Zorya	0	1	Compost		Old	SoFic	0	1.0	Arctic_Ocean		Lamassu-Fam	Nhi	0	1.0	Austria
	Nhi	Nhi	0	1	Compost		Old	SspBCDE	0	1.0	Arctic_Ocean		Lamassu-Fam	NixI	0	1.0	Austria
	Nhi	Old	0	1	Compost		Old	Thoeris	0	1.0	Arctic_Ocean		Lamassu-Fam	Old	0	1.0	Austria
	Nhi	Pif	0	1	Compost		Old	Tiamat	0	1.0	Arctic_Ocean		Lamassu-Fam	Olokun	0	1.0	Austria
	Nhi	radar	0	1	Compost		Old	Uzume	0	1.0	Arctic_Ocean		Lamassu-Fam	Pif	0	1.0	Austria
	Nhi	RM	0	0.0867282	Compost		Old	Viperin	0	1.0	Arctic_Ocean		Lamassu-Fam	PrrC	0	1.0	Austria
	Nhi	Rst_2TM_1TM_TIR	0	1	Compost		Old	Wadjet	0	1.0	Arctic_Ocean		Lamassu-Fam	PsyrTA	2.80203	0.000906350907929268	Austria
	Nhi	Rst_3HP	0	1	Compost		Old	Zorya	0	1.0	Arctic_Ocean		Lamassu-Fam	Pycsar	0	1.0	Austria
	Nhi	Rst_DprA-PPRT	0	1	Compost		Olokun	Olokun	0	1.0	Arctic_Ocean		Lamassu-Fam	radar	0	1.0	Austria
	Nhi	Rst_gop_beta_cll	0	1	Compost		Olokun	Pif	0	1.0	Arctic_Ocean		Lamassu-Fam	Retron	1.81083	0.15020632212967452	Austria
	Nhi	Rst_HelicaseDUF2290	0	1	Compost		Olokun	PrrC	0	1.0	Arctic_Ocean		Lamassu-Fam	RexAB	0	1.0	Austria
	Nhi	Rst_RT-Tm	0	1	Compost		Olokun	PsyrTA	0	1.0	Arctic_Ocean		Lamassu-Fam	RM	-0.727975	0.4932870601497532	Austria
	Nhi	Rst_TIR-NLR	0	1	Compost		Olokun	Pycsar	0	1.0	Arctic_Ocean		Lamassu-Fam	RosmerTA	1.67274	0.009836239499762861	Austria
	Nhi	SEFIR	0	1	Compost		Olokun	Retron	0	1.0	Arctic_Ocean		Lamassu-Fam	Rst_2TM_1TM_TIR	0	1.0	Austria
	Nhi	Shedu	0	1	Compost		Olokun	RM	0	1.0	Arctic_Ocean		Lamassu-Fam	Rst_3HP	0	1.0	Austria
	Nhi	Tiamat	0	1	Compost		Olokun	RosmerTA	0	1.0	Arctic_Ocean		Lamassu-Fam	Rst_DprA-PPRT	0	1.0	Austria
	Nhi	Uzume	0	1	Compost		Olokun	Rst_2TM_1TM_TIR	0	1.0	Arctic_Ocean		Lamassu-Fam	Rst_DUF4238	0	1.0	Austria
	Old	Olokun	0	1	Compost		Olokun	Rst_DprA-PPRT	0	1.0	Arctic_Ocean		Lamassu-Fam	Rst_gop_beta_cll	0	1.0	Austria
	Old	Pif	0	1	Compost		Olokun	Rst_DUF4238	0	1.0	Arctic_Ocean		Lamassu-Fam	Rst_HelicaseDUF2290	0	1.0	Austria
	Old	Rst_Hydrolase-Tm	0	1	Compost		Olokun	Rst_gop_beta_cll	0	1.0	Arctic_Ocean		Lamassu-Fam	Rst_Hydrolase-Tm	0	1.0	Austria
	Old	Shedu	0	1	Compost		Olokun	Rst_HelicaseDUF2290	0	1.0	Arctic_Ocean		Lamassu-Fam	Rst_PARIS	2.72686	0.061947450957171614	Austria
	Old	ShosTA	0	1	Compost		Olokun	Rst_Hydrolase-Tm	0	1.0	Arctic_Ocean		Lamassu-Fam	Rst_RT-Tm	0	1.0	Austria
	Old	Tiamat	0	1	Compost		Olokun	Rst_PARIS	0	1.0	Arctic_Ocean		Lamassu-Fam	Rst_TIR-NLR	0	1.0	Austria
	Olokun	radar	0	1	Compost		Olokun	SEFIR	0	1.0	Arctic_Ocean		Lamassu-Fam	SEFIR	0	1.0	Austria
	Olokun	Rst_2TM_1TM_TIR	0	1	Compost		Olokun	Septu	0	1.0	Arctic_Ocean		Lamassu-Fam	Septu	0	1.0	Austria
	Olokun	Rst_3HP	0	1	Compost		Olokun	Shango	0	1.0	Arctic_Ocean		Lamassu-Fam	Shango	0	1.0	Austria
	Olokun	Rst_DprA-PPRT	0	1	Compost		Olokun	Shedu	0	1.0	Arctic_Ocean		Lamassu-Fam	Shedu	0	1.0	Austria
	Olokun	Rst_gop_beta_cll	0	1	Compost		Olokun	ShosTA	0	1.0	Arctic_Ocean		Lamassu-Fam	ShosTA	3.00286	0.04496712917797274	Austria
	Olokun	Rst_HelicaseDUF2290	0	1	Compost		Olokun	SoFic	0	1.0	Arctic_Ocean		Lamassu-Fam	SoFic	0	1.0	Austria
	Olokun	Rst_Hydrolase-Tm	0	1	Compost		Olokun	SspBCDE	0	1.0	Arctic_Ocean		Lamassu-Fam	SspBCDE	0	0.00844706098218621	Austria
	Olokun	Rst_RT-Tm	0	1	Compost		Olokun	Thoeris	0	1.0	Arctic_Ocean		Lamassu-Fam	Stk2	0	1.0	Austria
	Olokun	Rst_TIR-NLR	0	1	Compost		Olokun	Tiamat	0	1.0	Arctic_Ocean		Lamassu-Fam	Thoeris	0	1.0	Austria
	Olokun	SEFIR	0	1	Compost		Olokun	Uzume	0	1.0	Arctic_Ocean		Lamassu-Fam	Tiamat	0	1.0	Austria
	Olokun	ShosTA	0	1	Compost		Olokun	Viperin	0	1.0	Arctic_Ocean		Lamassu-Fam	Uzume	0	1.0	Austria
	Olokun	Uzume	0	1	Compost		Olokun	Wadjet	0	1.0	Arctic_Ocean		Lamassu-Fam	Viperin	0	1.0	Austria
	Olokun	Zorya	0	1	Compost		Olokun	Zorya	0	1.0	Arctic_Ocean		Lamassu-Fam	Wadjet	1.07564	0.0668787472314988	Austria
	Pif	Pif	0	1	Compost		Pif	Pif	0	1.0	Arctic_Ocean		Lamassu-Fam	Zorya	0	1.0	Austria
	Pif	radar	0	1	Compost		Pif	PrrC	0	1.0	Arctic_Ocean		Lit	Menshen	0	1.0	Austria
	Pif	Rst_2TM_1TM_TIR	0	1	Compost		Pif	PsyrTA	0	1.0	Arctic_Ocean		Lit	Mokosh	0	1.0	Austria
	Pif	Rst_3HP	0	1	Compost		Pif	Pycsar	0	1.0	Arctic_Ocean		Lit	Nhi	0	1.0	Austria
	Pif	Rst_DprA-PPRT	0	1	Compost		Pif	Retron	0	1.0	Arctic_Ocean		Lit	Old	0	1.0	Austria
	Pif	Rst_gop_beta_cll	0	1	Compost		Pif	RM	0	1.0	Arctic_Ocean		Lit	Olokun	0	1.0	Austria
	Pif	Rst_HelicaseDUF2290	0	1	Compost		Pif	RosmerTA	0	1.0	Arctic_Ocean		Lit	Pif	0	1.0	Austria
	Pif	Rst_RT-Tm	0	1	Compost		Pif	Rst_2TM_1TM_TIR	0	1.0	Arctic_Ocean		Lit	PrrC	0	1.0	Austria
	Pif	Rst_TIR-NLR	0	1	Compost		Pif	Rst_DprA-PPRT	0	1.0	Arctic_Ocean		Lit	PsyrTA	0	1.0	Austria
	Pif	SEFIR	0	1	Compost		Pif	Rst_DUF4238	0	1.0	Arctic_Ocean		Lit	Pycsar	0	1.0	Austria
	Pif	Shedu	0	1	Compost		Pif	Rst_gop_beta_cll	0	1.0	Arctic_Ocean		Lit	Retron	0	1.0	Austria
	Pif	Tiamat	0	1	Compost		Pif	Rst_HelicaseDUF2290	0	1.0	Arctic_Ocean		Lit	RM	0	1.0	Austria
	Pif	Uzume	0	1	Compost		Pif	Rst_Hydrolase-Tm	0	1.0	Arctic_Ocean		Lit	RosmerTA	0	1.0	Austria
	PrrC	RM	0	0.000643717	Compost		Pif	Rst_PARIS	0	1.0	Arctic_Ocean		Lit	Rst_2TM_1TM_TIR	0	1.0	Austria
	PsyrTA	PsyrTA	0	1	Compost		Pif	SEFIR	0	1.0	Arctic_Ocean		Lit	Rst_3HP	0	1.0	Austria
	PsyrTA	Pycsar	0	1	Compost		Pif	Septu	0	1.0	Arctic_Ocean		Lit	Rst_DprA-PPRT	0	1.0	Austria
	PsyrTA	RM	0.869213	0.614839	Compost		Pif	Shango	0	1.0	Arctic_Ocean		Lit	Rst_gop_beta_cll	0	1.0	Austria
	PsyrTA	RosmerTA	0	1	Compost		Pif	Shedu	0	1.0	Arctic_Ocean		Lit	Rst_Hydrolase-Tm	0	1.0	Austria
	PsyrTA	Rst_PARIS	0	1	Compost		Pif	ShosTA	0	1.0	Arctic_Ocean		Lit	Rst_PARIS	0	1.0	Austria
	PsyrTA	Shango	0	1	Compost		Pif	SoFic	0	1.0	Arctic_Ocean		Lit	Rst_RT-Tm	0	1.0	Austria
	PsyrTA	Zorya	0	1	Compost		Pif	SspBCDE	0	1.0	Arctic_Ocean		Lit	SEFIR	0	1.0	Austria
	Pycsar	Pycsar	0	0.0201613	Compost		Pif	Thoeris	0	1.0	Arctic_Ocean		Lit	Septu	0	1.0	Austria
	radar	Rst_Hydrolase-Tm	0	1	Compost		Pif	Tiamat	0	1.0	Arctic_Ocean		Lit	Shango	0	1.0	Austria
	radar	Shedu	0	1	Compost		Pif	Uzume	0	1.0	Arctic_Ocean		Lit	Shedu	0	1.0	Austria
	radar	ShosTA	0	1	Compost		Pif	Viperin	0	1.0	Arctic_Ocean		Lit	ShosTA	0	1.0	Austria
	radar	Tiamat	0	1	Compost		Pif	Wadjet	0	1.0	Arctic_Ocean		Lit	SoFic	0	1.0	Austria
	Retron	Retron	0	1.05348e-10	Compost		Pif	Zorya	0	1.0	Arctic_Ocean		Lit	SspBCDE	0	1.0	Austria
	Retron	RM	0	0.00423514	Compost		PrrC	PrrC	1.16993	1.0	Arctic_Ocean		Lit	Thoeris	0	1.0	Austria
	Retron	RosmerTA	0	1	Compost		PrrC	PsyrTA	0	1.0	Arctic_Ocean		Lit	Uzume	0	1.0	Austria
	Retron	Septu	0	1	Compost		PrrC	Pycsar	0	1.0	Arctic_Ocean		Lit	Wadjet	0	1.0	Austria
	RM	RM	0	1	Compost		PrrC	Retron	0	1.0	Arctic_Ocean		Lit	Zorya	0	1.0	Austria
	RM	RosmerTA	2.59054	5.82243e-05	Compost		PrrC	RM	0	0.0037885022867167064	Arctic_Ocean		Menshen	Menshen	2.41504	0.015129654740983827	Austria
	RM	Rst_PARIS	0	1	Compost		PrrC	RosmerTA	0	1.0	Arctic_Ocean		Menshen	Mokosh	0	1.0	Austria
	RM	Septu	1.28999	0.583947	Compost		PrrC	Rst_2TM_1TM_TIR	0	1.0	Arctic_Ocean		Menshen	Nhi	0	1.0	Austria
	RM	ShosTA	0	1	Compost		PrrC	Rst_DprA-PPRT	0	1.0	Arctic_Ocean		Menshen	NixI	0	1.0	Austria
	RM	SoFic	0	0.0848386	Compost		PrrC	Rst_DUF4238	0	1.0	Arctic_Ocean		Menshen	Old	0	1.0	Austria
	RM	SspBCDE	0	0.0719801	Compost		PrrC	Rst_gop_beta_cll	0	1.0	Arctic_Ocean		Menshen	Olokun	0	1.0	Austria
	RM	Thoeris	0	0.00727446	Compost		PrrC	Rst_HelicaseDUF2290	0	1.0	Arctic_Ocean		Menshen	Pif	0	1.0	Austria
	RM	Zorya	0	1	Compost		PrrC	Rst_Hydrolase-Tm	0	1.0	Arctic_Ocean		Menshen	PrrC	0	1.0	Austria
	RosmerTA	RosmerTA	2.96242	1.71374e-08	Compost		PrrC	Rst_PARIS	0	1.0	Arctic_Ocean		Menshen	PsyrTA	0	1.0	Austria
	RosmerTA	Rst_PARIS	0	1	Compost		PrrC	SEFIR	0	1.0	Arctic_Ocean		Menshen	Pycsar	0	1.0	Austria
	RosmerTA	Shango	0	1	Compost		PrrC	Septu	0	1.0	Arctic_Ocean		Menshen	radar	0	1.0	Austria
	RosmerTA	Wadjet	0	1	Compost		PrrC	Shango	0	1.0	Arctic_Ocean		Menshen	Retron	2.65249	0.09580195949552804	Austria
	RosmerTA	Zorya	0	1	Compost		PrrC	Shedu	0	1.0	Arctic_Ocean		Menshen	RexAB	0	1.0	Austria
	Rst_2TM_1TM_TIR	Rst_Hydrolase-Tm	0	1	Compost		PrrC	ShosTA	0	1.0	Arctic_Ocean		Menshen	RM	0	1.0	Austria
	Rst_2TM_1TM_TIR	Shedu	0	1	Compost		PrrC	SoFic	0	1.0	Arctic_Ocean		Menshen	RosmerTA	2.71174	0.014038136185728202	Austria
	Rst_2TM_1TM_TIR	ShosTA	0	1	Compost		PrrC	SspBCDE	0	1.0	Arctic_Ocean		Menshen	Rst_2TM_1TM_TIR	0	1.0	Austria
	Rst_2TM_1TM_TIR	Tiamat	0	1	Compost		PrrC	Thoeris	0	1.0	Arctic_Ocean		Menshen	Rst_3HP	0	1.0	Austria
	Rst_3HP	Rst_Hydrolase-Tm	0	1	Compost		PrrC	Tiamat	0	1.0	Arctic_Ocean		Menshen	Rst_DprA-PPRT	0	1.0	Austria
	Rst_3HP	Shedu	0	1	Compost		PrrC	Uzume	0	1.0	Arctic_Ocean		Menshen	Rst_DUF4238	0	1.0	Austria
	Rst_3HP	ShosTA	0	1	Compost		PrrC	Viperin	0	1.0	Arctic_Ocean		Menshen	Rst_gop_beta_cll	0	1.0	Austria
	Rst_3HP	Tiamat	0	1	Compost		PrrC	Wadjet	0	1.0	Arctic_Ocean		Menshen	Rst_HelicaseDUF2290	0	1.0	Austria
	Rst_DprA-PPRT	Rst_Hydrolase-Tm	0	1	Compost		PrrC	Zorya	0	1.0	Arctic_Ocean		Menshen	Rst_Hydrolase-Tm	0	1.0	Austria
	Rst_DprA-PPRT	Shedu	0	1	Compost		PsyrTA	PsyrTA	2.8314	0.005756486275079931	Arctic_Ocean		Menshen	Rst_PARIS	0	1.0	Austria
	Rst_DprA-PPRT	ShosTA	0	1	Compost		PsyrTA	Pycsar	0	1.0	Arctic_Ocean		Menshen	Rst_RT-Tm	0	1.0	Austria
	Rst_DprA-PPRT	Tiamat	0	1	Compost		PsyrTA	Retron	0	1.0	Arctic_Ocean		Menshen	Rst_TIR-NLR	0	1.0	Austria
	Rst_gop_beta_cll	Rst_Hydrolase-Tm	0	1	Compost		PsyrTA	RM	0.56117	0.6456202824178832	Arctic_Ocean		Menshen	SEFIR	0	1.0	Austria
	Rst_gop_beta_cll	Shedu	0	1	Compost		PsyrTA	RosmerTA	0	1.0	Arctic_Ocean		Menshen	Septu	0	1.0	Austria
	Rst_gop_beta_cll	ShosTA	0	1	Compost		PsyrTA	Rst_2TM_1TM_TIR	0	1.0	Arctic_Ocean		Menshen	Shango	0	1.0	Austria
	Rst_gop_beta_cll	Tiamat	0	1	Compost		PsyrTA	Rst_DprA-PPRT	0	1.0	Arctic_Ocean		Menshen	Shedu	0	1.0	Austria
	Rst_HelicaseDUF2290	Rst_Hydrolase-Tm	0	1	Compost		PsyrTA	Rst_DUF4238	0	1.0	Arctic_Ocean		Menshen	ShosTA	0	1.0	Austria
	Rst_HelicaseDUF2290	Shedu	0	1	Compost		PsyrTA	Rst_gop_beta_cll	0	1.0	Arctic_Ocean		Menshen	SoFic	0	1.0	Austria
	Rst_HelicaseDUF2290	ShosTA	0	1	Compost		PsyrTA	Rst_HelicaseDUF2290	0	1.0	Arctic_Ocean		Menshen	SspBCDE	0	1.0	Austria
	Rst_HelicaseDUF2290	Tiamat	0	1	Compost		PsyrTA	Rst_Hydrolase-Tm	0	1.0	Arctic_Ocean		Menshen	Stk2	0	1.0	Austria
	Rst_Hydrolase-Tm	Rst_Hydrolase-Tm	0	1	Compost		PsyrTA	Rst_PARIS	0	1.0	Arctic_Ocean		Menshen	Thoeris	0	1.0	Austria
	Rst_Hydrolase-Tm	Rst_RT-Tm	0	1	Compost		PsyrTA	SEFIR	0	1.0	Arctic_Ocean		Menshen	Tiamat	0	1.0	Austria
	Rst_Hydrolase-Tm	Rst_TIR-NLR	0	1	Compost		PsyrTA	Septu	0	1.0	Arctic_Ocean		Menshen	Uzume	0	1.0	Austria
	Rst_Hydrolase-Tm	SEFIR	0	1	Compost		PsyrTA	Shango	0	1.0	Arctic_Ocean		Menshen	Viperin	0	1.0	Austria
	Rst_Hydrolase-Tm	ShosTA	0	1	Compost		PsyrTA	Shedu	0	1.0	Arctic_Ocean		Menshen	Wadjet	0	1.0	Austria
	Rst_Hydrolase-Tm	Uzume	0	1	Compost		PsyrTA	ShosTA	0	1.0	Arctic_Ocean		Menshen	Zorya	0	1.0	Austria
	Rst_Hydrolase-Tm	Zorya	0	1	Compost		PsyrTA	SoFic	0	1.0	Arctic_Ocean		Mokosh	Mokosh	2.76834	2.5517301175634275e-10	Austria
	Rst_PARIS	Rst_PARIS	2.17403	0.261903	Compost		PsyrTA	SspBCDE	0	1.0	Arctic_Ocean		Mokosh	Nhi	0	1.0	Austria
	Rst_PARIS	Zorya	0	1	Compost		PsyrTA	Thoeris	0	1.0	Arctic_Ocean		Mokosh	NixI	0	1.0	Austria
	Rst_RT-Tm	Shedu	0	1	Compost		PsyrTA	Tiamat	0	1.0	Arctic_Ocean		Mokosh	Old	0	1.0	Austria
	Rst_RT-Tm	ShosTA	0	1	Compost		PsyrTA	Uzume	0	1.0	Arctic_Ocean		Mokosh	Olokun	0	1.0	Austria
	Rst_RT-Tm	Tiamat	0	1	Compost		PsyrTA	Viperin	0	1.0	Arctic_Ocean		Mokosh	Pif	0	1.0	Austria
	Rst_TIR-NLR	Shedu	0	1	Compost		PsyrTA	Wadjet	0	1.0	Arctic_Ocean		Mokosh	PrrC	0	1.0	Austria
	Rst_TIR-NLR	ShosTA	0	1	Compost		PsyrTA	Zorya	0	1.0	Arctic_Ocean		Mokosh	PsyrTA	0	1.0	Austria
	Rst_TIR-NLR	Tiamat	0	1	Compost		Pycsar	Pycsar	0	1.0	Arctic_Ocean		Mokosh	Pycsar	0	1.0	Austria
	SEFIR	Shedu	0	1	Compost		Pycsar	Retron	1.67807	0.167552248683787	Arctic_Ocean		Mokosh	radar	0	1.0	Austria
	SEFIR	ShosTA	0	1	Compost		Pycsar	RM	0	0.34807487723985175	Arctic_Ocean		Mokosh	Retron	0	1.0	Austria
	SEFIR	Tiamat	0	1	Compost		Pycsar	RosmerTA	0	1.0	Arctic_Ocean		Mokosh	RexAB	0	1.0	Austria
	Septu	Septu	0	0.013986	Compost		Pycsar	Rst_2TM_1TM_TIR	0	1.0	Arctic_Ocean		Mokosh	RM	-0.464418	1.0	Austria
	Shango	Shango	0	1	Compost		Pycsar	Rst_DprA-PPRT	0	1.0	Arctic_Ocean		Mokosh	RosmerTA	1.20529	0.112215343448958	Austria
	Shango	SspBCDE	0	1	Compost		Pycsar	Rst_DUF4238	0	1.0	Arctic_Ocean		Mokosh	Rst_2TM_1TM_TIR	0	1.0	Austria
	Shango	Tiamat	0	8.60855e-05	Compost		Pycsar	Rst_gop_beta_cll	0	1.0	Arctic_Ocean		Mokosh	Rst_3HP	0	1.0	Austria
	Shango	Wadjet	0	1	Compost		Pycsar	Rst_HelicaseDUF2290	0	1.0	Arctic_Ocean		Mokosh	Rst_DprA-PPRT	0	1.0	Austria
	Shango	Zorya	0	1	Compost		Pycsar	Rst_Hydrolase-Tm	0	1.0	Arctic_Ocean		Mokosh	Rst_DUF4238	0	1.0	Austria
	Shedu	Shedu	0	1	Compost		Pycsar	Rst_PARIS	0	1.0	Arctic_Ocean		Mokosh	Rst_gop_beta_cll	0	1.0	Austria
	Shedu	Tiamat	0	1	Compost		Pycsar	SEFIR	0	1.0	Arctic_Ocean		Mokosh	Rst_HelicaseDUF2290	0	1.0	Austria
	Shedu	Uzume	0	1	Compost		Pycsar	Septu	0	1.0	Arctic_Ocean		Mokosh	Rst_Hydrolase-Tm	0	1.0	Austria
	ShosTA	Thoeris	0	1	Compost		Pycsar	Shango	0	1.0	Arctic_Ocean		Mokosh	Rst_PARIS	1.74989	0.15068346101702865	Austria
	ShosTA	Uzume	0	1	Compost		Pycsar	Shedu	0	1.0	Arctic_Ocean		Mokosh	Rst_RT-Tm	0	1.0	Austria
	ShosTA	Zorya	0	1	Compost		Pycsar	ShosTA	0	1.0	Arctic_Ocean		Mokosh	Rst_TIR-NLR	0	1.0	Austria
	SoFic	Zorya	0	1	Compost		Pycsar	SoFic	0	1.0	Arctic_Ocean		Mokosh	SEFIR	0	1.0	Austria
	SspBCDE	SspBCDE	0	0.00489796	Compost		Pycsar	SspBCDE	0	1.0	Arctic_Ocean		Mokosh	Septu	0	1.0	Austria
	SspBCDE	Wadjet	0	1	Compost		Pycsar	Thoeris	0	1.0	Arctic_Ocean		Mokosh	Shango	0	1.0	Austria
	SspBCDE	Zorya	0	1	Compost		Pycsar	Tiamat	0	1.0	Arctic_Ocean		Mokosh	Shedu	0	1.0	Austria
	Thoeris	Thoeris	5.39232	0.00174582	Compost		Pycsar	Uzume	0	1.0	Arctic_Ocean		Mokosh	ShosTA	0	0.6227744906760511	Austria
	Tiamat	Tiamat	0	1	Compost		Pycsar	Viperin	0	1.0	Arctic_Ocean		Mokosh	SoFic	0	1.0719780653162313e-07	Austria
	Tiamat	Uzume	0	1	Compost		Pycsar	Wadjet	0	1.0	Arctic_Ocean		Mokosh	SspBCDE	0.924084	0.3228007403836633	Austria
	Wadjet	Wadjet	0	6.59642e-05	Compost		Pycsar	Zorya	0	1.0	Arctic_Ocean		Mokosh	Stk2	0	1.0	Austria
	Zorya	Zorya	6.08274	1.52734e-23	Compost		Retron	Retron	4.00317	4.2167631747944293e-13	Arctic_Ocean		Mokosh	Thoeris	0	1.0	Austria
	AbiEii	AbiEii	0	0.00222469	Compost		Retron	RM	1.12889	0.04836293266606468	Arctic_Ocean		Mokosh	Tiamat	0	1.0	Austria
	AbiEii	Lamassu-Fam	0	0.00609745	Compost		Retron	RosmerTA	2.00793	0.1375262170631445	Arctic_Ocean		Mokosh	Uzume	0	1.0	Austria
	AbiEii	RosmerTA	0	1	Compost		Retron	Rst_2TM_1TM_TIR	0	1.0	Arctic_Ocean		Mokosh	Viperin	0	1.0	Austria
	AbiH	AbiH	0	1	Compost		Retron	Rst_DprA-PPRT	0	1.0	Arctic_Ocean		Mokosh	Wadjet	0	0.39080707553276556	Austria
	AbiH	Aditi	0	1	Compost		Retron	Rst_DUF4238	0	1.0	Arctic_Ocean		Mokosh	Zorya	0	1.0	Austria
	AbiH	AVAST	0	1	Compost		Retron	Rst_gop_beta_cll	0	1.0	Arctic_Ocean		Nhi	Nhi	0	0.007489078427293529	Austria
	AbiH	Borvo	0	1	Compost		Retron	Rst_HelicaseDUF2290	0	1.0	Arctic_Ocean		Nhi	NixI	0	1.0	Austria
	AbiH	Bunzi	0	1	Compost		Retron	Rst_Hydrolase-Tm	0	1.0	Arctic_Ocean		Nhi	Old	0	1.0	Austria
	AbiH	Dazbog	0	1	Compost		Retron	Rst_PARIS	0	1.0	Arctic_Ocean		Nhi	Olokun	0	1.0	Austria
	AbiH	dCTPdeaminase	0	1	Compost		Retron	SEFIR	0	1.0	Arctic_Ocean		Nhi	Pif	0	1.0	Austria
	AbiH	dGTPase	0	1	Compost		Retron	Septu	0	0.017539508185103816	Arctic_Ocean		Nhi	PrrC	0	1.0	Austria
	AbiH	DRT	0	1	Compost		Retron	Shango	0	1.0	Arctic_Ocean		Nhi	PsyrTA	0	1.0	Austria
	AbiH	Dsr	0	1	Compost		Retron	Shedu	0	1.0	Arctic_Ocean		Nhi	Pycsar	0	1.0	Austria
	AbiH	GasderMIN	0	1	Compost		Retron	ShosTA	0	1.0	Arctic_Ocean		Nhi	radar	0	1.0	Austria
	AbiH	Hachiman	0	1	Compost		Retron	SoFic	0	1.0	Arctic_Ocean		Nhi	Retron	0	1.0	Austria
	AbiH	ISG15-like	0	1	Compost		Retron	SspBCDE	0	1.0	Arctic_Ocean		Nhi	RexAB	0	1.0	Austria
	AbiH	Kiwa	0	1	Compost		Retron	Thoeris	0	1.0	Arctic_Ocean		Nhi	RM	0	1.0	Austria
	AbiH	Lit	0	1	Compost		Retron	Tiamat	0	1.0	Arctic_Ocean		Nhi	RosmerTA	0	0.017443902830703142	Austria
	AbiH	Old	0	1	Compost		Retron	Uzume	0	1.0	Arctic_Ocean		Nhi	Rst_2TM_1TM_TIR	0	1.0	Austria
	AbiH	Olokun	0	1	Compost		Retron	Viperin	0	1.0	Arctic_Ocean		Nhi	Rst_3HP	0	1.0	Austria
	AbiH	radar	0	1	Compost		Retron	Wadjet	0	1.0	Arctic_Ocean		Nhi	Rst_DprA-PPRT	0	1.0	Austria
	AbiH	Rst_2TM_1TM_TIR	0	1	Compost		Retron	Zorya	0	1.0	Arctic_Ocean		Nhi	Rst_DUF4238	0	1.0	Austria
	AbiH	Rst_3HP	0	1	Compost		RM	RM	3.96245	2.884894691874622e-94	Arctic_Ocean		Nhi	Rst_gop_beta_cll	0	1.0	Austria
	AbiH	Rst_DprA-PPRT	0	1	Compost		RM	RosmerTA	1.77788	5.810205884969832e-06	Arctic_Ocean		Nhi	Rst_HelicaseDUF2290	0	1.0	Austria
	AbiH	Rst_gop_beta_cll	0	1	Compost		RM	Rst_2TM_1TM_TIR	0	1.0	Arctic_Ocean		Nhi	Rst_Hydrolase-Tm	0	1.0	Austria
	AbiH	Rst_HelicaseDUF2290	0	1	Compost		RM	Rst_DprA-PPRT	0	1.0	Arctic_Ocean		Nhi	Rst_PARIS	0	1.0	Austria
	AbiH	Rst_Hydrolase-Tm	0	1	Compost		RM	Rst_DUF4238	0	1.0	Arctic_Ocean		Nhi	Rst_RT-Tm	0	1.0	Austria
	AbiH	Rst_RT-Tm	0	1	Compost		RM	Rst_gop_beta_cll	0	1.0	Arctic_Ocean		Nhi	Rst_TIR-NLR	0	1.0	Austria
	AbiH	Rst_TIR-NLR	0	1	Compost		RM	Rst_HelicaseDUF2290	0	1.0	Arctic_Ocean		Nhi	SEFIR	0	1.0	Austria
	AbiH	SEFIR	0	1	Compost		RM	Rst_Hydrolase-Tm	0	1.0	Arctic_Ocean		Nhi	Septu	0	1.0	Austria
	AbiH	ShosTA	0	1	Compost		RM	Rst_PARIS	0	0.3666792745766145	Arctic_Ocean		Nhi	Shango	0	1.0	Austria
	AbiH	Uzume	0	1	Compost		RM	SEFIR	0	1.0	Arctic_Ocean		Nhi	Shedu	0	1.0	Austria
	Aditi	AVAST	0	1	Compost		RM	Septu	2.56741	0.03938713957608402	Arctic_Ocean		Nhi	ShosTA	0	1.0	Austria
	Aditi	Borvo	0	1	Compost		RM	Shango	0	0.14034003274438928	Arctic_Ocean		Nhi	SoFic	0	1.0	Austria
	Aditi	DRT	0	1	Compost		RM	Shedu	0	0.061391363410747406	Arctic_Ocean		Nhi	SspBCDE	0	1.0	Austria
	Aditi	Hachiman	0	1	Compost		RM	ShosTA	0	0.5855637726299798	Arctic_Ocean		Nhi	Stk2	0	1.0	Austria
	Aditi	Nhi	0	1	Compost		RM	SoFic	1.6165	0.25582544261417717	Arctic_Ocean		Nhi	Thoeris	0	1.0	Austria
	Aditi	Olokun	0	1	Compost		RM	SspBCDE	3.50381	2.2103198231522134e-06	Arctic_Ocean		Nhi	Tiamat	0	1.0	Austria
	Aditi	Pif	0	1	Compost		RM	Thoeris	0.900464	0.24304411637894785	Arctic_Ocean		Nhi	Uzume	0	1.0	Austria
	Aditi	Rst_Hydrolase-Tm	0	1	Compost		RM	Tiamat	0	0.06187707972758507	Arctic_Ocean		Nhi	Viperin	0	1.0	Austria
	Aditi	Shedu	0	1	Compost		RM	Uzume	0	1.0	Arctic_Ocean		Nhi	Wadjet	0	1.0	Austria
	Aditi	ShosTA	0	1	Compost		RM	Viperin	0	1.0	Arctic_Ocean		Nhi	Zorya	0	1.0	Austria
	Aditi	Tiamat	0	1	Compost		RM	Wadjet	3.62585	0.0003745696096418737	Arctic_Ocean		NixI	Old	0	1.0	Austria
	AVAST	AVAST	0	1	Compost		RM	Zorya	-0.00458435	1.0	Arctic_Ocean		NixI	Olokun	0	1.0	Austria
	AVAST	Borvo	0	1	Compost		RosmerTA	RosmerTA	3.99021	8.958465752875225e-31	Arctic_Ocean		NixI	Pif	0	1.0	Austria
	AVAST	Bunzi	0	1	Compost		RosmerTA	Rst_2TM_1TM_TIR	0	1.0	Arctic_Ocean		NixI	PrrC	0	1.0	Austria
	AVAST	Dazbog	0	1	Compost		RosmerTA	Rst_DprA-PPRT	0	1.0	Arctic_Ocean		NixI	PsyrTA	0	1.0	Austria
	AVAST	dCTPdeaminase	0	1	Compost		RosmerTA	Rst_DUF4238	0	1.0	Arctic_Ocean		NixI	Pycsar	0	1.0	Austria
	AVAST	dGTPase	0	1	Compost		RosmerTA	Rst_gop_beta_cll	0	1.0	Arctic_Ocean		NixI	Retron	0	1.0	Austria
	AVAST	DRT	0	1	Compost		RosmerTA	Rst_HelicaseDUF2290	0	1.0	Arctic_Ocean		NixI	RM	0	1.0	Austria
	AVAST	Dsr	0	1	Compost		RosmerTA	Rst_Hydrolase-Tm	0	1.0	Arctic_Ocean		NixI	RosmerTA	0	1.0	Austria
	AVAST	GasderMIN	0	1	Compost		RosmerTA	Rst_PARIS	0	1.0	Arctic_Ocean		NixI	Rst_2TM_1TM_TIR	0	1.0	Austria
	AVAST	Hachiman	0	1	Compost		RosmerTA	SEFIR	0	1.0	Arctic_Ocean		NixI	Rst_3HP	0	1.0	Austria
	AVAST	ISG15-like	0	1	Compost		RosmerTA	Septu	0	1.0	Arctic_Ocean		NixI	Rst_DprA-PPRT	0	1.0	Austria
	AVAST	Kiwa	0	1	Compost		RosmerTA	Shango	0	1.0	Arctic_Ocean		NixI	Rst_gop_beta_cll	0	1.0	Austria
	AVAST	Lit	0	1	Compost		RosmerTA	Shedu	0	1.0	Arctic_Ocean		NixI	Rst_Hydrolase-Tm	0	1.0	Austria
	AVAST	Old	0	1	Compost		RosmerTA	ShosTA	0	1.0	Arctic_Ocean		NixI	Rst_PARIS	0	1.0	Austria
	AVAST	Olokun	0	1	Compost		RosmerTA	SoFic	0	1.0	Arctic_Ocean		NixI	Rst_RT-Tm	0	1.0	Austria
	AVAST	radar	0	1	Compost		RosmerTA	SspBCDE	0	1.0	Arctic_Ocean		NixI	SEFIR	0	1.0	Austria
	AVAST	Rst_2TM_1TM_TIR	0	1	Compost		RosmerTA	Thoeris	0	1.0	Arctic_Ocean		NixI	Septu	0	1.0	Austria
	AVAST	Rst_3HP	0	1	Compost		RosmerTA	Tiamat	0	1.0	Arctic_Ocean		NixI	Shango	0	1.0	Austria
	AVAST	Rst_DprA-PPRT	0	1	Compost		RosmerTA	Uzume	0	1.0	Arctic_Ocean		NixI	Shedu	0	1.0	Austria
	AVAST	Rst_gop_beta_cll	0	1	Compost		RosmerTA	Viperin	0	1.0	Arctic_Ocean		NixI	ShosTA	0	1.0	Austria
	AVAST	Rst_HelicaseDUF2290	0	1	Compost		RosmerTA	Wadjet	4.16239	0.00020797164271262332	Arctic_Ocean		NixI	SoFic	0	1.0	Austria
	AVAST	Rst_Hydrolase-Tm	0	1	Compost		RosmerTA	Zorya	0	1.0	Arctic_Ocean		NixI	SspBCDE	0	1.0	Austria
	AVAST	Rst_RT-Tm	0	1	Compost		Rst_2TM_1TM_TIR	Rst_2TM_1TM_TIR	0	1.0	Arctic_Ocean		NixI	Thoeris	0	1.0	Austria
	AVAST	Rst_TIR-NLR	0	1	Compost		Rst_2TM_1TM_TIR	Rst_DprA-PPRT	0	1.0	Arctic_Ocean		NixI	Uzume	0	1.0	Austria
	AVAST	SEFIR	0	1	Compost		Rst_2TM_1TM_TIR	Rst_DUF4238	0	1.0	Arctic_Ocean		NixI	Wadjet	0	1.0	Austria
	AVAST	ShosTA	0	1	Compost		Rst_2TM_1TM_TIR	Rst_gop_beta_cll	0	1.0	Arctic_Ocean		NixI	Zorya	0	1.0	Austria
	AVAST	Uzume	0	1	Compost		Rst_2TM_1TM_TIR	Rst_HelicaseDUF2290	0	1.0	Arctic_Ocean		Old	Old	0	1.0	Austria
	Azaca	Azaca	0	0.444444	Compost		Rst_2TM_1TM_TIR	Rst_Hydrolase-Tm	0	1.0	Arctic_Ocean		Old	Olokun	0	1.0	Austria
	Azaca	Mokosh	0	0.0188312	Compost		Rst_2TM_1TM_TIR	Rst_PARIS	0	1.0	Arctic_Ocean		Old	Pif	0	1.0	Austria
	Borvo	Borvo	0	1	Compost		Rst_2TM_1TM_TIR	SEFIR	0	1.0	Arctic_Ocean		Old	PrrC	0	1.0	Austria
	Borvo	Bunzi	0	1	Compost		Rst_2TM_1TM_TIR	Septu	0	1.0	Arctic_Ocean		Old	PsyrTA	0	1.0	Austria
	Borvo	Dazbog	0	1	Compost		Rst_2TM_1TM_TIR	Shango	0	1.0	Arctic_Ocean		Old	Pycsar	0	1.0	Austria
	Borvo	dCTPdeaminase	0	1	Compost		Rst_2TM_1TM_TIR	Shedu	0	1.0	Arctic_Ocean		Old	radar	0	1.0	Austria
	Borvo	dGTPase	0	1	Compost		Rst_2TM_1TM_TIR	ShosTA	0	1.0	Arctic_Ocean		Old	Retron	0	1.0	Austria
	Borvo	DRT	0	1	Compost		Rst_2TM_1TM_TIR	SoFic	0	1.0	Arctic_Ocean		Old	RexAB	0	1.0	Austria
	Borvo	Dsr	0	1	Compost		Rst_2TM_1TM_TIR	SspBCDE	0	1.0	Arctic_Ocean		Old	RM	0	1.0	Austria
	Borvo	GasderMIN	0	1	Compost		Rst_2TM_1TM_TIR	Thoeris	0	1.0	Arctic_Ocean		Old	RosmerTA	0	1.0	Austria
	Borvo	Hachiman	0	1	Compost		Rst_2TM_1TM_TIR	Tiamat	0	1.0	Arctic_Ocean		Old	Rst_2TM_1TM_TIR	0	1.0	Austria
	Borvo	ISG15-like	0	1	Compost		Rst_2TM_1TM_TIR	Uzume	0	1.0	Arctic_Ocean		Old	Rst_3HP	0	1.0	Austria
	Borvo	Kiwa	0	1	Compost		Rst_2TM_1TM_TIR	Viperin	0	1.0	Arctic_Ocean		Old	Rst_DprA-PPRT	0	1.0	Austria
	Borvo	Lit	0	1	Compost		Rst_2TM_1TM_TIR	Wadjet	0	1.0	Arctic_Ocean		Old	Rst_DUF4238	0	1.0	Austria
	Borvo	Old	0	1	Compost		Rst_2TM_1TM_TIR	Zorya	0	1.0	Arctic_Ocean		Old	Rst_gop_beta_cll	0	1.0	Austria
	Borvo	Olokun	0	1	Compost		Rst_DprA-PPRT	Rst_DprA-PPRT	0	1.0	Arctic_Ocean		Old	Rst_HelicaseDUF2290	0	1.0	Austria
	Borvo	radar	0	1	Compost		Rst_DprA-PPRT	Rst_DUF4238	0	1.0	Arctic_Ocean		Old	Rst_Hydrolase-Tm	0	1.0	Austria
	Borvo	Rst_2TM_1TM_TIR	0	1	Compost		Rst_DprA-PPRT	Rst_gop_beta_cll	0	1.0	Arctic_Ocean		Old	Rst_PARIS	0	1.0	Austria
	Borvo	Rst_3HP	0	1	Compost		Rst_DprA-PPRT	Rst_HelicaseDUF2290	0	1.0	Arctic_Ocean		Old	Rst_RT-Tm	0	1.0	Austria
	Borvo	Rst_DprA-PPRT	0	1	Compost		Rst_DprA-PPRT	Rst_Hydrolase-Tm	0	1.0	Arctic_Ocean		Old	Rst_TIR-NLR	0	1.0	Austria
	Borvo	Rst_gop_beta_cll	0	1	Compost		Rst_DprA-PPRT	Rst_PARIS	0	1.0	Arctic_Ocean		Old	SEFIR	0	1.0	Austria
	Borvo	Rst_HelicaseDUF2290	0	1	Compost		Rst_DprA-PPRT	SEFIR	0	1.0	Arctic_Ocean		Old	Septu	0	1.0	Austria
	Borvo	Rst_Hydrolase-Tm	0	1	Compost		Rst_DprA-PPRT	Septu	0	1.0	Arctic_Ocean		Old	Shango	0	1.0	Austria
	Borvo	Rst_RT-Tm	0	1	Compost		Rst_DprA-PPRT	Shango	0	1.0	Arctic_Ocean		Old	Shedu	0	1.0	Austria
	Borvo	Rst_TIR-NLR	0	1	Compost		Rst_DprA-PPRT	Shedu	0	1.0	Arctic_Ocean		Old	ShosTA	0	1.0	Austria
	Borvo	SEFIR	0	1	Compost		Rst_DprA-PPRT	ShosTA	0	1.0	Arctic_Ocean		Old	SoFic	0	1.0	Austria
	Borvo	ShosTA	0	1	Compost		Rst_DprA-PPRT	SoFic	0	1.0	Arctic_Ocean		Old	SspBCDE	0	1.0	Austria
	Borvo	Uzume	0	1	Compost		Rst_DprA-PPRT	SspBCDE	0	1.0	Arctic_Ocean		Old	Stk2	0	1.0	Austria
	BREX	BREX	0	0.0833333	Compost		Rst_DprA-PPRT	Thoeris	0	1.0	Arctic_Ocean		Old	Thoeris	0	1.0	Austria
	BREX	Dnd	0	1	Compost		Rst_DprA-PPRT	Tiamat	0	1.0	Arctic_Ocean		Old	Tiamat	0	1.0	Austria
	BREX	Dodola	0	1	Compost		Rst_DprA-PPRT	Uzume	0	1.0	Arctic_Ocean		Old	Uzume	0	1.0	Austria
	BREX	Gao	0	1	Compost		Rst_DprA-PPRT	Viperin	0	1.0	Arctic_Ocean		Old	Viperin	0	1.0	Austria
	BREX	Mokosh	0	1	Compost		Rst_DprA-PPRT	Wadjet	0	1.0	Arctic_Ocean		Old	Wadjet	0	1.0	Austria
	BREX	PsyrTA	0	1	Compost		Rst_DprA-PPRT	Zorya	0	1.0	Arctic_Ocean		Old	Zorya	0	1.0	Austria
	BREX	RosmerTA	0	1	Compost		Rst_DUF4238	Rst_gop_beta_cll	0	1.0	Arctic_Ocean		Olokun	Olokun	0	1.0	Austria
	BREX	SspBCDE	0	1	Compost		Rst_DUF4238	Rst_HelicaseDUF2290	0	1.0	Arctic_Ocean		Olokun	Pif	0	1.0	Austria
	Bunzi	DRT	0	1	Compost		Rst_DUF4238	Rst_Hydrolase-Tm	0	1.0	Arctic_Ocean		Olokun	PrrC	0	1.0	Austria
	Bunzi	Hachiman	0	1	Compost		Rst_DUF4238	Rst_PARIS	0	1.0	Arctic_Ocean		Olokun	PsyrTA	0	1.0	Austria
	Bunzi	Nhi	0	1	Compost		Rst_DUF4238	SEFIR	0	1.0	Arctic_Ocean		Olokun	Pycsar	0	1.0	Austria
	Bunzi	Olokun	0	1	Compost		Rst_DUF4238	Septu	0	1.0	Arctic_Ocean		Olokun	radar	0	1.0	Austria
	Bunzi	Pif	0	1	Compost		Rst_DUF4238	Shango	0	1.0	Arctic_Ocean		Olokun	Retron	0	1.0	Austria
	Bunzi	Rst_Hydrolase-Tm	0	1	Compost		Rst_DUF4238	Shedu	0	1.0	Arctic_Ocean		Olokun	RexAB	0	1.0	Austria
	Bunzi	Shedu	0	1	Compost		Rst_DUF4238	ShosTA	0	1.0	Arctic_Ocean		Olokun	RM	0	1.0	Austria
	Bunzi	ShosTA	0	1	Compost		Rst_DUF4238	SoFic	0	1.0	Arctic_Ocean		Olokun	RosmerTA	0	1.0	Austria
	Bunzi	Tiamat	0	1	Compost		Rst_DUF4238	SspBCDE	0	1.0	Arctic_Ocean		Olokun	Rst_2TM_1TM_TIR	0	1.0	Austria
	Cas	Cas	2.32629	0.000890763	Compost		Rst_DUF4238	Thoeris	0	1.0	Arctic_Ocean		Olokun	Rst_3HP	0	1.0	Austria
	Cas	Dnd	0	1	Compost		Rst_DUF4238	Tiamat	0	1.0	Arctic_Ocean		Olokun	Rst_DprA-PPRT	0	1.0	Austria
	Cas	Dodola	0	1	Compost		Rst_DUF4238	Uzume	0	1.0	Arctic_Ocean		Olokun	Rst_DUF4238	0	1.0	Austria
	Cas	Eleos	0	0.0044646	Compost		Rst_DUF4238	Viperin	0	1.0	Arctic_Ocean		Olokun	Rst_gop_beta_cll	0	1.0	Austria
	Cas	Gabija	0	1	Compost		Rst_DUF4238	Wadjet	0	1.0	Arctic_Ocean		Olokun	Rst_HelicaseDUF2290	0	1.0	Austria
	Cas	Lamassu-Fam	0	1	Compost		Rst_DUF4238	Zorya	0	1.0	Arctic_Ocean		Olokun	Rst_Hydrolase-Tm	0	1.0	Austria
	Cas	PrrC	0	1	Compost		Rst_gop_beta_cll	Rst_gop_beta_cll	0	0.10000000000000002	Arctic_Ocean		Olokun	Rst_PARIS	0	1.0	Austria
	Cas	PsyrTA	0	1	Compost		Rst_gop_beta_cll	Rst_HelicaseDUF2290	0	1.0	Arctic_Ocean		Olokun	Rst_RT-Tm	0	1.0	Austria
	Cas	Retron	0	1	Compost		Rst_gop_beta_cll	Rst_Hydrolase-Tm	0	1.0	Arctic_Ocean		Olokun	Rst_TIR-NLR	0	1.0	Austria
	Cas	RM	1.52211	0.104102	Compost		Rst_gop_beta_cll	Rst_PARIS	0	1.0	Arctic_Ocean		Olokun	SEFIR	0	1.0	Austria
	Cas	RosmerTA	2.07724	0.12936	Compost		Rst_gop_beta_cll	SEFIR	0	1.0	Arctic_Ocean		Olokun	Septu	0	1.0	Austria
	Cas	Rst_PARIS	0	1	Compost		Rst_gop_beta_cll	Septu	0	1.0	Arctic_Ocean		Olokun	Shango	0	1.0	Austria
	Cas	Shango	0	1	Compost		Rst_gop_beta_cll	Shango	0	1.0	Arctic_Ocean		Olokun	Shedu	0	1.0	Austria
	CBASS	CBASS	6.04439	2.06175e-07	Compost		Rst_gop_beta_cll	Shedu	0	1.0	Arctic_Ocean		Olokun	ShosTA	0	1.0	Austria
	CBASS	Dnd	0	1	Compost		Rst_gop_beta_cll	ShosTA	0	1.0	Arctic_Ocean		Olokun	SoFic	0	1.0	Austria
	CBASS	Gao	0	0.610031	Compost		Rst_gop_beta_cll	SoFic	0	1.0	Arctic_Ocean		Olokun	SspBCDE	0	1.0	Austria
	CBASS	RM	0	0.576685	Compost		Rst_gop_beta_cll	SspBCDE	0	1.0	Arctic_Ocean		Olokun	Stk2	0	1.0	Austria
	CBASS	RosmerTA	0	1	Compost		Rst_gop_beta_cll	Thoeris	0	1.0	Arctic_Ocean		Olokun	Thoeris	0	1.0	Austria
	CBASS	Rst_PARIS	0	1	Compost		Rst_gop_beta_cll	Tiamat	0	1.0	Arctic_Ocean		Olokun	Tiamat	0	1.0	Austria
	CBASS	Shango	0	1	Compost		Rst_gop_beta_cll	Uzume	0	1.0	Arctic_Ocean		Olokun	Uzume	0	1.0	Austria
	CBASS	ShosTA	0	1	Compost		Rst_gop_beta_cll	Viperin	0	1.0	Arctic_Ocean		Olokun	Viperin	0	1.0	Austria
	CBASS	Thoeris	0	1	Compost		Rst_gop_beta_cll	Wadjet	0	1.0	Arctic_Ocean		Olokun	Wadjet	0	1.0	Austria
	CBASS	Wadjet	0	1	Compost		Rst_gop_beta_cll	Zorya	0	1.0	Arctic_Ocean		Olokun	Zorya	0	1.0	Austria
	CBASS	Zorya	0	1	Compost		Rst_HelicaseDUF2290	Rst_HelicaseDUF2290	0	0.4000000000000001	Arctic_Ocean		Pif	Pif	0	1.0	Austria
	DarTG	Lamassu-Fam	0	1	Compost		Rst_HelicaseDUF2290	Rst_Hydrolase-Tm	0	1.0	Arctic_Ocean		Pif	PrrC	0	1.0	Austria
	DarTG	Rst_PARIS	0	1	Compost		Rst_HelicaseDUF2290	Rst_PARIS	0	1.0	Arctic_Ocean		Pif	PsyrTA	0	1.0	Austria
	Dazbog	DRT	0	1	Compost		Rst_HelicaseDUF2290	SEFIR	0	1.0	Arctic_Ocean		Pif	Pycsar	0	1.0	Austria
	Dazbog	Hachiman	0	1	Compost		Rst_HelicaseDUF2290	Septu	0	1.0	Arctic_Ocean		Pif	radar	0	1.0	Austria
	Dazbog	Nhi	0	1	Compost		Rst_HelicaseDUF2290	Shango	0	1.0	Arctic_Ocean		Pif	Retron	0	1.0	Austria
	Dazbog	Olokun	0	1	Compost		Rst_HelicaseDUF2290	Shedu	0	1.0	Arctic_Ocean		Pif	RexAB	0	1.0	Austria
	Dazbog	Pif	0	1	Compost		Rst_HelicaseDUF2290	ShosTA	0	1.0	Arctic_Ocean		Pif	RM	0	1.0	Austria
	Dazbog	Rst_Hydrolase-Tm	0	1	Compost		Rst_HelicaseDUF2290	SoFic	0	1.0	Arctic_Ocean		Pif	RosmerTA	0	1.0	Austria
	Dazbog	Shedu	0	1	Compost		Rst_HelicaseDUF2290	SspBCDE	0	1.0	Arctic_Ocean		Pif	Rst_2TM_1TM_TIR	0	1.0	Austria
	Dazbog	ShosTA	0	1	Compost		Rst_HelicaseDUF2290	Thoeris	0	1.0	Arctic_Ocean		Pif	Rst_3HP	0	1.0	Austria
	Dazbog	Tiamat	0	1	Compost		Rst_HelicaseDUF2290	Tiamat	0	1.0	Arctic_Ocean		Pif	Rst_DprA-PPRT	0	1.0	Austria
	dCTPdeaminase	DRT	0	1	Compost		Rst_HelicaseDUF2290	Uzume	0	1.0	Arctic_Ocean		Pif	Rst_DUF4238	0	1.0	Austria
	dCTPdeaminase	Hachiman	0	1	Compost		Rst_HelicaseDUF2290	Viperin	0	1.0	Arctic_Ocean		Pif	Rst_gop_beta_cll	0	1.0	Austria
	dCTPdeaminase	Nhi	0	1	Compost		Rst_HelicaseDUF2290	Wadjet	0	1.0	Arctic_Ocean		Pif	Rst_HelicaseDUF2290	0	1.0	Austria
	dCTPdeaminase	Olokun	0	1	Compost		Rst_HelicaseDUF2290	Zorya	0	1.0	Arctic_Ocean		Pif	Rst_Hydrolase-Tm	0	1.0	Austria
	dCTPdeaminase	Pif	0	1	Compost		Rst_Hydrolase-Tm	Rst_Hydrolase-Tm	0	1.0	Arctic_Ocean		Pif	Rst_PARIS	0	1.0	Austria
	dCTPdeaminase	Rst_Hydrolase-Tm	0	1	Compost		Rst_Hydrolase-Tm	Rst_PARIS	0	1.0	Arctic_Ocean		Pif	Rst_RT-Tm	0	1.0	Austria
	dCTPdeaminase	Shedu	0	1	Compost		Rst_Hydrolase-Tm	SEFIR	0	1.0	Arctic_Ocean		Pif	Rst_TIR-NLR	0	1.0	Austria
	dCTPdeaminase	ShosTA	0	1	Compost		Rst_Hydrolase-Tm	Septu	0	1.0	Arctic_Ocean		Pif	SEFIR	0	1.0	Austria
	dCTPdeaminase	Tiamat	0	1	Compost		Rst_Hydrolase-Tm	Shango	0	1.0	Arctic_Ocean		Pif	Septu	0	1.0	Austria
	dGTPase	DRT	0	1	Compost		Rst_Hydrolase-Tm	Shedu	0	1.0	Arctic_Ocean		Pif	Shango	0	1.0	Austria
	dGTPase	Hachiman	0	1	Compost		Rst_Hydrolase-Tm	ShosTA	0	1.0	Arctic_Ocean		Pif	Shedu	0	1.0	Austria
	dGTPase	Nhi	0	1	Compost		Rst_Hydrolase-Tm	SoFic	0	1.0	Arctic_Ocean		Pif	ShosTA	0	1.0	Austria
	dGTPase	Olokun	0	1	Compost		Rst_Hydrolase-Tm	SspBCDE	0	1.0	Arctic_Ocean		Pif	SoFic	0	1.0	Austria
	dGTPase	Pif	0	1	Compost		Rst_Hydrolase-Tm	Thoeris	0	1.0	Arctic_Ocean		Pif	SspBCDE	0	1.0	Austria
	dGTPase	Rst_Hydrolase-Tm	0	1	Compost		Rst_Hydrolase-Tm	Tiamat	0	1.0	Arctic_Ocean		Pif	Stk2	0	1.0	Austria
	dGTPase	Shedu	0	1	Compost		Rst_Hydrolase-Tm	Uzume	0	1.0	Arctic_Ocean		Pif	Thoeris	0	1.0	Austria
	dGTPase	ShosTA	0	1	Compost		Rst_Hydrolase-Tm	Viperin	0	1.0	Arctic_Ocean		Pif	Tiamat	0	1.0	Austria
	dGTPase	Tiamat	0	1	Compost		Rst_Hydrolase-Tm	Wadjet	0	1.0	Arctic_Ocean		Pif	Uzume	0	1.0	Austria
	DISARM	DISARM	4.22882	0.00290099	Compost		Rst_Hydrolase-Tm	Zorya	0	1.0	Arctic_Ocean		Pif	Viperin	0	1.0	Austria
	DISARM	Dnd	0	1	Compost		Rst_PARIS	Rst_PARIS	2.84862	0.002746563491075274	Arctic_Ocean		Pif	Wadjet	0	1.0	Austria
	DISARM	Mokosh	0	1	Compost		Rst_PARIS	SEFIR	0	1.0	Arctic_Ocean		Pif	Zorya	0	1.0	Austria
	DISARM	RM	4.10222	4.64568e-06	Compost		Rst_PARIS	Septu	0	1.0	Arctic_Ocean		PrrC	PrrC	4.43741	0.0016242652667474312	Austria
	DISARM	RosmerTA	0	1	Compost		Rst_PARIS	Shango	0	1.0	Arctic_Ocean		PrrC	PsyrTA	0	1.0	Austria
	Dnd	Dnd	0	1	Compost		Rst_PARIS	Shedu	0	1.0	Arctic_Ocean		PrrC	Pycsar	0	1.0	Austria
	Dnd	Druantia	0	1	Compost		Rst_PARIS	ShosTA	0	1.0	Arctic_Ocean		PrrC	radar	0	1.0	Austria
	Dnd	Lamassu-Fam	3.79627	0.00348249	Compost		Rst_PARIS	SoFic	0	1.0	Arctic_Ocean		PrrC	Retron	0	1.0	Austria
	Dnd	PsyrTA	3.36686	0.000748727	Compost		Rst_PARIS	SspBCDE	0	1.0	Arctic_Ocean		PrrC	RexAB	0	1.0	Austria
	Dnd	RM	1.35001	0.318541	Compost		Rst_PARIS	Thoeris	0	1.0	Arctic_Ocean		PrrC	RM	1.41899	0.05064616156363353	Austria
	Dnd	RosmerTA	2.15325	0.159284	Compost		Rst_PARIS	Tiamat	0	1.0	Arctic_Ocean		PrrC	RosmerTA	0	1.0	Austria
	Dnd	Shango	0	1	Compost		Rst_PARIS	Uzume	0	1.0	Arctic_Ocean		PrrC	Rst_2TM_1TM_TIR	0	1.0	Austria
	Dnd	Thoeris	0	0.341034	Compost		Rst_PARIS	Viperin	0	1.0	Arctic_Ocean		PrrC	Rst_3HP	0	1.0	Austria
	Dnd	Wadjet	0	0.593605	Compost		Rst_PARIS	Wadjet	0	1.0	Arctic_Ocean		PrrC	Rst_DprA-PPRT	0	1.0	Austria
	Dnd	Zorya	0	0.0297253	Compost		Rst_PARIS	Zorya	0	1.0	Arctic_Ocean		PrrC	Rst_DUF4238	0	1.0	Austria
	Dodola	Dodola	0.770913	0.489854	Compost		SEFIR	SEFIR	0	1.0	Arctic_Ocean		PrrC	Rst_gop_beta_cll	0	1.0	Austria
	Dodola	Gabija	0	1	Compost		SEFIR	Septu	0	1.0	Arctic_Ocean		PrrC	Rst_HelicaseDUF2290	0	1.0	Austria
	Dodola	Lamassu-Fam	2.69474	0.0600391	Compost		SEFIR	Shango	0	1.0	Arctic_Ocean		PrrC	Rst_Hydrolase-Tm	0	1.0	Austria
	Dodola	Mokosh	0	1	Compost		SEFIR	Shedu	0	1.0	Arctic_Ocean		PrrC	Rst_PARIS	0	1.0	Austria
	Dodola	PsyrTA	0	1	Compost		SEFIR	ShosTA	0	1.0	Arctic_Ocean		PrrC	Rst_RT-Tm	0	1.0	Austria
	Dodola	Retron	0	1	Compost		SEFIR	SoFic	0	1.0	Arctic_Ocean		PrrC	Rst_TIR-NLR	0	1.0	Austria
	Dodola	RM	0	1	Compost		SEFIR	SspBCDE	0	1.0	Arctic_Ocean		PrrC	SEFIR	0	1.0	Austria
	Dodola	RosmerTA	0	1	Compost		SEFIR	Thoeris	0	1.0	Arctic_Ocean		PrrC	Septu	0	1.0	Austria
	Dodola	Rst_PARIS	0	1	Compost		SEFIR	Tiamat	0	1.0	Arctic_Ocean		PrrC	Shango	0	1.0	Austria
	Dodola	Shango	0	1	Compost		SEFIR	Uzume	0	1.0	Arctic_Ocean		PrrC	Shedu	0	1.0	Austria
	Dodola	ShosTA	0	1	Compost		SEFIR	Viperin	0	1.0	Arctic_Ocean		PrrC	ShosTA	0	1.0	Austria
	Dodola	SspBCDE	0	1	Compost		SEFIR	Wadjet	0	1.0	Arctic_Ocean		PrrC	SoFic	0	1.0	Austria
	Dodola	Zorya	0	1	Compost		SEFIR	Zorya	0	1.0	Arctic_Ocean		PrrC	SspBCDE	0	1.0	Austria
	DRT	DRT	0	1	Compost		Septu	Septu	3.61471	0.0022155460315836832	Arctic_Ocean		PrrC	Stk2	0	1.0	Austria
	DRT	Dsr	0	1	Compost		Septu	Shango	0	1.0	Arctic_Ocean		PrrC	Thoeris	0	1.0	Austria
	DRT	GasderMIN	0	1	Compost		Septu	Shedu	0	1.0	Arctic_Ocean		PrrC	Tiamat	0	1.0	Austria
	DRT	Hachiman	0	1	Compost		Septu	ShosTA	0	1.0	Arctic_Ocean		PrrC	Uzume	0	1.0	Austria
	DRT	ISG15-like	0	1	Compost		Septu	SoFic	0	0.1141552511415525	Arctic_Ocean		PrrC	Viperin	0	1.0	Austria
	DRT	Kiwa	0	1	Compost		Septu	SspBCDE	0	0.05690263842437755	Arctic_Ocean		PrrC	Wadjet	0	1.0	Austria
	DRT	Lit	0	1	Compost		Septu	Thoeris	0	1.0	Arctic_Ocean		PrrC	Zorya	0	1.0	Austria
	DRT	Old	0	1	Compost		Septu	Tiamat	0	1.0	Arctic_Ocean		PsyrTA	Pycsar	0	1.0	Austria
	DRT	Olokun	0	1	Compost		Septu	Uzume	0	1.0	Arctic_Ocean		PsyrTA	radar	0	1.0	Austria
	DRT	radar	0	1	Compost		Septu	Viperin	0	1.0	Arctic_Ocean		PsyrTA	Retron	0	1.0	Austria
	DRT	Rst_2TM_1TM_TIR	0	1	Compost		Septu	Wadjet	0	1.0	Arctic_Ocean		PsyrTA	RexAB	0	1.0	Austria
	DRT	Rst_3HP	0	1	Compost		Septu	Zorya	0	1.0	Arctic_Ocean		PsyrTA	RM	0	0.05129513474769369	Austria
	DRT	Rst_DprA-PPRT	0	1	Compost		Shango	Shango	4.38523	4.4989388671742193e-10	Arctic_Ocean		PsyrTA	RosmerTA	0	1.0	Austria
	DRT	Rst_gop_beta_cll	0	1	Compost		Shango	Shedu	0	1.0	Arctic_Ocean		PsyrTA	Rst_2TM_1TM_TIR	0	1.0	Austria
	DRT	Rst_HelicaseDUF2290	0	1	Compost		Shango	ShosTA	0	1.0	Arctic_Ocean		PsyrTA	Rst_3HP	0	1.0	Austria
	DRT	Rst_Hydrolase-Tm	0	1	Compost		Shango	SoFic	0	1.0	Arctic_Ocean		PsyrTA	Rst_DprA-PPRT	0	1.0	Austria
	DRT	Rst_RT-Tm	0	1	Compost		Shango	SspBCDE	0	1.0	Arctic_Ocean		PsyrTA	Rst_DUF4238	0	1.0	Austria
	DRT	Rst_TIR-NLR	0	1	Compost		Shango	Thoeris	0	1.0	Arctic_Ocean		PsyrTA	Rst_gop_beta_cll	0	1.0	Austria
	DRT	SEFIR	0	1	Compost		Shango	Tiamat	0	1.0	Arctic_Ocean		PsyrTA	Rst_HelicaseDUF2290	0	1.0	Austria
	DRT	ShosTA	0	1	Compost		Shango	Uzume	0	1.0	Arctic_Ocean		PsyrTA	Rst_Hydrolase-Tm	0	1.0	Austria
	DRT	Uzume	0	1	Compost		Shango	Viperin	0	1.0	Arctic_Ocean		PsyrTA	Rst_PARIS	0	1.0	Austria
	DRT	Zorya	0	0.602419	Compost		Shango	Wadjet	0	0.01425414364640884	Arctic_Ocean		PsyrTA	Rst_RT-Tm	0	1.0	Austria
	Druantia	Druantia	0	0.166667	Compost		Shango	Zorya	5.36977	7.744602994902707e-05	Arctic_Ocean		PsyrTA	Rst_TIR-NLR	0	1.0	Austria
	Dsr	Hachiman	0	1	Compost		Shedu	Shedu	0	0.0005494505494505493	Arctic_Ocean		PsyrTA	SEFIR	0	1.0	Austria
	Dsr	Nhi	0	1	Compost		Shedu	ShosTA	0	1.0	Arctic_Ocean		PsyrTA	Septu	0	1.0	Austria
	Dsr	Olokun	0	1	Compost		Shedu	SoFic	0	1.0	Arctic_Ocean		PsyrTA	Shango	0	1.0	Austria
	Dsr	Pif	0	1	Compost		Shedu	SspBCDE	0	1.0	Arctic_Ocean		PsyrTA	Shedu	0	1.0	Austria
	Dsr	Rst_Hydrolase-Tm	0	1	Compost		Shedu	Thoeris	0	1.0	Arctic_Ocean		PsyrTA	ShosTA	0	1.0	Austria
	Dsr	Shedu	0	1	Compost		Shedu	Tiamat	0	1.0	Arctic_Ocean		PsyrTA	SoFic	0	1.0	Austria
	Dsr	ShosTA	0	1	Compost		Shedu	Uzume	0	1.0	Arctic_Ocean		PsyrTA	SspBCDE	0	1.0	Austria
	Dsr	Tiamat	0	1	Compost		Shedu	Viperin	0	1.0	Arctic_Ocean		PsyrTA	Stk2	0	1.0	Austria
	Eleos	RosmerTA	0	1	Compost		Shedu	Wadjet	0	1.0	Arctic_Ocean		PsyrTA	Thoeris	0	1.0	Austria
	Eleos	Rst_PARIS	0	1	Compost		Shedu	Zorya	0	1.0	Arctic_Ocean		PsyrTA	Tiamat	0	1.0	Austria
	Gabija	Gabija	6.23734	3.34079e-11	Compost		ShosTA	ShosTA	0	0.02821316614420063	Arctic_Ocean		PsyrTA	Uzume	0	1.0	Austria
	Gabija	Mokosh	0	1	Compost		ShosTA	SoFic	0	1.0	Arctic_Ocean		PsyrTA	Viperin	0	1.0	Austria
	Gabija	PsyrTA	0	1	Compost		ShosTA	SspBCDE	0	1.0	Arctic_Ocean		PsyrTA	Wadjet	0	1.0	Austria
	Gabija	Retron	0.768674	0.623943	Compost		ShosTA	Thoeris	0	1.0	Arctic_Ocean		PsyrTA	Zorya	0	1.0	Austria
	Gabija	RM	0	1	Compost		ShosTA	Tiamat	0	1.0	Arctic_Ocean		Pycsar	radar	0	1.0	Austria
	Gabija	RosmerTA	0	1	Compost		ShosTA	Uzume	0	1.0	Arctic_Ocean		Pycsar	Retron	0	1.0	Austria
	Gabija	ShosTA	0	1	Compost		ShosTA	Viperin	0	1.0	Arctic_Ocean		Pycsar	RexAB	0	1.0	Austria
	Gao	Gao	7.22882	1.40228e-14	Compost		ShosTA	Wadjet	0	1.0	Arctic_Ocean		Pycsar	RM	0	1.0	Austria
	Gao	Lamassu-Fam	0	1	Compost		ShosTA	Zorya	0	1.0	Arctic_Ocean		Pycsar	RosmerTA	0	1.0	Austria
	Gao	RM	-0.310627	1	Compost		SoFic	SoFic	4.49185	0.0022879961210131986	Arctic_Ocean		Pycsar	Rst_2TM_1TM_TIR	0	1.0	Austria
	Gao	RosmerTA	0	1	Compost		SoFic	SspBCDE	0	1.0	Arctic_Ocean		Pycsar	Rst_3HP	0	1.0	Austria
	Gao	Rst_PARIS	0	1	Compost		SoFic	Thoeris	0	1.0	Arctic_Ocean		Pycsar	Rst_DprA-PPRT	0	1.0	Austria
	Gao	ShosTA	0	1	Compost		SoFic	Tiamat	0	1.0	Arctic_Ocean		Pycsar	Rst_DUF4238	0	1.0	Austria
	Gao	Wadjet	0	1	Compost		SoFic	Uzume	0	1.0	Arctic_Ocean		Pycsar	Rst_gop_beta_cll	0	1.0	Austria
	GasderMIN	Hachiman	0	1	Compost		SoFic	Viperin	0	1.0	Arctic_Ocean		Pycsar	Rst_HelicaseDUF2290	0	1.0	Austria
	GasderMIN	Nhi	0	1	Compost		SoFic	Wadjet	0	1.0	Arctic_Ocean		Pycsar	Rst_Hydrolase-Tm	0	1.0	Austria
	GasderMIN	Olokun	0	1	Compost		SoFic	Zorya	0	1.0	Arctic_Ocean		Pycsar	Rst_PARIS	0	1.0	Austria
	GasderMIN	Pif	0	1	Compost		SspBCDE	SspBCDE	6.92396	8.302893544091998e-20	Arctic_Ocean		Pycsar	Rst_RT-Tm	0	1.0	Austria
	GasderMIN	Rst_Hydrolase-Tm	0	1	Compost		SspBCDE	Thoeris	0	1.0	Arctic_Ocean		Pycsar	Rst_TIR-NLR	0	1.0	Austria
	GasderMIN	Shedu	0	1	Compost		SspBCDE	Tiamat	0	1.0	Arctic_Ocean		Pycsar	SEFIR	0	1.0	Austria
	GasderMIN	ShosTA	0	1	Compost		SspBCDE	Uzume	0	1.0	Arctic_Ocean		Pycsar	Septu	0	1.0	Austria
	GasderMIN	Tiamat	0	1	Compost		SspBCDE	Viperin	0	1.0	Arctic_Ocean		Pycsar	Shango	0	1.0	Austria
	Hachiman	Hachiman	0	1	Compost		SspBCDE	Wadjet	0	1.0	Arctic_Ocean		Pycsar	Shedu	0	1.0	Austria
	Hachiman	ISG15-like	0	1	Compost		SspBCDE	Zorya	0	1.0	Arctic_Ocean		Pycsar	ShosTA	0	1.0	Austria
	Hachiman	Kiwa	0	1	Compost		Thoeris	Thoeris	5.1745	7.837836552804616e-10	Arctic_Ocean		Pycsar	SoFic	0	1.0	Austria
	Hachiman	Lit	0	1	Compost		Thoeris	Tiamat	0	1.0	Arctic_Ocean		Pycsar	SspBCDE	0	0.03340045216899816	Austria
	Hachiman	Old	0	1	Compost		Thoeris	Uzume	0	1.0	Arctic_Ocean		Pycsar	Stk2	0	1.0	Austria
	Hachiman	Olokun	0	1	Compost		Thoeris	Viperin	0	1.0	Arctic_Ocean		Pycsar	Thoeris	0	1.0	Austria
	Hachiman	radar	0	1	Compost		Thoeris	Wadjet	0	1.0	Arctic_Ocean		Pycsar	Tiamat	0	1.0	Austria
	Hachiman	Rst_2TM_1TM_TIR	0	1	Compost		Thoeris	Zorya	0	1.0	Arctic_Ocean		Pycsar	Uzume	0	1.0	Austria
	Hachiman	Rst_3HP	0	1	Compost		Tiamat	Tiamat	0	1.0	Arctic_Ocean		Pycsar	Viperin	0	1.0	Austria
	Hachiman	Rst_DprA-PPRT	0	1	Compost		Tiamat	Uzume	0	1.0	Arctic_Ocean		Pycsar	Wadjet	0	1.0	Austria
	Hachiman	Rst_gop_beta_cll	0	1	Compost		Tiamat	Viperin	0	1.0	Arctic_Ocean		Pycsar	Zorya	0	1.0	Austria
	Hachiman	Rst_HelicaseDUF2290	0	1	Compost		Tiamat	Wadjet	0	1.0	Arctic_Ocean		radar	Retron	0	1.0	Austria
	Hachiman	Rst_Hydrolase-Tm	0	1	Compost		Tiamat	Zorya	0	1.0	Arctic_Ocean		radar	RM	0	1.0	Austria
	Hachiman	Rst_RT-Tm	0	1	Compost		Uzume	Uzume	0	1.0	Arctic_Ocean		radar	RosmerTA	0	1.0	Austria
	Hachiman	Rst_TIR-NLR	0	1	Compost		Uzume	Viperin	0	1.0	Arctic_Ocean		radar	Rst_2TM_1TM_TIR	0	1.0	Austria
	Hachiman	SEFIR	0	1	Compost		Uzume	Wadjet	0	1.0	Arctic_Ocean		radar	Rst_3HP	0	1.0	Austria
	Hachiman	ShosTA	0	1	Compost		Uzume	Zorya	0	1.0	Arctic_Ocean		radar	Rst_DprA-PPRT	0	1.0	Austria
	Hachiman	Uzume	0	1	Compost		Viperin	Viperin	0	1.0	Arctic_Ocean		radar	Rst_gop_beta_cll	0	1.0	Austria
	ISG15-like	Nhi	0	1	Compost		Viperin	Wadjet	0	1.0	Arctic_Ocean		radar	Rst_Hydrolase-Tm	0	1.0	Austria
	ISG15-like	Olokun	0	1	Compost		Viperin	Zorya	0	1.0	Arctic_Ocean		radar	Rst_PARIS	0	1.0	Austria
	ISG15-like	Pif	0	1	Compost		Wadjet	Wadjet	6.73697	1.9412823755534952e-33	Arctic_Ocean		radar	Rst_RT-Tm	0	1.0	Austria
	ISG15-like	Rst_Hydrolase-Tm	0	1	Compost		Wadjet	Zorya	1.28428	0.2533009363721528	Arctic_Ocean		radar	SEFIR	0	1.0	Austria
	ISG15-like	Shedu	0	1	Compost		Zorya	Zorya	4.45846	1.393545361537248e-10	Arctic_Ocean		radar	Septu	0	1.0	Austria
	ISG15-like	ShosTA	0	1	Compost		Abi2	Abi2	0	1.0	Indian_Ocean		radar	Shango	0	1.0	Austria
	ISG15-like	Tiamat	0	1	Compost		Abi2	AbiEii	0	1.0	Indian_Ocean		radar	Shedu	0	1.0	Austria
	Kiwa	Nhi	0	1	Compost		Abi2	AbiH	0	1.0	Indian_Ocean		radar	ShosTA	0	1.0	Austria
	Kiwa	Olokun	0	1	Compost		Abi2	Aditi	0	1.0	Indian_Ocean		radar	SoFic	0	1.0	Austria
	Kiwa	Pif	0	1	Compost		Abi2	AVAST	0	1.0	Indian_Ocean		radar	SspBCDE	0	1.0	Austria
	Kiwa	Rst_Hydrolase-Tm	0	1	Compost		Abi2	Azaca	0	1.0	Indian_Ocean		radar	Thoeris	0	1.0	Austria
	Kiwa	Shedu	0	1	Compost		Abi2	Borvo	0	1.0	Indian_Ocean		radar	Uzume	0	1.0	Austria
	Kiwa	ShosTA	0	1	Compost		Abi2	BREX	0	1.0	Indian_Ocean		radar	Wadjet	0	1.0	Austria
	Kiwa	Tiamat	0	1	Compost		Abi2	BstA	0	1.0	Indian_Ocean		radar	Zorya	0	1.0	Austria
	Lamassu-Fam	Lamassu-Fam	3.33703	2.26082e-05	Compost		Abi2	Bunzi	0	1.0	Indian_Ocean		Retron	Retron	3.33567	1.892060924340576e-13	Austria
	Lamassu-Fam	Mokosh	2.42884	0.0906752	Compost		Abi2	Cas	0	1.0	Indian_Ocean		Retron	RexAB	0	1.0	Austria
	Lamassu-Fam	PsyrTA	0	1	Compost		Abi2	CBASS	0	1.0	Indian_Ocean		Retron	RM	0.0231144	1.0	Austria
	Lamassu-Fam	Pycsar	3.75974	0.00176761	Compost		Abi2	DarTG	0	1.0	Indian_Ocean		Retron	RosmerTA	2.42476	0.0010897040434178476	Austria
	Lamassu-Fam	RM	-0.656516	0.745842	Compost		Abi2	Dazbog	0	1.0	Indian_Ocean		Retron	Rst_2TM_1TM_TIR	0	1.0	Austria
	Lamassu-Fam	RosmerTA	3.65006	0.000269537	Compost		Abi2	dCTPdeaminase	0	1.0	Indian_Ocean		Retron	Rst_3HP	0	1.0	Austria
	Lamassu-Fam	Rst_PARIS	0	1	Compost		Abi2	dGTPase	0	1.0	Indian_Ocean		Retron	Rst_DprA-PPRT	0	1.0	Austria
	Lamassu-Fam	ShosTA	0	1	Compost		Abi2	DISARM	0	1.0	Indian_Ocean		Retron	Rst_DUF4238	0	1.0	Austria
	Lamassu-Fam	Zorya	0	1	Compost		Abi2	Dnd	0	1.0	Indian_Ocean		Retron	Rst_gop_beta_cll	0	1.0	Austria
	Lit	Nhi	0	1	Compost		Abi2	Dodola	0	1.0	Indian_Ocean		Retron	Rst_HelicaseDUF2290	0	1.0	Austria
	Lit	Olokun	0	1	Compost		Abi2	DRT	0	1.0	Indian_Ocean		Retron	Rst_Hydrolase-Tm	0	1.0	Austria
	Lit	Pif	0	1	Compost		Abi2	Druantia	0	1.0	Indian_Ocean		Retron	Rst_PARIS	0	1.0	Austria
	Lit	Rst_Hydrolase-Tm	0	1	Compost		Abi2	Dsr	0	1.0	Indian_Ocean		Retron	Rst_RT-Tm	0	1.0	Austria
	Lit	Shedu	0	1	Compost		Abi2	Eleos	0	1.0	Indian_Ocean		Retron	Rst_TIR-NLR	0	1.0	Austria
	Lit	ShosTA	0	1	Compost		Abi2	Gabija	0	1.0	Indian_Ocean		Retron	SEFIR	0	1.0	Austria
	Lit	Tiamat	0	1	Compost		Abi2	Gao	0	1.0	Indian_Ocean		Retron	Septu	0	1.0	Austria
	Menshen	Menshen	-0.415037	1	Compost		Abi2	Hachiman	0	1.0	Indian_Ocean		Retron	Shango	0	1.0	Austria
	Menshen	PsyrTA	0	1	Compost		Abi2	ISG15-like	0	1.0	Indian_Ocean		Retron	Shedu	0	1.0	Austria
	Menshen	RosmerTA	3.39486	0.00846282	Compost		Abi2	Kiwa	0	1.0	Indian_Ocean		Retron	ShosTA	0	1.0	Austria
	Menshen	Rst_PARIS	0	1	Compost		Abi2	Lamassu-Fam	0	1.0	Indian_Ocean		Retron	SoFic	0	1.0	Austria
	Mokosh	Mokosh	0	1	Compost		Abi2	Lit	0	1.0	Indian_Ocean		Retron	SspBCDE	0	1.0	Austria
	Mokosh	PsyrTA	0	1	Compost		Abi2	Menshen	0	1.0	Indian_Ocean		Retron	Stk2	0	1.0	Austria
	Mokosh	Retron	0	1	Compost		Abi2	Mokosh	0	1.0	Indian_Ocean		Retron	Thoeris	0	1.0	Austria
	Mokosh	RosmerTA	0	0.019994	Compost		Abi2	Nhi	0	1.0	Indian_Ocean		Retron	Tiamat	0	1.0	Austria
	Mokosh	Shango	0	1	Compost		Abi2	Old	0	1.0	Indian_Ocean		Retron	Uzume	0	1.0	Austria
	Mokosh	ShosTA	0	1	Compost		Abi2	Olokun	0	1.0	Indian_Ocean		Retron	Viperin	0	1.0	Austria
	Mokosh	Wadjet	0	1	Compost		Abi2	Pif	0	1.0	Indian_Ocean		Retron	Wadjet	0	1.0	Austria
	Mokosh	Zorya	0	1	Compost		Abi2	PrrC	0	1.0	Indian_Ocean		Retron	Zorya	0	1.0	Austria
	Nhi	Nhi	0	1	Compost		Abi2	PsyrTA	0	1.0	Indian_Ocean		RexAB	RM	0	1.0	Austria
	Nhi	Old	0	1	Compost		Abi2	Pycsar	0	1.0	Indian_Ocean		RexAB	RosmerTA	0	1.0	Austria
	Nhi	Pif	0	1	Compost		Abi2	Retron	0	1.0	Indian_Ocean		RexAB	Rst_2TM_1TM_TIR	0	1.0	Austria
	Nhi	radar	0	1	Compost		Abi2	RM	0	1.0	Indian_Ocean		RexAB	Rst_3HP	0	1.0	Austria
	Nhi	RM	0	0.0867282	Compost		Abi2	RosmerTA	0	1.0	Indian_Ocean		RexAB	Rst_DprA-PPRT	0	1.0	Austria
	Nhi	Rst_2TM_1TM_TIR	0	1	Compost		Abi2	Rst_2TM_1TM_TIR	0	1.0	Indian_Ocean		RexAB	Rst_gop_beta_cll	0	1.0	Austria
	Nhi	Rst_3HP	0	1	Compost		Abi2	Rst_DprA-PPRT	0	1.0	Indian_Ocean		RexAB	Rst_Hydrolase-Tm	0	1.0	Austria
	Nhi	Rst_DprA-PPRT	0	1	Compost		Abi2	Rst_DUF4238	0	1.0	Indian_Ocean		RexAB	Rst_PARIS	0	1.0	Austria
	Nhi	Rst_gop_beta_cll	0	1	Compost		Abi2	Rst_gop_beta_cll	0	1.0	Indian_Ocean		RexAB	Rst_RT-Tm	0	1.0	Austria
	Nhi	Rst_HelicaseDUF2290	0	1	Compost		Abi2	Rst_HelicaseDUF2290	0	1.0	Indian_Ocean		RexAB	SEFIR	0	1.0	Austria
	Nhi	Rst_RT-Tm	0	1	Compost		Abi2	Rst_Hydrolase-Tm	0	1.0	Indian_Ocean		RexAB	Septu	0	1.0	Austria
	Nhi	Rst_TIR-NLR	0	1	Compost		Abi2	Rst_PARIS	0	1.0	Indian_Ocean		RexAB	Shango	0	1.0	Austria
	Nhi	SEFIR	0	1	Compost		Abi2	SEFIR	0	1.0	Indian_Ocean		RexAB	Shedu	0	1.0	Austria
[truncated: 52,135 more rows]
