# Supplementary material for: The defensome of complex bacterial communities
Source: Nat Commun. 2024 Mar 8;15:2146. doi: 10.1038/s41467-024-46489-0 (PMC10924106; doi:10.1038/s41467-024-46489-0)
Supplement: Supplementary file 17 — Supplementary Data 14 [file 41467_2024_46489_MOESM17_ESM.xlsx]

## Sheet: Suppl. Data 14
	Supplementary Data 14. Quantification and classification of SNP and indel variants in soil and marine environments. Human data is not shown as we did not obtain globally significant O/E mutation values following chi-square test. Classification of SNPs as synonymous and non-synonymous is also shown. Ambiguous mutations refer to nonsynonymous and synonymous polymorphisms present at the site.
	SOIL					SOIL							MARINE					MARINE
	MAG_ID	#Synonymous	#Not_Synonymous	#Indels/Ambiguous/Complexe		MAG_ID	Gene_ID	Position	REF	ALT	Mutation_type		MAG_ID	#Synonymous	#Not_Synonymous	#Indels/Ambiguous		MAG_ID	Gene_ID	Position	REF	ALT	Mutation_type
	3300005529_26	45	132	154		3300005529_26	JDNJDAPB_02089	1153	GCGGATGGCG	CTTGATCGCC,CTTGATGGCC,CTTGATGGCG	complex,complex,mnp		MALA_SAMN05421699_METAG_BELIHAJM	1	0	0		MALA_SAMN05421699_METAG_BELIHAJM	PHMCHLKG_00927	1279	T	T	Synonymous
	3300005529_29	62	116	115		3300005529_26	JDNJDAPB_02089	1174	G	G	Nonsynonymous		MALA_SAMN05422149_METAG_CFOFNMIM	79	23	98		MALA_SAMN05422149_METAG_CFOFNMIM	IOLCCPNH_00352	249	T	T	Synonymous
	3300005529_32	0	0	0		3300005529_26	JDNJDAPB_02089	1175	C	C	Nonsynonymous		MALA_SAMN05422149_METAG_FHIEBIKM	18	5	31		MALA_SAMN05422149_METAG_CFOFNMIM	IOLCCPNH_00352	255	T	T	Synonymous
	3300005529_34	54	84	81		3300005529_26	JDNJDAPB_02089	1176	C	C	Synonymous		TARA_SAMEA2591122_METAG_ABCJNOCC	52	64	118		MALA_SAMN05422149_METAG_CFOFNMIM	IOLCCPNH_00352	270	C	C	Synonymous
	3300005529_36	61	64	114		3300005529_26	JDNJDAPB_02089	1183	A	A	Nonsynonymous		TARA_SAMEA2591122_METAG_DKOENCIK	19	27	129		MALA_SAMN05422149_METAG_CFOFNMIM	IOLCCPNH_01047	657	C	C	Synonymous
	3300005529_42	53	126	222		3300005529_26	JDNJDAPB_02089	1184	T	T	Ambiguous		TARA_SAMEA2591122_METAG_HLJDBPKL	97	139	129		MALA_SAMN05422149_METAG_CFOFNMIM	IOLCCPNH_01050	964	C	C	Nonsynonymous
	3300005529_43	20	57	28		3300005529_26	JDNJDAPB_02089	1185	C	C	Ambiguous		TARA_SAMEA2591122_METAG_MBECNJKK	30	39	107		MALA_SAMN05422149_METAG_CFOFNMIM	IOLCCPNH_01050	965	G	G	Ambiguous
	3300005529_46	0	0	0		3300005529_26	JDNJDAPB_02089	1186	C	C	Nonsynonymous		TARA_SAMEA2591122_METAG_NKMKLIKH	44	53	198		MALA_SAMN05422149_METAG_CFOFNMIM	IOLCCPNH_01050	966	C	C	Ambiguous
	3300005529_78	49	45	54		3300005529_26	JDNJDAPB_02089	118	A	G	Nonsynonymous		TARA_SAMEA2619779_METAG_DEIPIGFH	24	27	30		MALA_SAMN05422149_METAG_CFOFNMIM	IOLCCPNH_01050	967	T	T	Nonsynonymous
	3300005529_85	39	13	17		3300005529_26	JDNJDAPB_02089	1192	TTCACCT	CTCGACC,CTCGACT	complex,complex		TARA_SAMEA2619779_METAG_DNGIFLGN	2	20	22		MALA_SAMN05422149_METAG_CFOFNMIM	IOLCCPNH_01288	1040	C	C	Nonsynonymous
	3300005529_93	82	135	230		3300005529_26	JDNJDAPB_02089	1210	CACTTCC	GACCTCG	complex		TARA_SAMEA2619779_METAG_NNGPLAHL	0	0	0		MALA_SAMN05422149_METAG_CFOFNMIM	IOLCCPNH_01288	1041	C	C	Ambiguous
	3300009840_13	385	498	1105		3300005529_26	JDNJDAPB_02089	1225	G	C	Nonsynonymous		TARA_SAMEA2619815_METAG_MJBMGOIA	123	86	84		MALA_SAMN05422149_METAG_CFOFNMIM	IOLCCPNH_01288	1042	A	A	Nonsynonymous
	3300010371_18	74	90	204		3300005529_26	JDNJDAPB_02089	1231	G	C	Nonsynonymous		TARA_SAMEA2619815_METAG_NCFDDDLL	30	12	101		MALA_SAMN05422149_METAG_CFOFNMIM	IOLCCPNH_01288	1056	G	G	Nonsynonymous
	3300010371_41	0	5	2		3300005529_26	JDNJDAPB_02089	1243	G	C	Nonsynonymous		TARA_SAMEA2619903_METAG_EBKKDKBB	67	71	70		MALA_SAMN05422149_METAG_CFOFNMIM	IOLCCPNH_01288	1267	A	A	Nonsynonymous
	3300010371_48	3	8	5		3300005529_26	JDNJDAPB_02089	1267	G	C	Nonsynonymous		TARA_SAMEA2619907_METAG_ACFDCIKP	0	0	0		MALA_SAMN05422149_METAG_CFOFNMIM	IOLCCPNH_01507	1071	T	T	Synonymous
	3300011987_7	48	105	90		3300005529_26	JDNJDAPB_02089	127	T	C	Nonsynonymous		TARA_SAMEA2619907_METAG_FNHKDGPB	0	0	0		MALA_SAMN05422149_METAG_CFOFNMIM	IOLCCPNH_01507	1072	C	C	Ambiguous
	3300012004_1	27	108	101		3300005529_26	JDNJDAPB_02089	128	T	T	Ambiguous		TARA_SAMEA2619907_METAG_GFEAOAFP	0	0	0		MALA_SAMN05422149_METAG_CFOFNMIM	IOLCCPNH_01507	1073	T	T	Ambiguous
	3300012799_1	6	1	6		3300005529_26	JDNJDAPB_02089	1297	G	G	Nonsynonymous		TARA_SAMEA2619907_METAG_HJDFOLOM	0	0	0		MALA_SAMN05422149_METAG_CFOFNMIM	IOLCCPNH_01507	1074	G	G	Synonymous
	3300012799_2	0	0	0		3300005529_26	JDNJDAPB_02089	129	C	C	Ambiguous		TARA_SAMEA2619907_METAG_KBFJNKFA	0	0	0		MALA_SAMN05422149_METAG_CFOFNMIM	IOLCCPNH_01507	1153	CGCATGG	CGCCAGT,CGCATGT	complex,snp
	3300012799_3	9	2	14		3300005529_26	JDNJDAPB_02089	1306	A	G	Nonsynonymous		TARA_SAMEA2619907_METAG_KGLDPHNO	0	0	0		MALA_SAMN05422149_METAG_CFOFNMIM	IOLCCPNH_01507	1160	C	C	Ambiguous
	3300012799_4	0	0	0		3300005529_26	JDNJDAPB_02089	130	C	G	Nonsynonymous		TARA_SAMEA2619907_METAG_LOCEMFFE	0	0	0		MALA_SAMN05422149_METAG_CFOFNMIM	IOLCCPNH_01507	1161	G	G	Synonymous
	3300012799_5	0	0	0		3300005529_26	JDNJDAPB_02089	1312	A	G	Nonsynonymous		TARA_SAMEA2619907_METAG_MFMGCAAC	0	0	0		MALA_SAMN05422149_METAG_CFOFNMIM	IOLCCPNH_01507	1162	C	C	Ambiguous
	3300012822_1	0	0	0		3300005529_26	JDNJDAPB_02089	1329	C	C	Ambiguous		TARA_SAMEA2619907_METAG_OFLLHFPN	0	0	0		MALA_SAMN05422149_METAG_CFOFNMIM	IOLCCPNH_01507	1163	T	T	Ambiguous
	3300012822_2	17	18	37		3300005529_26	JDNJDAPB_02089	1330	G	C	Nonsynonymous		TARA_SAMEA2619907_METAG_PFHGNIIC	0	0	0		MALA_SAMN05422149_METAG_CFOFNMIM	IOLCCPNH_01507	1164	T	G	Ambiguous
	3300012822_3	29	4	14		3300005529_26	JDNJDAPB_02089	1337	A	A	Ambiguous		TARA_SAMEA2620035_METAG_ILLGPLFG	0	0	0		MALA_SAMN05422149_METAG_CFOFNMIM	IOLCCPNH_01507	1305	CATGGAT	GCAGGAC,TCAGGAC,CCAGGAT	complex,complex,mnp
	3300012822_4	0	1	0		3300005529_26	JDNJDAPB_02089	1338	C	T	Synonymous		TARA_SAMEA2620035_METAG_LEKHLCMO	0	0	0		MALA_SAMN05422149_METAG_CFOFNMIM	IOLCCPNH_01507	1899	T	T	Synonymous
	3300012822_5	63	75	107		3300005529_26	JDNJDAPB_02089	1339	G	G	Ambiguous		TARA_SAMEA2620812_METAG_BKOLJJCG	0	0	0		MALA_SAMN05422149_METAG_CFOFNMIM	IOLCCPNH_01507	1900	A	A	Ambiguous
	3300012826_10	0	2	6		3300005529_26	JDNJDAPB_02089	1351	A	G	Nonsynonymous		TARA_SAMEA2620812_METAG_HIEKJCAB	13	11	11		MALA_SAMN05422149_METAG_CFOFNMIM	IOLCCPNH_01507	1901	A	A	Ambiguous
	3300012826_2	115	137	115		3300005529_26	JDNJDAPB_02089	1352	A	A	Ambiguous		TARA_SAMEA2620967_METAG_KPGBBEFO	8	0	7		MALA_SAMN05422149_METAG_CFOFNMIM	IOLCCPNH_01507	1902	T	T	Synonymous
	3300012826_6	0	0	0		3300005529_26	JDNJDAPB_02089	1353	A	A	Ambiguous		TARA_SAMEA2620967_METAG_MHNHOBDL	30	15	22		MALA_SAMN05422149_METAG_CFOFNMIM	IOLCCPNH_01507	1908	T	T	Synonymous
	3300012826_7	0	0	0		3300005529_26	JDNJDAPB_02089	1354	T	C	Nonsynonymous		TARA_SAMEA2621085_METAG_FJJCNPFI	0	0	0		MALA_SAMN05422149_METAG_CFOFNMIM	IOLCCPNH_01967	461	T	T	Nonsynonymous
	3300012826_8	0	0	0		3300005529_26	JDNJDAPB_02089	1360	T	C	Nonsynonymous		TARA_SAMEA2621085_METAG_NCMAHLFL	0	0	0		MALA_SAMN05422149_METAG_CFOFNMIM	IOLCCPNH_02483	1098	A	A	Synonymous
	3300012843_4	0	1	0		3300005529_26	JDNJDAPB_02089	1369	T	C	Nonsynonymous		TARA_SAMEA2621528_METAG_HFEPAIBP	2	6	4		MALA_SAMN05422149_METAG_CFOFNMIM	IOLCCPNH_02483	1104	T	T	Synonymous
	3300012843_7	28	38	29		3300005529_26	JDNJDAPB_02089	136	C	G	Nonsynonymous		TARA_SAMEA2621528_METAG_NHBNBOHN	10	5	8		MALA_SAMN05422149_METAG_CFOFNMIM	IOLCCPNH_02483	1113	T	T	Synonymous
	3300012843_9	30	14	14		3300005529_26	JDNJDAPB_02089	137	C	C	Ambiguous		TARA_SAMEA2621551_METAG_BLMELPME	0	0	0		MALA_SAMN05422149_METAG_CFOFNMIM	IOLCCPNH_03017	2865	G	G	Synonymous
	3300012859_10	0	0	0		3300005529_26	JDNJDAPB_02089	1381	CGAGCGCAGG	GCCGCGGAGA	complex		TARA_SAMEA2621839_METAG_GAKBCGLM	0	0	0		MALA_SAMN05422149_METAG_CFOFNMIM	IOLCCPNH_03017	2874	T	T	Synonymous
	3300012859_12	8	43	34		3300005529_26	JDNJDAPB_02089	138	G	G	Ambiguous		TARA_SAMEA2622690_METAG_CHELOBDL	0	0	0		MALA_SAMN05422149_METAG_CFOFNMIM	IOLCCPNH_03017	2907	A	A	Synonymous
	3300012859_13	105	71	170		3300005529_26	JDNJDAPB_02089	139	T	C	Nonsynonymous		TARA_SAMEA2622690_METAG_JFJFMNPO	0	0	0		MALA_SAMN05422149_METAG_CFOFNMIM	IOLCCPNH_03228	1746	GCTGCTT	TCTCCTC	complex
	3300012859_4	11	8	10		3300005529_26	JDNJDAPB_02089	1402	G	C	Nonsynonymous		TARA_SAMEA2622690_METAG_KGFPAGGC	0	0	0		MALA_SAMN05422149_METAG_CFOFNMIM	IOLCCPNH_03228	1860	G	G	Synonymous
	3300012859_6	0	0	0		3300005529_26	JDNJDAPB_02089	1403	A	A	Ambiguous		TARA_SAMEA2622690_METAG_LPHGFNJJ	0	0	0		MALA_SAMN05422149_METAG_CFOFNMIM	IOLCCPNH_03228	42	CGCATTA	AGCGTTG	complex
	3300012859_8	4	4	2		3300005529_26	JDNJDAPB_02089	1404	G	A	Synonymous		TARA_SAMEA2622690_METAG_NLCIDLIH	0	0	0		MALA_SAMN05422149_METAG_CFOFNMIM	IOLCCPNH_03228	60	A	A	Synonymous
	3300012878_5	46	160	114		3300005529_26	JDNJDAPB_02089	1405	C	T	Nonsynonymous		TARA_SAMEA2622690_METAG_PJDPAOBM	0	0	0		MALA_SAMN05422149_METAG_CFOFNMIM	IOLCCPNH_03228	693	C	C	Synonymous
	3300012940_25	9	46	36		3300005529_26	JDNJDAPB_02089	1420	G	C	Nonsynonymous		TARA_SAMEA2622690_METAG_PNNGBJFH	0	0	0		MALA_SAMN05422149_METAG_CFOFNMIM	IOLCCPNH_03228	694	G	G	Ambiguous
	3300012940_28	142	197	372		3300005529_26	JDNJDAPB_02089	1421	G	G	Ambiguous		TARA_SAMEA2622716_METAG_DPMIGLEP	87	103	29		MALA_SAMN05422149_METAG_CFOFNMIM	IOLCCPNH_03228	695	G	G	Ambiguous
	3300012940_31	0	3	2		3300005529_26	JDNJDAPB_02089	1422	A	A	Ambiguous		TARA_SAMEA2622716_METAG_FCPPLOOE	74	153	86		MALA_SAMN05422149_METAG_CFOFNMIM	IOLCCPNH_03228	696	T	T	Synonymous
	3300012940_35	3	11	9		3300005529_26	JDNJDAPB_02089	1423	A	G	Nonsynonymous		TARA_SAMEA2622716_METAG_JIINHBHC	68	114	48		MALA_SAMN05422149_METAG_CFOFNMIM	IOLCCPNH_03228	734	C	C	Nonsynonymous
	3300012940_44	2	2	1		3300005529_26	JDNJDAPB_02089	1438	G	C	Nonsynonymous		TARA_SAMEA2622716_METAG_KANLKIKK	1	5	2		MALA_SAMN05422149_METAG_CFOFNMIM	IOLCCPNH_03228	739	AAGAATTCA	AAGAACGCG	complex
	3300012940_45	176	103	196		3300005529_26	JDNJDAPB_02089	1459	C	C	Ambiguous		TARA_SAMEA2622765_METAG_CKKHFEEO	1	7	5		MALA_SAMN05422149_METAG_CFOFNMIM	IOLCCPNH_03228	748	C	C	Ambiguous
	3300012940_62	73	99	80		3300005529_26	JDNJDAPB_02089	145	G	G	Nonsynonymous		TARA_SAMEA2622765_METAG_DACAFNHL	83	39	73		MALA_SAMN05422149_METAG_CFOFNMIM	IOLCCPNH_03228	749	C	C	Ambiguous
	3300017448_12	104	128	116		3300005529_26	JDNJDAPB_02089	1460	A	A	Ambiguous		TARA_SAMEA2622765_METAG_ICPMIAHH	121	161	80		MALA_SAMN05422149_METAG_CFOFNMIM	IOLCCPNH_03228	750	C	C	Synonymous
	3300017448_25	124	80	215		3300005529_26	JDNJDAPB_02089	1461	A	G	Synonymous		TARA_SAMEA2622765_METAG_OGNPIJOJ	92	83	64		MALA_SAMN05422149_METAG_CFOFNMIM	IOLCCPNH_03228	769	G	G	Ambiguous
	3300017448_70	30	25	38		3300005529_26	JDNJDAPB_02089	1462	G	C	Nonsynonymous		TARA_SAMEA2622843_METAG_HAMAJGDK	106	142	77		MALA_SAMN05422149_METAG_CFOFNMIM	IOLCCPNH_03228	770	A	A	Ambiguous
	3300017646_12	0	0	0		3300005529_26	JDNJDAPB_02089	1468	G	G	Ambiguous		TARA_SAMEA2622843_METAG_HDGILNGE	38	15	30		MALA_SAMN05422149_METAG_CFOFNMIM	IOLCCPNH_03228	771	A	A	Synonymous
	3300017646_13	29	31	47		3300005529_26	JDNJDAPB_02089	1469	T	T	Ambiguous		TARA_SAMEA2623327_METAG_IJMHDOJN	0	0	0		MALA_SAMN05422149_METAG_CFOFNMIM	IOLCCPNH_03228	777	T	T	Synonymous
	3300017646_14	0	0	0		3300005529_26	JDNJDAPB_02089	146	G	G	Ambiguous		TARA_SAMEA4396489_METAG_DJIFJGEM	24	22	12		MALA_SAMN05422149_METAG_CFOFNMIM	IOLCCPNH_03228	778	G	G	Ambiguous
	3300017646_16	0	1	0		3300005529_26	JDNJDAPB_02089	1470	C	C	Ambiguous		TARA_SAMEA4396489_METAG_MGODDFLG	64	68	168		MALA_SAMN05422149_METAG_CFOFNMIM	IOLCCPNH_03228	779	C	C	Ambiguous
	3300017646_8	21	67	74		3300005529_26	JDNJDAPB_02089	1471	T	C	Nonsynonymous		TARA_SAMEA4396489_METAG_OCBFFKCH	1	8	4		MALA_SAMN05422149_METAG_CFOFNMIM	IOLCCPNH_03228	780	G	G	Synonymous
	3300017658_17	334	148	365		3300005529_26	JDNJDAPB_02089	147	A	A	Ambiguous		TARA_SAMEA4396489_METAG_OFBBDPAO	26	22	14		MALA_SAMN05422149_METAG_CFOFNMIM	IOLCCPNH_03228	790	C	C	Nonsynonymous
	3300017658_22	0	0	0		3300005529_26	JDNJDAPB_02089	148	G	G	Nonsynonymous		TARA_SAMEA4397118_METAG_AANKMKOK	29	16	110		MALA_SAMN05422149_METAG_CFOFNMIM	IOLCCPNH_03228	791	A	A	Nonsynonymous
	3300017658_24	0	0	0		3300005529_26	JDNJDAPB_02089	1492	C	C	Nonsynonymous		TARA_SAMEA4397118_METAG_BHLMNNKI	12	9	21		MALA_SAMN05422149_METAG_CFOFNMIM	IOLCCPNH_03228	792	C	C	Ambiguous
	3300017658_25	0	5	1		3300005529_26	JDNJDAPB_02089	1498	C	C	Nonsynonymous		TARA_SAMEA4397118_METAG_IAPDEHFJ	18	56	56		MALA_SAMN05422149_METAG_CFOFNMIM	IOLCCPNH_03228	849	G	G	Synonymous
	3300021444_5	0	0	0		3300005529_26	JDNJDAPB_02089	1499	A	A	Ambiguous		TARA_SAMEA4397118_METAG_KDNGICHC	16	26	9		MALA_SAMN05422149_METAG_CFOFNMIM	IOLCCPNH_03228	850	C	C	Ambiguous
	3300021444_6	4	29	8		3300005529_26	JDNJDAPB_02089	1500	A	A	Ambiguous		TARA_SAMEA4397215_METAG_ANPJLKOM	29	34	107		MALA_SAMN05422149_METAG_CFOFNMIM	IOLCCPNH_03228	851	T	T	Ambiguous
	3300023065_5	380	458	558		3300005529_26	JDNJDAPB_02089	1501	C	C	Nonsynonymous		TARA_SAMEA4397215_METAG_DOHMALKO	17	16	130		MALA_SAMN05422149_METAG_CFOFNMIM	IOLCCPNH_03228	852	T	G	Synonymous
	3300024325_2	633	530	429		3300005529_26	JDNJDAPB_02089	1502	GTGGTG	GTCGTC,GTCGTG,GTGGTC	complex,snp,snp		TARA_SAMEA4397215_METAG_FMKFHFFL	0	0	0		MALA_SAMN05422149_METAG_CFOFNMIM	IOLCCPNH_03228	864	T	C	Synonymous
	3300025516_11	6	0	2		3300005529_26	JDNJDAPB_02089	1513	GATGCAC	CACGCAT,CACGCAC,GACGCAC,GATGCAT	complex,complex,snp,snp		TARA_SAMEA4397215_METAG_KLMFFEGC	0	12	7		MALA_SAMN05422149_METAG_CFOFNMIM	IOLCCPNH_03228	865	G	G	Ambiguous
	3300025516_14	1	0	0		3300005529_26	JDNJDAPB_02089	1535	CTGAGC	CTCAAC,CTCAGA,GAGAGG,CTCAGC,CTTAGC,CTGAGG	complex,complex,complex,snp,snp,snp		TARA_SAMEA4397215_METAG_MLOIMAMC	5	1	5		MALA_SAMN05422149_METAG_CFOFNMIM	IOLCCPNH_03228	866	G	G	Ambiguous
	3300025518_10	0	0	0		3300005529_26	JDNJDAPB_02089	1541	GCGGGC	GCCGGT,GCCGGC,GCGGGT	complex,snp,snp		TARA_SAMEA4397295_METAG_NDHNHJHC	28	61	107		MALA_SAMN05422149_METAG_CFOFNMIM	IOLCCPNH_03228	867	C	C	Ambiguous
	3300025518_15	14	52	6		3300005529_26	JDNJDAPB_02089	1570	G	C	Nonsynonymous		TARA_SAMEA4397295_METAG_NOICPOFE	2	3	2		MALA_SAMN05422149_METAG_CFOFNMIM	IOLCCPNH_03228	912	T	T	Synonymous
	3300025518_2	21	24	32		3300005529_26	JDNJDAPB_02089	1571	G	G	Ambiguous		TARA_SAMEA4397295_METAG_OEOJHFMO	42	33	89		MALA_SAMN05422149_METAG_CFOFNMIM	IOLCCPNH_03228	913	C	C	Ambiguous
	3300025518_3	52	63	46		3300005529_26	JDNJDAPB_02089	1572	T	T	Ambiguous		TARA_SAMEA4397295_METAG_PBBIIDLA	14	14	14		MALA_SAMN05422149_METAG_CFOFNMIM	IOLCCPNH_03228	914	C	C	Ambiguous
	3300025518_4	1	14	4		3300005529_26	JDNJDAPB_02089	1573	G	T	Nonsynonymous		TARA_SAMEA4397295_METAG_PFFAEIFD	11	11	5		MALA_SAMN05422149_METAG_CFOFNMIM	IOLCCPNH_03228	915	G	G	Synonymous
	3300025518_6	53	51	54		3300005529_26	JDNJDAPB_02089	1579	G	G	Nonsynonymous		TARA_SAMEA4397295_METAG_PFKAPFFD	162	285	211		MALA_SAMN05422149_METAG_CFOFNMIM	IOLCCPNH_03228	930	G	G	Synonymous
	3300025518_9	1	2	3		3300005529_26	JDNJDAPB_02089	157	G	G	Nonsynonymous		TARA_SAMEA4397445_METAG_CHDHEFAE	88	181	392		MALA_SAMN05422149_METAG_CFOFNMIM	IOLCCPNH_03228	969	C	C	Synonymous
	3300025575_11	155	162	161		3300005529_26	JDNJDAPB_02089	1580	G	G	Ambiguous		TARA_SAMEA4397445_METAG_DOMCJONG	37	59	45		MALA_SAMN05422149_METAG_CFOFNMIM	IOLCCPNH_03440	423	T	T	Synonymous
	3300025575_13	12	13	11		3300005529_26	JDNJDAPB_02089	1581	C	C	Ambiguous		TARA_SAMEA4397445_METAG_ENGAADBB	8	11	54		MALA_SAMN05422149_METAG_CFOFNMIM	IOLCCPNH_03440	438	G	G	Synonymous
	3300025575_7	29	22	24		3300005529_26	JDNJDAPB_02089	1582	G	G	Nonsynonymous		TARA_SAMEA4397445_METAG_IPEBJJPK	226	136	345		MALA_SAMN05422149_METAG_CFOFNMIM	IOLCCPNH_03440	439	G	G	Ambiguous
	3300025718_13	129	139	151		3300005529_26	JDNJDAPB_02089	158	G	G	Ambiguous		TARA_SAMEA4397445_METAG_JDEGCGLB	8	12	20		MALA_SAMN05422149_METAG_CFOFNMIM	IOLCCPNH_03440	440	G	G	Ambiguous
	3300027276_11	5	7	5		3300005529_26	JDNJDAPB_02089	1594	G	G	Nonsynonymous		TARA_SAMEA4397445_METAG_NLDDDDND	39	34	38		MALA_SAMN05422149_METAG_CFOFNMIM	IOLCCPNH_03440	441	G	G	Synonymous
	3300027276_13	21	4	10		3300005529_26	JDNJDAPB_02089	1595	A	A	Ambiguous		TARA_SAMEA4397489_METAG_AJOONDAH	158	312	1090		MALA_SAMN05422149_METAG_CFOFNMIM	IOLCCPNH_03440	447	C	C	Synonymous
	3300027276_14	5	9	11		3300005529_26	JDNJDAPB_02089	1596	C	C	Ambiguous		TARA_SAMEA4397489_METAG_BHAGCOIA	86	67	157		MALA_SAMN05422149_METAG_CFOFNMIM	IOLCCPNH_03440	448	G	G	Ambiguous
	3300027276_15	6	5	3		3300005529_26	JDNJDAPB_02089	1597	G	G	Nonsynonymous		TARA_SAMEA4397489_METAG_CLOJPAOO	0	0	0		MALA_SAMN05422149_METAG_CFOFNMIM	IOLCCPNH_03440	449	C	C	Ambiguous
	3300027276_19	25	23	17		3300005529_26	JDNJDAPB_02089	159	G	G	Ambiguous		TARA_SAMEA4397489_METAG_DDCHKMAM	160	176	192		MALA_SAMN05422149_METAG_CFOFNMIM	IOLCCPNH_03440	450	G	G	Synonymous
	3300027276_2	17	59	26		3300005529_26	JDNJDAPB_02089	1608	A	A	Ambiguous		TARA_SAMEA4397489_METAG_HFBDHIIA	5	18	74		MALA_SAMN05422149_METAG_CFOFNMIM	IOLCCPNH_03440	480	C	C	Synonymous
	3300027276_20	31	38	29		3300005529_26	JDNJDAPB_02089	1609	T	C	Nonsynonymous		TARA_SAMEA4397489_METAG_HJKOMDFN	0	0	0		MALA_SAMN05422149_METAG_CFOFNMIM	IOLCCPNH_03440	486	G	G	Synonymous
	3300027276_22	0	0	0		3300005529_26	JDNJDAPB_02089	160	G	G	Nonsynonymous		TARA_SAMEA4397489_METAG_LIGLIBEG	0	0	0		MALA_SAMN05422149_METAG_CFOFNMIM	IOLCCPNH_03440	507	A	A	Synonymous
	3300027276_23	1	0	0		3300005529_26	JDNJDAPB_02089	1610	T	T	Ambiguous		TARA_SAMEA4397489_METAG_NELFBNMP	34	47	202		MALA_SAMN05422149_METAG_CFOFNMIM	IOLCCPNH_03440	512	G	G	Nonsynonymous
	3300027276_27	191	66	192		3300005529_26	JDNJDAPB_02089	1611	C	C	Ambiguous		TARA_SAMEA4397489_METAG_NNOLCNPJ	75	72	286		MALA_SAMN05422149_METAG_CFOFNMIM	IOLCCPNH_03440	531	A	A	Synonymous
	3300027276_28	205	126	216		3300005529_26	JDNJDAPB_02089	1612	A	G	Nonsynonymous		TARA_SAMEA4397586_METAG_GHLGPPBL	28	11	79		MALA_SAMN05422149_METAG_CFOFNMIM	IOLCCPNH_03440	576	C	C	Synonymous
	3300027276_29	0	8	2		3300005529_26	JDNJDAPB_02089	1618	AAACAGA	GAAGAGA	complex		TARA_SAMEA4397586_METAG_KPHCJDEI	34	31	129		MALA_SAMN05422149_METAG_CFOFNMIM	IOLCCPNH_03440	768	T	T	Synonymous
	3300027276_30	53	34	49		3300005529_26	JDNJDAPB_02089	1634	T	C	Nonsynonymous		TARA_SAMEA4397586_METAG_OACGAHFM	0	5	2		MALA_SAMN05422149_METAG_CFOFNMIM	IOLCCPNH_03442	1888	GCGATGGTG	GCGCTCATC,GCCATGGTG,GCGATGGTC	complex,snp,snp
	3300027276_33	20	28	31		3300005529_26	JDNJDAPB_02089	1635	T	G	Synonymous		TARA_SAMEA4397586_METAG_OLNPJHKL	83	21	58		MALA_SAMN05422149_METAG_CFOFNMIM	IOLCCPNH_03442	1909	TCCGAG	TCGGAA,AGCGAA,AGCGAG,TCGGAG,TCCGAA	complex,complex,mnp,snp,snp
	3300027276_36	17	94	57		3300005529_26	JDNJDAPB_02089	1636	C	C	Ambiguous		TARA_SAMEA4397586_METAG_OPBMMDJG	24	0	35		MALA_SAMN05422149_METAG_CFOFNMIM	IOLCCPNH_03442	1957	C	C	Ambiguous
	3300027276_37	25	59	42		3300005529_26	JDNJDAPB_02089	1637	G	G	Ambiguous		TARA_SAMEA4397586_METAG_PDHHONHK	23	9	21		MALA_SAMN05422149_METAG_CFOFNMIM	IOLCCPNH_03442	1958	C	C	Ambiguous
	3300027276_39	44	87	92		3300005529_26	JDNJDAPB_02089	1638	C	C	Ambiguous		TARA_SAMEA4397815_METAG_DBAPLNAK	337	321	436		MALA_SAMN05422149_METAG_CFOFNMIM	IOLCCPNH_03442	1959	C	C	Synonymous
	3300027276_42	82	123	111		3300005529_26	JDNJDAPB_02089	1646	A	A	Ambiguous		TARA_SAMEA4397815_METAG_KENMEGKD	55	73	145		MALA_SAMN05422149_METAG_CFOFNMIM	IOLCCPNH_03442	1974	CGAGGAA	TGAGGAA	snp
	3300027276_45	47	134	150		3300005529_26	JDNJDAPB_02089	1647	T	T	Ambiguous		TARA_SAMEA4397815_METAG_ODHNOEIJ	3	14	8		MALA_SAMN05422149_METAG_CFOFNMIM	IOLCCPNH_03442	1993	A	A	Ambiguous
	3300027276_7	0	0	0		3300005529_26	JDNJDAPB_02089	1648	T	C	Nonsynonymous		TARA_SAMEA4397920_METAG_ADLLGMMD	11	1	34		MALA_SAMN05422149_METAG_CFOFNMIM	IOLCCPNH_03442	1994	C	C	Ambiguous
	3300027284_16	2	5	4		3300005529_26	JDNJDAPB_02089	1649	T	T	Ambiguous		TARA_SAMEA4397920_METAG_PJLDHDEJ	3	5	16		MALA_SAMN05422149_METAG_CFOFNMIM	IOLCCPNH_03442	1995	C	C	Synonymous
	3300027284_2	34	23	31		3300005529_26	JDNJDAPB_02089	1650	C	C	Ambiguous		TARA_SAMEA4398387_METAG_FIKBKBJM	54	63	110		MALA_SAMN05422149_METAG_CFOFNMIM	IOLCCPNH_03442	2025	G	G	Synonymous
	3300027284_21	32	118	76		3300005529_26	JDNJDAPB_02089	1651	G	G	Nonsynonymous		TARA_SAMEA4398387_METAG_FOCKOCJP	0	0	0		MALA_SAMN05422149_METAG_CFOFNMIM	IOLCCPNH_03442	2026	A	A	Nonsynonymous
	3300027284_25	0	12	6		3300005529_26	JDNJDAPB_02089	1657	GACGGCT	TACCGCC,CACGGCC,GACCGCC,GACCGCT,GACGGCC	complex,complex,complex,snp,snp		TARA_SAMEA4398387_METAG_KHFOIAHK	2	8	10		MALA_SAMN05422149_METAG_CFOFNMIM	IOLCCPNH_03442	2027	T	T	Ambiguous
	3300027284_27	19	60	34		3300005529_26	JDNJDAPB_02089	1684	GCCACGG	TCCGCGA,CCCGCGG,GCCGCGA,GCCGCGG	complex,complex,complex,snp		TARA_SAMEA4398387_METAG_OIKGMAKI	80	17	270		MALA_SAMN05422149_METAG_CFOFNMIM	IOLCCPNH_03442	2028	C	C	Ambiguous
	3300027284_32	86	101	131		3300005529_26	JDNJDAPB_02089	1691	T	T	Ambiguous		TARA_SAMEA4398387_METAG_PBBIBPIA	96	153	511		MALA_SAMN05422149_METAG_CFOFNMIM	IOLCCPNH_03442	2040	G	G	Synonymous
	3300027284_65	2	6	3		3300005529_26	JDNJDAPB_02089	1692	A	A	Ambiguous		TARA_SAMEA4398387_METAG_PECOCOFK	35	28	14		MALA_SAMN05422149_METAG_CFOFNMIM	IOLCCPNH_03442	2041	A	G	Nonsynonymous
	3300027284_8	275	338	366		3300005529_26	JDNJDAPB_02089	1693	T	T	Nonsynonymous		TARA_SAMEA4398432_METAG_DPPBFELL	92	48	289		MALA_SAMN05422149_METAG_CFOFNMIM	IOLCCPNH_03442	2070	CGTACTC	TGTGCTG	complex
	3300027653_32	1	3	0		3300005529_26	JDNJDAPB_02089	1694	T	T	Ambiguous		TARA_SAMEA4398432_METAG_HCGEJLHD	5	1	9		MALA_SAMN05422149_METAG_CFOFNMIM	IOLCCPNH_03442	2085	G	G	Synonymous
	3300027706_11	594	621	449		3300005529_26	JDNJDAPB_02089	1695	T	T	Ambiguous		TARA_SAMEA4398432_METAG_LPCKCMMB	11	1	24		MALA_SAMN05422149_METAG_CFOFNMIM	IOLCCPNH_03442	2088	C	C	Ambiguous
	3300027706_16	81	88	146		3300005529_26	JDNJDAPB_02089	1696	G	G	Nonsynonymous		TARA_SAMEA4398432_METAG_MGKICFLD	11	0	44		MALA_SAMN05422149_METAG_CFOFNMIM	IOLCCPNH_03442	2089	G	G	Ambiguous
	3300027706_18	12	1	3		3300005529_26	JDNJDAPB_02089	1700	CCTGCG	CCCGCC,CCGGCC,CCGGCG	complex,complex,snp							MALA_SAMN05422149_METAG_CFOFNMIM	IOLCCPNH_03442	2090	A	A	Ambiguous
	3300027706_20	15	99	78		3300005529_26	JDNJDAPB_02089	1714	G	G	Nonsynonymous							MALA_SAMN05422149_METAG_CFOFNMIM	IOLCCPNH_03442	2091	T	C	Synonymous
	3300027706_23	295	367	410		3300005529_26	JDNJDAPB_02089	1720	ATCCAGC	GTCAAGG,GTCGAGC,GTCCAGC	complex,complex,snp							MALA_SAMN05422149_METAG_CFOFNMIM	IOLCCPNH_03442	2092	GACGGCCGC	GATGGACGT,GATGGACGC,GACGGCGTG	complex,complex,mnp
	3300027706_26	135	131	166		3300005529_26	JDNJDAPB_02089	172	G	G	Nonsynonymous							MALA_SAMN05422149_METAG_CFOFNMIM	IOLCCPNH_03442	363	C	C	Synonymous
	3300027706_27	359	513	453		3300005529_26	JDNJDAPB_02089	1735	G	G	Nonsynonymous							MALA_SAMN05422149_METAG_CFOFNMIM	IOLCCPNH_03442	364	A	A	Ambiguous
	3300027706_33	85	91	206		3300005529_26	JDNJDAPB_02089	178	G	G	Nonsynonymous							MALA_SAMN05422149_METAG_CFOFNMIM	IOLCCPNH_03442	365	A	A	Ambiguous
	3300027706_41	2	3	2		3300005529_26	JDNJDAPB_02089	1793	T	T	Ambiguous							MALA_SAMN05422149_METAG_CFOFNMIM	IOLCCPNH_03442	366	G	G	Synonymous
	3300027826_10	0	8	8		3300005529_26	JDNJDAPB_02089	1794	C	C	Ambiguous							MALA_SAMN05422149_METAG_CFOFNMIM	IOLCCPNH_03442	610	G	G	Ambiguous
	3300027826_12	66	88	112		3300005529_26	JDNJDAPB_02089	1795	C	C	Nonsynonymous							MALA_SAMN05422149_METAG_CFOFNMIM	IOLCCPNH_03442	611	T	T	Nonsynonymous
	3300027826_14	230	455	912		3300005529_26	JDNJDAPB_02089	1804	G	G	Nonsynonymous							MALA_SAMN05422149_METAG_CFOFNMIM	IOLCCPNH_03442	612	C	C	Synonymous
	3300027826_16	65	181	198		3300005529_26	JDNJDAPB_02089	1805	G	G	Ambiguous							MALA_SAMN05422149_METAG_CFOFNMIM	IOLCCPNH_03442	624	G	A	Ambiguous
	3300027826_17	8	3	16		3300005529_26	JDNJDAPB_02089	1806	T	T	Ambiguous							MALA_SAMN05422149_METAG_CFOFNMIM	IOLCCPNH_03442	631	GTCGGC	ACCGGT,ACCGGC	complex,mnp
	3300027826_18	79	50	143		3300005529_26	JDNJDAPB_02089	1807	T	T	Nonsynonymous							MALA_SAMN05422149_METAG_CFOFNMIM	IOLCCPNH_03442	645	C	C	Synonymous
	3300027826_21	0	0	0		3300005529_26	JDNJDAPB_02089	1816	A	A	Nonsynonymous							MALA_SAMN05422149_METAG_CFOFNMIM	IOLCCPNH_03442	660	C	C	Ambiguous
	3300027826_24	73	91	159		3300005529_26	JDNJDAPB_02089	1817	C	C	Ambiguous							MALA_SAMN05422149_METAG_CFOFNMIM	IOLCCPNH_03442	661	G	G	Ambiguous
	3300027965_18	26	41	46		3300005529_26	JDNJDAPB_02089	1818	C	C	Ambiguous							MALA_SAMN05422149_METAG_CFOFNMIM	IOLCCPNH_03442	662	C	C	Ambiguous
	3300027965_19	469	484	373		3300005529_26	JDNJDAPB_02089	1819	G	G	Nonsynonymous							MALA_SAMN05422149_METAG_CFOFNMIM	IOLCCPNH_03442	663	G	G	Ambiguous
	3300027965_28	216	59	142		3300005529_26	JDNJDAPB_02089	1831	G	G	Nonsynonymous							MALA_SAMN05422149_METAG_CFOFNMIM	IOLCCPNH_03442	664	T	C	Synonymous
	3300027965_29	44	98	44		3300005529_26	JDNJDAPB_02089	1861	A	A	Nonsynonymous							MALA_SAMN05422149_METAG_CFOFNMIM	IOLCCPNH_03442	669	TATCGTGAAC	CATCATCAAT,CATCGCCAAT,GATCGCCAAT,TATCGCCAAT	complex,complex,complex,complex
	3300027965_32	39	53	8		3300005529_26	JDNJDAPB_02089	1862	A	A	Ambiguous							MALA_SAMN05422149_METAG_CFOFNMIM	IOLCCPNH_03442	679	G	G	Ambiguous
	3300027965_36	1676	2371	1793		3300005529_26	JDNJDAPB_02089	1863	G	G	Ambiguous							MALA_SAMN05422149_METAG_CFOFNMIM	IOLCCPNH_03442	680	G	G	Ambiguous
	3300027965_37	225	294	374		3300005529_26	JDNJDAPB_02089	1864	G	G	Nonsynonymous							MALA_SAMN05422149_METAG_CFOFNMIM	IOLCCPNH_03442	681	C	C	Synonymous
	3300027965_38	256	144	212		3300005529_26	JDNJDAPB_02089	187	T	T	Nonsynonymous							MALA_SAMN05422149_METAG_CFOFNMIM	IOLCCPNH_03442	690	C	C	Ambiguous
	3300027965_40	25	25	6		3300005529_26	JDNJDAPB_02089	1885	T	T	Nonsynonymous							MALA_SAMN05422149_METAG_CFOFNMIM	IOLCCPNH_03442	691	G	G	Ambiguous
	3300027965_49	174	48	107		3300005529_26	JDNJDAPB_02089	1886	T	T	Ambiguous							MALA_SAMN05422149_METAG_CFOFNMIM	IOLCCPNH_03442	692	A	A	Ambiguous
	3300027965_55	200	141	209		3300005529_26	JDNJDAPB_02089	1887	C	C	Ambiguous							MALA_SAMN05422149_METAG_CFOFNMIM	IOLCCPNH_03442	693	G	C	Nonsynonymous
	3300027965_56	0	0	0		3300005529_26	JDNJDAPB_02089	1888	A	A	Nonsynonymous							MALA_SAMN05422149_METAG_CFOFNMIM	IOLCCPNH_03442	699	GAAGGACAAGCAA	CAAGAACCGCACG,CAAGGGCCGCACG,GAAGGACAAGCGC	complex,complex,mnp
	3300027968_17	311	612	616		3300005529_26	JDNJDAPB_02089	188	T	T	Ambiguous							MALA_SAMN05422149_METAG_CFOFNMIM	IOLCCPNH_03442	744	C	C	Synonymous
	3300027968_18	0	0	0		3300005529_26	JDNJDAPB_02089	1897	A	A	Nonsynonymous							MALA_SAMN05422149_METAG_CFOFNMIM	IOLCCPNH_03442	765	A	A	Synonymous
	3300027968_20	21	64	25		3300005529_26	JDNJDAPB_02089	189	T	T	Ambiguous							MALA_SAMN05422149_METAG_CFOFNMIM	IOLCCPNH_03756	1686	A	A	Synonymous
	3300027968_22	468	382	420		3300005529_26	JDNJDAPB_02089	190	T	T	Nonsynonymous							MALA_SAMN05422149_METAG_CFOFNMIM	IOLCCPNH_03756	1728	T	T	Synonymous
	3300027968_29	42	46	68		3300005529_26	JDNJDAPB_02089	19	T	T	Synonymous							MALA_SAMN05422149_METAG_CFOFNMIM	IOLCCPNH_03756	865	GAGTTCCCGAAT	AAGATGCCGCAC	complex
	3300027968_31	43	100	68		3300005529_26	JDNJDAPB_02089	20	T	T	Ambiguous							MALA_SAMN05422149_METAG_CFOFNMIM	IOLCCPNH_03756	882	C	C	Synonymous
	3300027968_33	247	291	387		3300005529_26	JDNJDAPB_02089	217	G	G	Nonsynonymous							MALA_SAMN05422149_METAG_CFOFNMIM	IOLCCPNH_03756	891	T	T	Synonymous
	3300027968_44	45	175	89		3300005529_26	JDNJDAPB_02089	21	G	G	Ambiguous							MALA_SAMN05422149_METAG_CFOFNMIM	IOLCCPNH_03756	960	G	G	Synonymous
	3300027968_46	178	78	262		3300005529_26	JDNJDAPB_02089	223	GGTCAGCG	CGTGAGCT	complex							MALA_SAMN05422149_METAG_CFOFNMIM	IOLCCPNH_03988	891	A	A	Synonymous
	3300027968_47	21	12	28		3300005529_26	JDNJDAPB_02089	22	G	G	Nonsynonymous							MALA_SAMN05422149_METAG_CFOFNMIM	IOLCCPNH_03988	933	G	G	Synonymous
	3300027968_49	0	0	0		3300005529_26	JDNJDAPB_02089	243	G	G	Synonymous							MALA_SAMN05422149_METAG_CFOFNMIM	IOLCCPNH_04262	295	T	T	Nonsynonymous
	3300027968_50	7	53	18		3300005529_26	JDNJDAPB_02089	249	G	G	Synonymous							MALA_SAMN05422149_METAG_CFOFNMIM	IOLCCPNH_04262	296	T	T	Ambiguous
	3300027968_51	1	0	0		3300005529_26	JDNJDAPB_02089	250	G	G	Ambiguous							MALA_SAMN05422149_METAG_CFOFNMIM	IOLCCPNH_04262	297	C	C	Ambiguous
	3300027968_56	2	2	2		3300005529_26	JDNJDAPB_02089	251	C	C	Ambiguous							MALA_SAMN05422149_METAG_CFOFNMIM	IOLCCPNH_04262	298	A	A	Nonsynonymous
	3300029892_4	119	141	210		3300005529_26	JDNJDAPB_02089	252	G	G	Ambiguous							MALA_SAMN05422149_METAG_CFOFNMIM	IOLCCPNH_04825	1005	TTCCTGCA	CTCGTGCC,GTCGTGCA,CTCCTGCA	complex,complex,snp
						3300005529_26	JDNJDAPB_02089	253	T	T	Nonsynonymous							MALA_SAMN05422149_METAG_CFOFNMIM	IOLCCPNH_04825	1695	G	G	Nonsynonymous
						3300005529_26	JDNJDAPB_02089	43	T	T	Nonsynonymous							MALA_SAMN05422149_METAG_CFOFNMIM	IOLCCPNH_04825	1713	CTTCGAG	GTTCAAC,CTTCAAC,CTTCGAC	complex,complex,snp
						3300005529_26	JDNJDAPB_02089	442	G	G	Nonsynonymous							MALA_SAMN05422149_METAG_CFOFNMIM	IOLCCPNH_04825	1731	C	C	Synonymous
						3300005529_26	JDNJDAPB_02089	457	G	G	Nonsynonymous							MALA_SAMN05422149_METAG_CFOFNMIM	IOLCCPNH_04825	2193	G	G	Synonymous
						3300005529_26	JDNJDAPB_02089	460	C	C	Nonsynonymous							MALA_SAMN05422149_METAG_CFOFNMIM	IOLCCPNH_04825	2211	C	C	Synonymous
						3300005529_26	JDNJDAPB_02089	461	T	T	Ambiguous							MALA_SAMN05422149_METAG_CFOFNMIM	IOLCCPNH_04825	2212	A	A	Ambiguous
						3300005529_26	JDNJDAPB_02089	462	C	C	Ambiguous							MALA_SAMN05422149_METAG_CFOFNMIM	IOLCCPNH_04825	2213	A	A	Ambiguous
						3300005529_26	JDNJDAPB_02089	463	G	G	Nonsynonymous							MALA_SAMN05422149_METAG_CFOFNMIM	IOLCCPNH_04825	2214	T	T	Synonymous
						3300005529_26	JDNJDAPB_02089	464	G	G	Ambiguous							MALA_SAMN05422149_METAG_CFOFNMIM	IOLCCPNH_04825	729	G	C	Synonymous
						3300005529_26	JDNJDAPB_02089	465	A	A	Ambiguous							MALA_SAMN05422149_METAG_CFOFNMIM	IOLCCPNH_04825	736	ATCGAGGAGAC	GTCGGGGAACT,ATCGACGAGCT,ATCGAGGCGGT,ATCGAGGAACT,ATCGAGGAATT,ATCGAGGAAAC	complex,complex,complex,mnp,mnp,snp
						3300005529_26	JDNJDAPB_02089	466	A	A	Nonsynonymous							MALA_SAMN05422149_METAG_CFOFNMIM	IOLCCPNH_04825	761	T	T	Ambiguous
						3300005529_26	JDNJDAPB_02089	475	C	C	Nonsynonymous							MALA_SAMN05422149_METAG_CFOFNMIM	IOLCCPNH_04825	762	C	G	Synonymous
						3300005529_26	JDNJDAPB_02089	48	A	A	Synonymous							MALA_SAMN05422149_METAG_CFOFNMIM	IOLCCPNH_04825	768	C	C	Ambiguous
						3300005529_26	JDNJDAPB_02089	499	G	G	Nonsynonymous							MALA_SAMN05422149_METAG_CFOFNMIM	IOLCCPNH_04825	769	G	G	Ambiguous
						3300005529_26	JDNJDAPB_02089	49	C	C	Ambiguous							MALA_SAMN05422149_METAG_CFOFNMIM	IOLCCPNH_04825	770	C	C	Ambiguous
						3300005529_26	JDNJDAPB_02089	500	C	C	Ambiguous							MALA_SAMN05422149_METAG_CFOFNMIM	IOLCCPNH_04825	771	T	G	Synonymous
						3300005529_26	JDNJDAPB_02089	501	G	G	Synonymous							MALA_SAMN05422149_METAG_CFOFNMIM	IOLCCPNH_04825	772	C	C	Ambiguous
						3300005529_26	JDNJDAPB_02089	505	GTTGACG	ATTCACC,ATTGACC	complex,complex							MALA_SAMN05422149_METAG_CFOFNMIM	IOLCCPNH_04825	773	C	C	Ambiguous
						3300005529_26	JDNJDAPB_02089	50	T	T	Nonsynonymous							MALA_SAMN05422149_METAG_CFOFNMIM	IOLCCPNH_04825	774	C	C	Synonymous
						3300005529_26	JDNJDAPB_02089	51	T	T	Synonymous							MALA_SAMN05422149_METAG_CFOFNMIM	IOLCCPNH_04825	782	CGCTGGCC	TCCTCGCC	complex
						3300005529_26	JDNJDAPB_02089	541	T	C	Nonsynonymous							MALA_SAMN05422149_METAG_CFOFNMIM	IOLCCPNH_04825	798	C	C	Synonymous
						3300005529_26	JDNJDAPB_02089	575	T	T	Ambiguous							MALA_SAMN05422149_METAG_CFOFNMIM	IOLCCPNH_04825	799	T	T	Ambiguous
						3300005529_26	JDNJDAPB_02089	576	C	C	Ambiguous							MALA_SAMN05422149_METAG_CFOFNMIM	IOLCCPNH_04825	800	A	A	Ambiguous
						3300005529_26	JDNJDAPB_02089	577	A	G	Nonsynonymous							MALA_SAMN05422149_METAG_CFOFNMIM	IOLCCPNH_04825	801	T	T	Synonymous
						3300005529_26	JDNJDAPB_02089	578	GGGTGGGCC	GGGTGCGCT	complex							MALA_SAMN05422149_METAG_CFOFNMIM	IOLCCPNH_04825	814	T	A	Nonsynonymous
						3300005529_26	JDNJDAPB_02089	604	C	C	Ambiguous							MALA_SAMN05422149_METAG_CFOFNMIM	IOLCCPNH_04825	815	C	G	Nonsynonymous
						3300005529_26	JDNJDAPB_02089	605	A	A	Ambiguous							MALA_SAMN05422149_METAG_CFOFNMIM	IOLCCPNH_04825	822	C	C	Ambiguous
						3300005529_26	JDNJDAPB_02089	606	G	G	Ambiguous							MALA_SAMN05422149_METAG_CFOFNMIM	IOLCCPNH_04825	823	C	C	Ambiguous
						3300005529_26	JDNJDAPB_02089	607	C	A	Nonsynonymous							MALA_SAMN05422149_METAG_CFOFNMIM	IOLCCPNH_04825	824	C	C	Ambiguous
						3300005529_26	JDNJDAPB_02089	608	A	A	Ambiguous							MALA_SAMN05422149_METAG_CFOFNMIM	IOLCCPNH_04825	825	G	C	Synonymous
						3300005529_26	JDNJDAPB_02089	609	C	C	Ambiguous							MALA_SAMN05422149_METAG_CFOFNMIM	IOLCCPNH_04825	826	G	A	Nonsynonymous
						3300005529_26	JDNJDAPB_02089	610	C	G	Nonsynonymous							MALA_SAMN05422149_METAG_CFOFNMIM	IOLCCPNH_04825	850	TCCTAT	AGCTAC	complex
						3300005529_26	JDNJDAPB_02089	613	CGAGTAT	CGAGTAG	snp							MALA_SAMN05422149_METAG_CFOFNMIM	IOLCCPNH_04825	882	C	C	Ambiguous
						3300005529_26	JDNJDAPB_02089	631	GACTTGC	CACCTGT	complex							MALA_SAMN05422149_METAG_CFOFNMIM	IOLCCPNH_04825	883	G	G	Ambiguous
						3300005529_26	JDNJDAPB_02089	643	A	G	Nonsynonymous							MALA_SAMN05422149_METAG_CFOFNMIM	IOLCCPNH_04825	884	T	T	Ambiguous
						3300005529_26	JDNJDAPB_02089	644	A	A	Ambiguous							MALA_SAMN05422149_METAG_CFOFNMIM	IOLCCPNH_04825	885	C	G	Synonymous
						3300005529_26	JDNJDAPB_02089	645	G	G	Ambiguous							MALA_SAMN05422149_METAG_CFOFNMIM	IOLCCPNH_04825	886	CCGCGCA	CCCCGGA,CCCCGGT,CCGCGGT,GCGCGCA,CCCCGCA,CCGCGCT	complex,complex,mnp,snp,snp,snp
						3300005529_26	JDNJDAPB_02089	652	GCCTTCT	GCCTTCC	snp							MALA_SAMN05422149_METAG_CFOFNMIM	IOLCCPNH_04825	893	C	C	Nonsynonymous
						3300005529_26	JDNJDAPB_02089	664	GCCAACGTAA	ACCCACATAT	complex							MALA_SAMN05422149_METAG_CFOFNMIM	IOLCCPNH_04825	894	G	C	Ambiguous
						3300005529_26	JDNJDAPB_02089	685	A	T	Nonsynonymous							MALA_SAMN05422149_METAG_CFOFNMIM	IOLCCPNH_04825	895	G	G	Ambiguous
						3300005529_26	JDNJDAPB_02089	686	C	C	Ambiguous							MALA_SAMN05422149_METAG_CFOFNMIM	IOLCCPNH_04825	896	A	A	Ambiguous
						3300005529_26	JDNJDAPB_02089	687	C	C	Ambiguous							MALA_SAMN05422149_METAG_CFOFNMIM	IOLCCPNH_04825	897	C	C	Synonymous
						3300005529_26	JDNJDAPB_02089	688	G	C	Nonsynonymous							MALA_SAMN05422149_METAG_CFOFNMIM	IOLCCPNH_04825	903	T	C	Synonymous
						3300005529_26	JDNJDAPB_02089	697	CGAGACGTTGAATTTT	CGAGACGTTGAACTTC	complex							MALA_SAMN05422149_METAG_CFOFNMIM	IOLCCPNH_04825	904	A	A	Nonsynonymous
						3300005529_26	JDNJDAPB_02089	70	G	C	Nonsynonymous							MALA_SAMN05422149_METAG_CFOFNMIM	IOLCCPNH_04825	909	GAAGGAAT	GAAGGAAA	snp
						3300005529_26	JDNJDAPB_02089	747	ACTTGCTG	CCTTCGAA	complex							MALA_SAMN05422149_METAG_CFOFNMIM	IOLCCPNH_04825	927	CGAGCAG	CGAGGCG	mnp
						3300005529_26	JDNJDAPB_02089	766	T	T	Synonymous							MALA_SAMN05422149_METAG_CFOFNMIM	IOLCCPNH_04825	942	C	C	Synonymous
						3300005529_26	JDNJDAPB_02089	76	G	C	Nonsynonymous							MALA_SAMN05422149_METAG_CFOFNMIM	IOLCCPNH_04825	973	G	G	Ambiguous
						3300005529_26	JDNJDAPB_02089	775	A	C	Nonsynonymous							MALA_SAMN05422149_METAG_CFOFNMIM	IOLCCPNH_04825	974	A	A	Ambiguous
						3300005529_26	JDNJDAPB_02089	792	A	A	Synonymous							MALA_SAMN05422149_METAG_CFOFNMIM	IOLCCPNH_04825	975	A	A	Synonymous
						3300005529_26	JDNJDAPB_02089	793	G	G	Nonsynonymous							MALA_SAMN05422149_METAG_FHIEBIKM	MPOBDMIM_01736	1213	TTCCTG	TTCCTC	snp
						3300005529_26	JDNJDAPB_02089	805	A	A	Nonsynonymous							MALA_SAMN05422149_METAG_FHIEBIKM	MPOBDMIM_01736	1219	GATCTGATT	GACCTCATC,GACCTTATC,GACCTTATT,GACCTGATC,GACCTGATT,GATCTCATT,GATCTGATC	complex,complex,complex,complex,snp,snp,snp
						3300005529_26	JDNJDAPB_02089	814	A	A	Nonsynonymous							MALA_SAMN05422149_METAG_FHIEBIKM	MPOBDMIM_01736	1239	CATCGGT	CATCGGC	snp
						3300005529_26	JDNJDAPB_02089	862	G	G	Nonsynonymous							MALA_SAMN05422149_METAG_FHIEBIKM	MPOBDMIM_01736	1248	G	G	Synonymous
						3300005529_26	JDNJDAPB_02089	905	T	T	Nonsynonymous							MALA_SAMN05422149_METAG_FHIEBIKM	MPOBDMIM_01736	1254	AGCAGTAGAT	GGCGGTGGAT	complex
						3300005529_26	JDNJDAPB_02089	91	G	G	Nonsynonymous							MALA_SAMN05422149_METAG_FHIEBIKM	MPOBDMIM_01736	1282	GGTTAT	GGATAC,GGCTAC,GGCTAT,GGTTAC	complex,complex,snp,snp
						3300005529_26	JDNJDAPB_02703	1717	G	G	Nonsynonymous							MALA_SAMN05422149_METAG_FHIEBIKM	MPOBDMIM_01736	1294	T	T	Nonsynonymous
						3300005529_26	JDNJDAPB_03500	1345	G	G	Nonsynonymous							MALA_SAMN05422149_METAG_FHIEBIKM	MPOBDMIM_01736	1295	C	C	Nonsynonymous
						3300005529_26	JDNJDAPB_03500	1365	G	G	Synonymous							MALA_SAMN05422149_METAG_FHIEBIKM	MPOBDMIM_01736	1296	G	G	Ambiguous
						3300005529_26	JDNJDAPB_03500	1372	G	G	Nonsynonymous							MALA_SAMN05422149_METAG_FHIEBIKM	MPOBDMIM_01736	1297	ACCTAC	ACTTAT	complex
						3300005529_26	JDNJDAPB_03500	1380	GGGCCCGT	AGGCGCGC,GGGCGCGC	complex,complex							MALA_SAMN05422149_METAG_FHIEBIKM	MPOBDMIM_01736	1303	GCAACC	GCAACG	snp
						3300005529_26	JDNJDAPB_03500	1393	A	A	Nonsynonymous							MALA_SAMN05422149_METAG_FHIEBIKM	MPOBDMIM_01736	1317	C	T	Synonymous
						3300005529_26	JDNJDAPB_03500	1399	CTTAAG	TTTCAC,TTTCAG,CTTCAG	complex,complex,snp							MALA_SAMN05422149_METAG_FHIEBIKM	MPOBDMIM_01736	1318	C	C	Ambiguous
						3300005529_26	JDNJDAPB_03500	1418	TCGGGGTGTTTCAAG	CTGGGATGCTTGAGC,AAGGGGTGTTTCAAG	complex,mnp							MALA_SAMN05422149_METAG_FHIEBIKM	MPOBDMIM_01736	1319	G	G	Ambiguous
						3300005529_26	JDNJDAPB_03500	1437	C	C	Nonsynonymous							MALA_SAMN05422149_METAG_FHIEBIKM	MPOBDMIM_01736	1320	T	T	Ambiguous
						3300005529_26	JDNJDAPB_03500	1438	T	T	Nonsynonymous							MALA_SAMN05422149_METAG_FHIEBIKM	MPOBDMIM_01736	1329	C	C	Synonymous
						3300005529_26	JDNJDAPB_03500	1444	A	A	Nonsynonymous							MALA_SAMN05422149_METAG_FHIEBIKM	MPOBDMIM_01736	1330	A	A	Ambiguous
						3300005529_26	JDNJDAPB_03500	1453	A	A	Nonsynonymous							MALA_SAMN05422149_METAG_FHIEBIKM	MPOBDMIM_01736	1331	C	C	Ambiguous
						3300005529_26	JDNJDAPB_03500	1459	C	C	Nonsynonymous							MALA_SAMN05422149_METAG_FHIEBIKM	MPOBDMIM_01736	1332	C	T	Synonymous
						3300005529_26	JDNJDAPB_03500	1489	G	G	Nonsynonymous							MALA_SAMN05422149_METAG_FHIEBIKM	MPOBDMIM_01736	1336	TCGATTGCT	TCTATTGCT	snp
						3300005529_26	JDNJDAPB_03500	2206	A	A	Nonsynonymous							MALA_SAMN05422149_METAG_FHIEBIKM	MPOBDMIM_01736	1350	GGCACGT	GGCGCGT	snp
						3300005529_26	JDNJDAPB_03500	2212	G	G	Nonsynonymous							MALA_SAMN05422149_METAG_FHIEBIKM	MPOBDMIM_01736	1357	A	A	Ambiguous
						3300005529_26	JDNJDAPB_03500	2221	A	A	Nonsynonymous							MALA_SAMN05422149_METAG_FHIEBIKM	MPOBDMIM_01736	1358	C	C	Ambiguous
						3300005529_26	JDNJDAPB_03500	2236	C	C	Nonsynonymous							MALA_SAMN05422149_METAG_FHIEBIKM	MPOBDMIM_01736	1359	C	C	Synonymous
						3300005529_26	JDNJDAPB_03500	2242	GAATTGC	AAACTGG	complex							MALA_SAMN05422149_METAG_FHIEBIKM	MPOBDMIM_01736	1363	CGTATTCCGGTA	CGTATCCCTGTT	complex
						3300005529_26	JDNJDAPB_03500	2260	G	G	Nonsynonymous							MALA_SAMN05422149_METAG_FHIEBIKM	MPOBDMIM_01736	1383	AGAGACC	CGAAACC,TGAAACC,TGAGCCG,CGAGACG,TGAGACG,AGAGACG	complex,complex,complex,complex,complex,snp
						3300005529_26	JDNJDAPB_03500	2266	C	C	Nonsynonymous							MALA_SAMN05422149_METAG_FHIEBIKM	MPOBDMIM_01736	1419	G	G	Synonymous
						3300005529_26	JDNJDAPB_03500	2272	C	C	Nonsynonymous							MALA_SAMN05422149_METAG_FHIEBIKM	MPOBDMIM_01736	1437	T	T	Synonymous
						3300005529_26	JDNJDAPB_03500	2278	T	T	Nonsynonymous							MALA_SAMN05422149_METAG_FHIEBIKM	MPOBDMIM_01736	1438	C	C	Ambiguous
						3300005529_26	JDNJDAPB_03500	2284	G	G	Nonsynonymous							MALA_SAMN05422149_METAG_FHIEBIKM	MPOBDMIM_01736	1439	G	G	Ambiguous
						3300005529_26	JDNJDAPB_03500	2289	A	A	Synonymous							MALA_SAMN05422149_METAG_FHIEBIKM	MPOBDMIM_01736	1440	C	C	Synonymous
						3300005529_26	JDNJDAPB_03500	2296	G	G	Nonsynonymous							MALA_SAMN05422149_METAG_FHIEBIKM	MPOBDMIM_01736	1443	GCCAACGCCGG	ACCCACCCCGC,GCCGACCCCGG,GCCCACGCCTG,GCCAACCCCTG,GCCGACGCCGG	complex,complex,complex,complex,snp
						3300005529_26	JDNJDAPB_03500	2301	C	C	Synonymous							MALA_SAMN05422149_METAG_FHIEBIKM	MPOBDMIM_01736	1458	ACTGGC	GCTCGG,GCTTGG,GCTGGG,ACTGGG	complex,complex,complex,snp
						3300005529_26	JDNJDAPB_03500	2302	G	G	Ambiguous							MALA_SAMN05422149_METAG_FHIEBIKM	MPOBDMIM_01736	1464	CGAGCGCA	AGAACGCA,CGAACGCC	complex,complex
						3300005529_26	JDNJDAPB_03500	2303	T	T	Ambiguous							MALA_SAMN05422149_METAG_FHIEBIKM	MPOBDMIM_01736	1482	T	T	Synonymous
						3300005529_26	JDNJDAPB_03500	2304	C	C	Ambiguous							MALA_SAMN05422149_METAG_FHIEBIKM	MPOBDMIM_01736	1536	A	A	Synonymous
						3300005529_26	JDNJDAPB_03500	2305	A	A	Nonsynonymous							MALA_SAMN05422149_METAG_FHIEBIKM	MPOBDMIM_01736	1537	A	A	Ambiguous
						3300005529_26	JDNJDAPB_03500	2314	T	T	Synonymous							MALA_SAMN05422149_METAG_FHIEBIKM	MPOBDMIM_01736	1538	C	C	Ambiguous
						3300005529_26	JDNJDAPB_03500	2329	A	A	Nonsynonymous							MALA_SAMN05422149_METAG_FHIEBIKM	MPOBDMIM_01736	1539	C	C	Synonymous
						3300005529_26	JDNJDAPB_03500	2353	C	C	Synonymous							MALA_SAMN05422149_METAG_FHIEBIKM	MPOBDMIM_01736	1545	C	C	Synonymous
						3300005529_26	JDNJDAPB_03500	2367	GCTTTTGCGTT	TCTTCTGGGTC	complex							MALA_SAMN05422149_METAG_FHIEBIKM	MPOBDMIM_01736	1546	G	G	Ambiguous
						3300005529_26	JDNJDAPB_03500	2395	G	G	Nonsynonymous							MALA_SAMN05422149_METAG_FHIEBIKM	MPOBDMIM_01736	1547	G	G	Ambiguous
						3300005529_26	JDNJDAPB_03500	2405	T	T	Nonsynonymous							MALA_SAMN05422149_METAG_FHIEBIKM	MPOBDMIM_01736	1548	C	C	Synonymous
						3300005529_26	JDNJDAPB_03500	2406	T	T	Synonymous							MALA_SAMN05422149_METAG_FHIEBIKM	MPOBDMIM_02170	180	C	C	Nonsynonymous
						3300005529_26	JDNJDAPB_03500	2416	GGCGAGG	CGAGAGA,CGCGAGG	complex,snp							MALA_SAMN05422149_METAG_FHIEBIKM	MPOBDMIM_02170	364	A	A	Nonsynonymous
						3300005529_26	JDNJDAPB_03500	2434	G	G	Nonsynonymous							MALA_SAMN05422149_METAG_FHIEBIKM	MPOBDMIM_02170	370	T	T	Synonymous
						3300005529_26	JDNJDAPB_03500	2435	A	A	Ambiguous							MALA_SAMN05422149_METAG_FHIEBIKM	MPOBDMIM_03238	2773	G	G	Nonsynonymous
						3300005529_26	JDNJDAPB_03500	2436	T	T	Ambiguous							MALA_SAMN05422149_METAG_FHIEBIKM	MPOBDMIM_03238	2774	T	T	Ambiguous
						3300005529_26	JDNJDAPB_03500	2437	G	G	Nonsynonymous							MALA_SAMN05422149_METAG_FHIEBIKM	MPOBDMIM_03238	2775	T	T	Synonymous
						3300005529_26	JDNJDAPB_03500	2455	C	C	Nonsynonymous							MALA_SAMN05422149_METAG_FHIEBIKM	MPOBDMIM_03238	2853	T	T	Synonymous
						3300005529_26	JDNJDAPB_03500	2473	C	C	Nonsynonymous							MALA_SAMN05422149_METAG_FHIEBIKM	MPOBDMIM_03275	375	A	A	Synonymous
						3300005529_26	JDNJDAPB_03500	2474	T	T	Ambiguous							MALA_SAMN05422149_METAG_FHIEBIKM	MPOBDMIM_03275	376	T	T	Ambiguous
						3300005529_26	JDNJDAPB_03500	2475	T	T	Ambiguous							MALA_SAMN05422149_METAG_FHIEBIKM	MPOBDMIM_03275	377	A	A	Ambiguous
						3300005529_26	JDNJDAPB_03500	2476	G	G	Nonsynonymous							MALA_SAMN05422149_METAG_FHIEBIKM	MPOBDMIM_03275	378	C	C	Synonymous
						3300005529_26	JDNJDAPB_03500	2482	G	G	Nonsynonymous							TARA_SAMEA2591122_METAG_ABCJNOCC	DOINGOMM_00025	1423	T	C	Ambiguous
						3300005529_26	JDNJDAPB_03500	2483	G	G	Ambiguous							TARA_SAMEA2591122_METAG_ABCJNOCC	DOINGOMM_00025	1875	C	T	Ambiguous
						3300005529_26	JDNJDAPB_03500	2484	C	C	Ambiguous							TARA_SAMEA2591122_METAG_ABCJNOCC	DOINGOMM_00025	18	C	T	Ambiguous
						3300005529_26	JDNJDAPB_03500	2485	C	C	Nonsynonymous							TARA_SAMEA2591122_METAG_ABCJNOCC	DOINGOMM_00025	1914	G	A	Ambiguous
						3300005529_26	JDNJDAPB_03500	2494	G	G	Nonsynonymous							TARA_SAMEA2591122_METAG_ABCJNOCC	DOINGOMM_00025	2011	C	A	Nonsynonymous
						3300005529_26	JDNJDAPB_03500	2521	A	A	Nonsynonymous							TARA_SAMEA2591122_METAG_ABCJNOCC	DOINGOMM_00025	972	A	A	Synonymous
						3300005529_26	JDNJDAPB_03500	2522	C	C	Ambiguous							TARA_SAMEA2591122_METAG_ABCJNOCC	DOINGOMM_00025	973	T	C	Synonymous
						3300005529_26	JDNJDAPB_03500	2523	G	G	Ambiguous							TARA_SAMEA2591122_METAG_ABCJNOCC	DOINGOMM_00074	145	G	A	Ambiguous
						3300005529_26	JDNJDAPB_03500	2524	G	G	Nonsynonymous							TARA_SAMEA2591122_METAG_ABCJNOCC	DOINGOMM_00074	262	G	A	Nonsynonymous
						3300005529_26	JDNJDAPB_03500	2533	G	G	Nonsynonymous							TARA_SAMEA2591122_METAG_ABCJNOCC	DOINGOMM_00074	592	A	C	Ambiguous
						3300005529_26	JDNJDAPB_03500	2534	G	G	Nonsynonymous							TARA_SAMEA2591122_METAG_ABCJNOCC	DOINGOMM_00167	1081	T	C	Ambiguous
						3300005529_26	JDNJDAPB_03500	2535	C	C	Ambiguous							TARA_SAMEA2591122_METAG_ABCJNOCC	DOINGOMM_00167	336	G	A	Ambiguous
						3300005529_26	JDNJDAPB_03500	2536	G	G	Nonsynonymous							TARA_SAMEA2591122_METAG_ABCJNOCC	DOINGOMM_00167	646	C	C	Nonsynonymous
						3300005529_26	JDNJDAPB_03500	28	GTCGAT	ATCCAC,GTCGAC	complex,snp							TARA_SAMEA2591122_METAG_ABCJNOCC	DOINGOMM_00167	715	G	A	Ambiguous
						3300005529_26	JDNJDAPB_04761	322	G	G	Nonsynonymous							TARA_SAMEA2591122_METAG_ABCJNOCC	DOINGOMM_00221	213	A	G	Synonymous
						3300005529_26	JDNJDAPB_05044	375	TGGTGTCATCGTT	GGGGGTGATTGTC,CGGCGTCATCGTC,CGGGGTCATCGTG,TGGCGTCATCGTT	complex,complex,complex,snp							TARA_SAMEA2591122_METAG_ABCJNOCC	DOINGOMM_00224	1002	C	T	Ambiguous
						3300005529_26	JDNJDAPB_05044	393	G	G	Synonymous							TARA_SAMEA2591122_METAG_ABCJNOCC	DOINGOMM_00224	1003	A	A	Ambiguous
						3300005529_26	JDNJDAPB_05044	394	C	C	Ambiguous							TARA_SAMEA2591122_METAG_ABCJNOCC	DOINGOMM_00224	1004	G	G	Ambiguous
						3300005529_26	JDNJDAPB_05044	395	G	G	Ambiguous							TARA_SAMEA2591122_METAG_ABCJNOCC	DOINGOMM_00224	1005	C	C	Nonsynonymous
						3300005529_26	JDNJDAPB_05044	396	G	G	Synonymous							TARA_SAMEA2591122_METAG_ABCJNOCC	DOINGOMM_00224	1042	G	T	Ambiguous
						3300005529_26	JDNJDAPB_05044	405	GGAACCA	AGAGCCG,GGAACCC,GGAACCT	complex,snp,snp							TARA_SAMEA2591122_METAG_ABCJNOCC	DOINGOMM_00224	1669	G	C	Nonsynonymous
						3300005529_26	JDNJDAPB_05044	426	ACGCTATTTCAGC	GCGTTACTTCTCT,ACGGTACTTCAGC,ACGTTACTTCAGC	complex,complex,complex							TARA_SAMEA2591122_METAG_ABCJNOCC	DOINGOMM_00224	1743	G	G	Synonymous
						3300005529_26	JDNJDAPB_05044	450	G	G	Synonymous							TARA_SAMEA2591122_METAG_ABCJNOCC	DOINGOMM_00224	2094	A	G	Synonymous
						3300005529_26	JDNJDAPB_05044	471	A	G	Synonymous							TARA_SAMEA2591122_METAG_ABCJNOCC	DOINGOMM_00224	2370	T	T	Synonymous
						3300005529_26	JDNJDAPB_05044	472	G	G	Ambiguous							TARA_SAMEA2591122_METAG_ABCJNOCC	DOINGOMM_00233	223	C	A	Nonsynonymous
						3300005529_26	JDNJDAPB_05044	473	A	A	Ambiguous							TARA_SAMEA2591122_METAG_ABCJNOCC	DOINGOMM_00233	237	A	T	NA
						3300005529_26	JDNJDAPB_05044	474	C	C	Ambiguous							TARA_SAMEA2591122_METAG_ABCJNOCC	DOINGOMM_00278	183	C	T	Ambiguous
						3300005529_26	JDNJDAPB_05044	477	G	G	Ambiguous							TARA_SAMEA2591122_METAG_ABCJNOCC	DOINGOMM_00278	330	T	C	Ambiguous
						3300005529_26	JDNJDAPB_05044	478	C	C	Ambiguous							TARA_SAMEA2591122_METAG_ABCJNOCC	DOINGOMM_00278	960	C	C	Synonymous
						3300005529_26	JDNJDAPB_05044	479	C	C	Ambiguous							TARA_SAMEA2591122_METAG_ABCJNOCC	DOINGOMM_00322	1248	C	T	Ambiguous
						3300005529_26	JDNJDAPB_05044	480	A	G	Synonymous							TARA_SAMEA2591122_METAG_ABCJNOCC	DOINGOMM_00322	1446	T	T	Synonymous
						3300005529_26	JDNJDAPB_05044	489	G	G	Synonymous							TARA_SAMEA2591122_METAG_ABCJNOCC	DOINGOMM_00322	1638	C	C	Synonymous
						3300005529_26	JDNJDAPB_05044	507	T	C	Synonymous							TARA_SAMEA2591122_METAG_ABCJNOCC	DOINGOMM_00322	1944	C	C	Synonymous
						3300005529_26	JDNJDAPB_05044	515	A	A	Nonsynonymous							TARA_SAMEA2591122_METAG_ABCJNOCC	DOINGOMM_00322	2518	C	C	Synonymous
						3300005529_26	JDNJDAPB_05044	516	G	G	Ambiguous							TARA_SAMEA2591122_METAG_ABCJNOCC	DOINGOMM_00322	60	C	T	Ambiguous
						3300005529_26	JDNJDAPB_05044	517	A	A	Ambiguous							TARA_SAMEA2591122_METAG_ABCJNOCC	DOINGOMM_00322	618	C	C	Synonymous
						3300005529_26	JDNJDAPB_05044	518	A	A	Ambiguous							TARA_SAMEA2591122_METAG_ABCJNOCC	DOINGOMM_00324	1167	A	A	Synonymous
						3300005529_26	JDNJDAPB_05044	519	A	A	Synonymous							TARA_SAMEA2591122_METAG_ABCJNOCC	DOINGOMM_00324	1239	T	T	Synonymous
						3300005529_26	JDNJDAPB_05044	526	C	C	Ambiguous							TARA_SAMEA2591122_METAG_ABCJNOCC	DOINGOMM_00324	1399	C	C	Nonsynonymous
						3300005529_26	JDNJDAPB_05044	527	A	A	Ambiguous							TARA_SAMEA2591122_METAG_ABCJNOCC	DOINGOMM_00324	1426	C	C	Nonsynonymous
						3300005529_26	JDNJDAPB_05044	528	T	T	Synonymous							TARA_SAMEA2591122_METAG_ABCJNOCC	DOINGOMM_00324	1561	T	C	Ambiguous
						3300005529_26	JDNJDAPB_05044	529	A	A	Ambiguous							TARA_SAMEA2591122_METAG_ABCJNOCC	DOINGOMM_00324	1860	T	T	Synonymous
						3300005529_26	JDNJDAPB_05044	530	T	T	Ambiguous							TARA_SAMEA2591122_METAG_ABCJNOCC	DOINGOMM_00324	28	C	T	Nonsynonymous
						3300005529_26	JDNJDAPB_05044	531	T	C	Synonymous							TARA_SAMEA2591122_METAG_ABCJNOCC	DOINGOMM_00324	451	A	G	Ambiguous
						3300005529_26	JDNJDAPB_05044	544	C	C	Synonymous							TARA_SAMEA2591122_METAG_ABCJNOCC	DOINGOMM_00333	1341	G	A	Ambiguous
						3300005529_26	JDNJDAPB_05044	558	G	G	Synonymous							TARA_SAMEA2591122_METAG_ABCJNOCC	DOINGOMM_00333	1590	T	C	Synonymous
						3300005529_26	JDNJDAPB_05044	559	G	G	Ambiguous							TARA_SAMEA2591122_METAG_ABCJNOCC	DOINGOMM_00333	1785	G	A	Ambiguous
						3300005529_26	JDNJDAPB_05044	560	A	A	Ambiguous							TARA_SAMEA2591122_METAG_ABCJNOCC	DOINGOMM_00333	2268	C	T	Synonymous
						3300005529_26	JDNJDAPB_05044	561	A	G	Synonymous							TARA_SAMEA2591122_METAG_ABCJNOCC	DOINGOMM_00333	2361	C	C	Nonsynonymous
						3300005529_26	JDNJDAPB_05044	562	T	T	Synonymous							TARA_SAMEA2591122_METAG_ABCJNOCC	DOINGOMM_00333	285	A	G	Synonymous
						3300005529_26	JDNJDAPB_05044	567	T	C	Synonymous							TARA_SAMEA2591122_METAG_ABCJNOCC	DOINGOMM_00333	357	C	C	Synonymous
						3300005529_26	JDNJDAPB_05044	568	A	A	Ambiguous							TARA_SAMEA2591122_METAG_ABCJNOCC	DOINGOMM_00333	450	C	T	Synonymous
						3300005529_26	JDNJDAPB_05044	576	G	A	Synonymous							TARA_SAMEA2591122_METAG_ABCJNOCC	DOINGOMM_00333	51	G	G	Synonymous
						3300005529_26	JDNJDAPB_05044	577	T	T	Ambiguous							TARA_SAMEA2591122_METAG_ABCJNOCC	DOINGOMM_00333	552	G	A	Synonymous
						3300005529_26	JDNJDAPB_05044	578	A	A	Ambiguous							TARA_SAMEA2591122_METAG_ABCJNOCC	DOINGOMM_00333	75	G	G	Synonymous
						3300005529_26	JDNJDAPB_05044	579	C	T	Synonymous							TARA_SAMEA2591122_METAG_ABCJNOCC	DOINGOMM_00333	813	G	A	Ambiguous
						3300005529_26	JDNJDAPB_05044	585	G	G	Ambiguous							TARA_SAMEA2591122_METAG_ABCJNOCC	DOINGOMM_00333	911	C	G	Nonsynonymous
						3300005529_26	JDNJDAPB_05044	591	AAAGATA	AAAGATC	snp							TARA_SAMEA2591122_METAG_ABCJNOCC	DOINGOMM_00421	322	C	T	Ambiguous
						3300005529_26	JDNJDAPB_05044	598	CCGGTGATT	CCCGTCATC	complex							TARA_SAMEA2591122_METAG_ABCJNOCC	DOINGOMM_00421	508	C	C	Nonsynonymous
						3300005529_26	JDNJDAPB_05044	621	AAACGAA	CAACGAA	snp							TARA_SAMEA2591122_METAG_ABCJNOCC	DOINGOMM_00495	306	T	C	Ambiguous
						3300005529_26	JDNJDAPB_05044	630	A	G	Synonymous							TARA_SAMEA2591122_METAG_ABCJNOCC	DOINGOMM_00629	1213	G	T	Nonsynonymous
						3300005529_26	JDNJDAPB_05044	636	A	G	Synonymous							TARA_SAMEA2591122_METAG_ABCJNOCC	DOINGOMM_00629	243	G	T	Synonymous
						3300005529_26	JDNJDAPB_05044	637	C	C	Ambiguous							TARA_SAMEA2591122_METAG_ABCJNOCC	DOINGOMM_00629	339	T	C	Synonymous
						3300005529_26	JDNJDAPB_05044	638	G	G	Ambiguous							TARA_SAMEA2591122_METAG_ABCJNOCC	DOINGOMM_00629	897	C	G	Synonymous
						3300005529_26	JDNJDAPB_05044	639	C	C	Ambiguous							TARA_SAMEA2591122_METAG_ABCJNOCC	DOINGOMM_00712	213	G	A	Ambiguous
						3300005529_26	JDNJDAPB_05044	641	A	A	Ambiguous							TARA_SAMEA2591122_METAG_ABCJNOCC	DOINGOMM_00712	677	C	T	Ambiguous
						3300005529_26	JDNJDAPB_05044	642	C	T	Synonymous							TARA_SAMEA2591122_METAG_ABCJNOCC	DOINGOMM_00712	678	G	G	Ambiguous
						3300005529_26	JDNJDAPB_05044	654	T	T	Synonymous							TARA_SAMEA2591122_METAG_ABCJNOCC	DOINGOMM_00712	679	G	G	Ambiguous
						3300005529_26	JDNJDAPB_05044	660	T	G	Synonymous							TARA_SAMEA2591122_METAG_ABCJNOCC	DOINGOMM_00712	680	A	A	Nonsynonymous
						3300005529_26	JDNJDAPB_05044	696	G	C	Synonymous							TARA_SAMEA2591122_METAG_ABCJNOCC	DOINGOMM_00789	696	G	G	Synonymous
						3300005529_26	JDNJDAPB_05044	697	G	G	Ambiguous							TARA_SAMEA2591122_METAG_ABCJNOCC	DOINGOMM_00798	514	A	G	Nonsynonymous
						3300005529_26	JDNJDAPB_05044	698	T	T	Ambiguous							TARA_SAMEA2591122_METAG_ABCJNOCC	DOINGOMM_00816	1163	A	A	Nonsynonymous
						3300005529_26	JDNJDAPB_05044	699	C	G	Synonymous							TARA_SAMEA2591122_METAG_ABCJNOCC	DOINGOMM_00886	1102	C	T	Nonsynonymous
						3300005529_26	JDNJDAPB_05044	711	TGAAGAAT	CGAGGAAC	complex							TARA_SAMEA2591122_METAG_ABCJNOCC	DOINGOMM_00886	1141	T	C	Ambiguous
						3300005529_26	JDNJDAPB_05044	723	T	C	Synonymous							TARA_SAMEA2591122_METAG_ABCJNOCC	DOINGOMM_00886	235	T	C	Nonsynonymous
						3300005529_26	JDNJDAPB_05044	732	A	G	Synonymous							TARA_SAMEA2591122_METAG_ABCJNOCC	DOINGOMM_00886	511	C	T	Ambiguous
						3300005529_29	ECMKOJFL_00457	1000	A	A	Synonymous							TARA_SAMEA2591122_METAG_ABCJNOCC	DOINGOMM_00886	628	G	C	Ambiguous
						3300005529_29	ECMKOJFL_00457	1057	T	C	Synonymous							TARA_SAMEA2591122_METAG_ABCJNOCC	DOINGOMM_00886	669	T	C	Ambiguous
						3300005529_29	ECMKOJFL_00457	1069	C	C	Nonsynonymous							TARA_SAMEA2591122_METAG_ABCJNOCC	DOINGOMM_00886	670	G	G	Ambiguous
						3300005529_29	ECMKOJFL_00457	1070	T	T	Ambiguous							TARA_SAMEA2591122_METAG_ABCJNOCC	DOINGOMM_00886	671	T	T	Ambiguous
						3300005529_29	ECMKOJFL_00457	1071	C	C	Synonymous							TARA_SAMEA2591122_METAG_ABCJNOCC	DOINGOMM_00886	672	C	T	Ambiguous
						3300005529_29	ECMKOJFL_00457	1072	A	A	Nonsynonymous							TARA_SAMEA2591122_METAG_ABCJNOCC	DOINGOMM_00886	904	T	A	NA
						3300005529_29	ECMKOJFL_00457	1091	TCAAGCGCG	GCCAACGCC	complex							TARA_SAMEA2591122_METAG_ABCJNOCC	DOINGOMM_00931	84	C	T	Ambiguous
						3300005529_29	ECMKOJFL_00457	1108	T	C	Nonsynonymous							TARA_SAMEA2591122_METAG_ABCJNOCC	DOINGOMM_00977	102	C	C	Synonymous
						3300005529_29	ECMKOJFL_00457	1144	T	C	Nonsynonymous							TARA_SAMEA2591122_METAG_ABCJNOCC	DOINGOMM_00977	238	G	A	Ambiguous
						3300005529_29	ECMKOJFL_00457	1165	G	A	Nonsynonymous							TARA_SAMEA2591122_METAG_ABCJNOCC	DOINGOMM_00977	99	G	A	Ambiguous
						3300005529_29	ECMKOJFL_00457	1186	G	A	Nonsynonymous							TARA_SAMEA2591122_METAG_ABCJNOCC	DOINGOMM_00994	1074	G	C	Ambiguous
						3300005529_29	ECMKOJFL_00457	1187	C	C	Ambiguous							TARA_SAMEA2591122_METAG_ABCJNOCC	DOINGOMM_01137	1374	C	C	Synonymous
						3300005529_29	ECMKOJFL_00457	1188	G	G	Ambiguous							TARA_SAMEA2591122_METAG_ABCJNOCC	DOINGOMM_01137	1531	A	C	Ambiguous
						3300005529_29	ECMKOJFL_00457	1189	T	C	Nonsynonymous							TARA_SAMEA2591122_METAG_ABCJNOCC	DOINGOMM_01137	1900	G	T	Ambiguous
						3300005529_29	ECMKOJFL_00457	649	C	C	Nonsynonymous							TARA_SAMEA2591122_METAG_ABCJNOCC	DOINGOMM_01137	1948	C	T	Nonsynonymous
						3300005529_29	ECMKOJFL_00457	650	T	T	Ambiguous							TARA_SAMEA2591122_METAG_ABCJNOCC	DOINGOMM_01137	279	A	G	Synonymous
						3300005529_29	ECMKOJFL_00457	651	C	C	Ambiguous							TARA_SAMEA2591122_METAG_ABCJNOCC	DOINGOMM_01137	2845	G	C	Ambiguous
						3300005529_29	ECMKOJFL_00457	652	A	A	Ambiguous							TARA_SAMEA2591122_METAG_ABCJNOCC	DOINGOMM_01137	2846	G	G	Ambiguous
						3300005529_29	ECMKOJFL_00457	653	A	A	Nonsynonymous							TARA_SAMEA2591122_METAG_ABCJNOCC	DOINGOMM_01137	2847	G	G	Ambiguous
						3300005529_29	ECMKOJFL_00457	670	C	C	Nonsynonymous							TARA_SAMEA2591122_METAG_ABCJNOCC	DOINGOMM_01137	2848	G	G	Ambiguous
						3300005529_29	ECMKOJFL_00457	679	C	C	Synonymous							TARA_SAMEA2591122_METAG_ABCJNOCC	DOINGOMM_01137	2849	G	G	Ambiguous
						3300005529_29	ECMKOJFL_00457	701	A	G	Nonsynonymous							TARA_SAMEA2591122_METAG_ABCJNOCC	DOINGOMM_01137	618	C	G	Ambiguous
						3300005529_29	ECMKOJFL_00457	708	T	T	Synonymous							TARA_SAMEA2591122_METAG_ABCJNOCC	DOINGOMM_01137	656	G	G	Nonsynonymous
						3300005529_29	ECMKOJFL_00457	712	T	T	Ambiguous							TARA_SAMEA2591122_METAG_ABCJNOCC	DOINGOMM_01197	193	G	C	Nonsynonymous
						3300005529_29	ECMKOJFL_00457	713	G	G	Nonsynonymous							TARA_SAMEA2591122_METAG_ABCJNOCC	DOINGOMM_01197	544	T	C	Ambiguous
						3300005529_29	ECMKOJFL_00457	714	T	T	Ambiguous							TARA_SAMEA2591122_METAG_ABCJNOCC	DOINGOMM_01197	545	C	T	Ambiguous
						3300005529_29	ECMKOJFL_00457	724	A	C	Nonsynonymous							TARA_SAMEA2591122_METAG_ABCJNOCC	DOINGOMM_01197	580	A	A	Nonsynonymous
						3300005529_29	ECMKOJFL_00457	741	C	T	Synonymous							TARA_SAMEA2591122_METAG_ABCJNOCC	DOINGOMM_01197	754	T	G	NA
						3300005529_29	ECMKOJFL_00457	750	G	T	Nonsynonymous							TARA_SAMEA2591122_METAG_ABCJNOCC	DOINGOMM_01279	1206	T	T	Nonsynonymous
						3300005529_29	ECMKOJFL_00457	751	G	C	Nonsynonymous							TARA_SAMEA2591122_METAG_ABCJNOCC	DOINGOMM_01279	1207	C	C	Ambiguous
						3300005529_29	ECMKOJFL_00457	766	A	G	Nonsynonymous							TARA_SAMEA2591122_METAG_ABCJNOCC	DOINGOMM_01279	1208	A	A	Ambiguous
						3300005529_29	ECMKOJFL_00457	816	A	C	Synonymous							TARA_SAMEA2591122_METAG_ABCJNOCC	DOINGOMM_01279	1209	A	G	Synonymous
						3300005529_29	ECMKOJFL_00457	836	A	G	Nonsynonymous							TARA_SAMEA2591122_METAG_ABCJNOCC	DOINGOMM_01279	1330	T	C	NA
						3300005529_29	ECMKOJFL_00457	873	GCGGCGCG	GGTTCTCG	complex							TARA_SAMEA2591122_METAG_ABCJNOCC	DOINGOMM_01279	196	A	G	Ambiguous
						3300005529_29	ECMKOJFL_00457	883	C	T	Nonsynonymous							TARA_SAMEA2591122_METAG_ABCJNOCC	DOINGOMM_01279	197	A	A	Ambiguous
						3300005529_29	ECMKOJFL_00457	888	AGCGCGGGTGGCCC	ACCGGGGATGACCG,CCCGGGGATGACCG,AGCGGGGATGACCG	complex,complex,complex							TARA_SAMEA2591122_METAG_ABCJNOCC	DOINGOMM_01279	198	G	G	Ambiguous
						3300005529_29	ECMKOJFL_00457	909	GCCCGGCCTTC	CGCCCGCCTTC	complex							TARA_SAMEA2591122_METAG_ABCJNOCC	DOINGOMM_01279	199	T	G	Ambiguous
						3300005529_29	ECMKOJFL_00457	991	A	A	Nonsynonymous							TARA_SAMEA2591122_METAG_ABCJNOCC	DOINGOMM_01279	251	G	G	Nonsynonymous
						3300005529_29	ECMKOJFL_00457	992	A	A	Ambiguous							TARA_SAMEA2591122_METAG_ABCJNOCC	DOINGOMM_01279	289	A	G	Ambiguous
						3300005529_29	ECMKOJFL_00457	993	G	G	Nonsynonymous							TARA_SAMEA2591122_METAG_ABCJNOCC	DOINGOMM_01279	325	G	C	Ambiguous
						3300005529_29	ECMKOJFL_00457	994	C	C	Nonsynonymous							TARA_SAMEA2591122_METAG_ABCJNOCC	DOINGOMM_01279	352	A	G	Ambiguous
						3300005529_29	ECMKOJFL_00560	2491	C	C	Ambiguous							TARA_SAMEA2591122_METAG_ABCJNOCC	DOINGOMM_01279	489	T	T	Synonymous
						3300005529_29	ECMKOJFL_00560	2492	T	T	Ambiguous							TARA_SAMEA2591122_METAG_ABCJNOCC	DOINGOMM_01279	490	C	C	Ambiguous
						3300005529_29	ECMKOJFL_00560	2493	T	G	Synonymous							TARA_SAMEA2591122_METAG_ABCJNOCC	DOINGOMM_01279	491	T	T	Ambiguous
						3300005529_29	ECMKOJFL_00560	2494	T	T	Ambiguous							TARA_SAMEA2591122_METAG_ABCJNOCC	DOINGOMM_01279	492	G	C	Synonymous
						3300005529_29	ECMKOJFL_00560	2495	G	G	Ambiguous							TARA_SAMEA2591122_METAG_ABCJNOCC	DOINGOMM_01279	493	G	G	Ambiguous
						3300005529_29	ECMKOJFL_00560	2496	C	C	Nonsynonymous							TARA_SAMEA2591122_METAG_ABCJNOCC	DOINGOMM_01279	494	G	G	Nonsynonymous
						3300005529_29	ECMKOJFL_00976	723	C	C	Synonymous							TARA_SAMEA2591122_METAG_ABCJNOCC	DOINGOMM_01279	562	C	T	Ambiguous
						3300005529_29	ECMKOJFL_00976	724	G	G	Ambiguous							TARA_SAMEA2591122_METAG_ABCJNOCC	DOINGOMM_01279	802	G	C	Ambiguous
						3300005529_29	ECMKOJFL_00976	725	C	C	Ambiguous							TARA_SAMEA2591122_METAG_ABCJNOCC	DOINGOMM_01279	889	G	A	Ambiguous
						3300005529_29	ECMKOJFL_00976	726	A	A	Synonymous							TARA_SAMEA2591122_METAG_ABCJNOCC	DOINGOMM_01279	919	A	A	Nonsynonymous
						3300005529_29	ECMKOJFL_00976	761	G	G	Nonsynonymous							TARA_SAMEA2591122_METAG_ABCJNOCC	DOINGOMM_01379	553	T	G	Ambiguous
						3300005529_29	ECMKOJFL_00976	762	C	C	Ambiguous							TARA_SAMEA2591122_METAG_ABCJNOCC	DOINGOMM_01403	234	A	G	Ambiguous
						3300005529_29	ECMKOJFL_00976	763	C	A	Nonsynonymous							TARA_SAMEA2591122_METAG_ABCJNOCC	DOINGOMM_01403	546	T	C	Synonymous
						3300005529_29	ECMKOJFL_00976	792	A	G	Synonymous							TARA_SAMEA2591122_METAG_ABCJNOCC	DOINGOMM_01403	810	A	C	Ambiguous
						3300005529_29	ECMKOJFL_00976	801	A	G	Synonymous							TARA_SAMEA2591122_METAG_ABCJNOCC	DOINGOMM_01428	778	C	A	Ambiguous
						3300005529_29	ECMKOJFL_00976	802	G	G	Ambiguous							TARA_SAMEA2591122_METAG_ABCJNOCC	DOINGOMM_01554	1107	G	A	Ambiguous
						3300005529_29	ECMKOJFL_00976	803	T	T	Ambiguous							TARA_SAMEA2591122_METAG_ABCJNOCC	DOINGOMM_01554	1380	A	G	Ambiguous
						3300005529_29	ECMKOJFL_00976	804	G	C	Ambiguous							TARA_SAMEA2591122_METAG_ABCJNOCC	DOINGOMM_01554	1606	C	T	Ambiguous
						3300005529_29	ECMKOJFL_00976	807	CCGCCAT	CCGCCAG	snp							TARA_SAMEA2591122_METAG_ABCJNOCC	DOINGOMM_01554	1764	G	T	Ambiguous
						3300005529_29	ECMKOJFL_00976	849	T	C	Synonymous							TARA_SAMEA2591122_METAG_ABCJNOCC	DOINGOMM_01554	2151	T	G	Synonymous
						3300005529_29	ECMKOJFL_00976	852	G	G	Ambiguous							TARA_SAMEA2591122_METAG_ABCJNOCC	DOINGOMM_01554	2312	C	A	Ambiguous
						3300005529_29	ECMKOJFL_00976	853	C	C	Ambiguous							TARA_SAMEA2591122_METAG_ABCJNOCC	DOINGOMM_01554	2313	A	A	Ambiguous
						3300005529_29	ECMKOJFL_00976	854	A	A	Ambiguous							TARA_SAMEA2591122_METAG_ABCJNOCC	DOINGOMM_01554	2314	C	C	Ambiguous
						3300005529_29	ECMKOJFL_00976	855	A	G	Synonymous							TARA_SAMEA2591122_METAG_ABCJNOCC	DOINGOMM_01554	2315	G	G	Ambiguous
						3300005529_29	ECMKOJFL_00976	856	ACGCTC	ACGCTG	snp							TARA_SAMEA2591122_METAG_ABCJNOCC	DOINGOMM_01554	2316	C	C	Ambiguous
						3300005529_29	ECMKOJFL_00976	867	G	G	Ambiguous							TARA_SAMEA2591122_METAG_ABCJNOCC	DOINGOMM_01554	2888	C	C	Nonsynonymous
						3300005529_29	ECMKOJFL_00976	868	A	A	Ambiguous							TARA_SAMEA2591122_METAG_ABCJNOCC	DOINGOMM_01554	2895	C	T	Ambiguous
						3300005529_29	ECMKOJFL_00976	869	T	T	Ambiguous							TARA_SAMEA2591122_METAG_ABCJNOCC	DOINGOMM_01554	3009	C	T	Ambiguous
						3300005529_29	ECMKOJFL_00976	870	T	C	Synonymous							TARA_SAMEA2591122_METAG_ABCJNOCC	DOINGOMM_01759	292	C	T	Ambiguous
						3300005529_29	ECMKOJFL_00976	876	G	G	Synonymous							TARA_SAMEA2591122_METAG_ABCJNOCC	DOINGOMM_01759	337	T	T	Nonsynonymous
						3300005529_29	ECMKOJFL_00976	877	G	G	Ambiguous							TARA_SAMEA2591122_METAG_ABCJNOCC	DOINGOMM_01759	338	C	C	Ambiguous
						3300005529_29	ECMKOJFL_00976	878	A	A	Ambiguous							TARA_SAMEA2591122_METAG_ABCJNOCC	DOINGOMM_01759	339	C	C	Ambiguous
						3300005529_29	ECMKOJFL_00976	879	A	G	Synonymous							TARA_SAMEA2591122_METAG_ABCJNOCC	DOINGOMM_01759	340	A	A	Nonsynonymous
						3300005529_29	ECMKOJFL_00976	897	C	C	Synonymous							TARA_SAMEA2591122_METAG_ABCJNOCC	DOINGOMM_01759	352	A	T	Ambiguous
						3300005529_29	ECMKOJFL_00976	898	G	A	Nonsynonymous							TARA_SAMEA2591122_METAG_ABCJNOCC	DOINGOMM_01759	386	C	C	Nonsynonymous
						3300005529_29	ECMKOJFL_00976	909	G	G	Synonymous							TARA_SAMEA2591122_METAG_ABCJNOCC	DOINGOMM_01759	387	C	T	Synonymous
						3300005529_29	ECMKOJFL_00976	910	A	A	Ambiguous							TARA_SAMEA2591122_METAG_ABCJNOCC	DOINGOMM_01759	388	A	A	Nonsynonymous
						3300005529_29	ECMKOJFL_00976	911	T	T	Ambiguous							TARA_SAMEA2591122_METAG_ABCJNOCC	DOINGOMM_01759	406	C	C	Nonsynonymous
						3300005529_29	ECMKOJFL_00976	912	C	C	Ambiguous							TARA_SAMEA2591122_METAG_ABCJNOCC	DOINGOMM_01821	418	T	C	Nonsynonymous
						3300005529_29	ECMKOJFL_00976	913	A	G	Nonsynonymous							TARA_SAMEA2591122_METAG_ABCJNOCC	DOINGOMM_01821	601	C	G	Nonsynonymous
						3300005529_29	ECMKOJFL_00976	914	T	T	Ambiguous							TARA_SAMEA2591122_METAG_ABCJNOCC	DOINGOMM_01821	602	G	G	Ambiguous
						3300005529_29	ECMKOJFL_00976	915	C	C	Ambiguous							TARA_SAMEA2591122_METAG_ABCJNOCC	DOINGOMM_01821	603	C	C	Synonymous
						3300005529_29	ECMKOJFL_00976	921	T	T	Synonymous							TARA_SAMEA2591122_METAG_ABCJNOCC	DOINGOMM_01839	122	G	C	Ambiguous
						3300005529_29	ECMKOJFL_01438	133	A	C	Nonsynonymous							TARA_SAMEA2591122_METAG_ABCJNOCC	DOINGOMM_01839	148	C	T	Ambiguous
						3300005529_29	ECMKOJFL_01438	163	C	C	Ambiguous							TARA_SAMEA2591122_METAG_ABCJNOCC	DOINGOMM_01839	174	T	C	Synonymous
						3300005529_29	ECMKOJFL_01438	164	A	A	Ambiguous							TARA_SAMEA2591122_METAG_ABCJNOCC	DOINGOMM_01839	220	C	G	Nonsynonymous
						3300005529_29	ECMKOJFL_01438	165	T	C	Synonymous							TARA_SAMEA2591122_METAG_ABCJNOCC	DOINGOMM_01839	287	A	G	Nonsynonymous
						3300005529_29	ECMKOJFL_01438	193	A	A	Nonsynonymous							TARA_SAMEA2591122_METAG_ABCJNOCC	DOINGOMM_01839	306	C	C	Synonymous
						3300005529_29	ECMKOJFL_01438	19	G	A	Nonsynonymous							TARA_SAMEA2591122_METAG_ABCJNOCC	DOINGOMM_01839	520	C	C	Synonymous
						3300005529_29	ECMKOJFL_01438	223	C	C	Ambiguous							TARA_SAMEA2591122_METAG_ABCJNOCC	DOINGOMM_01839	540	T	C	Ambiguous
						3300005529_29	ECMKOJFL_01438	224	G	G	Ambiguous							TARA_SAMEA2591122_METAG_ABCJNOCC	DOINGOMM_01839	931	A	A	Nonsynonymous
						3300005529_29	ECMKOJFL_01438	225	C	C	Ambiguous							TARA_SAMEA2591122_METAG_ABCJNOCC	DOINGOMM_01839	963	G	T	Ambiguous
						3300005529_29	ECMKOJFL_01438	226	C	G	Nonsynonymous							TARA_SAMEA2591122_METAG_ABCJNOCC	DOINGOMM_01928	2113	C	C	Nonsynonymous
						3300005529_29	ECMKOJFL_01438	232	GGTTGTG	TGTCGTC	complex							TARA_SAMEA2591122_METAG_ABCJNOCC	DOINGOMM_01928	2116	G	A	Nonsynonymous
						3300005529_29	ECMKOJFL_01438	280	T	G	Nonsynonymous							TARA_SAMEA2591122_METAG_ABCJNOCC	DOINGOMM_01928	2228	T	G	Ambiguous
						3300005529_29	ECMKOJFL_01438	285	C	A	Nonsynonymous							TARA_SAMEA2591122_METAG_ABCJNOCC	DOINGOMM_01928	964	T	C	Nonsynonymous
						3300005529_29	ECMKOJFL_01438	286	A	C	Nonsynonymous							TARA_SAMEA2591122_METAG_ABCJNOCC	DOINGOMM_02081	832	T	T	Nonsynonymous
						3300005529_29	ECMKOJFL_01438	318	A	A	Synonymous							TARA_SAMEA2591122_METAG_ABCJNOCC	DOINGOMM_02115	42	C	C	Nonsynonymous
						3300005529_29	ECMKOJFL_01438	345	C	C	Synonymous							TARA_SAMEA2591122_METAG_ABCJNOCC	DOINGOMM_02115	43	C	C	Nonsynonymous
						3300005529_29	ECMKOJFL_01438	372	A	G	Synonymous							TARA_SAMEA2591122_METAG_ABCJNOCC	DOINGOMM_02122	10	A	C	Ambiguous
						3300005529_29	ECMKOJFL_01438	433	A	G	Nonsynonymous							TARA_SAMEA2591122_METAG_ABCJNOCC	DOINGOMM_02122	1104	G	G	Synonymous
						3300005529_29	ECMKOJFL_01438	481	C	C	Synonymous							TARA_SAMEA2591122_METAG_ABCJNOCC	DOINGOMM_02122	1225	G	G	Nonsynonymous
						3300005529_29	ECMKOJFL_01438	499	A	A	Nonsynonymous							TARA_SAMEA2591122_METAG_ABCJNOCC	DOINGOMM_02122	1354	C	G	Ambiguous
						3300005529_29	ECMKOJFL_01438	508	G	G	Nonsynonymous							TARA_SAMEA2591122_METAG_ABCJNOCC	DOINGOMM_02122	138	A	G	Ambiguous
						3300005529_29	ECMKOJFL_01438	528	G	G	Synonymous							TARA_SAMEA2591122_METAG_ABCJNOCC	DOINGOMM_02122	159	A	G	Ambiguous
						3300005529_29	ECMKOJFL_01438	535	A	C	Nonsynonymous							TARA_SAMEA2591122_METAG_ABCJNOCC	DOINGOMM_02122	348	A	G	Ambiguous
						3300005529_29	ECMKOJFL_01438	540	ACTGCCT	CGTCCCG	complex							TARA_SAMEA2591122_METAG_ABCJNOCC	DOINGOMM_02122	349	G	G	Ambiguous
						3300005529_29	ECMKOJFL_01438	569	T	A	Nonsynonymous							TARA_SAMEA2591122_METAG_ABCJNOCC	DOINGOMM_02122	350	G	G	Ambiguous
						3300005529_29	ECMKOJFL_01438	570	G	G	Ambiguous							TARA_SAMEA2591122_METAG_ABCJNOCC	DOINGOMM_02122	351	G	G	Ambiguous
						3300005529_29	ECMKOJFL_01438	571	C	T	Nonsynonymous							TARA_SAMEA2591122_METAG_ABCJNOCC	DOINGOMM_02122	564	A	G	Ambiguous
						3300005529_29	ECMKOJFL_01438	577	GTCGGAC	ATCCGAG	complex							TARA_SAMEA2591122_METAG_ABCJNOCC	DOINGOMM_02122	679	G	A	Nonsynonymous
						3300005529_29	ECMKOJFL_01438	600	G	G	Synonymous							TARA_SAMEA2591122_METAG_ABCJNOCC	DOINGOMM_02122	777	T	C	Synonymous
						3300005529_29	ECMKOJFL_01438	601	C	C	Nonsynonymous							TARA_SAMEA2591122_METAG_ABCJNOCC	DOINGOMM_02122	972	G	A	Synonymous
						3300005529_29	ECMKOJFL_01438	616	C	C	Nonsynonymous							TARA_SAMEA2591122_METAG_ABCJNOCC	DOINGOMM_02202	592	G	T	Nonsynonymous
						3300005529_29	ECMKOJFL_01438	634	G	A	Nonsynonymous							TARA_SAMEA2591122_METAG_ABCJNOCC	DOINGOMM_02202	700	C	A	Ambiguous
						3300005529_29	ECMKOJFL_01438	640	C	T	Nonsynonymous							TARA_SAMEA2591122_METAG_ABCJNOCC	DOINGOMM_02211	578	A	A	Nonsynonymous
						3300005529_29	ECMKOJFL_01438	708	T	T	Nonsynonymous							TARA_SAMEA2591122_METAG_ABCJNOCC	DOINGOMM_02211	631	T	C	Ambiguous
						3300005529_29	ECMKOJFL_01438	709	G	G	Nonsynonymous							TARA_SAMEA2591122_METAG_ABCJNOCC	DOINGOMM_02228	1143	G	G	Synonymous
						3300005529_29	ECMKOJFL_01438	757	G	A	Nonsynonymous							TARA_SAMEA2591122_METAG_ABCJNOCC	DOINGOMM_02228	1144	A	A	Ambiguous
						3300005529_29	ECMKOJFL_01438	772	T	T	Nonsynonymous							TARA_SAMEA2591122_METAG_ABCJNOCC	DOINGOMM_02228	1145	T	T	Ambiguous
						3300005529_29	ECMKOJFL_01438	77	GGACTGAACGCCAGTTTCAAGATGTTCCGGGCAG	GGACTGAACGCCAATTTCAAGATGTTCCGGGCGG	complex							TARA_SAMEA2591122_METAG_ABCJNOCC	DOINGOMM_02228	1146	C	C	Synonymous
						3300005529_29	ECMKOJFL_01438	806	G	A	Nonsynonymous							TARA_SAMEA2591122_METAG_ABCJNOCC	DOINGOMM_02228	1210	T	T	Synonymous
						3300005529_29	ECMKOJFL_01930	104	G	G	Nonsynonymous							TARA_SAMEA2591122_METAG_ABCJNOCC	DOINGOMM_02228	1311	T	C	Ambiguous
						3300005529_29	ECMKOJFL_01930	105	T	T	Ambiguous							TARA_SAMEA2591122_METAG_ABCJNOCC	DOINGOMM_02228	201	G	C	Ambiguous
						3300005529_29	ECMKOJFL_01930	106	C	C	Nonsynonymous							TARA_SAMEA2591122_METAG_ABCJNOCC	DOINGOMM_02228	237	A	G	Ambiguous
						3300005529_29	ECMKOJFL_01930	115	C	C	Nonsynonymous							TARA_SAMEA2591122_METAG_ABCJNOCC	DOINGOMM_02228	312	G	G	Synonymous
						3300005529_29	ECMKOJFL_01930	133	T	T	Nonsynonymous							TARA_SAMEA2591122_METAG_ABCJNOCC	DOINGOMM_02228	576	C	C	Synonymous
						3300005529_29	ECMKOJFL_01930	48	C	C	Synonymous							TARA_SAMEA2591122_METAG_ABCJNOCC	DOINGOMM_02228	609	T	C	Synonymous
						3300005529_29	ECMKOJFL_01930	55	A	A	Nonsynonymous							TARA_SAMEA2591122_METAG_ABCJNOCC	DOINGOMM_02228	620	C	C	Nonsynonymous
						3300005529_29	ECMKOJFL_01930	67	A	A	Nonsynonymous							TARA_SAMEA2591122_METAG_ABCJNOCC	DOINGOMM_02228	96	T	T	Synonymous
						3300005529_29	ECMKOJFL_01930	74	A	A	Nonsynonymous							TARA_SAMEA2591122_METAG_ABCJNOCC	DOINGOMM_02371	10	C	C	Nonsynonymous
						3300005529_29	ECMKOJFL_01930	80	T	T	Nonsynonymous							TARA_SAMEA2591122_METAG_ABCJNOCC	DOINGOMM_02371	331	A	G	Ambiguous
						3300005529_29	ECMKOJFL_01930	841	AGTAGCC	TGTGGCT	complex							TARA_SAMEA2591122_METAG_ABCJNOCC	DOINGOMM_02380	1063	A	G	Ambiguous
						3300005529_29	ECMKOJFL_01930	88	TTGGTT	CTGACC	complex							TARA_SAMEA2591122_METAG_ABCJNOCC	DOINGOMM_02380	1078	C	T	Ambiguous
						3300005529_29	ECMKOJFL_01930	890	G	G	Nonsynonymous							TARA_SAMEA2591122_METAG_ABCJNOCC	DOINGOMM_02380	1132	A	A	Nonsynonymous
						3300005529_29	ECMKOJFL_02983	1030	A	A	Ambiguous							TARA_SAMEA2591122_METAG_ABCJNOCC	DOINGOMM_02380	1144	A	A	Nonsynonymous
						3300005529_29	ECMKOJFL_02983	103	CAAGTCGATTAGA	GAGATCAATCAGG,CAAATCGATGAGA,CAAGTCGATCAGG,CAAGTCGATCAGA	complex,complex,complex,snp							TARA_SAMEA2591122_METAG_ABCJNOCC	DOINGOMM_02380	1147	G	A	Ambiguous
						3300005529_29	ECMKOJFL_02983	1042	C	C	Nonsynonymous							TARA_SAMEA2591122_METAG_ABCJNOCC	DOINGOMM_02380	1160	T	T	Nonsynonymous
						3300005529_29	ECMKOJFL_02983	1043	A	A	Ambiguous							TARA_SAMEA2591122_METAG_ABCJNOCC	DOINGOMM_02380	1351	C	C	Nonsynonymous
						3300005529_29	ECMKOJFL_02983	1044	A	A	Synonymous							TARA_SAMEA2591122_METAG_ABCJNOCC	DOINGOMM_02380	1420	C	C	Nonsynonymous
						3300005529_29	ECMKOJFL_02983	1143	A	G	Synonymous							TARA_SAMEA2591122_METAG_ABCJNOCC	DOINGOMM_02380	154	C	C	Nonsynonymous
						3300005529_29	ECMKOJFL_02983	1144	C	C	Ambiguous							TARA_SAMEA2591122_METAG_ABCJNOCC	DOINGOMM_02380	201	T	C	Synonymous
						3300005529_29	ECMKOJFL_02983	1145	C	C	Ambiguous							TARA_SAMEA2591122_METAG_ABCJNOCC	DOINGOMM_02380	220	G	A	Nonsynonymous
						3300005529_29	ECMKOJFL_02983	1146	A	A	Ambiguous							TARA_SAMEA2591122_METAG_ABCJNOCC	DOINGOMM_02380	299	C	C	Nonsynonymous
						3300005529_29	ECMKOJFL_02983	1147	A	G	Nonsynonymous							TARA_SAMEA2591122_METAG_ABCJNOCC	DOINGOMM_02380	306	C	T	Synonymous
						3300005529_29	ECMKOJFL_02983	1153	C	C	Nonsynonymous							TARA_SAMEA2591122_METAG_ABCJNOCC	DOINGOMM_02380	307	A	A	Nonsynonymous
						3300005529_29	ECMKOJFL_02983	1154	T	T	Ambiguous							TARA_SAMEA2591122_METAG_ABCJNOCC	DOINGOMM_02380	406	G	G	Nonsynonymous
						3300005529_29	ECMKOJFL_02983	1155	C	C	Ambiguous							TARA_SAMEA2591122_METAG_ABCJNOCC	DOINGOMM_02380	466	T	C	NA
						3300005529_29	ECMKOJFL_02983	1156	G	G	Nonsynonymous							TARA_SAMEA2591122_METAG_ABCJNOCC	DOINGOMM_02380	757	G	A	Ambiguous
						3300005529_29	ECMKOJFL_02983	1161	T	T	Synonymous							TARA_SAMEA2591122_METAG_ABCJNOCC	DOINGOMM_02380	769	G	A	Ambiguous
						3300005529_29	ECMKOJFL_02983	1162	G	G	Ambiguous							TARA_SAMEA2591122_METAG_ABCJNOCC	DOINGOMM_02380	778	A	C	Nonsynonymous
						3300005529_29	ECMKOJFL_02983	1163	T	T	Nonsynonymous							TARA_SAMEA2591122_METAG_ABCJNOCC	DOINGOMM_02380	784	T	C	Ambiguous
						3300005529_29	ECMKOJFL_02983	1164	G	G	Ambiguous							TARA_SAMEA2591122_METAG_ABCJNOCC	DOINGOMM_02380	796	A	G	Nonsynonymous
						3300005529_29	ECMKOJFL_02983	1165	A	G	Nonsynonymous							TARA_SAMEA2591122_METAG_ABCJNOCC	DOINGOMM_02380	805	A	G	Nonsynonymous
						3300005529_29	ECMKOJFL_02983	1166	TTGGGT	TTCGGC,TTGGGC	complex,snp							TARA_SAMEA2591122_METAG_ABCJNOCC	DOINGOMM_02380	877	C	C	Nonsynonymous
						3300005529_29	ECMKOJFL_02983	1177	GATGCCC	CACGCCG,AATTCCG,GATCCCC,GATGCCG	complex,complex,snp,snp							TARA_SAMEA2591122_METAG_ABCJNOCC	DOINGOMM_02380	922	G	A	Ambiguous
						3300005529_29	ECMKOJFL_02983	1186	GGTCGAT	CGTGGAC,CGTCGAC,CGTCGAT,GGTCGAC	complex,complex,snp,snp							TARA_SAMEA2591122_METAG_ABCJNOCC	DOINGOMM_02380	940	T	C	Nonsynonymous
						3300005529_29	ECMKOJFL_02983	1198	C	C	Nonsynonymous							TARA_SAMEA2591122_METAG_DKOENCIK	CPBMBOHG_00006	1360	T	C	Ambiguous
						3300005529_29	ECMKOJFL_02983	1213	C	C	Nonsynonymous							TARA_SAMEA2591122_METAG_DKOENCIK	CPBMBOHG_00006	1540	C	C	Nonsynonymous
						3300005529_29	ECMKOJFL_02983	1216	GATACTTTCGGCT	GATGCTTTCGGCC	complex							TARA_SAMEA2591122_METAG_DKOENCIK	CPBMBOHG_00006	918	T	T	Nonsynonymous
						3300005529_29	ECMKOJFL_02983	1229	TTCAGA	TTCATG	mnp							TARA_SAMEA2591122_METAG_DKOENCIK	CPBMBOHG_00012	123	T	T	Synonymous
						3300005529_29	ECMKOJFL_02983	1235	G	C	Nonsynonymous							TARA_SAMEA2591122_METAG_DKOENCIK	CPBMBOHG_00012	217	T	C	NA
						3300005529_29	ECMKOJFL_02983	1236	C	C	Ambiguous							TARA_SAMEA2591122_METAG_DKOENCIK	CPBMBOHG_00082	442	G	C	Nonsynonymous
						3300005529_29	ECMKOJFL_02983	1237	G	C	Nonsynonymous							TARA_SAMEA2591122_METAG_DKOENCIK	CPBMBOHG_00229	325	A	C	Ambiguous
						3300005529_29	ECMKOJFL_02983	1258	G	G	Ambiguous							TARA_SAMEA2591122_METAG_DKOENCIK	CPBMBOHG_00260	1653	G	T	Ambiguous
						3300005529_29	ECMKOJFL_02983	1259	C	T	Nonsynonymous							TARA_SAMEA2591122_METAG_DKOENCIK	CPBMBOHG_00260	178	G	A	Ambiguous
						3300005529_29	ECMKOJFL_02983	1267	C	A	Nonsynonymous							TARA_SAMEA2591122_METAG_DKOENCIK	CPBMBOHG_00260	912	A	T	Synonymous
						3300005529_29	ECMKOJFL_02983	1279	G	G	Nonsynonymous							TARA_SAMEA2591122_METAG_DKOENCIK	CPBMBOHG_00290	230	C	G	Ambiguous
						3300005529_29	ECMKOJFL_02983	1282	GCCAGCCTCA	GCCGGCCTCG	complex							TARA_SAMEA2591122_METAG_DKOENCIK	CPBMBOHG_00301	1306	A	T	Ambiguous
						3300005529_29	ECMKOJFL_02983	1300	TTCAAATGTC	CTCGAAGGTA,CTCGAAGGTT,CTCAAACGTT,TTCGAAGGTG,TTCGAATGTC	complex,complex,complex,complex,snp							TARA_SAMEA2591122_METAG_DKOENCIK	CPBMBOHG_00301	1785	A	C	Ambiguous
						3300005529_29	ECMKOJFL_02983	1315	T	C	Nonsynonymous							TARA_SAMEA2591122_METAG_DKOENCIK	CPBMBOHG_00327	1915	TCTGTGGAC	TCTGTAGAC	snp
						3300005529_29	ECMKOJFL_02983	1316	A	A	Ambiguous							TARA_SAMEA2591122_METAG_DKOENCIK	CPBMBOHG_00327	1920	G	G	Synonymous
						3300005529_29	ECMKOJFL_02983	1317	C	C	Ambiguous							TARA_SAMEA2591122_METAG_DKOENCIK	CPBMBOHG_00327	1921	G	G	Ambiguous
						3300005529_29	ECMKOJFL_02983	1318	C	C	Nonsynonymous							TARA_SAMEA2591122_METAG_DKOENCIK	CPBMBOHG_00327	1922	A	A	Ambiguous
						3300005529_29	ECMKOJFL_02983	1324	A	A	Nonsynonymous							TARA_SAMEA2591122_METAG_DKOENCIK	CPBMBOHG_00327	1923	C	C	Synonymous
						3300005529_29	ECMKOJFL_02983	1325	G	G	Ambiguous							TARA_SAMEA2591122_METAG_DKOENCIK	CPBMBOHG_00327	673	G	A	Nonsynonymous
						3300005529_29	ECMKOJFL_02983	1326	G	G	Ambiguous							TARA_SAMEA2591122_METAG_DKOENCIK	CPBMBOHG_00327	966	G	G	Synonymous
						3300005529_29	ECMKOJFL_02983	1327	A	A	Nonsynonymous							TARA_SAMEA2591122_METAG_DKOENCIK	CPBMBOHG_00355	339	C	G	Synonymous
						3300005529_29	ECMKOJFL_02983	1336	C	C	Nonsynonymous							TARA_SAMEA2591122_METAG_DKOENCIK	CPBMBOHG_00355	667	A	A	Nonsynonymous
						3300005529_29	ECMKOJFL_02983	1337	G	G	Ambiguous							TARA_SAMEA2591122_METAG_DKOENCIK	CPBMBOHG_00355	96	A	G	Synonymous
						3300005529_29	ECMKOJFL_02983	1338	T	T	Ambiguous							TARA_SAMEA2591122_METAG_DKOENCIK	CPBMBOHG_00362	151	A	G	Nonsynonymous
						3300005529_29	ECMKOJFL_02983	1339	G	G	Nonsynonymous							TARA_SAMEA2591122_METAG_DKOENCIK	CPBMBOHG_00362	204	C	C	Nonsynonymous
						3300005529_29	ECMKOJFL_02983	1348	A	A	Nonsynonymous							TARA_SAMEA2591122_METAG_DKOENCIK	CPBMBOHG_00362	547	G	C	Ambiguous
						3300005529_29	ECMKOJFL_02983	1387	C	C	Nonsynonymous							TARA_SAMEA2591122_METAG_DKOENCIK	CPBMBOHG_00362	634	C	C	Nonsynonymous
						3300005529_29	ECMKOJFL_02983	1711	C	C	Nonsynonymous							TARA_SAMEA2591122_METAG_DKOENCIK	CPBMBOHG_00426	43	T	C	NA
						3300005529_29	ECMKOJFL_02983	1735	C	C	Nonsynonymous							TARA_SAMEA2591122_METAG_DKOENCIK	CPBMBOHG_00438	849	A	G	Ambiguous
						3300005529_29	ECMKOJFL_02983	1759	A	A	Nonsynonymous							TARA_SAMEA2591122_METAG_DKOENCIK	CPBMBOHG_00489	1192	C	T	Ambiguous
						3300005529_29	ECMKOJFL_02983	1760	C	C	Nonsynonymous							TARA_SAMEA2591122_METAG_DKOENCIK	CPBMBOHG_00489	2501	C	T	Ambiguous
						3300005529_29	ECMKOJFL_02983	1797	G	G	NA							TARA_SAMEA2591122_METAG_DKOENCIK	CPBMBOHG_00489	447	G	T	Ambiguous
						3300005529_29	ECMKOJFL_02983	1804	C	C	Nonsynonymous							TARA_SAMEA2591122_METAG_DKOENCIK	CPBMBOHG_00567	1598	C	T	Ambiguous
						3300005529_29	ECMKOJFL_02983	1805	A	A	Nonsynonymous							TARA_SAMEA2591122_METAG_DKOENCIK	CPBMBOHG_00567	2463	A	G	Synonymous
						3300005529_29	ECMKOJFL_02983	343	G	G	Nonsynonymous							TARA_SAMEA2591122_METAG_DKOENCIK	CPBMBOHG_00567	838	C	T	Ambiguous
						3300005529_29	ECMKOJFL_02983	37	AGGACGT	GGGGCGC,GGGTCGC,GGGGCGT,AGGATGT,AGGACGC	complex,complex,complex,snp,snp							TARA_SAMEA2591122_METAG_DKOENCIK	CPBMBOHG_00570	344	T	C	Ambiguous
						3300005529_29	ECMKOJFL_02983	421	A	G	Nonsynonymous							TARA_SAMEA2591122_METAG_DKOENCIK	CPBMBOHG_00570	366	G	A	NA
						3300005529_29	ECMKOJFL_02983	422	T	T	Ambiguous							TARA_SAMEA2591122_METAG_DKOENCIK	CPBMBOHG_00689	1107	G	A	Ambiguous
						3300005529_29	ECMKOJFL_02983	423	C	C	Ambiguous							TARA_SAMEA2591122_METAG_DKOENCIK	CPBMBOHG_00689	139	G	G	Nonsynonymous
						3300005529_29	ECMKOJFL_02983	424	G	G	Ambiguous							TARA_SAMEA2591122_METAG_DKOENCIK	CPBMBOHG_00689	453	G	C	Ambiguous
						3300005529_29	ECMKOJFL_02983	457	A	A	Nonsynonymous							TARA_SAMEA2591122_METAG_DKOENCIK	CPBMBOHG_00689	48	T	G	Ambiguous
						3300005529_29	ECMKOJFL_02983	458	T	T	Ambiguous							TARA_SAMEA2591122_METAG_DKOENCIK	CPBMBOHG_00803	18	C	T	Ambiguous
						3300005529_29	ECMKOJFL_02983	459	C	C	Ambiguous							TARA_SAMEA2591122_METAG_DKOENCIK	CPBMBOHG_00803	981	C	T	Ambiguous
						3300005529_29	ECMKOJFL_02983	460	G	G	Nonsynonymous							TARA_SAMEA2591122_METAG_DKOENCIK	CPBMBOHG_00839	433	A	A	Nonsynonymous
						3300005529_29	ECMKOJFL_02983	466	C	C	Nonsynonymous							TARA_SAMEA2591122_METAG_DKOENCIK	CPBMBOHG_00899	795	C	T	Ambiguous
						3300005529_29	ECMKOJFL_02983	478	A	A	Nonsynonymous							TARA_SAMEA2591122_METAG_DKOENCIK	CPBMBOHG_00899	927	A	G	NA
						3300005529_29	ECMKOJFL_02983	491	A	A	Ambiguous							TARA_SAMEA2591122_METAG_DKOENCIK	CPBMBOHG_00987	618	A	T	Ambiguous
						3300005529_29	ECMKOJFL_02983	492	C	C	Ambiguous							TARA_SAMEA2591122_METAG_DKOENCIK	CPBMBOHG_00988	84	A	G	Ambiguous
						3300005529_29	ECMKOJFL_02983	493	T	A	Nonsynonymous							TARA_SAMEA2591122_METAG_DKOENCIK	CPBMBOHG_00992	936	C	T	Ambiguous
						3300005529_29	ECMKOJFL_02983	499	CGAGATACGC	CGAAATGCGC	complex							TARA_SAMEA2591122_METAG_DKOENCIK	CPBMBOHG_01037	809	G	A	Ambiguous
						3300005529_29	ECMKOJFL_02983	49	G	G	Nonsynonymous							TARA_SAMEA2591122_METAG_DKOENCIK	CPBMBOHG_01037	810	A	A	Ambiguous
						3300005529_29	ECMKOJFL_02983	50	A	A	Ambiguous							TARA_SAMEA2591122_METAG_DKOENCIK	CPBMBOHG_01037	811	T	T	Ambiguous
						3300005529_29	ECMKOJFL_02983	514	GAAATTAGCC	AAAGTTGGCT,AAAGTTCGCC,AAAATTGGCT,GAAGTTGGCT,GAAGTTCGCC,GAAGTTGGCC	complex,complex,complex,complex,complex,complex							TARA_SAMEA2591122_METAG_DKOENCIK	CPBMBOHG_01037	812	A	A	Ambiguous
						3300005529_29	ECMKOJFL_02983	51	C	C	Synonymous							TARA_SAMEA2591122_METAG_DKOENCIK	CPBMBOHG_01037	813	C	A	Ambiguous
						3300005529_29	ECMKOJFL_02983	529	C	C	Nonsynonymous							TARA_SAMEA2591122_METAG_DKOENCIK	CPBMBOHG_01070	47	G	T	Ambiguous
						3300005529_29	ECMKOJFL_02983	530	A	A	Ambiguous							TARA_SAMEA2591122_METAG_DKOENCIK	CPBMBOHG_01070	483	C	T	Ambiguous
						3300005529_29	ECMKOJFL_02983	531	G	G	Synonymous							TARA_SAMEA2591122_METAG_DKOENCIK	CPBMBOHG_01373	196	T	A	Nonsynonymous
						3300005529_29	ECMKOJFL_02983	532	T	T	Nonsynonymous							TARA_SAMEA2591122_METAG_DKOENCIK	CPBMBOHG_01485	1095	A	G	Ambiguous
						3300005529_29	ECMKOJFL_02983	533	CCGGTGATGACGTCG	CCGGTGATGACATCC,CCCGTAATCACATCC,CCCGTGATCACGTCC,CCGGTAATCACGTCC,CCGGTGATCACATCT,CCGGTGATGACGTCC	complex,complex,complex,complex,complex,snp							TARA_SAMEA2591122_METAG_DKOENCIK	CPBMBOHG_01485	657	T	C	Ambiguous
						3300005529_29	ECMKOJFL_02983	560	T	T	Ambiguous							TARA_SAMEA2591122_METAG_DKOENCIK	CPBMBOHG_01492	1207	A	T	Ambiguous
						3300005529_29	ECMKOJFL_02983	561	G	G	Ambiguous							TARA_SAMEA2591122_METAG_DKOENCIK	CPBMBOHG_01492	1737	C	T	Ambiguous
						3300005529_29	ECMKOJFL_02983	562	G	G	Nonsynonymous							TARA_SAMEA2591122_METAG_DKOENCIK	CPBMBOHG_01492	2066	G	G	Nonsynonymous
						3300005529_29	ECMKOJFL_02983	58	GGGTTTA	CGGCTTG,CGGTTTC,CGGTTTA,GGGTTTC,GGGTTTG	complex,complex,snp,snp,snp							TARA_SAMEA2591122_METAG_DKOENCIK	CPBMBOHG_01492	2067	A	A	Ambiguous
						3300005529_29	ECMKOJFL_02983	65	GGGCCA	GGACCG,GGACCA,GGGCCG	complex,snp,snp							TARA_SAMEA2591122_METAG_DKOENCIK	CPBMBOHG_01492	2068	C	C	Ambiguous
						3300005529_29	ECMKOJFL_02983	79	G	G	Nonsynonymous							TARA_SAMEA2591122_METAG_DKOENCIK	CPBMBOHG_01492	2069	G	T	Ambiguous
						3300005529_29	ECMKOJFL_02983	80	C	C	Ambiguous							TARA_SAMEA2591122_METAG_DKOENCIK	CPBMBOHG_01492	2109	ATTGTTGA	TTTCTTGG,ATTGTTGG	complex,snp
						3300005529_29	ECMKOJFL_02983	81	C	C	Ambiguous							TARA_SAMEA2591122_METAG_DKOENCIK	CPBMBOHG_01492	2116	A	A	Nonsynonymous
						3300005529_29	ECMKOJFL_02983	82	A	A	Nonsynonymous							TARA_SAMEA2591122_METAG_DKOENCIK	CPBMBOHG_01492	607	A	T	Ambiguous
						3300005529_29	ECMKOJFL_02983	833	TTCGCC	TTGGCG,TTGGCC	complex,snp							TARA_SAMEA2591122_METAG_DKOENCIK	CPBMBOHG_01529	1283	C	T	Ambiguous
						3300005529_29	ECMKOJFL_02983	847	C	C	Nonsynonymous							TARA_SAMEA2591122_METAG_DKOENCIK	CPBMBOHG_01529	133	T	A	Ambiguous
						3300005529_29	ECMKOJFL_02983	848	G	G	Ambiguous							TARA_SAMEA2591122_METAG_DKOENCIK	CPBMBOHG_01529	1348	G	A	Nonsynonymous
						3300005529_29	ECMKOJFL_02983	849	G	G	Ambiguous							TARA_SAMEA2591122_METAG_DKOENCIK	CPBMBOHG_01621	2004	T	C	Ambiguous
						3300005529_29	ECMKOJFL_02983	850	T	T	Nonsynonymous							TARA_SAMEA2591122_METAG_DKOENCIK	CPBMBOHG_01621	389	T	C	Ambiguous
						3300005529_29	ECMKOJFL_02983	862	C	C	Synonymous							TARA_SAMEA2591122_METAG_DKOENCIK	CPBMBOHG_01643	1098	T	C	Ambiguous
						3300005529_29	ECMKOJFL_02983	863	G	G	Ambiguous							TARA_SAMEA2591122_METAG_DKOENCIK	CPBMBOHG_01643	1119	T	C	Ambiguous
						3300005529_29	ECMKOJFL_02983	864	G	G	Ambiguous							TARA_SAMEA2591122_METAG_DKOENCIK	CPBMBOHG_01643	1140	C	A	Nonsynonymous
						3300005529_29	ECMKOJFL_02983	865	A	A	Nonsynonymous							TARA_SAMEA2591122_METAG_DKOENCIK	CPBMBOHG_01643	1288	ATCTTCGTCTTCGT	ATCTTCGTCTTCGTCTTCGTCTTCGT	ins
						3300005529_29	ECMKOJFL_02983	913	G	G	Nonsynonymous							TARA_SAMEA2591122_METAG_DKOENCIK	CPBMBOHG_01643	1288	ATCTTCGTCTTCGT	ATCTTCGTCTTCGTCTTCGTCTTCGT	ins
						3300005529_29	ECMKOJFL_02983	914	G	G	Ambiguous							TARA_SAMEA2591122_METAG_DKOENCIK	CPBMBOHG_01643	1288	ATCTTCGTCTTCGT	ATCTTCGTCTTCGTCTTCGT	ins
						3300005529_29	ECMKOJFL_02983	915	G	G	Ambiguous							TARA_SAMEA2591122_METAG_DKOENCIK	CPBMBOHG_01643	1288	ATCTTCGTCTTCGT	ATCTTCGTCTTCGTCTTCGT	ins
						3300005529_29	ECMKOJFL_02983	916	A	A	Nonsynonymous							TARA_SAMEA2591122_METAG_DKOENCIK	CPBMBOHG_01643	536	C	C	Ambiguous
						3300005529_29	ECMKOJFL_03509	1002	G	A	Synonymous							TARA_SAMEA2591122_METAG_DKOENCIK	CPBMBOHG_01643	537	G	T	Synonymous
						3300005529_29	ECMKOJFL_03509	1008	C	A	Synonymous							TARA_SAMEA2591122_METAG_DKOENCIK	CPBMBOHG_01643	538	A	A	Nonsynonymous
						3300005529_29	ECMKOJFL_03509	1029	C	T	Synonymous							TARA_SAMEA2591122_METAG_DKOENCIK	CPBMBOHG_01643	566	TTATAACCACGG	TTGTATCCTCGC,TTGTAACCACGA,TTATACCCTCTT,TTATAGCCTCTT,TTATATCCCCTT,TTATAACCTCTT	complex,complex,complex,complex,complex,complex
						3300005529_29	ECMKOJFL_03509	1038	T	C	Synonymous							TARA_SAMEA2591122_METAG_DKOENCIK	CPBMBOHG_01645	1008	A	C	Ambiguous
						3300005529_29	ECMKOJFL_03509	1047	C	A	Synonymous							TARA_SAMEA2591122_METAG_DKOENCIK	CPBMBOHG_01645	195	G	A	Ambiguous
						3300005529_29	ECMKOJFL_03509	1068	A	G	Synonymous							TARA_SAMEA2591122_METAG_DKOENCIK	CPBMBOHG_01645	212	C	T	Ambiguous
						3300005529_29	ECMKOJFL_03509	1078	C	A	Ambiguous							TARA_SAMEA2591122_METAG_DKOENCIK	CPBMBOHG_01645	294	C	C	Synonymous
						3300005529_29	ECMKOJFL_03509	1079	C	C	Nonsynonymous							TARA_SAMEA2591122_METAG_DKOENCIK	CPBMBOHG_01645	804	T	C	Ambiguous
						3300005529_29	ECMKOJFL_03509	1080	C	C	Ambiguous							TARA_SAMEA2591122_METAG_DKOENCIK	CPBMBOHG_01645	877	T	T	NA
						3300005529_29	ECMKOJFL_03509	1081	A	A	Ambiguous							TARA_SAMEA2591122_METAG_DKOENCIK	CPBMBOHG_01663	271	A	A	Nonsynonymous
						3300005529_29	ECMKOJFL_03509	1082	T	T	Nonsynonymous							TARA_SAMEA2591122_METAG_DKOENCIK	CPBMBOHG_01704	1963	T	C	Ambiguous
						3300005529_29	ECMKOJFL_03509	153	A	A	Synonymous							TARA_SAMEA2591122_METAG_DKOENCIK	CPBMBOHG_01704	234	C	T	Ambiguous
						3300005529_29	ECMKOJFL_03509	192	A	G	Synonymous							TARA_SAMEA2591122_METAG_DKOENCIK	CPBMBOHG_01704	2964	G	A	Ambiguous
						3300005529_29	ECMKOJFL_03509	193	C	C	Ambiguous							TARA_SAMEA2591122_METAG_DKOENCIK	CPBMBOHG_01741	168	G	A	Synonymous
						3300005529_29	ECMKOJFL_03509	194	A	A	Ambiguous							TARA_SAMEA2591122_METAG_DKOENCIK	CPBMBOHG_01741	169	C	C	Ambiguous
						3300005529_29	ECMKOJFL_03509	195	A	G	Synonymous							TARA_SAMEA2591122_METAG_DKOENCIK	CPBMBOHG_01741	170	T	T	Ambiguous
						3300005529_29	ECMKOJFL_03509	196	A	C	Nonsynonymous							TARA_SAMEA2591122_METAG_DKOENCIK	CPBMBOHG_01741	171	A	A	Synonymous
						3300005529_29	ECMKOJFL_03509	201	C	T	Synonymous							TARA_SAMEA2591122_METAG_DKOENCIK	CPBMBOHG_01764	138	G	G	Nonsynonymous
						3300005529_29	ECMKOJFL_03509	249	G	A	Synonymous							TARA_SAMEA2591122_METAG_DKOENCIK	CPBMBOHG_01764	139	T	T	Ambiguous
						3300005529_29	ECMKOJFL_03509	250	A	G	Nonsynonymous							TARA_SAMEA2591122_METAG_DKOENCIK	CPBMBOHG_01764	140	T	T	Ambiguous
						3300005529_29	ECMKOJFL_03509	251	C	C	Ambiguous							TARA_SAMEA2591122_METAG_DKOENCIK	CPBMBOHG_01764	141	C	C	Ambiguous
						3300005529_29	ECMKOJFL_03509	309	C	C	Synonymous							TARA_SAMEA2591122_METAG_DKOENCIK	CPBMBOHG_01764	142	C	T	Nonsynonymous
						3300005529_29	ECMKOJFL_03509	310	C	C	Nonsynonymous							TARA_SAMEA2591122_METAG_DKOENCIK	CPBMBOHG_01764	235	C	A	Nonsynonymous
						3300005529_29	ECMKOJFL_03509	335	T	T	Nonsynonymous							TARA_SAMEA2591122_METAG_DKOENCIK	CPBMBOHG_01764	418	C	A	Ambiguous
						3300005529_29	ECMKOJFL_03509	348	G	G	Synonymous							TARA_SAMEA2591122_METAG_DKOENCIK	CPBMBOHG_01789	1192	A	G	Ambiguous
						3300005529_29	ECMKOJFL_03509	359	A	A	Nonsynonymous							TARA_SAMEA2591122_METAG_DKOENCIK	CPBMBOHG_01789	1374	A	A	Synonymous
						3300005529_29	ECMKOJFL_03509	411	A	A	Synonymous							TARA_SAMEA2591122_METAG_DKOENCIK	CPBMBOHG_01789	1375	A	A	Ambiguous
						3300005529_29	ECMKOJFL_03509	417	A	A	Synonymous							TARA_SAMEA2591122_METAG_DKOENCIK	CPBMBOHG_01789	1376	C	C	Ambiguous
						3300005529_29	ECMKOJFL_03509	438	C	C	Synonymous							TARA_SAMEA2591122_METAG_DKOENCIK	CPBMBOHG_01789	1377	G	G	Ambiguous
						3300005529_29	ECMKOJFL_03509	477	G	G	Synonymous							TARA_SAMEA2591122_METAG_DKOENCIK	CPBMBOHG_01789	1378	G	G	Nonsynonymous
						3300005529_29	ECMKOJFL_03509	483	CCCTGA	GCCCGC	complex							TARA_SAMEA2591122_METAG_DKOENCIK	CPBMBOHG_01789	456	T	C	Ambiguous
						3300005529_29	ECMKOJFL_03509	500	G	G	Nonsynonymous							TARA_SAMEA2591122_METAG_DKOENCIK	CPBMBOHG_01913	1405	C	T	Ambiguous
						3300005529_29	ECMKOJFL_03509	511	ATCGAT	GTTGAC	complex							TARA_SAMEA2591122_METAG_DKOENCIK	CPBMBOHG_01913	1578	G	G	Nonsynonymous
						3300005529_29	ECMKOJFL_03509	522	C	C	Synonymous							TARA_SAMEA2591122_METAG_DKOENCIK	CPBMBOHG_01988	1467	G	G	Synonymous
						3300005529_29	ECMKOJFL_03509	549	C	C	Synonymous							TARA_SAMEA2591122_METAG_DKOENCIK	CPBMBOHG_01988	150	A	A	Synonymous
						3300005529_29	ECMKOJFL_03509	615	G	G	Synonymous							TARA_SAMEA2591122_METAG_DKOENCIK	CPBMBOHG_01988	151	A	G	Ambiguous
						3300005529_29	ECMKOJFL_03509	633	GAAGTCC	AAAATCG	complex							TARA_SAMEA2591122_METAG_DKOENCIK	CPBMBOHG_01988	152	T	T	Ambiguous
						3300005529_29	ECMKOJFL_03509	648	C	C	Synonymous							TARA_SAMEA2591122_METAG_DKOENCIK	CPBMBOHG_01988	153	T	T	Synonymous
						3300005529_29	ECMKOJFL_03509	726	A	A	Synonymous							TARA_SAMEA2591122_METAG_DKOENCIK	CPBMBOHG_01988	1732	G	G	Nonsynonymous
						3300005529_29	ECMKOJFL_03509	753	C	C	Synonymous							TARA_SAMEA2591122_METAG_DKOENCIK	CPBMBOHG_01988	1733	T	T	Ambiguous
						3300005529_29	ECMKOJFL_03509	763	G	G	Nonsynonymous							TARA_SAMEA2591122_METAG_DKOENCIK	CPBMBOHG_01988	1734	C	T	Ambiguous
						3300005529_29	ECMKOJFL_03509	769	A	A	Nonsynonymous							TARA_SAMEA2591122_METAG_DKOENCIK	CPBMBOHG_01988	1866	C	G	Ambiguous
						3300005529_29	ECMKOJFL_03509	822	C	C	Synonymous							TARA_SAMEA2591122_METAG_DKOENCIK	CPBMBOHG_01988	1947	T	C	Ambiguous
						3300005529_29	ECMKOJFL_03509	921	C	T	Synonymous							TARA_SAMEA2591122_METAG_DKOENCIK	CPBMBOHG_01988	2067	T	T	Synonymous
						3300005529_29	ECMKOJFL_03509	929	T	A	Nonsynonymous							TARA_SAMEA2591122_METAG_DKOENCIK	CPBMBOHG_01988	2302	C	T	Ambiguous
						3300005529_29	ECMKOJFL_03509	936	T	G	Synonymous							TARA_SAMEA2591122_METAG_DKOENCIK	CPBMBOHG_01988	304	C	T	Ambiguous
						3300005529_29	ECMKOJFL_03509	941	CGGACAAA	TGGATAAG	complex							TARA_SAMEA2591122_METAG_DKOENCIK	CPBMBOHG_01988	417	C	T	Ambiguous
						3300005529_29	ECMKOJFL_04185	1636	A	A	Nonsynonymous							TARA_SAMEA2591122_METAG_DKOENCIK	CPBMBOHG_01988	474	C	G	Ambiguous
						3300005529_29	ECMKOJFL_04185	1637	A	A	Ambiguous							TARA_SAMEA2591122_METAG_DKOENCIK	CPBMBOHG_01988	756	A	G	Ambiguous
						3300005529_29	ECMKOJFL_04185	1638	T	T	Synonymous							TARA_SAMEA2591122_METAG_DKOENCIK	CPBMBOHG_01988	915	C	T	Synonymous
						3300005529_29	ECMKOJFL_04781	777	G	G	Synonymous							TARA_SAMEA2591122_METAG_DKOENCIK	CPBMBOHG_02255	1933	A	A	Nonsynonymous
						3300005529_29	ECMKOJFL_05558	629	G	G	Nonsynonymous							TARA_SAMEA2591122_METAG_DKOENCIK	CPBMBOHG_02255	375	T	C	Ambiguous
						3300005529_29	ECMKOJFL_05558	630	A	A	Ambiguous							TARA_SAMEA2591122_METAG_DKOENCIK	CPBMBOHG_02255	720	A	A	Synonymous
						3300005529_29	ECMKOJFL_05558	631	G	G	Nonsynonymous							TARA_SAMEA2591122_METAG_DKOENCIK	CPBMBOHG_02255	82	C	T	Nonsynonymous
						3300005529_34	LKPKPDPC_00365	1422	C	C	Synonymous							TARA_SAMEA2591122_METAG_DKOENCIK	CPBMBOHG_02496	39	T	G	Ambiguous
						3300005529_34	LKPKPDPC_00365	1423	T	T	Ambiguous							TARA_SAMEA2591122_METAG_DKOENCIK	CPBMBOHG_02498	1133	A	T	Ambiguous
						3300005529_34	LKPKPDPC_00365	1424	T	T	Ambiguous							TARA_SAMEA2591122_METAG_DKOENCIK	CPBMBOHG_02498	1195	G	A	Ambiguous
						3300005529_34	LKPKPDPC_00365	1425	C	C	Synonymous							TARA_SAMEA2591122_METAG_DKOENCIK	CPBMBOHG_02498	1216	G	A	Ambiguous
						3300005529_34	LKPKPDPC_00365	1426	GAGGCA	GAAGCC,GAGGCC	complex,snp							TARA_SAMEA2591122_METAG_DKOENCIK	CPBMBOHG_02498	1344	T	A	Ambiguous
						3300005529_34	LKPKPDPC_00365	1455	C	C	Synonymous							TARA_SAMEA2591122_METAG_DKOENCIK	CPBMBOHG_02498	1951	G	A	Ambiguous
						3300005529_34	LKPKPDPC_00365	1470	C	C	Synonymous							TARA_SAMEA2591122_METAG_DKOENCIK	CPBMBOHG_02498	1987	T	T	NA
						3300005529_34	LKPKPDPC_00365	1481	G	G	Nonsynonymous							TARA_SAMEA2591122_METAG_DKOENCIK	CPBMBOHG_02498	2011	G	G	Nonsynonymous
						3300005529_34	LKPKPDPC_00365	1482	G	G	Synonymous							TARA_SAMEA2591122_METAG_DKOENCIK	CPBMBOHG_02498	2349	T	G	Ambiguous
						3300005529_34	LKPKPDPC_01687	2352	G	G	Synonymous							TARA_SAMEA2591122_METAG_DKOENCIK	CPBMBOHG_02498	2350	T	T	NA
						3300005529_34	LKPKPDPC_01687	286	G	G	Nonsynonymous							TARA_SAMEA2591122_METAG_DKOENCIK	CPBMBOHG_02498	814	G	A	Nonsynonymous
						3300005529_34	LKPKPDPC_01687	287	G	G	Nonsynonymous							TARA_SAMEA2591122_METAG_DKOENCIK	CPBMBOHG_02548	2001	C	A	Ambiguous
						3300005529_34	LKPKPDPC_01687	297	T	T	Synonymous							TARA_SAMEA2591122_METAG_DKOENCIK	CPBMBOHG_02548	2517	G	A	Ambiguous
						3300005529_34	LKPKPDPC_01687	315	GACCCAGAAGA	AACGCAAAAGC	complex							TARA_SAMEA2591122_METAG_DKOENCIK	CPBMBOHG_02548	553	G	A	Ambiguous
						3300005529_34	LKPKPDPC_01687	339	A	A	Synonymous							TARA_SAMEA2591122_METAG_DKOENCIK	CPBMBOHG_02549	291	G	T	Ambiguous
						3300005529_34	LKPKPDPC_01687	363	C	C	Synonymous							TARA_SAMEA2591122_METAG_DKOENCIK	CPBMBOHG_02549	292	A	A	Ambiguous
						3300005529_34	LKPKPDPC_01687	378	G	G	Synonymous							TARA_SAMEA2591122_METAG_DKOENCIK	CPBMBOHG_02549	293	A	A	Ambiguous
						3300005529_34	LKPKPDPC_01687	387	C	C	Synonymous							TARA_SAMEA2591122_METAG_DKOENCIK	CPBMBOHG_02549	294	T	T	Ambiguous
						3300005529_34	LKPKPDPC_01687	388	G	G	Ambiguous							TARA_SAMEA2591122_METAG_DKOENCIK	CPBMBOHG_02549	295	G	A	Ambiguous
						3300005529_34	LKPKPDPC_01687	389	A	A	Ambiguous							TARA_SAMEA2591122_METAG_DKOENCIK	CPBMBOHG_02549	553	C	T	Ambiguous
						3300005529_34	LKPKPDPC_01687	390	C	C	Ambiguous							TARA_SAMEA2591122_METAG_DKOENCIK	CPBMBOHG_02559	121	G	A	Ambiguous
						3300005529_34	LKPKPDPC_01687	391	C	C	Nonsynonymous							TARA_SAMEA2591122_METAG_DKOENCIK	CPBMBOHG_02559	142	A	T	Ambiguous
						3300005529_34	LKPKPDPC_01687	396	T	T	Synonymous							TARA_SAMEA2591122_METAG_DKOENCIK	CPBMBOHG_02559	202	G	A	Ambiguous
						3300005529_34	LKPKPDPC_01687	403	C	C	Synonymous							TARA_SAMEA2591122_METAG_DKOENCIK	CPBMBOHG_02559	211	A	T	Ambiguous
						3300005529_34	LKPKPDPC_01687	408	T	T	Synonymous							TARA_SAMEA2591122_METAG_DKOENCIK	CPBMBOHG_02559	235	T	A	Ambiguous
						3300005529_34	LKPKPDPC_01687	414	G	G	Synonymous							TARA_SAMEA2591122_METAG_DKOENCIK	CPBMBOHG_02559	379	A	T	Ambiguous
						3300005529_34	LKPKPDPC_01687	420	C	C	Synonymous							TARA_SAMEA2591122_METAG_DKOENCIK	CPBMBOHG_02559	460	G	T	Ambiguous
						3300005529_34	LKPKPDPC_03312	394	C	C	Ambiguous							TARA_SAMEA2591122_METAG_DKOENCIK	CPBMBOHG_02559	535	T	A	NA
						3300005529_34	LKPKPDPC_03312	395	G	G	Ambiguous							TARA_SAMEA2591122_METAG_DKOENCIK	CPBMBOHG_02559	586	CCCCTCAGCA	TCCTTCTGCG	complex
						3300005529_34	LKPKPDPC_03312	396	C	C	Synonymous							TARA_SAMEA2591122_METAG_DKOENCIK	CPBMBOHG_02559	631	A	G	Ambiguous
						3300005529_34	LKPKPDPC_03312	450	A	A	Synonymous							TARA_SAMEA2591122_METAG_DKOENCIK	CPBMBOHG_02559	632	G	G	Ambiguous
						3300005529_34	LKPKPDPC_03312	483	CGAGCTC	TGAACTC,GGAATTG,GGAGCTT,CGAGTTG,CGAGCTG	complex,complex,complex,complex,snp							TARA_SAMEA2591122_METAG_DKOENCIK	CPBMBOHG_02559	633	A	A	Ambiguous
						3300005529_34	LKPKPDPC_03312	507	C	C	Synonymous							TARA_SAMEA2591122_METAG_DKOENCIK	CPBMBOHG_02559	634	G	A	Ambiguous
						3300005529_34	LKPKPDPC_03312	517	A	A	Ambiguous							TARA_SAMEA2591122_METAG_DKOENCIK	CPBMBOHG_02559	663	A	G	NA
						3300005529_34	LKPKPDPC_03312	518	A	A	Ambiguous							TARA_SAMEA2591122_METAG_DKOENCIK	CPBMBOHG_02559	75	C	T	Ambiguous
						3300005529_34	LKPKPDPC_03312	519	G	G	Synonymous							TARA_SAMEA2591122_METAG_DKOENCIK	CPBMBOHG_02559	76	A	G	Ambiguous
						3300005529_34	LKPKPDPC_03312	526	C	C	Ambiguous							TARA_SAMEA2591122_METAG_DKOENCIK	CPBMBOHG_02559	94	T	G	NA
						3300005529_34	LKPKPDPC_03312	527	A	A	Ambiguous							TARA_SAMEA2591122_METAG_DKOENCIK	CPBMBOHG_02569	597	C	T	Ambiguous
						3300005529_34	LKPKPDPC_03312	528	C	C	Synonymous							TARA_SAMEA2591122_METAG_DKOENCIK	CPBMBOHG_02569	966	A	G	Ambiguous
						3300005529_34	LKPKPDPC_03312	529	A	A	Ambiguous							TARA_SAMEA2591122_METAG_DKOENCIK	CPBMBOHG_02570	2050	A	T	Ambiguous
						3300005529_34	LKPKPDPC_03312	530	T	T	Ambiguous							TARA_SAMEA2591122_METAG_HLJDBPKL	LOHAOGAM_00030	374	G	T	Nonsynonymous
						3300005529_34	LKPKPDPC_03312	531	C	C	Synonymous							TARA_SAMEA2591122_METAG_HLJDBPKL	LOHAOGAM_00030	721	T	T	Nonsynonymous
						3300005529_34	LKPKPDPC_03312	540	T	T	Synonymous							TARA_SAMEA2591122_METAG_HLJDBPKL	LOHAOGAM_00030	744	T	T	Synonymous
						3300005529_34	LKPKPDPC_03312	541	C	C	Ambiguous							TARA_SAMEA2591122_METAG_HLJDBPKL	LOHAOGAM_00030	811	G	A	Nonsynonymous
						3300005529_34	LKPKPDPC_03312	542	C	C	Ambiguous							TARA_SAMEA2591122_METAG_HLJDBPKL	LOHAOGAM_00030	841	A	A	Nonsynonymous
						3300005529_34	LKPKPDPC_03312	543	C	C	Synonymous							TARA_SAMEA2591122_METAG_HLJDBPKL	LOHAOGAM_00030	906	A	T	NA
						3300005529_34	LKPKPDPC_03312	544	T	T	Synonymous							TARA_SAMEA2591122_METAG_HLJDBPKL	LOHAOGAM_00166	1138	A	A	Nonsynonymous
						3300005529_34	LKPKPDPC_03312	567	C	C	Synonymous							TARA_SAMEA2591122_METAG_HLJDBPKL	LOHAOGAM_00166	1420	C	C	Nonsynonymous
						3300005529_34	LKPKPDPC_03312	585	A	A	Synonymous							TARA_SAMEA2591122_METAG_HLJDBPKL	LOHAOGAM_00166	156	A	A	Nonsynonymous
						3300005529_34	LKPKPDPC_03312	595	A	A	Ambiguous							TARA_SAMEA2591122_METAG_HLJDBPKL	LOHAOGAM_00166	1686	G	A	Nonsynonymous
						3300005529_34	LKPKPDPC_03312	596	T	T	Ambiguous							TARA_SAMEA2591122_METAG_HLJDBPKL	LOHAOGAM_00166	2116	C	C	Nonsynonymous
						3300005529_34	LKPKPDPC_03312	597	C	C	Synonymous							TARA_SAMEA2591122_METAG_HLJDBPKL	LOHAOGAM_00166	273	C	C	Nonsynonymous
						3300005529_34	LKPKPDPC_03312	598	CCCGTCATC	CCGGTGATT,CCGGTCATA,CCCGTCAGC	complex,complex,snp							TARA_SAMEA2591122_METAG_HLJDBPKL	LOHAOGAM_00166	631	A	A	Nonsynonymous
						3300005529_34	LKPKPDPC_03312	621	C	C	Synonymous							TARA_SAMEA2591122_METAG_HLJDBPKL	LOHAOGAM_00182	415	T	C	NA
						3300005529_34	LKPKPDPC_03312	626	A	A	Nonsynonymous							TARA_SAMEA2591122_METAG_HLJDBPKL	LOHAOGAM_00182	49	G	G	Nonsynonymous
						3300005529_34	LKPKPDPC_03312	627	A	A	Ambiguous							TARA_SAMEA2591122_METAG_HLJDBPKL	LOHAOGAM_00182	88	G	G	Nonsynonymous
						3300005529_34	LKPKPDPC_03312	628	A	A	Ambiguous							TARA_SAMEA2591122_METAG_HLJDBPKL	LOHAOGAM_00215	1249	G	G	Nonsynonymous
						3300005529_34	LKPKPDPC_03312	629	A	A	Ambiguous							TARA_SAMEA2591122_METAG_HLJDBPKL	LOHAOGAM_00215	1291	G	G	Nonsynonymous
						3300005529_34	LKPKPDPC_03312	630	G	G	Synonymous							TARA_SAMEA2591122_METAG_HLJDBPKL	LOHAOGAM_00215	1417	G	G	Nonsynonymous
						3300005529_34	LKPKPDPC_03312	636	G	G	Synonymous							TARA_SAMEA2591122_METAG_HLJDBPKL	LOHAOGAM_00215	1681	T	C	Nonsynonymous
						3300005529_34	LKPKPDPC_03312	642	T	T	Synonymous							TARA_SAMEA2591122_METAG_HLJDBPKL	LOHAOGAM_00215	475	A	A	Nonsynonymous
						3300005529_34	LKPKPDPC_03312	654	C	C	Synonymous							TARA_SAMEA2591122_METAG_HLJDBPKL	LOHAOGAM_00263	1051	G	G	Nonsynonymous
						3300005529_34	LKPKPDPC_03312	660	G	G	Synonymous							TARA_SAMEA2591122_METAG_HLJDBPKL	LOHAOGAM_00263	1306	T	T	Synonymous
						3300005529_34	LKPKPDPC_03312	696	CGTGCACGAC	GGTCCACGAC,GGTCGCCGAA	complex,complex							TARA_SAMEA2591122_METAG_HLJDBPKL	LOHAOGAM_00263	312	C	T	Synonymous
						3300005529_34	LKPKPDPC_03312	711	CGAGGAAC	TGAAGAAT,TGAGGAAC	complex,snp							TARA_SAMEA2591122_METAG_HLJDBPKL	LOHAOGAM_00263	517	A	A	Nonsynonymous
						3300005529_34	LKPKPDPC_03312	723	C	C	Synonymous							TARA_SAMEA2591122_METAG_HLJDBPKL	LOHAOGAM_00263	828	A	G	Synonymous
						3300005529_34	LKPKPDPC_03312	732	G	G	Synonymous							TARA_SAMEA2591122_METAG_HLJDBPKL	LOHAOGAM_00263	840	C	T	Synonymous
						3300005529_34	LKPKPDPC_03552	118	G	G	Nonsynonymous							TARA_SAMEA2591122_METAG_HLJDBPKL	LOHAOGAM_00272	319	T	C	NA
						3300005529_34	LKPKPDPC_03552	1231	C	C	Nonsynonymous							TARA_SAMEA2591122_METAG_HLJDBPKL	LOHAOGAM_00272	424	A	A	Nonsynonymous
						3300005529_34	LKPKPDPC_03552	127	C	C	Nonsynonymous							TARA_SAMEA2591122_METAG_HLJDBPKL	LOHAOGAM_00272	565	T	C	NA
						3300005529_34	LKPKPDPC_03552	128	T	T	Ambiguous							TARA_SAMEA2591122_METAG_HLJDBPKL	LOHAOGAM_00272	590	G	A	Nonsynonymous
						3300005529_34	LKPKPDPC_03552	129	C	C	Ambiguous							TARA_SAMEA2591122_METAG_HLJDBPKL	LOHAOGAM_00272	62	T	G	Ambiguous
						3300005529_34	LKPKPDPC_03552	130	G	G	Nonsynonymous							TARA_SAMEA2591122_METAG_HLJDBPKL	LOHAOGAM_00272	747	A	G	NA
						3300005529_34	LKPKPDPC_03552	1312	G	G	Nonsynonymous							TARA_SAMEA2591122_METAG_HLJDBPKL	LOHAOGAM_00272	927	G	A	NA
						3300005529_34	LKPKPDPC_03552	1330	C	C	Nonsynonymous							TARA_SAMEA2591122_METAG_HLJDBPKL	LOHAOGAM_00293	178	T	T	Nonsynonymous
						3300005529_34	LKPKPDPC_03552	1336	G	G	Nonsynonymous							TARA_SAMEA2591122_METAG_HLJDBPKL	LOHAOGAM_00293	477	T	T	Synonymous
						3300005529_34	LKPKPDPC_03552	1337	A	A	Ambiguous							TARA_SAMEA2591122_METAG_HLJDBPKL	LOHAOGAM_00293	622	C	C	Nonsynonymous
						3300005529_34	LKPKPDPC_03552	1338	T	T	Synonymous							TARA_SAMEA2591122_METAG_HLJDBPKL	LOHAOGAM_00293	679	C	T	Ambiguous
						3300005529_34	LKPKPDPC_03552	1339	G	G	Nonsynonymous							TARA_SAMEA2591122_METAG_HLJDBPKL	LOHAOGAM_00326	110	C	C	Nonsynonymous
						3300005529_34	LKPKPDPC_03552	1351	G	G	Nonsynonymous							TARA_SAMEA2591122_METAG_HLJDBPKL	LOHAOGAM_00326	454	C	C	Nonsynonymous
						3300005529_34	LKPKPDPC_03552	1352	A	A	Ambiguous							TARA_SAMEA2591122_METAG_HLJDBPKL	LOHAOGAM_00362	1204	G	G	Nonsynonymous
						3300005529_34	LKPKPDPC_03552	1353	A	A	Ambiguous							TARA_SAMEA2591122_METAG_HLJDBPKL	LOHAOGAM_00362	1477	G	G	Nonsynonymous
						3300005529_34	LKPKPDPC_03552	1354	C	C	Nonsynonymous							TARA_SAMEA2591122_METAG_HLJDBPKL	LOHAOGAM_00362	1614	C	G	Ambiguous
						3300005529_34	LKPKPDPC_03552	1360	C	C	Nonsynonymous							TARA_SAMEA2591122_METAG_HLJDBPKL	LOHAOGAM_00362	1891	T	T	Nonsynonymous
						3300005529_34	LKPKPDPC_03552	1369	C	C	Nonsynonymous							TARA_SAMEA2591122_METAG_HLJDBPKL	LOHAOGAM_00362	2029	T	T	NA
						3300005529_34	LKPKPDPC_03552	136	G	G	Nonsynonymous							TARA_SAMEA2591122_METAG_HLJDBPKL	LOHAOGAM_00362	2098	G	G	Nonsynonymous
						3300005529_34	LKPKPDPC_03552	137	C	C	Ambiguous							TARA_SAMEA2591122_METAG_HLJDBPKL	LOHAOGAM_00362	2099	T	T	Ambiguous
						3300005529_34	LKPKPDPC_03552	1381	GCCGCGGAGA	CGAGCGCAGG	complex							TARA_SAMEA2591122_METAG_HLJDBPKL	LOHAOGAM_00362	2100	T	T	Ambiguous
						3300005529_34	LKPKPDPC_03552	138	G	G	Ambiguous							TARA_SAMEA2591122_METAG_HLJDBPKL	LOHAOGAM_00362	2101	G	G	Nonsynonymous
						3300005529_34	LKPKPDPC_03552	139	C	C	Nonsynonymous							TARA_SAMEA2591122_METAG_HLJDBPKL	LOHAOGAM_00362	2119	T	T	Nonsynonymous
						3300005529_34	LKPKPDPC_03552	1402	C	C	Nonsynonymous							TARA_SAMEA2591122_METAG_HLJDBPKL	LOHAOGAM_00370	436	G	G	Nonsynonymous
						3300005529_34	LKPKPDPC_03552	1403	A	A	Ambiguous							TARA_SAMEA2591122_METAG_HLJDBPKL	LOHAOGAM_00381	146	A	A	Nonsynonymous
						3300005529_34	LKPKPDPC_03552	1404	A	A	Synonymous							TARA_SAMEA2591122_METAG_HLJDBPKL	LOHAOGAM_00381	239	C	C	Nonsynonymous
						3300005529_34	LKPKPDPC_03552	1405	T	T	Nonsynonymous							TARA_SAMEA2591122_METAG_HLJDBPKL	LOHAOGAM_00381	558	G	G	Synonymous
						3300005529_34	LKPKPDPC_03552	1420	C	C	Nonsynonymous							TARA_SAMEA2591122_METAG_HLJDBPKL	LOHAOGAM_00384	130	T	C	NA
						3300005529_34	LKPKPDPC_03552	1421	G	G	Ambiguous							TARA_SAMEA2591122_METAG_HLJDBPKL	LOHAOGAM_00384	355	G	G	Nonsynonymous
						3300005529_34	LKPKPDPC_03552	1422	A	A	Ambiguous							TARA_SAMEA2591122_METAG_HLJDBPKL	LOHAOGAM_00384	367	A	A	Nonsynonymous
						3300005529_34	LKPKPDPC_03552	1423	G	G	Nonsynonymous							TARA_SAMEA2591122_METAG_HLJDBPKL	LOHAOGAM_00384	383	G	G	Nonsynonymous
						3300005529_34	LKPKPDPC_03552	1438	C	C	Nonsynonymous							TARA_SAMEA2591122_METAG_HLJDBPKL	LOHAOGAM_00384	391	A	A	Synonymous
						3300005529_34	LKPKPDPC_03552	145	C	C	Nonsynonymous							TARA_SAMEA2591122_METAG_HLJDBPKL	LOHAOGAM_00384	479	G	A	Nonsynonymous
						3300005529_34	LKPKPDPC_03552	1461	G	G	Synonymous							TARA_SAMEA2591122_METAG_HLJDBPKL	LOHAOGAM_00384	544	T	T	Nonsynonymous
						3300005529_34	LKPKPDPC_03552	1462	C	C	Nonsynonymous							TARA_SAMEA2591122_METAG_HLJDBPKL	LOHAOGAM_00384	564	A	A	Synonymous
						3300005529_34	LKPKPDPC_03552	146	G	G	Ambiguous							TARA_SAMEA2591122_METAG_HLJDBPKL	LOHAOGAM_00384	589	T	C	Nonsynonymous
						3300005529_34	LKPKPDPC_03552	1471	C	C	Nonsynonymous							TARA_SAMEA2591122_METAG_HLJDBPKL	LOHAOGAM_00411	105	G	A	Synonymous
						3300005529_34	LKPKPDPC_03552	147	A	A	Ambiguous							TARA_SAMEA2591122_METAG_HLJDBPKL	LOHAOGAM_00411	126	A	T	Ambiguous
						3300005529_34	LKPKPDPC_03552	148	C	C	Nonsynonymous							TARA_SAMEA2591122_METAG_HLJDBPKL	LOHAOGAM_00411	159	T	G	Ambiguous
						3300005529_34	LKPKPDPC_03552	1492	T	T	Nonsynonymous							TARA_SAMEA2591122_METAG_HLJDBPKL	LOHAOGAM_00411	185	G	G	Nonsynonymous
						3300005529_34	LKPKPDPC_03552	1500	GCGTCGTC	ACGTGGTG,TCGTCGTC	complex,snp							TARA_SAMEA2591122_METAG_HLJDBPKL	LOHAOGAM_00411	234	C	A	Ambiguous
						3300005529_34	LKPKPDPC_03552	1515	T	T	Synonymous							TARA_SAMEA2591122_METAG_HLJDBPKL	LOHAOGAM_00411	304	A	C	Ambiguous
						3300005529_34	LKPKPDPC_03552	1516	G	G	Ambiguous							TARA_SAMEA2591122_METAG_HLJDBPKL	LOHAOGAM_00411	33	A	A	Synonymous
						3300005529_34	LKPKPDPC_03552	1517	C	C	Ambiguous							TARA_SAMEA2591122_METAG_HLJDBPKL	LOHAOGAM_00411	354	C	T	Ambiguous
						3300005529_34	LKPKPDPC_03552	1518	A	A	Ambiguous							TARA_SAMEA2591122_METAG_HLJDBPKL	LOHAOGAM_00411	355	T	T	Ambiguous
						3300005529_34	LKPKPDPC_03552	1519	T	T	Synonymous							TARA_SAMEA2591122_METAG_HLJDBPKL	LOHAOGAM_00411	356	A	G	Ambiguous
						3300005529_34	LKPKPDPC_03552	1524	TCTCGCCGCGGCTCAA	TCTCGCCGCGGCTGAG,GCTCACCACGACTTAG,TCTCCCCTCGGCTCAA	complex,complex,complex							TARA_SAMEA2591122_METAG_HLJDBPKL	LOHAOGAM_00411	396	G	G	Nonsynonymous
						3300005529_34	LKPKPDPC_03552	1540	CGCCGGT	CGCGGGC,CGCCGGC	complex,snp							TARA_SAMEA2591122_METAG_HLJDBPKL	LOHAOGAM_00411	397	G	A	Nonsynonymous
						3300005529_34	LKPKPDPC_03552	1570	C	C	Nonsynonymous							TARA_SAMEA2591122_METAG_HLJDBPKL	LOHAOGAM_00411	39	G	G	Synonymous
						3300005529_34	LKPKPDPC_03552	1571	G	G	Ambiguous							TARA_SAMEA2591122_METAG_HLJDBPKL	LOHAOGAM_00411	414	A	G	Ambiguous
						3300005529_34	LKPKPDPC_03552	1572	T	T	Synonymous							TARA_SAMEA2591122_METAG_HLJDBPKL	LOHAOGAM_00411	437	G	A	Ambiguous
						3300005529_34	LKPKPDPC_03552	1573	T	T	Nonsynonymous							TARA_SAMEA2591122_METAG_HLJDBPKL	LOHAOGAM_00411	448	A	G	Nonsynonymous
						3300005529_34	LKPKPDPC_03552	1579	C	C	Nonsynonymous							TARA_SAMEA2591122_METAG_HLJDBPKL	LOHAOGAM_00411	449	C	C	Ambiguous
						3300005529_34	LKPKPDPC_03552	157	C	C	Nonsynonymous							TARA_SAMEA2591122_METAG_HLJDBPKL	LOHAOGAM_00411	450	C	T	Synonymous
						3300005529_34	LKPKPDPC_03552	158	G	G	Ambiguous							TARA_SAMEA2591122_METAG_HLJDBPKL	LOHAOGAM_00411	451	G	G	Nonsynonymous
						3300005529_34	LKPKPDPC_03552	1594	C	C	Nonsynonymous							TARA_SAMEA2591122_METAG_HLJDBPKL	LOHAOGAM_00411	546	C	T	Ambiguous
						3300005529_34	LKPKPDPC_03552	1595	A	A	Ambiguous							TARA_SAMEA2591122_METAG_HLJDBPKL	LOHAOGAM_00411	630	C	T	Synonymous
						3300005529_34	LKPKPDPC_03552	1596	C	C	Ambiguous							TARA_SAMEA2591122_METAG_HLJDBPKL	LOHAOGAM_00424	1026	T	C	Ambiguous
						3300005529_34	LKPKPDPC_03552	1597	A	A	Nonsynonymous							TARA_SAMEA2591122_METAG_HLJDBPKL	LOHAOGAM_00424	1036	G	A	Ambiguous
						3300005529_34	LKPKPDPC_03552	159	G	G	Ambiguous							TARA_SAMEA2591122_METAG_HLJDBPKL	LOHAOGAM_00424	1047	C	A	Ambiguous
						3300005529_34	LKPKPDPC_03552	160	A	A	Nonsynonymous							TARA_SAMEA2591122_METAG_HLJDBPKL	LOHAOGAM_00424	1101	A	A	Nonsynonymous
						3300005529_34	LKPKPDPC_03552	172	A	A	Nonsynonymous							TARA_SAMEA2591122_METAG_HLJDBPKL	LOHAOGAM_00424	1102	G	G	Ambiguous
						3300005529_34	LKPKPDPC_03552	1735	C	C	Nonsynonymous							TARA_SAMEA2591122_METAG_HLJDBPKL	LOHAOGAM_00424	1103	C	C	Ambiguous
						3300005529_34	LKPKPDPC_03552	178	A	A	Nonsynonymous							TARA_SAMEA2591122_METAG_HLJDBPKL	LOHAOGAM_00424	1104	A	T	Synonymous
						3300005529_34	LKPKPDPC_03552	1861	G	G	Nonsynonymous							TARA_SAMEA2591122_METAG_HLJDBPKL	LOHAOGAM_00424	1105	G	A	Nonsynonymous
						3300005529_34	LKPKPDPC_03552	1862	A	A	Ambiguous							TARA_SAMEA2591122_METAG_HLJDBPKL	LOHAOGAM_00424	150	G	A	Ambiguous
						3300005529_34	LKPKPDPC_03552	1863	G	G	Synonymous							TARA_SAMEA2591122_METAG_HLJDBPKL	LOHAOGAM_00424	279	G	T	Ambiguous
						3300005529_34	LKPKPDPC_03552	1864	A	A	Nonsynonymous							TARA_SAMEA2591122_METAG_HLJDBPKL	LOHAOGAM_00424	375	T	C	Ambiguous
						3300005529_34	LKPKPDPC_03552	187	C	C	Nonsynonymous							TARA_SAMEA2591122_METAG_HLJDBPKL	LOHAOGAM_00424	398	G	A	Ambiguous
						3300005529_34	LKPKPDPC_03552	188	T	T	Ambiguous							TARA_SAMEA2591122_METAG_HLJDBPKL	LOHAOGAM_00424	436	T	A	Ambiguous
						3300005529_34	LKPKPDPC_03552	189	T	T	Ambiguous							TARA_SAMEA2591122_METAG_HLJDBPKL	LOHAOGAM_00424	500	G	A	Ambiguous
						3300005529_34	LKPKPDPC_03552	190	C	C	Nonsynonymous							TARA_SAMEA2591122_METAG_HLJDBPKL	LOHAOGAM_00424	577	T	C	Ambiguous
						3300005529_34	LKPKPDPC_03552	19	C	C	Synonymous							TARA_SAMEA2591122_METAG_HLJDBPKL	LOHAOGAM_00424	624	G	A	Ambiguous
						3300005529_34	LKPKPDPC_03552	20	T	T	Ambiguous							TARA_SAMEA2591122_METAG_HLJDBPKL	LOHAOGAM_00424	654	C	T	Ambiguous
						3300005529_34	LKPKPDPC_03552	217	A	A	Nonsynonymous							TARA_SAMEA2591122_METAG_HLJDBPKL	LOHAOGAM_00424	705	A	T	Ambiguous
						3300005529_34	LKPKPDPC_03552	21	G	G	Ambiguous							TARA_SAMEA2591122_METAG_HLJDBPKL	LOHAOGAM_00424	723	G	C	Ambiguous
						3300005529_34	LKPKPDPC_03552	223	CGTGAGCT	GGTCAGCG	complex							TARA_SAMEA2591122_METAG_HLJDBPKL	LOHAOGAM_00424	817	G	G	Ambiguous
						3300005529_34	LKPKPDPC_03552	22	C	C	Nonsynonymous							TARA_SAMEA2591122_METAG_HLJDBPKL	LOHAOGAM_00424	818	A	T	Ambiguous
						3300005529_34	LKPKPDPC_03552	243	T	T	Synonymous							TARA_SAMEA2591122_METAG_HLJDBPKL	LOHAOGAM_00424	894	T	T	Synonymous
						3300005529_34	LKPKPDPC_03552	249	A	A	Synonymous							TARA_SAMEA2591122_METAG_HLJDBPKL	LOHAOGAM_00424	900	C	A	Ambiguous
						3300005529_34	LKPKPDPC_03552	250	G	G	Ambiguous							TARA_SAMEA2591122_METAG_HLJDBPKL	LOHAOGAM_00424	921	C	A	Ambiguous
						3300005529_34	LKPKPDPC_03552	251	C	C	Ambiguous							TARA_SAMEA2591122_METAG_HLJDBPKL	LOHAOGAM_00424	954	G	G	Synonymous
						3300005529_34	LKPKPDPC_03552	252	G	G	Ambiguous							TARA_SAMEA2591122_METAG_HLJDBPKL	LOHAOGAM_00453	376	G	G	Nonsynonymous
						3300005529_34	LKPKPDPC_03552	253	C	C	Nonsynonymous							TARA_SAMEA2591122_METAG_HLJDBPKL	LOHAOGAM_00453	633	C	G	Synonymous
						3300005529_34	LKPKPDPC_03552	259	C	C	Nonsynonymous							TARA_SAMEA2591122_METAG_HLJDBPKL	LOHAOGAM_00453	95	A	A	Nonsynonymous
						3300005529_34	LKPKPDPC_03552	266	T	T	Nonsynonymous							TARA_SAMEA2591122_METAG_HLJDBPKL	LOHAOGAM_00492	8	C	T	Nonsynonymous
						3300005529_34	LKPKPDPC_03552	267	T	T	Synonymous							TARA_SAMEA2591122_METAG_HLJDBPKL	LOHAOGAM_00617	1011	G	G	Synonymous
						3300005529_34	LKPKPDPC_03552	274	C	C	Nonsynonymous							TARA_SAMEA2591122_METAG_HLJDBPKL	LOHAOGAM_00617	1230	C	C	Synonymous
						3300005529_34	LKPKPDPC_03552	43	G	G	Nonsynonymous							TARA_SAMEA2591122_METAG_HLJDBPKL	LOHAOGAM_00617	1338	A	A	Synonymous
						3300005529_34	LKPKPDPC_03552	457	C	C	Nonsynonymous							TARA_SAMEA2591122_METAG_HLJDBPKL	LOHAOGAM_00617	1353	C	C	Synonymous
						3300005529_34	LKPKPDPC_03552	458	G	G	Ambiguous							TARA_SAMEA2591122_METAG_HLJDBPKL	LOHAOGAM_00617	1566	T	T	Synonymous
						3300005529_34	LKPKPDPC_03552	459	T	T	Ambiguous							TARA_SAMEA2591122_METAG_HLJDBPKL	LOHAOGAM_00617	1902	C	C	Synonymous
						3300005529_34	LKPKPDPC_03552	460	C	C	Nonsynonymous							TARA_SAMEA2591122_METAG_HLJDBPKL	LOHAOGAM_00617	1977	A	A	Synonymous
						3300005529_34	LKPKPDPC_03552	463	C	C	Nonsynonymous							TARA_SAMEA2591122_METAG_HLJDBPKL	LOHAOGAM_00617	39	T	T	Synonymous
						3300005529_34	LKPKPDPC_03552	464	G	G	Ambiguous							TARA_SAMEA2591122_METAG_HLJDBPKL	LOHAOGAM_00617	630	T	C	Synonymous
						3300005529_34	LKPKPDPC_03552	465	A	A	Ambiguous							TARA_SAMEA2591122_METAG_HLJDBPKL	LOHAOGAM_00617	702	G	G	Synonymous
						3300005529_34	LKPKPDPC_03552	466	C	C	Nonsynonymous							TARA_SAMEA2591122_METAG_HLJDBPKL	LOHAOGAM_00617	703	A	A	Nonsynonymous
						3300005529_34	LKPKPDPC_03552	475	G	G	Nonsynonymous							TARA_SAMEA2591122_METAG_HLJDBPKL	LOHAOGAM_00617	975	T	C	Synonymous
						3300005529_34	LKPKPDPC_03552	48	G	G	Synonymous							TARA_SAMEA2591122_METAG_HLJDBPKL	LOHAOGAM_00617	976	T	T	Ambiguous
						3300005529_34	LKPKPDPC_03552	499	C	C	Nonsynonymous							TARA_SAMEA2591122_METAG_HLJDBPKL	LOHAOGAM_00617	977	A	A	Ambiguous
						3300005529_34	LKPKPDPC_03552	49	C	C	Ambiguous							TARA_SAMEA2591122_METAG_HLJDBPKL	LOHAOGAM_00617	978	C	T	Synonymous
						3300005529_34	LKPKPDPC_03552	501	GGAAATTCACC	TGAAGTTGACG,GGAAGTTGACG,GGAAATTGACC	complex,complex,snp							TARA_SAMEA2591122_METAG_HLJDBPKL	LOHAOGAM_00618	292	G	G	Nonsynonymous
						3300005529_34	LKPKPDPC_03552	50	C	C	Nonsynonymous							TARA_SAMEA2591122_METAG_HLJDBPKL	LOHAOGAM_00618	553	C	A	Ambiguous
						3300005529_34	LKPKPDPC_03552	51	G	G	Synonymous							TARA_SAMEA2591122_METAG_HLJDBPKL	LOHAOGAM_00618	63	TTTTCTCGGTTTTTACT	TTTTCTCGGTTTTTACTTTCTCGGTTTTTACT	ins
						3300005529_34	LKPKPDPC_03552	541	CTCTTCCAGG	TTCCTCAAGA,TTCCTCGAGG,TTCTTCCAGG	complex,complex,snp							TARA_SAMEA2591122_METAG_HLJDBPKL	LOHAOGAM_00618	715	C	A	Ambiguous
						3300005529_34	LKPKPDPC_03552	577	G	G	Ambiguous							TARA_SAMEA2591122_METAG_HLJDBPKL	LOHAOGAM_00618	885	A	A	NA
						3300005529_34	LKPKPDPC_03552	583	CGCTTTTTCG	GGCCTTCTCA,GGCCTTTTCG	complex,complex							TARA_SAMEA2591122_METAG_HLJDBPKL	LOHAOGAM_00634	445	G	G	Nonsynonymous
						3300005529_34	LKPKPDPC_03552	607	A	A	Nonsynonymous							TARA_SAMEA2591122_METAG_HLJDBPKL	LOHAOGAM_00634	475	C	C	Nonsynonymous
						3300005529_34	LKPKPDPC_03552	608	A	A	Ambiguous							TARA_SAMEA2591122_METAG_HLJDBPKL	LOHAOGAM_00674	1057	C	A	Ambiguous
						3300005529_34	LKPKPDPC_03552	609	C	C	Ambiguous							TARA_SAMEA2591122_METAG_HLJDBPKL	LOHAOGAM_00674	1612	G	A	Nonsynonymous
						3300005529_34	LKPKPDPC_03552	610	G	G	Nonsynonymous							TARA_SAMEA2591122_METAG_HLJDBPKL	LOHAOGAM_00674	507	C	T	Ambiguous
						3300005529_34	LKPKPDPC_03552	619	G	G	Nonsynonymous							TARA_SAMEA2591122_METAG_HLJDBPKL	LOHAOGAM_00674	808	A	A	Nonsynonymous
						3300005529_34	LKPKPDPC_03552	620	G	G	Ambiguous							TARA_SAMEA2591122_METAG_HLJDBPKL	LOHAOGAM_00762	1387	A	C	Nonsynonymous
						3300005529_34	LKPKPDPC_03552	621	G	G	Ambiguous							TARA_SAMEA2591122_METAG_HLJDBPKL	LOHAOGAM_00762	1402	G	A	Nonsynonymous
						3300005529_34	LKPKPDPC_03552	622	C	C	Nonsynonymous							TARA_SAMEA2591122_METAG_HLJDBPKL	LOHAOGAM_00762	1589	C	T	Nonsynonymous
						3300005529_34	LKPKPDPC_03552	631	CACCTGT	GACTTGC,CACCTGC	complex,snp							TARA_SAMEA2591122_METAG_HLJDBPKL	LOHAOGAM_00762	1590	T	T	Ambiguous
						3300005529_34	LKPKPDPC_03552	643	G	G	Nonsynonymous							TARA_SAMEA2591122_METAG_HLJDBPKL	LOHAOGAM_00762	1591	A	A	Ambiguous
						3300005529_34	LKPKPDPC_03552	644	A	A	Ambiguous							TARA_SAMEA2591122_METAG_HLJDBPKL	LOHAOGAM_00762	1592	T	T	Ambiguous
						3300005529_34	LKPKPDPC_03552	645	G	G	Synonymous							TARA_SAMEA2591122_METAG_HLJDBPKL	LOHAOGAM_00762	1593	T	T	Synonymous
						3300005529_34	LKPKPDPC_03552	658	C	C	Nonsynonymous							TARA_SAMEA2591122_METAG_HLJDBPKL	LOHAOGAM_00762	1952	G	T	Ambiguous
						3300005529_34	LKPKPDPC_03552	709	C	C	Nonsynonymous							TARA_SAMEA2591122_METAG_HLJDBPKL	LOHAOGAM_00762	289	G	C	Ambiguous
						3300005529_34	LKPKPDPC_03552	70	C	C	Nonsynonymous							TARA_SAMEA2591122_METAG_HLJDBPKL	LOHAOGAM_00762	769	G	A	Ambiguous
						3300005529_34	LKPKPDPC_03552	710	T	T	Ambiguous							TARA_SAMEA2591122_METAG_HLJDBPKL	LOHAOGAM_00762	909	G	A	NA
						3300005529_34	LKPKPDPC_03552	711	T	T	Ambiguous							TARA_SAMEA2591122_METAG_HLJDBPKL	LOHAOGAM_00778	1052	T	T	Nonsynonymous
						3300005529_34	LKPKPDPC_03552	712	C	C	Nonsynonymous							TARA_SAMEA2591122_METAG_HLJDBPKL	LOHAOGAM_00778	1063	C	C	Nonsynonymous
						3300005529_34	LKPKPDPC_03552	766	C	C	Synonymous							TARA_SAMEA2591122_METAG_HLJDBPKL	LOHAOGAM_00778	1300	C	C	Nonsynonymous
						3300005529_34	LKPKPDPC_03552	76	C	C	Nonsynonymous							TARA_SAMEA2591122_METAG_HLJDBPKL	LOHAOGAM_00778	1444	C	T	Ambiguous
						3300005529_34	LKPKPDPC_03552	775	C	C	Nonsynonymous							TARA_SAMEA2591122_METAG_HLJDBPKL	LOHAOGAM_00778	1504	G	G	Nonsynonymous
						3300005529_34	LKPKPDPC_03552	792	G	G	Synonymous							TARA_SAMEA2591122_METAG_HLJDBPKL	LOHAOGAM_00778	1570	G	G	Nonsynonymous
						3300005529_34	LKPKPDPC_03552	793	C	C	Nonsynonymous							TARA_SAMEA2591122_METAG_HLJDBPKL	LOHAOGAM_00778	1852	A	A	Nonsynonymous
						3300005529_34	LKPKPDPC_03552	805	G	G	Nonsynonymous							TARA_SAMEA2591122_METAG_HLJDBPKL	LOHAOGAM_00778	1906	G	C	Nonsynonymous
						3300005529_34	LKPKPDPC_03552	814	C	C	Nonsynonymous							TARA_SAMEA2591122_METAG_HLJDBPKL	LOHAOGAM_00778	914	G	T	Ambiguous
						3300005529_34	LKPKPDPC_03552	874	C	C	Nonsynonymous							TARA_SAMEA2591122_METAG_HLJDBPKL	LOHAOGAM_00840	202	A	T	Nonsynonymous
						3300005529_34	LKPKPDPC_03552	880	C	C	Nonsynonymous							TARA_SAMEA2591122_METAG_HLJDBPKL	LOHAOGAM_00840	44	G	G	Nonsynonymous
						3300005529_34	LKPKPDPC_03552	898	A	A	Nonsynonymous							TARA_SAMEA2591122_METAG_HLJDBPKL	LOHAOGAM_00840	750	G	G	Nonsynonymous
						3300005529_34	LKPKPDPC_03552	905	A	A	Nonsynonymous							TARA_SAMEA2591122_METAG_HLJDBPKL	LOHAOGAM_00859	1083	A	A	Synonymous
						3300005529_34	LKPKPDPC_03552	91	C	C	Nonsynonymous							TARA_SAMEA2591122_METAG_HLJDBPKL	LOHAOGAM_00859	1116	T	A	Ambiguous
						3300005529_34	LKPKPDPC_03552	922	TGTCCTGGC	CGTGTGGGA	complex							TARA_SAMEA2591122_METAG_HLJDBPKL	LOHAOGAM_00859	125	A	T	Ambiguous
						3300005529_34	LKPKPDPC_03552	937	C	C	Nonsynonymous							TARA_SAMEA2591122_METAG_HLJDBPKL	LOHAOGAM_00859	1770	C	C	Synonymous
						3300005529_34	LKPKPDPC_03552	946	C	C	Nonsynonymous							TARA_SAMEA2591122_METAG_HLJDBPKL	LOHAOGAM_00859	1790	G	A	Nonsynonymous
						3300005529_34	LKPKPDPC_03552	952	CAGGC	GAGACGC	complex							TARA_SAMEA2591122_METAG_HLJDBPKL	LOHAOGAM_00859	1800	C	A	Synonymous
						3300005529_34	LKPKPDPC_03552	959	TGCG	TG	del							TARA_SAMEA2591122_METAG_HLJDBPKL	LOHAOGAM_00859	1941	C	C	Synonymous
						3300005529_34	LKPKPDPC_03552	970	C	C	Synonymous							TARA_SAMEA2591122_METAG_HLJDBPKL	LOHAOGAM_00859	2076	C	C	Synonymous
						3300005529_34	LKPKPDPC_03552	971	T	T	Ambiguous							TARA_SAMEA2591122_METAG_HLJDBPKL	LOHAOGAM_00859	450	C	C	Synonymous
						3300005529_34	LKPKPDPC_03552	972	G	G	Ambiguous							TARA_SAMEA2591122_METAG_HLJDBPKL	LOHAOGAM_00859	489	C	T	Synonymous
						3300005529_34	LKPKPDPC_03552	973	T	T	Nonsynonymous							TARA_SAMEA2591122_METAG_HLJDBPKL	LOHAOGAM_00859	780	C	C	Synonymous
						3300005529_34	LKPKPDPC_03552	985	C	C	Nonsynonymous							TARA_SAMEA2591122_METAG_HLJDBPKL	LOHAOGAM_00861	54	T	T	Synonymous
						3300005529_34	LKPKPDPC_04618	1287	T	T	Synonymous							TARA_SAMEA2591122_METAG_HLJDBPKL	LOHAOGAM_00943	2068	G	T	Ambiguous
						3300005529_34	LKPKPDPC_04618	1381	C	C	Nonsynonymous							TARA_SAMEA2591122_METAG_HLJDBPKL	LOHAOGAM_00943	2104	A	T	Nonsynonymous
						3300005529_34	LKPKPDPC_04618	1396	G	G	Nonsynonymous							TARA_SAMEA2591122_METAG_HLJDBPKL	LOHAOGAM_00943	2713	T	T	Nonsynonymous
						3300005529_34	LKPKPDPC_04618	1405	G	G	Nonsynonymous							TARA_SAMEA2591122_METAG_HLJDBPKL	LOHAOGAM_00943	2743	G	A	Nonsynonymous
						3300005529_34	LKPKPDPC_04618	991	A	A	Nonsynonymous							TARA_SAMEA2591122_METAG_HLJDBPKL	LOHAOGAM_00943	2744	T	T	Ambiguous
						3300005529_36	JKBJLMAO_00080	1033	G	G	Nonsynonymous							TARA_SAMEA2591122_METAG_HLJDBPKL	LOHAOGAM_00943	2745	C	C	Synonymous
						3300005529_36	JKBJLMAO_00080	1044	T	T	Nonsynonymous							TARA_SAMEA2591122_METAG_HLJDBPKL	LOHAOGAM_00943	3110	T	A	Nonsynonymous
						3300005529_36	JKBJLMAO_00080	1056	C	C	Synonymous							TARA_SAMEA2591122_METAG_HLJDBPKL	LOHAOGAM_00943	532	A	G	Ambiguous
						3300005529_36	JKBJLMAO_00080	1057	G	G	Ambiguous							TARA_SAMEA2591122_METAG_HLJDBPKL	LOHAOGAM_00945	310	T	A	Ambiguous
						3300005529_36	JKBJLMAO_00080	1058	G	G	Nonsynonymous							TARA_SAMEA2591122_METAG_HLJDBPKL	LOHAOGAM_00945	328	C	C	Nonsynonymous
						3300005529_36	JKBJLMAO_00080	1059	A	A	Synonymous							TARA_SAMEA2591122_METAG_HLJDBPKL	LOHAOGAM_00945	333	G	G	Synonymous
						3300005529_36	JKBJLMAO_00080	1207	A	A	Nonsynonymous							TARA_SAMEA2591122_METAG_HLJDBPKL	LOHAOGAM_00945	497	T	C	Ambiguous
						3300005529_36	JKBJLMAO_00080	1222	C	C	Nonsynonymous							TARA_SAMEA2591122_METAG_HLJDBPKL	LOHAOGAM_00999	1171	C	C	Nonsynonymous
						3300005529_36	JKBJLMAO_00080	1537	A	A	Synonymous							TARA_SAMEA2591122_METAG_HLJDBPKL	LOHAOGAM_00999	1220	C	C	Nonsynonymous
						3300005529_36	JKBJLMAO_00080	1705	GAGTGAC	CAGCGAG,GAGCGAC,GAGGGAC	complex,snp,snp							TARA_SAMEA2591122_METAG_HLJDBPKL	LOHAOGAM_00999	1564	C	T	Ambiguous
						3300005529_36	JKBJLMAO_00080	1822	GAGGAGG	TAACAGA,TAACAGG,GTGGAGG	complex,complex,snp							TARA_SAMEA2591122_METAG_HLJDBPKL	LOHAOGAM_00999	1565	T	T	Ambiguous
						3300005529_36	JKBJLMAO_00080	1852	G	G	Nonsynonymous							TARA_SAMEA2591122_METAG_HLJDBPKL	LOHAOGAM_00999	1566	C	C	Ambiguous
						3300005529_36	JKBJLMAO_00080	1897	C	C	Nonsynonymous							TARA_SAMEA2591122_METAG_HLJDBPKL	LOHAOGAM_00999	1567	A	A	Ambiguous
						3300005529_36	JKBJLMAO_00080	1912	CTG	CG	del							TARA_SAMEA2591122_METAG_HLJDBPKL	LOHAOGAM_00999	289	A	A	Nonsynonymous
						3300005529_36	JKBJLMAO_00080	2056	A	A	Nonsynonymous							TARA_SAMEA2591122_METAG_HLJDBPKL	LOHAOGAM_00999	304	A	A	Nonsynonymous
						3300005529_36	JKBJLMAO_00080	2278	C	C	Nonsynonymous							TARA_SAMEA2591122_METAG_HLJDBPKL	LOHAOGAM_00999	426	G	G	NA
						3300005529_36	JKBJLMAO_00464	1710	C	C	Synonymous							TARA_SAMEA2591122_METAG_HLJDBPKL	LOHAOGAM_00999	427	T	T	Ambiguous
						3300005529_36	JKBJLMAO_00464	1711	A	A	Ambiguous							TARA_SAMEA2591122_METAG_HLJDBPKL	LOHAOGAM_00999	428	T	T	Nonsynonymous
						3300005529_36	JKBJLMAO_00464	1712	A	A	Ambiguous							TARA_SAMEA2591122_METAG_HLJDBPKL	LOHAOGAM_00999	615	A	G	NA
						3300005529_36	JKBJLMAO_00464	1713	T	T	Synonymous							TARA_SAMEA2591122_METAG_HLJDBPKL	LOHAOGAM_00999	738	C	C	Synonymous
						3300005529_36	JKBJLMAO_00464	2035	G	G	Ambiguous							TARA_SAMEA2591122_METAG_HLJDBPKL	LOHAOGAM_00999	781	G	G	Nonsynonymous
						3300005529_36	JKBJLMAO_00464	2036	C	C	Ambiguous							TARA_SAMEA2591122_METAG_HLJDBPKL	LOHAOGAM_00999	787	C	C	Nonsynonymous
						3300005529_36	JKBJLMAO_00464	2037	G	G	Ambiguous							TARA_SAMEA2591122_METAG_HLJDBPKL	LOHAOGAM_00999	930	G	T	Ambiguous
						3300005529_36	JKBJLMAO_00464	2038	A	A	Nonsynonymous							TARA_SAMEA2591122_METAG_HLJDBPKL	LOHAOGAM_01004	156	G	G	Synonymous
						3300005529_36	JKBJLMAO_00464	2039	T	T	Nonsynonymous							TARA_SAMEA2591122_METAG_HLJDBPKL	LOHAOGAM_01004	81	G	G	Synonymous
						3300005529_36	JKBJLMAO_00464	2040	G	G	Ambiguous							TARA_SAMEA2591122_METAG_HLJDBPKL	LOHAOGAM_01051	1092	A	A	Synonymous
						3300005529_36	JKBJLMAO_00464	2067	C	C	Synonymous							TARA_SAMEA2591122_METAG_HLJDBPKL	LOHAOGAM_01051	1179	A	A	Synonymous
						3300005529_36	JKBJLMAO_00464	2068	G	G	Nonsynonymous							TARA_SAMEA2591122_METAG_HLJDBPKL	LOHAOGAM_01051	296	T	C	Nonsynonymous
						3300005529_36	JKBJLMAO_00464	2069	A	A	Ambiguous							TARA_SAMEA2591122_METAG_HLJDBPKL	LOHAOGAM_01051	315	C	T	Synonymous
						3300005529_36	JKBJLMAO_00464	2070	T	C	Synonymous							TARA_SAMEA2591122_METAG_HLJDBPKL	LOHAOGAM_01051	357	A	A	Synonymous
						3300005529_36	JKBJLMAO_00464	2071	GTGAAA	GTCCGC,GTGAAG	mnp,snp							TARA_SAMEA2591122_METAG_HLJDBPKL	LOHAOGAM_01051	36	A	A	Synonymous
						3300005529_36	JKBJLMAO_00464	2148	C	C	Synonymous							TARA_SAMEA2591122_METAG_HLJDBPKL	LOHAOGAM_01051	371	A	A	Nonsynonymous
						3300005529_36	JKBJLMAO_00464	2160	G	G	Synonymous							TARA_SAMEA2591122_METAG_HLJDBPKL	LOHAOGAM_01051	388	A	T	Nonsynonymous
						3300005529_36	JKBJLMAO_00464	2161	C	C	Ambiguous							TARA_SAMEA2591122_METAG_HLJDBPKL	LOHAOGAM_01051	420	C	C	Synonymous
						3300005529_36	JKBJLMAO_00464	2162	G	G	Ambiguous							TARA_SAMEA2591122_METAG_HLJDBPKL	LOHAOGAM_01051	444	T	G	Ambiguous
						3300005529_36	JKBJLMAO_00464	2163	T	T	Synonymous							TARA_SAMEA2591122_METAG_HLJDBPKL	LOHAOGAM_01051	462	T	C	Synonymous
						3300005529_36	JKBJLMAO_00464	2164	G	G	Ambiguous							TARA_SAMEA2591122_METAG_HLJDBPKL	LOHAOGAM_01051	489	G	A	Ambiguous
						3300005529_36	JKBJLMAO_00464	2165	A	A	Ambiguous							TARA_SAMEA2591122_METAG_HLJDBPKL	LOHAOGAM_01051	520	G	A	Nonsynonymous
						3300005529_36	JKBJLMAO_00464	2166	A	A	Synonymous							TARA_SAMEA2591122_METAG_HLJDBPKL	LOHAOGAM_01051	531	T	C	Synonymous
						3300005529_36	JKBJLMAO_00464	2173	A	A	Nonsynonymous							TARA_SAMEA2591122_METAG_HLJDBPKL	LOHAOGAM_01051	543	G	G	Synonymous
						3300005529_36	JKBJLMAO_00464	2174	A	A	Nonsynonymous							TARA_SAMEA2591122_METAG_HLJDBPKL	LOHAOGAM_01051	54	A	G	Ambiguous
						3300005529_36	JKBJLMAO_00464	2364	C	C	Synonymous							TARA_SAMEA2591122_METAG_HLJDBPKL	LOHAOGAM_01051	552	A	A	Synonymous
						3300005529_36	JKBJLMAO_00464	2365	G	G	Nonsynonymous							TARA_SAMEA2591122_METAG_HLJDBPKL	LOHAOGAM_01051	564	T	T	Synonymous
						3300005529_36	JKBJLMAO_00464	2366	A	A	Ambiguous							TARA_SAMEA2591122_METAG_HLJDBPKL	LOHAOGAM_01051	765	T	C	Synonymous
						3300005529_36	JKBJLMAO_00464	2367	G	G	Synonymous							TARA_SAMEA2591122_METAG_HLJDBPKL	LOHAOGAM_01051	87	T	C	Synonymous
						3300005529_36	JKBJLMAO_00464	2368	T	T	Ambiguous							TARA_SAMEA2591122_METAG_HLJDBPKL	LOHAOGAM_01051	936	G	G	Synonymous
						3300005529_36	JKBJLMAO_00464	2369	T	T	Ambiguous							TARA_SAMEA2591122_METAG_HLJDBPKL	LOHAOGAM_01055	100	A	A	Nonsynonymous
						3300005529_36	JKBJLMAO_00464	2370	G	G	Ambiguous							TARA_SAMEA2591122_METAG_HLJDBPKL	LOHAOGAM_01055	1275	C	C	Synonymous
						3300005529_36	JKBJLMAO_00464	2385	C	C	Synonymous							TARA_SAMEA2591122_METAG_HLJDBPKL	LOHAOGAM_01055	1306	A	C	Ambiguous
						3300005529_36	JKBJLMAO_00464	2386	T	T	Ambiguous							TARA_SAMEA2591122_METAG_HLJDBPKL	LOHAOGAM_01055	1335	T	A	Synonymous
						3300005529_36	JKBJLMAO_00464	2387	C	C	Nonsynonymous							TARA_SAMEA2591122_METAG_HLJDBPKL	LOHAOGAM_01055	1455	G	A	Ambiguous
						3300005529_36	JKBJLMAO_00464	2388	G	G	Ambiguous							TARA_SAMEA2591122_METAG_HLJDBPKL	LOHAOGAM_01055	231	G	A	Synonymous
						3300005529_36	JKBJLMAO_00464	2394	C	C	Synonymous							TARA_SAMEA2591122_METAG_HLJDBPKL	LOHAOGAM_01055	623	G	G	Nonsynonymous
						3300005529_36	JKBJLMAO_00464	2421	A	A	Synonymous							TARA_SAMEA2591122_METAG_HLJDBPKL	LOHAOGAM_01055	765	C	C	Synonymous
						3300005529_36	JKBJLMAO_00464	2422	G	G	Ambiguous							TARA_SAMEA2591122_METAG_HLJDBPKL	LOHAOGAM_01055	769	A	A	Nonsynonymous
						3300005529_36	JKBJLMAO_00464	2423	T	T	Ambiguous							TARA_SAMEA2591122_METAG_HLJDBPKL	LOHAOGAM_01055	810	C	C	Synonymous
						3300005529_36	JKBJLMAO_00464	2424	C	C	Synonymous							TARA_SAMEA2591122_METAG_HLJDBPKL	LOHAOGAM_01055	826	C	T	Synonymous
						3300005529_36	JKBJLMAO_00464	2442	A	A	Synonymous							TARA_SAMEA2591122_METAG_HLJDBPKL	LOHAOGAM_01055	873	T	C	Synonymous
						3300005529_36	JKBJLMAO_00464	2443	G	G	Ambiguous							TARA_SAMEA2591122_METAG_HLJDBPKL	LOHAOGAM_01065	1198	A	G	Ambiguous
						3300005529_36	JKBJLMAO_00464	2444	T	T	Ambiguous							TARA_SAMEA2591122_METAG_HLJDBPKL	LOHAOGAM_01065	1452	A	T	NA
						3300005529_36	JKBJLMAO_00464	2445	C	C	Synonymous							TARA_SAMEA2591122_METAG_HLJDBPKL	LOHAOGAM_01065	1855	T	T	Nonsynonymous
						3300005529_36	JKBJLMAO_00464	2448	C	C	Ambiguous							TARA_SAMEA2591122_METAG_HLJDBPKL	LOHAOGAM_01065	2096	A	T	Ambiguous
						3300005529_36	JKBJLMAO_00464	2449	A	A	Ambiguous							TARA_SAMEA2591122_METAG_HLJDBPKL	LOHAOGAM_01065	2097	G	G	Ambiguous
						3300005529_36	JKBJLMAO_00464	2450	G	C	Nonsynonymous							TARA_SAMEA2591122_METAG_HLJDBPKL	LOHAOGAM_01065	2098	T	T	Ambiguous
						3300005529_36	JKBJLMAO_00464	2451	CGAAGGA	CGAAGGC	snp							TARA_SAMEA2591122_METAG_HLJDBPKL	LOHAOGAM_01065	2099	T	T	Ambiguous
						3300005529_36	JKBJLMAO_00464	2499	G	G	Synonymous							TARA_SAMEA2591122_METAG_HLJDBPKL	LOHAOGAM_01065	2100	G	T	Nonsynonymous
						3300005529_36	JKBJLMAO_00464	2523	CAACATG	GAACTTC,GAACTCG,CAACTTC,CAACCAG,CAACTCG	complex,complex,complex,mnp,mnp							TARA_SAMEA2591122_METAG_HLJDBPKL	LOHAOGAM_01065	2758	C	C	Nonsynonymous
						3300005529_36	JKBJLMAO_00464	2538	G	G	Ambiguous							TARA_SAMEA2591122_METAG_HLJDBPKL	LOHAOGAM_01065	2794	T	T	Nonsynonymous
						3300005529_36	JKBJLMAO_00464	2539	A	A	Ambiguous							TARA_SAMEA2591122_METAG_HLJDBPKL	LOHAOGAM_01065	2795	G	G	Ambiguous
						3300005529_36	JKBJLMAO_00464	2540	A	A	Ambiguous							TARA_SAMEA2591122_METAG_HLJDBPKL	LOHAOGAM_01065	2796	T	T	Ambiguous
						3300005529_36	JKBJLMAO_00464	2541	T	C	Synonymous							TARA_SAMEA2591122_METAG_HLJDBPKL	LOHAOGAM_01065	2797	A	A	Nonsynonymous
						3300005529_36	JKBJLMAO_00464	2568	G	G	Synonymous							TARA_SAMEA2591122_METAG_HLJDBPKL	LOHAOGAM_01065	2806	G	G	Nonsynonymous
						3300005529_36	JKBJLMAO_00464	2569	C	C	Nonsynonymous							TARA_SAMEA2591122_METAG_HLJDBPKL	LOHAOGAM_01071	133	G	A	Nonsynonymous
						3300005529_36	JKBJLMAO_00464	3270	AGTCGGTGTG	GGTGGGCGTC,GGTCGGCGTC,GGTCGGCATC,AGTCGGTGTC	complex,complex,complex,snp							TARA_SAMEA2591122_METAG_HLJDBPKL	LOHAOGAM_01071	181	C	C	Nonsynonymous
						3300005529_36	JKBJLMAO_00464	3280	GAAGGG	GAGGGC,GAAGGA,GAAGGC	complex,snp,snp							TARA_SAMEA2591122_METAG_HLJDBPKL	LOHAOGAM_01071	283	C	C	Nonsynonymous
						3300005529_36	JKBJLMAO_00464	3297	C	C	Synonymous							TARA_SAMEA2591122_METAG_HLJDBPKL	LOHAOGAM_01071	748	T	T	Nonsynonymous
						3300005529_36	JKBJLMAO_00464	3303	G	G	Synonymous							TARA_SAMEA2591122_METAG_HLJDBPKL	LOHAOGAM_01074	414	C	C	Synonymous
						3300005529_36	JKBJLMAO_00464	3304	A	A	Ambiguous							TARA_SAMEA2591122_METAG_HLJDBPKL	LOHAOGAM_01108	219	C	A	Nonsynonymous
						3300005529_36	JKBJLMAO_00464	3305	A	A	Nonsynonymous							TARA_SAMEA2591122_METAG_HLJDBPKL	LOHAOGAM_01108	220	A	A	Ambiguous
						3300005529_36	JKBJLMAO_00464	3306	C	C	Ambiguous							TARA_SAMEA2591122_METAG_HLJDBPKL	LOHAOGAM_01108	221	T	T	Ambiguous
						3300005529_36	JKBJLMAO_00464	3319	G	G	Nonsynonymous							TARA_SAMEA2591122_METAG_HLJDBPKL	LOHAOGAM_01108	222	G	A	Nonsynonymous
						3300005529_36	JKBJLMAO_00464	3320	C	C	Nonsynonymous							TARA_SAMEA2591122_METAG_HLJDBPKL	LOHAOGAM_01108	364	G	G	Nonsynonymous
						3300005529_36	JKBJLMAO_00464	3321	C	C	Ambiguous							TARA_SAMEA2591122_METAG_HLJDBPKL	LOHAOGAM_01108	385	G	G	Nonsynonymous
						3300005529_36	JKBJLMAO_00464	3327	GTGGCGCGAT	CTGGAAGGAC,GTGGAAGGAC,GTGGAAGGAT,GTGGCGCGAC	complex,complex,mnp,snp							TARA_SAMEA2591122_METAG_HLJDBPKL	LOHAOGAM_01108	393	A	A	Synonymous
						3300005529_36	JKBJLMAO_00464	3337	CTGACG	CTCACC,CTCACG,CTGACC	complex,snp,snp							TARA_SAMEA2591122_METAG_HLJDBPKL	LOHAOGAM_01108	398	A	A	Nonsynonymous
						3300005529_36	JKBJLMAO_00464	3343	G	G	Ambiguous							TARA_SAMEA2591122_METAG_HLJDBPKL	LOHAOGAM_01108	408	C	C	Synonymous
						3300005529_36	JKBJLMAO_00464	3344	A	A	Nonsynonymous							TARA_SAMEA2591122_METAG_HLJDBPKL	LOHAOGAM_01108	415	T	T	Synonymous
						3300005529_36	JKBJLMAO_00464	3345	C	C	Ambiguous							TARA_SAMEA2591122_METAG_HLJDBPKL	LOHAOGAM_01108	445	G	G	Nonsynonymous
						3300005529_36	JKBJLMAO_00464	6276	T	T	Synonymous							TARA_SAMEA2591122_METAG_HLJDBPKL	LOHAOGAM_01108	457	A	A	Nonsynonymous
						3300005529_36	JKBJLMAO_00464	6277	C	C	Ambiguous							TARA_SAMEA2591122_METAG_HLJDBPKL	LOHAOGAM_01108	466	G	A	Nonsynonymous
						3300005529_36	JKBJLMAO_00464	6278	G	G	Ambiguous							TARA_SAMEA2591122_METAG_HLJDBPKL	LOHAOGAM_01128	276	A	T	Ambiguous
						3300005529_36	JKBJLMAO_00464	6279	C	C	Synonymous							TARA_SAMEA2591122_METAG_HLJDBPKL	LOHAOGAM_01128	42	T	T	Synonymous
						3300005529_36	JKBJLMAO_02445	558	G	G	Synonymous							TARA_SAMEA2591122_METAG_HLJDBPKL	LOHAOGAM_01191	1470	G	G	Synonymous
						3300005529_36	JKBJLMAO_02445	559	C	C	Ambiguous							TARA_SAMEA2591122_METAG_HLJDBPKL	LOHAOGAM_01191	1544	C	C	Nonsynonymous
						3300005529_36	JKBJLMAO_02445	560	C	C	Ambiguous							TARA_SAMEA2591122_METAG_HLJDBPKL	LOHAOGAM_01191	1585	G	A	Ambiguous
						3300005529_36	JKBJLMAO_02445	561	G	G	Synonymous							TARA_SAMEA2591122_METAG_HLJDBPKL	LOHAOGAM_01191	1993	G	G	Nonsynonymous
						3300005529_36	JKBJLMAO_02445	579	GCTCGTC	CCTGGTG,GCTGGTG,GCTGGTC	complex,complex,snp							TARA_SAMEA2591122_METAG_HLJDBPKL	LOHAOGAM_01191	2208	G	G	Synonymous
						3300005529_36	JKBJLMAO_02445	602	ACAAGGGGCGG	ATCGAGGCCGC,ACCGGGGCCGC,ACAAAGGCCGC,ACAAAGGCCGG,ACAAGGGCCGC,ACAAGGGGCGC	complex,complex,complex,complex,complex,snp							TARA_SAMEA2591122_METAG_HLJDBPKL	LOHAOGAM_01191	2305	G	G	Nonsynonymous
						3300005529_36	JKBJLMAO_02445	613	GTGTATGAC	GTCTACGAT,GTCTACGAC,GTGTACGAC	complex,complex,snp							TARA_SAMEA2591122_METAG_HLJDBPKL	LOHAOGAM_01191	462	T	T	Synonymous
						3300005529_36	JKBJLMAO_02445	642	G	C	Synonymous							TARA_SAMEA2591122_METAG_HLJDBPKL	LOHAOGAM_01191	465	G	G	Synonymous
						3300005529_36	JKBJLMAO_02445	672	G	G	Synonymous							TARA_SAMEA2591122_METAG_HLJDBPKL	LOHAOGAM_01191	489	C	C	Synonymous
						3300005529_36	JKBJLMAO_02445	673	G	G	Ambiguous							TARA_SAMEA2591122_METAG_HLJDBPKL	LOHAOGAM_01191	753	G	G	Synonymous
						3300005529_36	JKBJLMAO_02445	674	C	C	Ambiguous							TARA_SAMEA2591122_METAG_HLJDBPKL	LOHAOGAM_01204	195	G	T	Ambiguous
						3300005529_36	JKBJLMAO_02445	675	C	C	Synonymous							TARA_SAMEA2591122_METAG_HLJDBPKL	LOHAOGAM_01204	373	A	A	Nonsynonymous
						3300005529_36	JKBJLMAO_02445	681	CGGAAAA	GGGCAAG,CGGTAGG,CGGCAAG,CGGACGG	complex,complex,complex,mnp							TARA_SAMEA2591122_METAG_HLJDBPKL	LOHAOGAM_01204	390	G	G	Nonsynonymous
						3300005529_36	JKBJLMAO_02445	696	CATCTCG	TATTTCC,TATCTCC,CATATCC,CATCTCC	complex,complex,complex,snp							TARA_SAMEA2591122_METAG_HLJDBPKL	LOHAOGAM_01204	520	C	C	Nonsynonymous
						3300005529_36	JKBJLMAO_02445	711	G	G	Synonymous							TARA_SAMEA2591122_METAG_HLJDBPKL	LOHAOGAM_01204	553	C	C	Nonsynonymous
						3300005529_36	JKBJLMAO_02445	717	G	G	Synonymous							TARA_SAMEA2591122_METAG_HLJDBPKL	LOHAOGAM_01204	562	A	A	Nonsynonymous
						3300005529_36	JKBJLMAO_02445	718	T	T	Ambiguous							TARA_SAMEA2591122_METAG_HLJDBPKL	LOHAOGAM_01204	568	C	T	Ambiguous
						3300005529_36	JKBJLMAO_02445	719	C	C	Ambiguous							TARA_SAMEA2591122_METAG_HLJDBPKL	LOHAOGAM_01204	661	A	A	Nonsynonymous
						3300005529_36	JKBJLMAO_02445	720	G	G	Synonymous							TARA_SAMEA2591122_METAG_HLJDBPKL	LOHAOGAM_01204	685	T	T	Nonsynonymous
						3300005529_36	JKBJLMAO_02445	729	G	C	Synonymous							TARA_SAMEA2591122_METAG_HLJDBPKL	LOHAOGAM_01204	741	G	A	NA
						3300005529_36	JKBJLMAO_02445	730	A	A	Ambiguous							TARA_SAMEA2591122_METAG_HLJDBPKL	LOHAOGAM_01204	849	T	C	Synonymous
						3300005529_36	JKBJLMAO_02445	731	C	C	Ambiguous							TARA_SAMEA2591122_METAG_HLJDBPKL	LOHAOGAM_01204	84	G	A	Synonymous
						3300005529_36	JKBJLMAO_02445	732	G	G	Synonymous							TARA_SAMEA2591122_METAG_HLJDBPKL	LOHAOGAM_01239	283	T	A	Nonsynonymous
						3300005529_36	JKBJLMAO_02445	738	GCTCGCG	GCTGGCC	complex							TARA_SAMEA2591122_METAG_HLJDBPKL	LOHAOGAM_01295	1309	A	T	Ambiguous
						3300005529_36	JKBJLMAO_02445	759	G	C	Synonymous							TARA_SAMEA2591122_METAG_HLJDBPKL	LOHAOGAM_01295	1475	A	G	Ambiguous
						3300005529_36	JKBJLMAO_02445	817	C	C	Nonsynonymous							TARA_SAMEA2591122_METAG_HLJDBPKL	LOHAOGAM_01295	499	A	T	Nonsynonymous
						3300005529_36	JKBJLMAO_02445	818	C	C	Ambiguous							TARA_SAMEA2591122_METAG_HLJDBPKL	LOHAOGAM_01295	702	G	A	Ambiguous
						3300005529_36	JKBJLMAO_02445	819	G	C	Synonymous							TARA_SAMEA2591122_METAG_HLJDBPKL	LOHAOGAM_01315	1113	G	A	Synonymous
						3300005529_36	JKBJLMAO_02445	820	GATCTC	GACCTG,GACCTT,GACCTC	complex,complex,snp							TARA_SAMEA2591122_METAG_HLJDBPKL	LOHAOGAM_01315	450	G	G	Nonsynonymous
						3300005529_36	JKBJLMAO_02445	834	T	T	Synonymous							TARA_SAMEA2591122_METAG_HLJDBPKL	LOHAOGAM_01315	692	A	A	Nonsynonymous
						3300005529_36	JKBJLMAO_02445	838	G	G	Ambiguous							TARA_SAMEA2591122_METAG_HLJDBPKL	LOHAOGAM_01315	858	C	A	Ambiguous
						3300005529_36	JKBJLMAO_02445	839	T	T	Ambiguous							TARA_SAMEA2591122_METAG_HLJDBPKL	LOHAOGAM_01356	106	T	T	Nonsynonymous
						3300005529_36	JKBJLMAO_02445	840	G	G	Ambiguous							TARA_SAMEA2591122_METAG_HLJDBPKL	LOHAOGAM_01356	107	G	G	Ambiguous
						3300005529_36	JKBJLMAO_02445	841	T	C	Synonymous							TARA_SAMEA2591122_METAG_HLJDBPKL	LOHAOGAM_01356	108	G	G	Ambiguous
						3300005529_36	JKBJLMAO_02445	894	C	C	Nonsynonymous							TARA_SAMEA2591122_METAG_HLJDBPKL	LOHAOGAM_01356	109	A	A	Nonsynonymous
						3300005529_36	JKBJLMAO_02445	895	G	G	Ambiguous							TARA_SAMEA2591122_METAG_HLJDBPKL	LOHAOGAM_01356	190	A	A	Nonsynonymous
						3300005529_36	JKBJLMAO_02445	896	A	A	Ambiguous							TARA_SAMEA2591122_METAG_HLJDBPKL	LOHAOGAM_01356	200	G	A	Ambiguous
						3300005529_36	JKBJLMAO_02445	897	C	C	Ambiguous							TARA_SAMEA2591122_METAG_HLJDBPKL	LOHAOGAM_01356	201	C	C	Nonsynonymous
						3300005529_36	JKBJLMAO_02445	898	C	C	Nonsynonymous							TARA_SAMEA2591122_METAG_HLJDBPKL	LOHAOGAM_01356	343	C	C	Nonsynonymous
						3300005529_36	JKBJLMAO_02445	915	C	C	Synonymous							TARA_SAMEA2591122_METAG_HLJDBPKL	LOHAOGAM_01356	421	G	A	Nonsynonymous
						3300005529_36	JKBJLMAO_02445	916	A	A	Nonsynonymous							TARA_SAMEA2591122_METAG_HLJDBPKL	LOHAOGAM_01356	874	A	A	Nonsynonymous
						3300005529_36	JKBJLMAO_02445	917	C	C	Nonsynonymous							TARA_SAMEA2591122_METAG_HLJDBPKL	LOHAOGAM_01409	1287	C	C	Synonymous
						3300005529_36	JKBJLMAO_02445	936	G	G	Synonymous							TARA_SAMEA2591122_METAG_HLJDBPKL	LOHAOGAM_01409	2572	C	T	Ambiguous
						3300005529_36	JKBJLMAO_02445	941	T	T	Nonsynonymous							TARA_SAMEA2591122_METAG_HLJDBPKL	LOHAOGAM_01409	2580	T	G	Ambiguous
						3300005529_36	JKBJLMAO_02445	942	C	C	Ambiguous							TARA_SAMEA2591122_METAG_HLJDBPKL	LOHAOGAM_01409	2592	G	A	Ambiguous
						3300005529_36	JKBJLMAO_02445	943	G	G	Ambiguous							TARA_SAMEA2591122_METAG_HLJDBPKL	LOHAOGAM_01409	2628	A	G	Ambiguous
						3300005529_36	JKBJLMAO_02445	944	C	C	Ambiguous							TARA_SAMEA2591122_METAG_HLJDBPKL	LOHAOGAM_01409	2649	A	G	Ambiguous
						3300005529_36	JKBJLMAO_02445	945	G	G	Synonymous							TARA_SAMEA2591122_METAG_HLJDBPKL	LOHAOGAM_01409	2676	T	C	Ambiguous
						3300005529_36	JKBJLMAO_02445	972	T	T	Synonymous							TARA_SAMEA2591122_METAG_HLJDBPKL	LOHAOGAM_01409	2704	G	A	Ambiguous
						3300005529_36	JKBJLMAO_02445	973	G	G	Ambiguous							TARA_SAMEA2591122_METAG_HLJDBPKL	LOHAOGAM_01409	2743	A	G	Ambiguous
						3300005529_36	JKBJLMAO_02445	974	C	C	Ambiguous							TARA_SAMEA2591122_METAG_HLJDBPKL	LOHAOGAM_01409	2820	T	C	Synonymous
						3300005529_36	JKBJLMAO_02445	975	G	G	Synonymous							TARA_SAMEA2591122_METAG_HLJDBPKL	LOHAOGAM_01409	2958	C	C	Synonymous
						3300005529_36	JKBJLMAO_02446	609	C	C	Synonymous							TARA_SAMEA2591122_METAG_HLJDBPKL	LOHAOGAM_01409	2964	T	T	Synonymous
						3300005529_36	JKBJLMAO_02446	610	G	G	Ambiguous							TARA_SAMEA2591122_METAG_HLJDBPKL	LOHAOGAM_01409	307	T	T	Synonymous
						3300005529_36	JKBJLMAO_02446	611	T	T	Ambiguous							TARA_SAMEA2591122_METAG_HLJDBPKL	LOHAOGAM_01409	3246	G	T	Ambiguous
						3300005529_36	JKBJLMAO_02446	612	C	C	Synonymous							TARA_SAMEA2591122_METAG_HLJDBPKL	LOHAOGAM_01409	3249	T	C	Ambiguous
						3300005529_36	JKBJLMAO_02446	657	T	T	Synonymous							TARA_SAMEA2591122_METAG_HLJDBPKL	LOHAOGAM_01409	621	G	G	Synonymous
						3300005529_36	JKBJLMAO_02446	658	C	C	Ambiguous							TARA_SAMEA2591122_METAG_HLJDBPKL	LOHAOGAM_01409	831	T	T	Synonymous
						3300005529_36	JKBJLMAO_02446	659	T	T	Ambiguous							TARA_SAMEA2591122_METAG_HLJDBPKL	LOHAOGAM_01409	921	A	A	Synonymous
						3300005529_36	JKBJLMAO_02446	660	C	C	Synonymous							TARA_SAMEA2591122_METAG_HLJDBPKL	LOHAOGAM_01409	922	C	C	Ambiguous
						3300005529_36	JKBJLMAO_02450	1338	A	A	Synonymous							TARA_SAMEA2591122_METAG_HLJDBPKL	LOHAOGAM_01409	923	T	T	Ambiguous
						3300005529_36	JKBJLMAO_02450	1428	C	C	Synonymous							TARA_SAMEA2591122_METAG_HLJDBPKL	LOHAOGAM_01409	924	G	G	Synonymous
						3300005529_36	JKBJLMAO_02450	1429	T	T	Ambiguous							TARA_SAMEA2591122_METAG_HLJDBPKL	LOHAOGAM_01416	187	T	A	Nonsynonymous
						3300005529_36	JKBJLMAO_02450	1430	T	T	Ambiguous							TARA_SAMEA2591122_METAG_HLJDBPKL	LOHAOGAM_01416	235	G	A	Nonsynonymous
						3300005529_36	JKBJLMAO_02450	1431	T	T	Synonymous							TARA_SAMEA2591122_METAG_HLJDBPKL	LOHAOGAM_01416	247	C	C	Nonsynonymous
						3300005529_36	JKBJLMAO_02450	1446	CGTCTAT	TGTTTAC,CGTCTAC	complex,snp							TARA_SAMEA2591122_METAG_HLJDBPKL	LOHAOGAM_01416	259	A	A	Nonsynonymous
						3300005529_36	JKBJLMAO_02894	106	A	A	Nonsynonymous							TARA_SAMEA2591122_METAG_HLJDBPKL	LOHAOGAM_01437	1112	A	A	Nonsynonymous
						3300005529_36	JKBJLMAO_02894	322	A	A	Nonsynonymous							TARA_SAMEA2591122_METAG_HLJDBPKL	LOHAOGAM_01437	1150	G	G	Nonsynonymous
						3300005529_36	JKBJLMAO_02894	331	G	G	Nonsynonymous							TARA_SAMEA2591122_METAG_HLJDBPKL	LOHAOGAM_01437	1668	G	T	Synonymous
						3300005529_36	JKBJLMAO_02894	396	T	T	Synonymous							TARA_SAMEA2591122_METAG_HLJDBPKL	LOHAOGAM_01437	1804	T	A	Ambiguous
						3300005529_36	JKBJLMAO_02894	397	C	C	Nonsynonymous							TARA_SAMEA2591122_METAG_HLJDBPKL	LOHAOGAM_01437	2221	A	A	Synonymous
						3300005529_36	JKBJLMAO_02894	409	C	C	Nonsynonymous							TARA_SAMEA2591122_METAG_HLJDBPKL	LOHAOGAM_01437	514	G	T	Nonsynonymous
						3300005529_36	JKBJLMAO_02894	445	A	A	Nonsynonymous							TARA_SAMEA2591122_METAG_HLJDBPKL	LOHAOGAM_01480	114	G	T	Ambiguous
						3300005529_36	JKBJLMAO_02999	1645	C	C	Nonsynonymous							TARA_SAMEA2591122_METAG_HLJDBPKL	LOHAOGAM_01480	145	A	T	Nonsynonymous
						3300005529_36	JKBJLMAO_03195	1986	C	C	Synonymous							TARA_SAMEA2591122_METAG_HLJDBPKL	LOHAOGAM_01480	337	T	G	NA
						3300005529_36	JKBJLMAO_03195	2046	T	T	Synonymous							TARA_SAMEA2591122_METAG_HLJDBPKL	LOHAOGAM_01480	457	A	T	Nonsynonymous
						3300005529_36	JKBJLMAO_03195	2064	T	T	Synonymous							TARA_SAMEA2591122_METAG_HLJDBPKL	LOHAOGAM_01480	508	A	A	Nonsynonymous
						3300005529_36	JKBJLMAO_03570	1172	CGCTGA	ATCTGG,ATCTGA,CGCTGG	complex,mnp,snp							TARA_SAMEA2591122_METAG_HLJDBPKL	LOHAOGAM_01480	72	G	G	NA
						3300005529_36	JKBJLMAO_03570	1195	G	G	Nonsynonymous							TARA_SAMEA2591122_METAG_HLJDBPKL	LOHAOGAM_01480	73	A	C	Ambiguous
						3300005529_36	JKBJLMAO_03570	1196	G	G	Ambiguous							TARA_SAMEA2591122_METAG_HLJDBPKL	LOHAOGAM_01490	102	C	T	Ambiguous
						3300005529_36	JKBJLMAO_03570	1197	C	C	Ambiguous							TARA_SAMEA2591122_METAG_HLJDBPKL	LOHAOGAM_01490	372	A	T	Synonymous
						3300005529_36	JKBJLMAO_03570	1198	A	A	Nonsynonymous							TARA_SAMEA2591122_METAG_HLJDBPKL	LOHAOGAM_01490	416	T	T	Ambiguous
						3300005529_36	JKBJLMAO_03570	1225	GATCTCG	AATTTCC,GATTTCG,GATCTCC	complex,snp,snp							TARA_SAMEA2591122_METAG_HLJDBPKL	LOHAOGAM_01490	417	G	A	Synonymous
						3300005529_36	JKBJLMAO_03571	517	GAGAAT	CAACAC,CAGGAT,GAGGAT	complex,complex,snp							TARA_SAMEA2591122_METAG_HLJDBPKL	LOHAOGAM_01490	504	C	G	Ambiguous
						3300005529_36	JKBJLMAO_03571	553	A	A	Nonsynonymous							TARA_SAMEA2591122_METAG_HLJDBPKL	LOHAOGAM_01490	554	T	A	Ambiguous
						3300005529_36	JKBJLMAO_03571	602	T	T	Ambiguous							TARA_SAMEA2591122_METAG_HLJDBPKL	LOHAOGAM_01490	582	A	T	Ambiguous
						3300005529_36	JKBJLMAO_03571	603	C	C	Ambiguous							TARA_SAMEA2591122_METAG_HLJDBPKL	LOHAOGAM_01490	583	A	A	Ambiguous
						3300005529_36	JKBJLMAO_03571	604	C	C	Nonsynonymous							TARA_SAMEA2591122_METAG_HLJDBPKL	LOHAOGAM_01490	584	T	T	Ambiguous
						3300005529_36	JKBJLMAO_03571	605	A	A	Ambiguous							TARA_SAMEA2591122_METAG_HLJDBPKL	LOHAOGAM_01490	585	A	A	Ambiguous
						3300005529_36	JKBJLMAO_03571	606	G	G	Ambiguous							TARA_SAMEA2591122_METAG_HLJDBPKL	LOHAOGAM_01490	586	C	A	Ambiguous
						3300005529_36	JKBJLMAO_03571	607	A	A	Nonsynonymous							TARA_SAMEA2591122_METAG_HLJDBPKL	LOHAOGAM_01490	60	C	C	Synonymous
						3300005529_36	JKBJLMAO_03571	634	T	T	Nonsynonymous							TARA_SAMEA2591122_METAG_HLJDBPKL	LOHAOGAM_01490	639	C	C	Synonymous
						3300005529_36	JKBJLMAO_03571	652	C	C	Nonsynonymous							TARA_SAMEA2591122_METAG_HLJDBPKL	LOHAOGAM_01490	750	C	A	Synonymous
						3300005529_36	JKBJLMAO_03571	653	G	G	Ambiguous							TARA_SAMEA2591122_METAG_HLJDBPKL	LOHAOGAM_01490	777	C	G	Synonymous
						3300005529_36	JKBJLMAO_03571	654	T	T	Ambiguous							TARA_SAMEA2591122_METAG_MBECNJKK	FBMKMAJH_00050	1882	T	A	Ambiguous
						3300005529_36	JKBJLMAO_03571	655	G	G	Nonsynonymous							TARA_SAMEA2591122_METAG_MBECNJKK	FBMKMAJH_00050	2174	C	A	Ambiguous
						3300005529_36	JKBJLMAO_03571	661	A	C	Synonymous							TARA_SAMEA2591122_METAG_MBECNJKK	FBMKMAJH_00050	2687	C	C	Nonsynonymous
						3300005529_36	JKBJLMAO_03571	691	G	G	Nonsynonymous							TARA_SAMEA2591122_METAG_MBECNJKK	FBMKMAJH_00050	3164	G	T	Ambiguous
						3300005529_36	JKBJLMAO_03571	692	A	A	Ambiguous							TARA_SAMEA2591122_METAG_MBECNJKK	FBMKMAJH_00061	744	G	A	Synonymous
						3300005529_36	JKBJLMAO_03571	693	C	C	Ambiguous							TARA_SAMEA2591122_METAG_MBECNJKK	FBMKMAJH_00061	745	C	C	Ambiguous
						3300005529_36	JKBJLMAO_03571	694	T	T	Nonsynonymous							TARA_SAMEA2591122_METAG_MBECNJKK	FBMKMAJH_00481	376	C	G	Ambiguous
						3300005529_36	JKBJLMAO_03571	779	TCCTCA	TCTTCG,TCCTCG,TCCTCT	complex,snp,snp							TARA_SAMEA2591122_METAG_MBECNJKK	FBMKMAJH_00575	666	A	T	Ambiguous
						3300005529_36	JKBJLMAO_03571	934	G	G	Nonsynonymous							TARA_SAMEA2591122_METAG_MBECNJKK	FBMKMAJH_00575	727	T	G	Ambiguous
						3300005529_36	JKBJLMAO_03590	1562	A	A	Nonsynonymous							TARA_SAMEA2591122_METAG_MBECNJKK	FBMKMAJH_00629	1003	G	G	Nonsynonymous
						3300005529_36	JKBJLMAO_03590	1563	G	G	Synonymous							TARA_SAMEA2591122_METAG_MBECNJKK	FBMKMAJH_00629	1012	T	T	Nonsynonymous
						3300005529_36	JKBJLMAO_03590	1564	G	G	Nonsynonymous							TARA_SAMEA2591122_METAG_MBECNJKK	FBMKMAJH_00629	1018	T	T	Nonsynonymous
						3300005529_36	JKBJLMAO_03590	1594	A	A	Nonsynonymous							TARA_SAMEA2591122_METAG_MBECNJKK	FBMKMAJH_00629	615	T	C	Ambiguous
						3300005529_36	JKBJLMAO_03590	1599	CCG	CGCG	ins							TARA_SAMEA2591122_METAG_MBECNJKK	FBMKMAJH_00629	616	A	A	Nonsynonymous
						3300005529_36	JKBJLMAO_03590	1602	CTTCG	CTGG,CTCG	complex,del							TARA_SAMEA2591122_METAG_MBECNJKK	FBMKMAJH_00629	617	G	G	Ambiguous
						3300005529_36	JKBJLMAO_03590	2245	G	G	Nonsynonymous							TARA_SAMEA2591122_METAG_MBECNJKK	FBMKMAJH_00629	618	T	T	Ambiguous
						3300005529_36	JKBJLMAO_03590	2246	T	T	Ambiguous							TARA_SAMEA2591122_METAG_MBECNJKK	FBMKMAJH_00629	619	T	T	Nonsynonymous
						3300005529_36	JKBJLMAO_03590	2247	A	A	Ambiguous							TARA_SAMEA2591122_METAG_MBECNJKK	FBMKMAJH_00629	628	TATCTTC	AATTTTT,AATCTTT,TATTTTT,TATCTTT	complex,complex,complex,snp
						3300005529_36	JKBJLMAO_03590	2248	A	A	Nonsynonymous							TARA_SAMEA2591122_METAG_MBECNJKK	FBMKMAJH_00629	628	TATCTTC	AATTTTT,AATCTTT,TATTTTT,TATCTTT	complex,complex,complex,snp
						3300005529_36	JKBJLMAO_03590	2254	G	G	Nonsynonymous							TARA_SAMEA2591122_METAG_MBECNJKK	FBMKMAJH_00629	628	TATCTTC	AATTTTT,GATTTTT,AATCTTT,TATTTTT,TATTTTC,TATCTTT	complex,complex,complex,complex,snp,snp
						3300005529_36	JKBJLMAO_03590	2255	A	A	Ambiguous							TARA_SAMEA2591122_METAG_MBECNJKK	FBMKMAJH_00629	628	TATCTTC	AATTTTT,GATTTTT,AATCTTT,TATTTTT,TATTTTC,TATCTTT	complex,complex,complex,complex,snp,snp
						3300005529_36	JKBJLMAO_03590	2256	C	C	Ambiguous							TARA_SAMEA2591122_METAG_MBECNJKK	FBMKMAJH_00629	647	TGAACACCC	TGCACTCCT,TGAACCCCT,TGAACTCCT,TGCACACCC,TGAACACCT	complex,complex,complex,snp,snp
						3300005529_36	JKBJLMAO_03590	2257	C	C	Nonsynonymous							TARA_SAMEA2591122_METAG_MBECNJKK	FBMKMAJH_00629	647	TGAACACCC	TGCACTCCT,TGAACCCCT,TGAACTCCT,TGCACACCC,TGAACACCT	complex,complex,complex,snp,snp
						3300005529_36	JKBJLMAO_03590	2318	A	A	Ambiguous							TARA_SAMEA2591122_METAG_MBECNJKK	FBMKMAJH_00629	647	TGAACACCC	TGCACTCCT,TGAACCCCT,TGCACACCC,TGAACACCT	complex,complex,snp,snp
						3300005529_36	JKBJLMAO_03590	2319	G	G	Ambiguous							TARA_SAMEA2591122_METAG_MBECNJKK	FBMKMAJH_00629	647	TGAACACCC	TGCACTCCT,TGAACCCCT,TGCACACCC,TGAACACCT	complex,complex,snp,snp
						3300005529_36	JKBJLMAO_03590	2320	C	C	Nonsynonymous							TARA_SAMEA2591122_METAG_MBECNJKK	FBMKMAJH_00629	667	A	A	Ambiguous
						3300005529_36	JKBJLMAO_03590	2326	CCCTTCACCC	GCCCTCGCCG,GCCCTCGCCC,GCCTTCGCCG,CCCTTCGCCG	complex,complex,complex,complex							TARA_SAMEA2591122_METAG_MBECNJKK	FBMKMAJH_00629	668	T	T	Ambiguous
						3300005529_36	JKBJLMAO_03590	2344	T	T	Nonsynonymous							TARA_SAMEA2591122_METAG_MBECNJKK	FBMKMAJH_00629	669	C	C	Ambiguous
						3300005529_36	JKBJLMAO_03590	37	C	C	Nonsynonymous							TARA_SAMEA2591122_METAG_MBECNJKK	FBMKMAJH_00629	670	C	T	Ambiguous
						3300005529_36	JKBJLMAO_03590	38	C	C	Ambiguous							TARA_SAMEA2591122_METAG_MBECNJKK	FBMKMAJH_00629	682	TGGGTTA	TGGATTT	complex
						3300005529_36	JKBJLMAO_03590	39	C	C	Ambiguous							TARA_SAMEA2591122_METAG_MBECNJKK	FBMKMAJH_00629	682	TGGGTTA	TGGATTT	complex
						3300005529_36	JKBJLMAO_03590	40	T	T	NA							TARA_SAMEA2591122_METAG_MBECNJKK	FBMKMAJH_00629	682	TGGGTTA	TGGGTTT	snp
						3300005529_36	JKBJLMAO_03590	793	T	T	Nonsynonymous							TARA_SAMEA2591122_METAG_MBECNJKK	FBMKMAJH_00629	682	TGGGTTA	TGGGTTT	snp
						3300005529_36	JKBJLMAO_03590	794	G	G	Ambiguous							TARA_SAMEA2591122_METAG_MBECNJKK	FBMKMAJH_00629	697	T	T	Nonsynonymous
						3300005529_36	JKBJLMAO_03590	795	C	C	Ambiguous							TARA_SAMEA2591122_METAG_MBECNJKK	FBMKMAJH_00629	698	C	C	Ambiguous
						3300005529_36	JKBJLMAO_03590	796	G	G	Nonsynonymous							TARA_SAMEA2591122_METAG_MBECNJKK	FBMKMAJH_00629	699	T	T	Synonymous
						3300005529_36	JKBJLMAO_03590	839	CCCTCT	CCTTCC,CCTTCT	complex,snp							TARA_SAMEA2591122_METAG_MBECNJKK	FBMKMAJH_00629	700	G	A	Nonsynonymous
						3300005529_36	JKBJLMAO_03590	850	C	C	Nonsynonymous							TARA_SAMEA2591122_METAG_MBECNJKK	FBMKMAJH_00629	701	C	C	Ambiguous
						3300005529_36	JKBJLMAO_03590	902	A	A	Ambiguous							TARA_SAMEA2591122_METAG_MBECNJKK	FBMKMAJH_00629	702	T	T	Ambiguous
						3300005529_36	JKBJLMAO_03590	903	G	G	Ambiguous							TARA_SAMEA2591122_METAG_MBECNJKK	FBMKMAJH_00629	703	A	A	Nonsynonymous
						3300005529_36	JKBJLMAO_03590	904	A	A	Nonsynonymous							TARA_SAMEA2591122_METAG_MBECNJKK	FBMKMAJH_00629	707	TTATCC	TTGTCA,TTATCA,TTATCT	complex,snp,snp
						3300005529_36	JKBJLMAO_03590	914	A	A	Ambiguous							TARA_SAMEA2591122_METAG_MBECNJKK	FBMKMAJH_00629	709	A	A	Ambiguous
						3300005529_36	JKBJLMAO_03590	915	G	G	Ambiguous							TARA_SAMEA2591122_METAG_MBECNJKK	FBMKMAJH_00629	710	T	T	Ambiguous
						3300005529_36	JKBJLMAO_03590	916	T	C	NA							TARA_SAMEA2591122_METAG_MBECNJKK	FBMKMAJH_00629	711	C	C	Ambiguous
						3300005529_36	JKBJLMAO_03590	928	C	C	Nonsynonymous							TARA_SAMEA2591122_METAG_MBECNJKK	FBMKMAJH_00629	712	C	A	Nonsynonymous
						3300005529_36	JKBJLMAO_04707	342	G	G	Synonymous							TARA_SAMEA2591122_METAG_MBECNJKK	FBMKMAJH_00629	763	T	T	Nonsynonymous
						3300005529_36	JKBJLMAO_04707	363	C	C	Synonymous							TARA_SAMEA2591122_METAG_MBECNJKK	FBMKMAJH_00629	764	G	G	Ambiguous
						3300005529_36	JKBJLMAO_04707	364	A	A	Ambiguous							TARA_SAMEA2591122_METAG_MBECNJKK	FBMKMAJH_00629	765	C	C	Ambiguous
						3300005529_36	JKBJLMAO_04707	365	G	G	Nonsynonymous							TARA_SAMEA2591122_METAG_MBECNJKK	FBMKMAJH_00629	766	A	A	Nonsynonymous
						3300005529_36	JKBJLMAO_04707	366	C	C	Ambiguous							TARA_SAMEA2591122_METAG_MBECNJKK	FBMKMAJH_00629	767	G	G	Ambiguous
						3300005529_36	JKBJLMAO_04707	367	T	T	Nonsynonymous							TARA_SAMEA2591122_METAG_MBECNJKK	FBMKMAJH_00629	768	A	A	Nonsynonymous
						3300005529_36	JKBJLMAO_04707	381	C	C	Synonymous							TARA_SAMEA2591122_METAG_MBECNJKK	FBMKMAJH_00629	806	C	C	Ambiguous
						3300005529_36	JKBJLMAO_04741	2326	C	C	Nonsynonymous							TARA_SAMEA2591122_METAG_MBECNJKK	FBMKMAJH_00629	807	C	C	Ambiguous
						3300005529_42	BFEAEJFL_00095	1116	G	G	Synonymous							TARA_SAMEA2591122_METAG_MBECNJKK	FBMKMAJH_00629	808	T	A	Nonsynonymous
						3300005529_42	BFEAEJFL_00095	1119	AAAAGAAA	GAAGGAAC,AAAGGAAC,AAAAGAGC,AAAAGAAC	complex,complex,mnp,snp							TARA_SAMEA2591122_METAG_MBECNJKK	FBMKMAJH_00629	864	A	A	NA
						3300005529_42	BFEAEJFL_00095	1149	C	C	Nonsynonymous							TARA_SAMEA2591122_METAG_MBECNJKK	FBMKMAJH_00629	865	T	T	Nonsynonymous
						3300005529_42	BFEAEJFL_00095	1150	G	G	Ambiguous							TARA_SAMEA2591122_METAG_MBECNJKK	FBMKMAJH_00629	866	A	A	Ambiguous
						3300005529_42	BFEAEJFL_00095	1151	A	A	Ambiguous							TARA_SAMEA2591122_METAG_MBECNJKK	FBMKMAJH_00629	867	T	T	Ambiguous
						3300005529_42	BFEAEJFL_00095	1152	G	G	Synonymous							TARA_SAMEA2591122_METAG_MBECNJKK	FBMKMAJH_00629	868	T	T	Nonsynonymous
						3300005529_42	BFEAEJFL_00095	1173	TCCCGTCGAG	CCCGGTGGAA,CCCGGTGGAG,CCCGGTCGAA,TCCGGTGGAA,TCCGGTGGAG,TCCGGTTGAG,TCCGGTCGAG	complex,complex,complex,complex,complex,complex,snp							TARA_SAMEA2591122_METAG_MBECNJKK	FBMKMAJH_00650	1030	C	C	Nonsynonymous
						3300005529_42	BFEAEJFL_00095	1197	C	C	Synonymous							TARA_SAMEA2591122_METAG_MBECNJKK	FBMKMAJH_00753	688	C	T	Ambiguous
						3300005529_42	BFEAEJFL_00095	1198	A	A	Ambiguous							TARA_SAMEA2591122_METAG_MBECNJKK	FBMKMAJH_00769	17	G	A	Ambiguous
						3300005529_42	BFEAEJFL_00095	1199	A	A	Ambiguous							TARA_SAMEA2591122_METAG_MBECNJKK	FBMKMAJH_00776	708	C	C	Synonymous
						3300005529_42	BFEAEJFL_00095	1200	G	G	Synonymous							TARA_SAMEA2591122_METAG_MBECNJKK	FBMKMAJH_00776	756	C	C	Synonymous
						3300005529_42	BFEAEJFL_00095	1230	A	A	Synonymous							TARA_SAMEA2591122_METAG_MBECNJKK	FBMKMAJH_00776	786	TGCTGGAC	AGCAGGTT,TGCAGGTT,TGCTGGTT,AGCTGGAC,TGCTGGAT	complex,complex,mnp,snp,snp
						3300005529_42	BFEAEJFL_00095	1231	A	A	Ambiguous							TARA_SAMEA2591122_METAG_MBECNJKK	FBMKMAJH_00776	786	TGCTGGAC	AGCAGGTT,TGCAGGTT,TGCTGGTT,AGCTGGAC,TGCTGGAT	complex,complex,mnp,snp,snp
						3300005529_42	BFEAEJFL_00095	1232	C	C	Ambiguous							TARA_SAMEA2591122_METAG_MBECNJKK	FBMKMAJH_00776	786	TGCTGGACTA	AGCAGGTGTT,CGCAGGTTTA,AGCTGGACTT,TGCAGGTCTT,TGCAGGTTTA	complex,complex,complex,complex,complex
						3300005529_42	BFEAEJFL_00095	1233	T	T	Synonymous							TARA_SAMEA2591122_METAG_MBECNJKK	FBMKMAJH_00776	786	TGCTGGACTA	AGCAGGTGTT,CGCAGGTTTA,AGCTGGACTT,TGCAGGTCTT,TGCAGGTTTA	complex,complex,complex,complex,complex
						3300005529_42	BFEAEJFL_00095	1234	CCGGTG	CCCGTC,CCTGTC,CCCGTG,CCTGTG,CCGGTA,CCGGTC,CCGGTT	complex,complex,snp,snp,snp,snp,snp							TARA_SAMEA2591122_METAG_MBECNJKK	FBMKMAJH_00776	799	G	G	Ambiguous
						3300005529_42	BFEAEJFL_00095	1245	CGACGGG	GGATGGC,GGACGGC,CGATGGC,CGATGGG,CGACGGC	complex,complex,complex,snp,snp							TARA_SAMEA2591122_METAG_MBECNJKK	FBMKMAJH_00776	800	G	G	Ambiguous
						3300005529_42	BFEAEJFL_00095	1252	G	G	Ambiguous							TARA_SAMEA2591122_METAG_MBECNJKK	FBMKMAJH_00776	801	C	C	Synonymous
						3300005529_42	BFEAEJFL_00095	1253	A	A	Ambiguous							TARA_SAMEA2591122_METAG_MBECNJKK	FBMKMAJH_00776	806	A	A	Ambiguous
						3300005529_42	BFEAEJFL_00095	1254	A	A	Synonymous							TARA_SAMEA2591122_METAG_MBECNJKK	FBMKMAJH_00776	807	T	T	Synonymous
						3300005529_42	BFEAEJFL_00095	1291	G	G	Ambiguous							TARA_SAMEA2591122_METAG_MBECNJKK	FBMKMAJH_00776	825	A	A	Synonymous
						3300005529_42	BFEAEJFL_00095	1292	G	G	Ambiguous							TARA_SAMEA2591122_METAG_MBECNJKK	FBMKMAJH_00776	826	C	C	Ambiguous
						3300005529_42	BFEAEJFL_00095	1293	C	C	Synonymous							TARA_SAMEA2591122_METAG_MBECNJKK	FBMKMAJH_00776	827	T	T	Ambiguous
						3300005529_42	BFEAEJFL_00095	1296	GCCTGTC	CCCGGTG,CCCGGTC,TCCCGTC,GCCCGTT,GCCGGTA,GCCGGTG,GCCGGTC	complex,complex,complex,complex,complex,complex,snp							TARA_SAMEA2591122_METAG_MBECNJKK	FBMKMAJH_00776	828	A	A	Ambiguous
						3300005529_42	BFEAEJFL_00095	1323	C	C	Synonymous							TARA_SAMEA2591122_METAG_MBECNJKK	FBMKMAJH_00776	829	AATCAAC	AACCAAT,AACCAAC,AATCAAA,AATCAAT	complex,snp,snp,snp
						3300005529_42	BFEAEJFL_00095	1324	G	G	Ambiguous							TARA_SAMEA2591122_METAG_MBECNJKK	FBMKMAJH_00776	852	C	T	Ambiguous
						3300005529_42	BFEAEJFL_00095	1325	T	T	Ambiguous							TARA_SAMEA2591122_METAG_MBECNJKK	FBMKMAJH_00776	853	G	G	Ambiguous
						3300005529_42	BFEAEJFL_00095	1326	C	C	Synonymous							TARA_SAMEA2591122_METAG_MBECNJKK	FBMKMAJH_00776	854	G	G	Ambiguous
						3300005529_42	BFEAEJFL_00095	1327	CGCGAT	CGCGAC	snp							TARA_SAMEA2591122_METAG_MBECNJKK	FBMKMAJH_00776	855	C	C	Synonymous
						3300005529_42	BFEAEJFL_00095	1333	GAGACC	GAAACG,GAAACC,GAGACG	complex,snp,snp							TARA_SAMEA2591122_METAG_MBECNJKK	FBMKMAJH_00776	865	AATGAAGGT	AACCAAGCA,AATGAAGGA	complex,snp
						3300005529_42	BFEAEJFL_00095	1339	G	G	Ambiguous							TARA_SAMEA2591122_METAG_MBECNJKK	FBMKMAJH_00827	32	T	C	Ambiguous
						3300005529_42	BFEAEJFL_00095	1340	C	C	Ambiguous							TARA_SAMEA2591122_METAG_MBECNJKK	FBMKMAJH_00827	60	T	A	Ambiguous
						3300005529_42	BFEAEJFL_00095	1341	C	C	Synonymous							TARA_SAMEA2591122_METAG_MBECNJKK	FBMKMAJH_00827	637	A	G	Nonsynonymous
						3300005529_42	BFEAEJFL_00095	1345	ATCCTC	ATCCTG	snp							TARA_SAMEA2591122_METAG_MBECNJKK	FBMKMAJH_00841	1290	T	C	Ambiguous
						3300005529_42	BFEAEJFL_00095	1360	TCTCCT	TCTCCC	snp							TARA_SAMEA2591122_METAG_MBECNJKK	FBMKMAJH_00841	1308	C	C	Synonymous
						3300005529_42	BFEAEJFL_00095	1372	GAGAAG	GAAAAA,GAGAAA	complex,snp							TARA_SAMEA2591122_METAG_MBECNJKK	FBMKMAJH_00841	1330	C	T	Ambiguous
						3300005529_42	BFEAEJFL_00095	1386	G	G	Ambiguous							TARA_SAMEA2591122_METAG_MBECNJKK	FBMKMAJH_00841	1519	T	C	NA
						3300005529_42	BFEAEJFL_00095	1387	C	C	Ambiguous							TARA_SAMEA2591122_METAG_MBECNJKK	FBMKMAJH_00841	1528	C	T	Ambiguous
						3300005529_42	BFEAEJFL_00095	1388	T	T	Ambiguous							TARA_SAMEA2591122_METAG_MBECNJKK	FBMKMAJH_00841	1660	G	G	Nonsynonymous
						3300005529_42	BFEAEJFL_00095	1389	C	G	Synonymous							TARA_SAMEA2591122_METAG_MBECNJKK	FBMKMAJH_00841	1780	A	G	Ambiguous
						3300005529_42	BFEAEJFL_00095	1437	C	C	Synonymous							TARA_SAMEA2591122_METAG_MBECNJKK	FBMKMAJH_00841	1786	T	C	NA
						3300005529_42	BFEAEJFL_00095	1443	A	A	Synonymous							TARA_SAMEA2591122_METAG_MBECNJKK	FBMKMAJH_00841	1966	T	A	Ambiguous
						3300005529_42	BFEAEJFL_00095	825	A	A	Synonymous							TARA_SAMEA2591122_METAG_MBECNJKK	FBMKMAJH_00841	241	T	T	Nonsynonymous
						3300005529_42	BFEAEJFL_00095	826	C	C	Ambiguous							TARA_SAMEA2591122_METAG_MBECNJKK	FBMKMAJH_00841	433	G	G	Nonsynonymous
						3300005529_42	BFEAEJFL_00095	827	G	G	Ambiguous							TARA_SAMEA2591122_METAG_MBECNJKK	FBMKMAJH_00841	442	T	T	NA
						3300005529_42	BFEAEJFL_00095	828	G	G	Synonymous							TARA_SAMEA2591122_METAG_MBECNJKK	FBMKMAJH_00841	443	A	A	NA
						3300005529_42	BFEAEJFL_00095	886	TACGTG	TACGTC	snp							TARA_SAMEA2591122_METAG_MBECNJKK	FBMKMAJH_00841	444	G	G	NA
						3300005529_42	BFEAEJFL_00095	892	A	A	Ambiguous							TARA_SAMEA2591122_METAG_MBECNJKK	FBMKMAJH_00841	445	T	T	Nonsynonymous
						3300005529_42	BFEAEJFL_00095	893	A	A	Ambiguous							TARA_SAMEA2591122_METAG_MBECNJKK	FBMKMAJH_00841	460	A	A	Nonsynonymous
						3300005529_42	BFEAEJFL_00095	894	T	T	Synonymous							TARA_SAMEA2591122_METAG_MBECNJKK	FBMKMAJH_00841	553	T	T	Nonsynonymous
						3300005529_42	BFEAEJFL_00095	924	G	G	Synonymous							TARA_SAMEA2591122_METAG_MBECNJKK	FBMKMAJH_00841	556	A	A	Nonsynonymous
						3300005529_42	BFEAEJFL_00095	925	G	G	Ambiguous							TARA_SAMEA2591122_METAG_MBECNJKK	FBMKMAJH_00841	557	A	A	Ambiguous
						3300005529_42	BFEAEJFL_00095	926	A	A	Ambiguous							TARA_SAMEA2591122_METAG_MBECNJKK	FBMKMAJH_00841	558	T	G	Nonsynonymous
						3300005529_42	BFEAEJFL_00095	927	A	A	Synonymous							TARA_SAMEA2591122_METAG_MBECNJKK	FBMKMAJH_00841	559	T	T	Nonsynonymous
						3300005529_42	BFEAEJFL_00095	955	G	G	Ambiguous							TARA_SAMEA2591122_METAG_MBECNJKK	FBMKMAJH_00841	586	T	T	Nonsynonymous
						3300005529_42	BFEAEJFL_00095	956	A	A	Ambiguous							TARA_SAMEA2591122_METAG_MBECNJKK	FBMKMAJH_00841	607	G	G	Nonsynonymous
						3300005529_42	BFEAEJFL_00095	957	T	T	Synonymous							TARA_SAMEA2591122_METAG_MBECNJKK	FBMKMAJH_00841	608	A	A	Ambiguous
						3300005529_42	BFEAEJFL_00095	958	A	A	Ambiguous							TARA_SAMEA2591122_METAG_MBECNJKK	FBMKMAJH_00841	609	T	T	Nonsynonymous
						3300005529_42	BFEAEJFL_00095	959	A	A	Ambiguous							TARA_SAMEA2591122_METAG_MBECNJKK	FBMKMAJH_00841	628	G	A	Ambiguous
						3300005529_42	BFEAEJFL_00095	960	G	G	Synonymous							TARA_SAMEA2591122_METAG_MBECNJKK	FBMKMAJH_00841	75	T	C	Ambiguous
						3300005529_42	BFEAEJFL_00095	969	C	C	Synonymous							TARA_SAMEA2591122_METAG_MBECNJKK	FBMKMAJH_00841	826	A	G	Ambiguous
						3300005529_42	BFEAEJFL_00095	970	C	C	Ambiguous							TARA_SAMEA2591122_METAG_MBECNJKK	FBMKMAJH_00864	1626	G	G	NA
						3300005529_42	BFEAEJFL_00095	971	G	G	Ambiguous							TARA_SAMEA2591122_METAG_MBECNJKK	FBMKMAJH_00864	1867	C	T	Nonsynonymous
						3300005529_42	BFEAEJFL_00095	972	G	G	Synonymous							TARA_SAMEA2591122_METAG_MBECNJKK	FBMKMAJH_00959	1347	T	T	Synonymous
						3300005529_42	BFEAEJFL_00095	973	CGCGGG	CGCGGC	snp							TARA_SAMEA2591122_METAG_MBECNJKK	FBMKMAJH_00959	1348	C	C	Ambiguous
						3300005529_42	BFEAEJFL_00095	984	G	G	Synonymous							TARA_SAMEA2591122_METAG_MBECNJKK	FBMKMAJH_00959	1349	T	T	Ambiguous
						3300005529_42	BFEAEJFL_00682	1598	CGGCGT	CGGCGC	snp							TARA_SAMEA2591122_METAG_MBECNJKK	FBMKMAJH_00959	1350	T	T	Ambiguous
						3300005529_42	BFEAEJFL_00682	1669	C	C	Nonsynonymous							TARA_SAMEA2591122_METAG_MBECNJKK	FBMKMAJH_00959	1351	GATCTT	GATTTA,GACCTT	complex,snp
						3300005529_42	BFEAEJFL_00682	1714	G	G	Nonsynonymous							TARA_SAMEA2591122_METAG_MBECNJKK	FBMKMAJH_00959	1365	G	A	Synonymous
						3300005529_42	BFEAEJFL_00682	1759	GAATGTC	AAACGAT,GAACTGC,AAATGTC,GAATGTT	complex,mnp,snp,snp							TARA_SAMEA2591122_METAG_MBECNJKK	FBMKMAJH_00959	1366	G	G	Ambiguous
						3300005529_42	BFEAEJFL_00682	1771	C	C	Nonsynonymous							TARA_SAMEA2591122_METAG_MBECNJKK	FBMKMAJH_00959	1367	G	G	Ambiguous
						3300005529_42	BFEAEJFL_00682	1772	T	T	Ambiguous							TARA_SAMEA2591122_METAG_MBECNJKK	FBMKMAJH_00959	1368	T	A	Synonymous
						3300005529_42	BFEAEJFL_00682	1773	C	C	Ambiguous							TARA_SAMEA2591122_METAG_MBECNJKK	FBMKMAJH_00959	1437	A	A	Synonymous
						3300005529_42	BFEAEJFL_00682	1774	C	C	Nonsynonymous							TARA_SAMEA2591122_METAG_MBECNJKK	FBMKMAJH_00959	1438	A	A	Ambiguous
						3300005529_42	BFEAEJFL_00682	1786	A	A	Nonsynonymous							TARA_SAMEA2591122_METAG_MBECNJKK	FBMKMAJH_00959	1439	C	C	Ambiguous
						3300005529_42	BFEAEJFL_00682	1787	G	G	Ambiguous							TARA_SAMEA2591122_METAG_MBECNJKK	FBMKMAJH_00959	1440	G	G	Synonymous
						3300005529_42	BFEAEJFL_00682	1788	C	C	Ambiguous							TARA_SAMEA2591122_METAG_MBECNJKK	FBMKMAJH_00959	1449	T	T	Synonymous
						3300005529_42	BFEAEJFL_00682	1789	G	G	Nonsynonymous							TARA_SAMEA2591122_METAG_MBECNJKK	FBMKMAJH_00959	1450	C	A	Synonymous
						3300005529_42	BFEAEJFL_00682	1792	C	C	Nonsynonymous							TARA_SAMEA2591122_METAG_MBECNJKK	FBMKMAJH_00959	1451	G	G	Ambiguous
						3300005529_42	BFEAEJFL_00682	1793	A	A	Ambiguous							TARA_SAMEA2591122_METAG_MBECNJKK	FBMKMAJH_00959	1452	C	A	Synonymous
						3300005529_42	BFEAEJFL_00682	1794	G	G	Synonymous							TARA_SAMEA2591122_METAG_MBECNJKK	FBMKMAJH_00959	1462	ACAAGG	ACAAGA	snp
						3300005529_42	BFEAEJFL_00682	1795	A	A	Nonsynonymous							TARA_SAMEA2591122_METAG_MBECNJKK	FBMKMAJH_00959	1464	A	A	Ambiguous
						3300005529_42	BFEAEJFL_00697	1639	C	C	Nonsynonymous							TARA_SAMEA2591122_METAG_MBECNJKK	FBMKMAJH_00959	1465	A	A	Ambiguous
						3300005529_42	BFEAEJFL_00697	1649	GACCAC	GCCCAG,GCCCAC,GACCAG,GACCAT	complex,snp,snp,snp							TARA_SAMEA2591122_METAG_MBECNJKK	FBMKMAJH_00959	1466	G	G	Ambiguous
						3300005529_42	BFEAEJFL_00697	1661	G	G	Ambiguous							TARA_SAMEA2591122_METAG_MBECNJKK	FBMKMAJH_00959	1467	G	A	Synonymous
						3300005529_42	BFEAEJFL_00697	1662	C	C	Ambiguous							TARA_SAMEA2591122_METAG_MBECNJKK	FBMKMAJH_00959	1477	GACCAGGCA	GATCAAGCT,GATCAAGCA,GACCAAGCG,GACCAAGCT,GATCAGGCA,GACCAAGCA,GACCAGGCT	complex,complex,complex,complex,snp,snp,snp
						3300005529_42	BFEAEJFL_00697	1663	C	C	Nonsynonymous							TARA_SAMEA2591122_METAG_MBECNJKK	FBMKMAJH_00959	1480	CAGGCA	CAAGCC,CAAGCT,CAAGCA,CAGGCG	complex,complex,snp,snp
						3300005529_42	BFEAEJFL_00697	1677	G	A	Synonymous							TARA_SAMEA2591122_METAG_MBECNJKK	FBMKMAJH_00959	1494	T	T	Synonymous
						3300005529_42	BFEAEJFL_00697	1678	C	C	Nonsynonymous							TARA_SAMEA2591122_METAG_MBECNJKK	FBMKMAJH_00959	1501	C	C	Ambiguous
						3300005529_42	BFEAEJFL_00697	1679	T	T	Ambiguous							TARA_SAMEA2591122_METAG_MBECNJKK	FBMKMAJH_00959	1502	C	C	Ambiguous
						3300005529_42	BFEAEJFL_00697	1680	C	C	Ambiguous							TARA_SAMEA2591122_METAG_MBECNJKK	FBMKMAJH_00959	1503	T	A	Synonymous
						3300005529_42	BFEAEJFL_00697	1681	T	T	Nonsynonymous							TARA_SAMEA2591122_METAG_MBECNJKK	FBMKMAJH_00959	1521	T	A	Synonymous
						3300005529_42	BFEAEJFL_00697	1739	C	C	Nonsynonymous							TARA_SAMEA2591122_METAG_MBECNJKK	FBMKMAJH_00959	1522	A	A	Ambiguous
						3300005529_42	BFEAEJFL_00697	1740	C	C	Ambiguous							TARA_SAMEA2591122_METAG_MBECNJKK	FBMKMAJH_00959	1523	T	T	Ambiguous
						3300005529_42	BFEAEJFL_00697	1741	C	C	Nonsynonymous							TARA_SAMEA2591122_METAG_MBECNJKK	FBMKMAJH_00959	1524	A	T	Synonymous
						3300005529_42	BFEAEJFL_00697	691	C	C	Nonsynonymous							TARA_SAMEA2591122_METAG_MBECNJKK	FBMKMAJH_00959	423	T	G	Synonymous
						3300005529_42	BFEAEJFL_00697	692	G	G	Ambiguous							TARA_SAMEA2591122_METAG_MBECNJKK	FBMKMAJH_00959	60	T	A	Ambiguous
						3300005529_42	BFEAEJFL_00697	693	A	A	Ambiguous							TARA_SAMEA2591122_METAG_MBECNJKK	FBMKMAJH_00994	1758	A	A	Synonymous
						3300005529_42	BFEAEJFL_00697	694	T	T	Nonsynonymous							TARA_SAMEA2591122_METAG_MBECNJKK	FBMKMAJH_00994	2044	G	A	Nonsynonymous
						3300005529_42	BFEAEJFL_00697	757	C	C	Nonsynonymous							TARA_SAMEA2591122_METAG_MBECNJKK	FBMKMAJH_01170	1251	T	G	Nonsynonymous
						3300005529_42	BFEAEJFL_00697	763	GCCTCCATAC	CCCGCCGTAA,GCCGCCGTAC	complex,complex							TARA_SAMEA2591122_METAG_MBECNJKK	FBMKMAJH_01170	248	G	C	Ambiguous
						3300005529_42	BFEAEJFL_00870	3417	G	G	Synonymous							TARA_SAMEA2591122_METAG_MBECNJKK	FBMKMAJH_01170	2494	A	G	Nonsynonymous
						3300005529_42	BFEAEJFL_00870	3418	C	C	Ambiguous							TARA_SAMEA2591122_METAG_MBECNJKK	FBMKMAJH_01170	3290	G	G	Nonsynonymous
						3300005529_42	BFEAEJFL_00870	3419	C	C	Ambiguous							TARA_SAMEA2591122_METAG_MBECNJKK	FBMKMAJH_01170	544	C	T	Ambiguous
						3300005529_42	BFEAEJFL_00870	3420	C	C	Synonymous							TARA_SAMEA2591122_METAG_MBECNJKK	FBMKMAJH_01184	265	A	G	Ambiguous
						3300005529_42	BFEAEJFL_01592	490	G	G	Nonsynonymous							TARA_SAMEA2591122_METAG_MBECNJKK	FBMKMAJH_01184	436	C	C	Nonsynonymous
						3300005529_42	BFEAEJFL_01592	491	A	A	Ambiguous							TARA_SAMEA2591122_METAG_MBECNJKK	FBMKMAJH_01184	445	T	A	NA
						3300005529_42	BFEAEJFL_01592	492	T	T	Ambiguous							TARA_SAMEA2591122_METAG_MBECNJKK	FBMKMAJH_01184	446	A	A	NA
						3300005529_42	BFEAEJFL_01592	493	A	A	Nonsynonymous							TARA_SAMEA2591122_METAG_MBECNJKK	FBMKMAJH_01184	447	G	G	NA
						3300005529_42	BFEAEJFL_01592	559	G	G	Nonsynonymous							TARA_SAMEA2591122_METAG_MBECNJKK	FBMKMAJH_01184	448	G	G	Nonsynonymous
						3300005529_42	BFEAEJFL_01592	560	A	A	Nonsynonymous							TARA_SAMEA2591122_METAG_MBECNJKK	FBMKMAJH_01184	457	G	A	Ambiguous
						3300005529_42	BFEAEJFL_01592	561	C	C	Synonymous							TARA_SAMEA2591122_METAG_MBECNJKK	FBMKMAJH_01184	64	A	A	Nonsynonymous
						3300005529_42	BFEAEJFL_02041	523	A	A	Nonsynonymous							TARA_SAMEA2591122_METAG_MBECNJKK	FBMKMAJH_01184	724	T	C	NA
						3300005529_42	BFEAEJFL_02041	595	A	A	Nonsynonymous							TARA_SAMEA2591122_METAG_MBECNJKK	FBMKMAJH_01184	740	A	G	Ambiguous
						3300005529_42	BFEAEJFL_02041	604	C	C	Nonsynonymous							TARA_SAMEA2591122_METAG_MBECNJKK	FBMKMAJH_01264	1101	T	T	Synonymous
						3300005529_42	BFEAEJFL_02316	1003	CATCACGTTG	AAGCACATTC,GAGCACATTG,GAGCACGTTT,CAGCACGTGG,CAGCACGTTC,CAGAACGTTC,CAACACGTTG,CAGCACGTTG,CATGACGTTG,CATCACGTTC	complex,complex,complex,complex,complex,complex,snp,snp,snp,snp							TARA_SAMEA2591122_METAG_MBECNJKK	FBMKMAJH_01264	1125	C	C	Synonymous
						3300005529_42	BFEAEJFL_02316	1030	C	C	Nonsynonymous							TARA_SAMEA2591122_METAG_MBECNJKK	FBMKMAJH_01264	349	T	C	Synonymous
						3300005529_42	BFEAEJFL_02316	1031	A	A	Ambiguous							TARA_SAMEA2591122_METAG_MBECNJKK	FBMKMAJH_01264	403	C	C	Synonymous
						3300005529_42	BFEAEJFL_02316	1032	C	C	Ambiguous							TARA_SAMEA2591122_METAG_MBECNJKK	FBMKMAJH_01264	432	A	A	Synonymous
						3300005529_42	BFEAEJFL_02316	1033	C	C	Synonymous							TARA_SAMEA2591122_METAG_MBECNJKK	FBMKMAJH_01264	626	T	C	Nonsynonymous
						3300005529_42	BFEAEJFL_02316	1040	A	A	Ambiguous							TARA_SAMEA2591122_METAG_MBECNJKK	FBMKMAJH_01264	627	T	T	Ambiguous
						3300005529_42	BFEAEJFL_02316	1041	G	G	Synonymous							TARA_SAMEA2591122_METAG_MBECNJKK	FBMKMAJH_01264	699	A	A	Synonymous
						3300005529_42	BFEAEJFL_02316	1042	G	G	Nonsynonymous							TARA_SAMEA2591122_METAG_MBECNJKK	FBMKMAJH_01276	48	A	G	Ambiguous
						3300005529_42	BFEAEJFL_02316	1078	A	G	Nonsynonymous							TARA_SAMEA2591122_METAG_NKMKLIKH	BIKNLOFK_00001	1002	A	A	NA
						3300005529_42	BFEAEJFL_02316	1079	T	T	Ambiguous							TARA_SAMEA2591122_METAG_NKMKLIKH	BIKNLOFK_00001	1003	A	T	Nonsynonymous
						3300005529_42	BFEAEJFL_02316	1080	A	A	Ambiguous							TARA_SAMEA2591122_METAG_NKMKLIKH	BIKNLOFK_00001	1009	T	T	NA
						3300005529_42	BFEAEJFL_02316	1081	G	G	Ambiguous							TARA_SAMEA2591122_METAG_NKMKLIKH	BIKNLOFK_00001	1010	A	A	NA
						3300005529_42	BFEAEJFL_02316	1087	TTCCGGATCCAAA	TTCCGGATCCAGC	mnp							TARA_SAMEA2591122_METAG_NKMKLIKH	BIKNLOFK_00001	1011	A	A	NA
						3300005529_42	BFEAEJFL_02316	1112	G	G	Ambiguous							TARA_SAMEA2591122_METAG_NKMKLIKH	BIKNLOFK_00001	1024	A	C	Ambiguous
						3300005529_42	BFEAEJFL_02316	1113	C	C	Ambiguous							TARA_SAMEA2591122_METAG_NKMKLIKH	BIKNLOFK_00001	1030	G	T	Nonsynonymous
						3300005529_42	BFEAEJFL_02316	1114	C	C	Nonsynonymous							TARA_SAMEA2591122_METAG_NKMKLIKH	BIKNLOFK_00001	1039	G	A	Ambiguous
						3300005529_42	BFEAEJFL_02316	1126	G	G	Ambiguous							TARA_SAMEA2591122_METAG_NKMKLIKH	BIKNLOFK_00001	1042	TGAACCA	AGAGCCT,AGAACCT	complex,complex
						3300005529_42	BFEAEJFL_02316	1127	C	C	Ambiguous							TARA_SAMEA2591122_METAG_NKMKLIKH	BIKNLOFK_00001	1042	TGAACCA	AGAGCCT,AGAACCT	complex,complex
						3300005529_42	BFEAEJFL_02316	1128	C	C	Ambiguous							TARA_SAMEA2591122_METAG_NKMKLIKH	BIKNLOFK_00001	1042	TGAACCA	AGAGCCT	complex
						3300005529_42	BFEAEJFL_02316	1129	C	G	Nonsynonymous							TARA_SAMEA2591122_METAG_NKMKLIKH	BIKNLOFK_00001	1042	TGAACCA	AGAGCCT	complex
						3300005529_42	BFEAEJFL_02316	1136	TCCGTG	TCCATG	snp							TARA_SAMEA2591122_METAG_NKMKLIKH	BIKNLOFK_00001	1060	CTCATCG	TTCGTCA,TTCATCA,TTCATCT	complex,complex,complex
						3300005529_42	BFEAEJFL_02316	1147	T	C	Nonsynonymous							TARA_SAMEA2591122_METAG_NKMKLIKH	BIKNLOFK_00001	1067	A	A	Nonsynonymous
						3300005529_42	BFEAEJFL_02316	1150	GTCGAT	ATCCAC,GTCCAC,GTCGAC	complex,complex,snp							TARA_SAMEA2591122_METAG_NKMKLIKH	BIKNLOFK_00001	1068	G	A	Synonymous
						3300005529_42	BFEAEJFL_02316	1177	ATTCCGTACG	GTTCTTGGTG	complex							TARA_SAMEA2591122_METAG_NKMKLIKH	BIKNLOFK_00001	1075	T	A	Ambiguous
						3300005529_42	BFEAEJFL_02316	1207	A	G	Nonsynonymous							TARA_SAMEA2591122_METAG_NKMKLIKH	BIKNLOFK_00001	1076	A	A	Ambiguous
						3300005529_42	BFEAEJFL_02316	1208	A	A	Ambiguous							TARA_SAMEA2591122_METAG_NKMKLIKH	BIKNLOFK_00001	1077	C	C	Ambiguous
						3300005529_42	BFEAEJFL_02316	1209	G	T	Nonsynonymous							TARA_SAMEA2591122_METAG_NKMKLIKH	BIKNLOFK_00001	1078	A	G	Ambiguous
						3300005529_42	BFEAEJFL_02316	1222	C	C	Ambiguous							TARA_SAMEA2591122_METAG_NKMKLIKH	BIKNLOFK_00001	1081	A	A	Nonsynonymous
						3300005529_42	BFEAEJFL_02316	1223	A	A	Ambiguous							TARA_SAMEA2591122_METAG_NKMKLIKH	BIKNLOFK_00001	1087	T	T	Nonsynonymous
						3300005529_42	BFEAEJFL_02316	1224	G	G	Ambiguous							TARA_SAMEA2591122_METAG_NKMKLIKH	BIKNLOFK_00001	1090	T	T	Nonsynonymous
						3300005529_42	BFEAEJFL_02316	1225	G	C	Nonsynonymous							TARA_SAMEA2591122_METAG_NKMKLIKH	BIKNLOFK_00001	1091	T	T	Ambiguous
						3300005529_42	BFEAEJFL_02316	1234	A	G	Nonsynonymous							TARA_SAMEA2591122_METAG_NKMKLIKH	BIKNLOFK_00001	1092	T	T	Ambiguous
						3300005529_42	BFEAEJFL_02316	1235	TAGGTGCGC	TAGGTGCGG	snp							TARA_SAMEA2591122_METAG_NKMKLIKH	BIKNLOFK_00001	1093	A	T	Nonsynonymous
						3300005529_42	BFEAEJFL_02316	1244	CGGTGG	CGATAG,CGATGA,CGATGC,CGATGT,CGATGG	complex,complex,complex,complex,snp							TARA_SAMEA2591122_METAG_NKMKLIKH	BIKNLOFK_00001	12	A	G	Ambiguous
						3300005529_42	BFEAEJFL_02316	1258	T	T	Nonsynonymous							TARA_SAMEA2591122_METAG_NKMKLIKH	BIKNLOFK_00001	43	C	T	Ambiguous
						3300005529_42	BFEAEJFL_02316	1276	G	G	Nonsynonymous							TARA_SAMEA2591122_METAG_NKMKLIKH	BIKNLOFK_00001	49	T	C	Ambiguous
						3300005529_42	BFEAEJFL_02316	1559	ACCGTGGAT	ACAGTCGAC,ACAGTGGAC,ACGGTGGAT,ACCGTAGAT,ACCGTCGAT,ACCGTGGAC	complex,complex,snp,snp,snp,snp							TARA_SAMEA2591122_METAG_NKMKLIKH	BIKNLOFK_00001	50	T	T	Ambiguous
						3300005529_42	BFEAEJFL_02316	1588	C	G	Nonsynonymous							TARA_SAMEA2591122_METAG_NKMKLIKH	BIKNLOFK_00001	51	T	T	Ambiguous
						3300005529_42	BFEAEJFL_02316	1589	T	T	Ambiguous							TARA_SAMEA2591122_METAG_NKMKLIKH	BIKNLOFK_00001	52	A	A	Ambiguous
						3300005529_42	BFEAEJFL_02316	1590	G	T	Synonymous							TARA_SAMEA2591122_METAG_NKMKLIKH	BIKNLOFK_00001	53	G	G	Ambiguous
						3300005529_42	BFEAEJFL_02316	1591	T	T	Ambiguous							TARA_SAMEA2591122_METAG_NKMKLIKH	BIKNLOFK_00001	58	G	G	Nonsynonymous
						3300005529_42	BFEAEJFL_02316	1594	C	C	Ambiguous							TARA_SAMEA2591122_METAG_NKMKLIKH	BIKNLOFK_00001	59	T	T	Ambiguous
						3300005529_42	BFEAEJFL_02316	1595	A	A	Ambiguous							TARA_SAMEA2591122_METAG_NKMKLIKH	BIKNLOFK_00001	60	G	G	Ambiguous
						3300005529_42	BFEAEJFL_02316	1596	A	A	Synonymous							TARA_SAMEA2591122_METAG_NKMKLIKH	BIKNLOFK_00001	61	A	G	Ambiguous
						3300005529_42	BFEAEJFL_02316	1597	C	C	Ambiguous							TARA_SAMEA2591122_METAG_NKMKLIKH	BIKNLOFK_00001	859	AAAGTCTAACATC	GAAATCAATCATT,AAAATCAATCATT	complex,complex
						3300005529_42	BFEAEJFL_02316	1643	C	C	Ambiguous							TARA_SAMEA2591122_METAG_NKMKLIKH	BIKNLOFK_00001	862	GTCTAACATC	ATCAATCATT	complex
						3300005529_42	BFEAEJFL_02316	1644	C	C	Ambiguous							TARA_SAMEA2591122_METAG_NKMKLIKH	BIKNLOFK_00001	877	A	T	Ambiguous
						3300005529_42	BFEAEJFL_02316	1645	G	G	Nonsynonymous							TARA_SAMEA2591122_METAG_NKMKLIKH	BIKNLOFK_00001	886	TAATGCAT	AAGTGCTG,AAGTGCAG	complex,complex
						3300005529_42	BFEAEJFL_02316	1648	G	G	Nonsynonymous							TARA_SAMEA2591122_METAG_NKMKLIKH	BIKNLOFK_00001	913	A	A	Nonsynonymous
						3300005529_42	BFEAEJFL_02316	1649	G	G	Nonsynonymous							TARA_SAMEA2591122_METAG_NKMKLIKH	BIKNLOFK_00001	919	T	A	Nonsynonymous
						3300005529_42	BFEAEJFL_02316	1650	A	A	Synonymous							TARA_SAMEA2591122_METAG_NKMKLIKH	BIKNLOFK_00001	920	G	G	Ambiguous
						3300005529_42	BFEAEJFL_02316	1657	CTTCTTT	CCGCTTC,TTTCTTC,CTTTTTC,GCGCTTC,GCGCTTT,CTTCCGT,TTTCTTT,CTTCTTC	complex,complex,complex,complex,mnp,mnp,snp,snp							TARA_SAMEA2591122_METAG_NKMKLIKH	BIKNLOFK_00001	921	T	T	Ambiguous
						3300005529_42	BFEAEJFL_02316	1677	ATTCGCTT	TCTCGCTC	complex							TARA_SAMEA2591122_METAG_NKMKLIKH	BIKNLOFK_00001	922	A	T	Nonsynonymous
						3300005529_42	BFEAEJFL_02316	1711	A	G	Nonsynonymous							TARA_SAMEA2591122_METAG_NKMKLIKH	BIKNLOFK_00001	934	T	T	Nonsynonymous
						3300005529_42	BFEAEJFL_02316	1712	A	A	Ambiguous							TARA_SAMEA2591122_METAG_NKMKLIKH	BIKNLOFK_00001	935	A	A	Ambiguous
						3300005529_42	BFEAEJFL_02316	1713	T	T	Ambiguous							TARA_SAMEA2591122_METAG_NKMKLIKH	BIKNLOFK_00001	936	C	C	Ambiguous
						3300005529_42	BFEAEJFL_02316	1714	G	G	Ambiguous							TARA_SAMEA2591122_METAG_NKMKLIKH	BIKNLOFK_00001	937	T	T	Nonsynonymous
						3300005529_42	BFEAEJFL_02316	1744	T	T	Ambiguous							TARA_SAMEA2591122_METAG_NKMKLIKH	BIKNLOFK_00001	945	G	A	NA
						3300005529_42	BFEAEJFL_02316	1745	T	T	Ambiguous							TARA_SAMEA2591122_METAG_NKMKLIKH	BIKNLOFK_00001	952	A	A	Nonsynonymous
						3300005529_42	BFEAEJFL_02316	1746	T	T	Ambiguous							TARA_SAMEA2591122_METAG_NKMKLIKH	BIKNLOFK_00001	953	T	T	Ambiguous
						3300005529_42	BFEAEJFL_02316	1747	C	T	Synonymous							TARA_SAMEA2591122_METAG_NKMKLIKH	BIKNLOFK_00001	954	C	C	Ambiguous
						3300005529_42	BFEAEJFL_02316	1754	T	T	Nonsynonymous							TARA_SAMEA2591122_METAG_NKMKLIKH	BIKNLOFK_00001	955	T	A	Nonsynonymous
						3300005529_42	BFEAEJFL_02316	1755	T	T	Synonymous							TARA_SAMEA2591122_METAG_NKMKLIKH	BIKNLOFK_00001	961	TAAATAG	AAGGTAA	complex
						3300005529_42	BFEAEJFL_02316	1756	T	T	Nonsynonymous							TARA_SAMEA2591122_METAG_NKMKLIKH	BIKNLOFK_00001	961	TAAATAG	AAGGTAA	complex
						3300005529_42	BFEAEJFL_02316	1798	G	A	Nonsynonymous							TARA_SAMEA2591122_METAG_NKMKLIKH	BIKNLOFK_00001	961	TAAATAG	AAGGTAA,GAGGTAA,TAAGTAA	complex,complex,complex
						3300005529_42	BFEAEJFL_02316	1799	T	T	Ambiguous							TARA_SAMEA2591122_METAG_NKMKLIKH	BIKNLOFK_00001	961	TAAATAG	AAGGTAA,GAGGTAA,TAAGTAA	complex,complex,complex
						3300005529_42	BFEAEJFL_02316	1800	T	T	Ambiguous							TARA_SAMEA2591122_METAG_NKMKLIKH	BIKNLOFK_00001	979	TGCGTGG	CGCATGA,AGCGTGG	complex,snp
						3300005529_42	BFEAEJFL_02316	1801	G	G	Ambiguous							TARA_SAMEA2591122_METAG_NKMKLIKH	BIKNLOFK_00001	979	TGCGTGG	CGCATGA,AGCGTGG	complex,snp
						3300005529_42	BFEAEJFL_02316	1807	C	C	Nonsynonymous							TARA_SAMEA2591122_METAG_NKMKLIKH	BIKNLOFK_00001	979	TGCGTGG	CGCATGA,GGCATGA,AGCGTGG	complex,complex,snp
						3300005529_42	BFEAEJFL_02316	1808	T	T	Ambiguous							TARA_SAMEA2591122_METAG_NKMKLIKH	BIKNLOFK_00001	979	TGCGTGG	CGCATGA,GGCATGA,AGCGTGG	complex,complex,snp
						3300005529_42	BFEAEJFL_02316	1809	C	C	Ambiguous							TARA_SAMEA2591122_METAG_NKMKLIKH	BIKNLOFK_00001	991	CTCTGGA	TTCAGGG,TTCCGGG,TTCTGGG,TTCTGGA,CTCAGGA	complex,complex,complex,snp,snp
						3300005529_42	BFEAEJFL_02316	1810	G	G	Nonsynonymous							TARA_SAMEA2591122_METAG_NKMKLIKH	BIKNLOFK_00001	991	CTCTGGA	TTCAGGG,TTCCGGG,TTCTGGG,TTCTGGA,CTCAGGA	complex,complex,complex,snp,snp
						3300005529_42	BFEAEJFL_02316	1811	A	A	Ambiguous							TARA_SAMEA2591122_METAG_NKMKLIKH	BIKNLOFK_00001	991	CTCTGGA	TTCCGGG,TTCTGGG,TTCTGGA,CTCAGGA	complex,complex,snp,snp
						3300005529_42	BFEAEJFL_02316	1812	T	T	Ambiguous							TARA_SAMEA2591122_METAG_NKMKLIKH	BIKNLOFK_00001	991	CTCTGGA	TTCCGGG,TTCTGGG,TTCTGGA,CTCAGGA	complex,complex,snp,snp
						3300005529_42	BFEAEJFL_02316	1813	T	C	Nonsynonymous							TARA_SAMEA2591122_METAG_NKMKLIKH	BIKNLOFK_00056	226	G	G	Nonsynonymous
						3300005529_42	BFEAEJFL_02316	1843	C	C	Nonsynonymous							TARA_SAMEA2591122_METAG_NKMKLIKH	BIKNLOFK_00056	624	T	C	Synonymous
						3300005529_42	BFEAEJFL_02316	1844	A	A	Ambiguous							TARA_SAMEA2591122_METAG_NKMKLIKH	BIKNLOFK_00056	642	C	C	Synonymous
						3300005529_42	BFEAEJFL_02316	1845	A	G	Synonymous							TARA_SAMEA2591122_METAG_NKMKLIKH	BIKNLOFK_00105	33	T	T	Synonymous
						3300005529_42	BFEAEJFL_02316	1846	G	C	Nonsynonymous							TARA_SAMEA2591122_METAG_NKMKLIKH	BIKNLOFK_00105	34	G	G	Ambiguous
						3300005529_42	BFEAEJFL_02316	2278	GCGATCTCC	CTTATCCCC,CTTGTCGGA,GCGATTTCC,GCGATCGCC	complex,complex,snp,snp							TARA_SAMEA2591122_METAG_NKMKLIKH	BIKNLOFK_00105	35	G	G	Ambiguous
						3300005529_42	BFEAEJFL_02316	2290	CAGGGCT	AAGCGCC,CATTGCT,CAGCGCT	complex,mnp,snp							TARA_SAMEA2591122_METAG_NKMKLIKH	BIKNLOFK_00105	36	T	A	Synonymous
						3300005529_42	BFEAEJFL_02316	2299	T	T	Nonsynonymous							TARA_SAMEA2591122_METAG_NKMKLIKH	BIKNLOFK_00105	42	A	T	Synonymous
						3300005529_42	BFEAEJFL_02316	2300	T	T	Ambiguous							TARA_SAMEA2591122_METAG_NKMKLIKH	BIKNLOFK_00105	476	A	A	Ambiguous
						3300005529_42	BFEAEJFL_02316	2301	C	C	Ambiguous							TARA_SAMEA2591122_METAG_NKMKLIKH	BIKNLOFK_00105	477	A	G	Synonymous
						3300005529_42	BFEAEJFL_02316	2302	A	A	Nonsynonymous							TARA_SAMEA2591122_METAG_NKMKLIKH	BIKNLOFK_00105	478	A	A	Nonsynonymous
						3300005529_42	BFEAEJFL_02316	448	GAAATGA	CAAAAGC	complex							TARA_SAMEA2591122_METAG_NKMKLIKH	BIKNLOFK_00125	292	G	G	Nonsynonymous
						3300005529_42	BFEAEJFL_02317	121	ATCCTCCAG	GTCTTCGAC,GTCTTCGAG,ATCTTCGAG,ATCTTCCAG	complex,complex,complex,snp							TARA_SAMEA2591122_METAG_NKMKLIKH	BIKNLOFK_00153	987	C	C	Synonymous
						3300005529_42	BFEAEJFL_02317	136	CCGCAGC	GCGTAGA,GCGGAGC,GCGCAAC,GCGCAGA,GCGCAGG	complex,complex,complex,complex,complex							TARA_SAMEA2591122_METAG_NKMKLIKH	BIKNLOFK_00162	1083	C	T	Ambiguous
						3300005529_42	BFEAEJFL_02317	172	C	C	Nonsynonymous							TARA_SAMEA2591122_METAG_NKMKLIKH	BIKNLOFK_00162	1207	A	G	Ambiguous
						3300005529_42	BFEAEJFL_02317	205	G	G	Nonsynonymous							TARA_SAMEA2591122_METAG_NKMKLIKH	BIKNLOFK_00162	580	A	A	Nonsynonymous
						3300005529_42	BFEAEJFL_02317	213	G	A	Ambiguous							TARA_SAMEA2591122_METAG_NKMKLIKH	BIKNLOFK_00162	589	C	T	Ambiguous
						3300005529_42	BFEAEJFL_02317	214	C	C	Nonsynonymous							TARA_SAMEA2591122_METAG_NKMKLIKH	BIKNLOFK_00162	595	T	C	Nonsynonymous
						3300005529_42	BFEAEJFL_02317	215	C	C	Ambiguous							TARA_SAMEA2591122_METAG_NKMKLIKH	BIKNLOFK_00162	596	G	G	Ambiguous
						3300005529_42	BFEAEJFL_02317	216	G	G	Synonymous							TARA_SAMEA2591122_METAG_NKMKLIKH	BIKNLOFK_00162	597	G	G	Ambiguous
						3300005529_42	BFEAEJFL_02317	217	T	T	Nonsynonymous							TARA_SAMEA2591122_METAG_NKMKLIKH	BIKNLOFK_00162	598	A	G	Nonsynonymous
						3300005529_42	BFEAEJFL_02317	218	ACGTTC	ACATTT,ACATTC	complex,snp							TARA_SAMEA2591122_METAG_NKMKLIKH	BIKNLOFK_00162	610	C	T	Ambiguous
						3300005529_42	BFEAEJFL_02317	244	A	A	Nonsynonymous							TARA_SAMEA2591122_METAG_NKMKLIKH	BIKNLOFK_00162	631	CGCCGTAA	GTTTGTAT	complex
						3300005529_42	BFEAEJFL_02317	245	T	T	Ambiguous							TARA_SAMEA2591122_METAG_NKMKLIKH	BIKNLOFK_00162	643	G	C	Nonsynonymous
						3300005529_42	BFEAEJFL_02317	246	A	A	Ambiguous							TARA_SAMEA2591122_METAG_NKMKLIKH	BIKNLOFK_00162	649	GAAGGTG	AAACGTA,AAACGTG	complex,complex
						3300005529_42	BFEAEJFL_02317	247	C	C	Synonymous							TARA_SAMEA2591122_METAG_NKMKLIKH	BIKNLOFK_00241	207	C	T	Ambiguous
						3300005529_42	BFEAEJFL_02317	795	T	T	Synonymous							TARA_SAMEA2591122_METAG_NKMKLIKH	BIKNLOFK_00241	24	A	T	Ambiguous
						3300005529_42	BFEAEJFL_02317	802	T	T	Nonsynonymous							TARA_SAMEA2591122_METAG_NKMKLIKH	BIKNLOFK_00241	276	A	A	Synonymous
						3300005529_42	BFEAEJFL_02317	817	C	C	Nonsynonymous							TARA_SAMEA2591122_METAG_NKMKLIKH	BIKNLOFK_00241	282	A	C	Ambiguous
						3300005529_42	BFEAEJFL_02317	823	GCCCGCCTCGGTCAGC	GTTTGCCTCGGTCAGT,CCCGGCTTCCGTGAGG,CCCGGCTTCGGTGAGG,GCCGGCTTCGGTCAGC,GCCCGCTTCCGTCAGA,GCCCGCCTCGGTGAGC	complex,complex,complex,complex,complex,snp							TARA_SAMEA2591122_METAG_NKMKLIKH	BIKNLOFK_00241	389	C	T	Ambiguous
						3300005529_42	BFEAEJFL_02317	853	AATCGCG	GATTGCA,GATGGCG,AATGGCA,GATCGCG	complex,complex,complex,snp							TARA_SAMEA2591122_METAG_NKMKLIKH	BIKNLOFK_00241	390	T	T	Ambiguous
						3300005529_42	BFEAEJFL_02317	862	CGGAACG	GGGTACA,GGGAACG	complex,snp							TARA_SAMEA2591122_METAG_NKMKLIKH	BIKNLOFK_00241	391	G	G	Nonsynonymous
						3300005529_42	BFEAEJFL_02317	871	CAGAATCCG	GAGCATCTT,CAGCATGCG,CAGCATCTT	complex,complex,complex							TARA_SAMEA2591122_METAG_NKMKLIKH	BIKNLOFK_00241	415	G	A	Ambiguous
						3300005529_42	BFEAEJFL_02317	880	G	G	Nonsynonymous							TARA_SAMEA2591122_METAG_NKMKLIKH	BIKNLOFK_00241	4	C	C	Nonsynonymous
						3300005529_42	BFEAEJFL_02317	886	G	G	Nonsynonymous							TARA_SAMEA2591122_METAG_NKMKLIKH	BIKNLOFK_00241	5	A	A	Ambiguous
						3300005529_42	BFEAEJFL_02317	889	CTGCGCCAGAAGC	TTGAGCGAGCAGA,CTGTGCCAGCAGC,CTGCGCCAGCAGC	complex,complex,snp							TARA_SAMEA2591122_METAG_NKMKLIKH	BIKNLOFK_00241	621	C	T	Ambiguous
						3300005529_42	BFEAEJFL_02317	916	GGTGGGA	GGTGGGG	snp							TARA_SAMEA2591122_METAG_NKMKLIKH	BIKNLOFK_00241	642	A	A	Ambiguous
						3300005529_42	BFEAEJFL_02317	934	G	G	Nonsynonymous							TARA_SAMEA2591122_METAG_NKMKLIKH	BIKNLOFK_00241	643	T	T	Ambiguous
						3300005529_42	BFEAEJFL_02317	935	A	A	Ambiguous							TARA_SAMEA2591122_METAG_NKMKLIKH	BIKNLOFK_00241	644	C	C	Ambiguous
						3300005529_42	BFEAEJFL_02317	936	T	T	Ambiguous							TARA_SAMEA2591122_METAG_NKMKLIKH	BIKNLOFK_00241	645	T	T	Ambiguous
						3300005529_42	BFEAEJFL_02317	937	A	A	Nonsynonymous							TARA_SAMEA2591122_METAG_NKMKLIKH	BIKNLOFK_00241	646	A	G	Ambiguous
						3300005529_42	BFEAEJFL_02384	34	G	G	Nonsynonymous							TARA_SAMEA2591122_METAG_NKMKLIKH	BIKNLOFK_00241	6	A	A	Ambiguous
						3300005529_42	BFEAEJFL_02384	35	T	T	Ambiguous							TARA_SAMEA2591122_METAG_NKMKLIKH	BIKNLOFK_00241	78	T	C	Ambiguous
						3300005529_42	BFEAEJFL_02384	36	C	C	Ambiguous							TARA_SAMEA2591122_METAG_NKMKLIKH	BIKNLOFK_00241	7	G	A	Nonsynonymous
						3300005529_42	BFEAEJFL_02384	37	C	C	Nonsynonymous							TARA_SAMEA2591122_METAG_NKMKLIKH	BIKNLOFK_00293	172	C	T	Ambiguous
						3300005529_42	BFEAEJFL_02384	556	C	C	Nonsynonymous							TARA_SAMEA2591122_METAG_NKMKLIKH	BIKNLOFK_00293	181	A	G	Ambiguous
						3300005529_42	BFEAEJFL_02384	557	A	A	Ambiguous							TARA_SAMEA2591122_METAG_NKMKLIKH	BIKNLOFK_00372	413	G	A	Ambiguous
						3300005529_42	BFEAEJFL_02384	558	G	G	Ambiguous							TARA_SAMEA2591122_METAG_NKMKLIKH	BIKNLOFK_00376	1431	C	T	Ambiguous
						3300005529_42	BFEAEJFL_02384	559	A	A	Nonsynonymous							TARA_SAMEA2591122_METAG_NKMKLIKH	BIKNLOFK_00376	1630	C	T	Nonsynonymous
						3300005529_42	BFEAEJFL_02594	1022	A	A	Ambiguous							TARA_SAMEA2591122_METAG_NKMKLIKH	BIKNLOFK_00376	1654	G	T	Ambiguous
						3300005529_42	BFEAEJFL_02594	1023	C	C	Synonymous							TARA_SAMEA2591122_METAG_NKMKLIKH	BIKNLOFK_00376	1678	T	A	Nonsynonymous
						3300005529_42	BFEAEJFL_02594	1056	A	A	Synonymous							TARA_SAMEA2591122_METAG_NKMKLIKH	BIKNLOFK_00376	1679	A	A	Ambiguous
						3300005529_42	BFEAEJFL_02594	1057	G	G	Ambiguous							TARA_SAMEA2591122_METAG_NKMKLIKH	BIKNLOFK_00376	1680	T	T	Ambiguous
						3300005529_42	BFEAEJFL_02594	1058	G	G	Ambiguous							TARA_SAMEA2591122_METAG_NKMKLIKH	BIKNLOFK_00376	1681	A	A	Nonsynonymous
						3300005529_42	BFEAEJFL_02594	1059	G	G	Synonymous							TARA_SAMEA2591122_METAG_NKMKLIKH	BIKNLOFK_00376	1690	AGTAATT	GGACACA,TGACACA,AGTTACT	complex,complex,complex
						3300005529_42	BFEAEJFL_02594	1119	G	G	Ambiguous							TARA_SAMEA2591122_METAG_NKMKLIKH	BIKNLOFK_00376	1690	AGTAATT	GGACACA,TGACACA,AGTTACT	complex,complex,complex
						3300005529_42	BFEAEJFL_02594	1120	A	A	Ambiguous							TARA_SAMEA2591122_METAG_NKMKLIKH	BIKNLOFK_00376	1690	AGTAATT	GGACACA,TGACACA,GGTGACA,AGTTACT,AGTTACA	complex,complex,complex,complex,complex
						3300005529_42	BFEAEJFL_02594	1121	C	C	Ambiguous							TARA_SAMEA2591122_METAG_NKMKLIKH	BIKNLOFK_00376	1690	AGTAATT	GGACACA,TGACACA,GGTGACA,AGTTACT,AGTTACA	complex,complex,complex,complex,complex
						3300005529_42	BFEAEJFL_02594	1122	C	G	Synonymous							TARA_SAMEA2591122_METAG_NKMKLIKH	BIKNLOFK_00376	1705	A	G	Ambiguous
						3300005529_42	BFEAEJFL_02594	1509	C	C	Synonymous							TARA_SAMEA2591122_METAG_NKMKLIKH	BIKNLOFK_00376	1714	TTGGTAGTAGTCA	CTGATAATAATCG,TTGATAGTAATCG	complex,complex
						3300005529_42	BFEAEJFL_02594	1510	A	A	Nonsynonymous							TARA_SAMEA2591122_METAG_NKMKLIKH	BIKNLOFK_00376	1714	TTGGTAGTAGTCA	CTGATAATAATCG,TTGATAGTAATCG	complex,complex
						3300005529_42	BFEAEJFL_02594	1511	T	T	Ambiguous							TARA_SAMEA2591122_METAG_NKMKLIKH	BIKNLOFK_00376	1714	TTGGTAGTAGTCA	CTGATAATAATCG,TTGATAGTAATCG,TTGGTAGTAATCA	complex,complex,snp
						3300005529_42	BFEAEJFL_02594	1512	T	T	Ambiguous							TARA_SAMEA2591122_METAG_NKMKLIKH	BIKNLOFK_00376	1714	TTGGTAGTAGTCA	CTGATAATAATCG,TTGATAGTAATCG,TTGGTAGTAATCA	complex,complex,snp
						3300005529_42	BFEAEJFL_02594	1548	CACCTTG	TACGCTC,CACGCTC,CACCCTC,CACGCTG,CGCCTTG,CAACTTG	complex,complex,complex,mnp,snp,snp							TARA_SAMEA2591122_METAG_NKMKLIKH	BIKNLOFK_00376	1741	A	G	Ambiguous
						3300005529_42	BFEAEJFL_02594	1561	GTCGGG	GTGGGC,GTTGGC,GTGGGG,GTCGGC	complex,complex,snp,snp							TARA_SAMEA2591122_METAG_NKMKLIKH	BIKNLOFK_00376	1744	T	T	Nonsynonymous
						3300005529_42	BFEAEJFL_02594	1576	GCGGTG	GCCGTC,GCGGTC	complex,snp							TARA_SAMEA2591122_METAG_NKMKLIKH	BIKNLOFK_00376	1745	T	T	Ambiguous
						3300005529_42	BFEAEJFL_02594	1582	A	A	Ambiguous							TARA_SAMEA2591122_METAG_NKMKLIKH	BIKNLOFK_00376	1746	C	C	Ambiguous
						3300005529_42	BFEAEJFL_02594	1583	C	C	Ambiguous							TARA_SAMEA2591122_METAG_NKMKLIKH	BIKNLOFK_00376	1747	T	T	Nonsynonymous
						3300005529_42	BFEAEJFL_02594	1584	G	G	Synonymous							TARA_SAMEA2591122_METAG_NKMKLIKH	BIKNLOFK_00408	145	A	A	Nonsynonymous
						3300005529_42	BFEAEJFL_02594	1633	C	C	Ambiguous							TARA_SAMEA2591122_METAG_NKMKLIKH	BIKNLOFK_00408	226	G	T	Ambiguous
						3300005529_42	BFEAEJFL_02594	1634	A	A	Ambiguous							TARA_SAMEA2591122_METAG_NKMKLIKH	BIKNLOFK_00408	238	C	T	Ambiguous
						3300005529_42	BFEAEJFL_02594	1635	C	C	Synonymous							TARA_SAMEA2591122_METAG_NKMKLIKH	BIKNLOFK_00408	247	G	A	Ambiguous
						3300005529_42	BFEAEJFL_03031	595	C	C	Nonsynonymous							TARA_SAMEA2591122_METAG_NKMKLIKH	BIKNLOFK_00408	248	T	T	Ambiguous
						3300005529_42	BFEAEJFL_03031	596	G	G	Ambiguous							TARA_SAMEA2591122_METAG_NKMKLIKH	BIKNLOFK_00408	249	C	C	Ambiguous
						3300005529_42	BFEAEJFL_03031	597	G	G	Ambiguous							TARA_SAMEA2591122_METAG_NKMKLIKH	BIKNLOFK_00408	250	G	A	Ambiguous
						3300005529_42	BFEAEJFL_03031	598	G	G	Nonsynonymous							TARA_SAMEA2591122_METAG_NKMKLIKH	BIKNLOFK_00408	265	T	C	Ambiguous
						3300005529_42	BFEAEJFL_03151	1009	A	A	Nonsynonymous							TARA_SAMEA2591122_METAG_NKMKLIKH	BIKNLOFK_00408	266	T	T	Ambiguous
						3300005529_42	BFEAEJFL_03151	1018	G	G	Nonsynonymous							TARA_SAMEA2591122_METAG_NKMKLIKH	BIKNLOFK_00408	267	C	C	Ambiguous
						3300005529_42	BFEAEJFL_03151	872	A	A	Nonsynonymous							TARA_SAMEA2591122_METAG_NKMKLIKH	BIKNLOFK_00408	268	G	A	Nonsynonymous
						3300005529_42	BFEAEJFL_03151	873	A	A	Ambiguous							TARA_SAMEA2591122_METAG_NKMKLIKH	BIKNLOFK_00408	283	A	G	Ambiguous
						3300005529_42	BFEAEJFL_03151	874	A	A	Nonsynonymous							TARA_SAMEA2591122_METAG_NKMKLIKH	BIKNLOFK_00408	288	G	A	NA
						3300005529_42	BFEAEJFL_03151	890	G	G	Ambiguous							TARA_SAMEA2591122_METAG_NKMKLIKH	BIKNLOFK_00449	244	T	T	Nonsynonymous
						3300005529_42	BFEAEJFL_03151	891	G	G	Ambiguous							TARA_SAMEA2591122_METAG_NKMKLIKH	BIKNLOFK_00449	27	G	A	NA
						3300005529_42	BFEAEJFL_03151	892	A	A	Nonsynonymous							TARA_SAMEA2591122_METAG_NKMKLIKH	BIKNLOFK_00452	492	TGTCGAGG	GGTCTAGA,GGTCAAGG,TGTCGAGC	complex,complex,snp
						3300005529_42	BFEAEJFL_03151	910	C	C	Nonsynonymous							TARA_SAMEA2591122_METAG_NKMKLIKH	BIKNLOFK_00452	565	C	T	Ambiguous
						3300005529_42	BFEAEJFL_03151	911	T	T	Ambiguous							TARA_SAMEA2591122_METAG_NKMKLIKH	BIKNLOFK_00452	649	T	T	NA
						3300005529_42	BFEAEJFL_03151	912	T	T	Ambiguous							TARA_SAMEA2591122_METAG_NKMKLIKH	BIKNLOFK_00511	1695	A	A	NA
						3300005529_42	BFEAEJFL_03151	913	G	G	Nonsynonymous							TARA_SAMEA2591122_METAG_NKMKLIKH	BIKNLOFK_00511	1696	T	T	Ambiguous
						3300005529_42	BFEAEJFL_03151	970	C	C	Nonsynonymous							TARA_SAMEA2591122_METAG_NKMKLIKH	BIKNLOFK_00511	1697	T	T	Ambiguous
						3300005529_42	BFEAEJFL_03151	971	C	C	Ambiguous							TARA_SAMEA2591122_METAG_NKMKLIKH	BIKNLOFK_00511	1698	C	C	Ambiguous
						3300005529_42	BFEAEJFL_03151	972	C	C	Ambiguous							TARA_SAMEA2591122_METAG_NKMKLIKH	BIKNLOFK_00511	1699	T	T	Nonsynonymous
						3300005529_42	BFEAEJFL_03151	973	G	G	Nonsynonymous							TARA_SAMEA2591122_METAG_NKMKLIKH	BIKNLOFK_00511	1744	A	C	Synonymous
						3300005529_42	BFEAEJFL_03179	1189	G	G	Nonsynonymous							TARA_SAMEA2591122_METAG_NKMKLIKH	BIKNLOFK_00511	1909	A	A	Nonsynonymous
						3300005529_42	BFEAEJFL_03179	209	CTGGGT	GAGGGC,CTCGGT,CTGGGC	complex,snp,snp							TARA_SAMEA2591122_METAG_NKMKLIKH	BIKNLOFK_00511	1960	T	T	Nonsynonymous
						3300005529_42	BFEAEJFL_03179	215	TCGAGC	TCAAGA,TCCAGC,TCGAGG,TCGAGT	complex,snp,snp,snp							TARA_SAMEA2591122_METAG_NKMKLIKH	BIKNLOFK_00603	166	G	G	Nonsynonymous
						3300005529_42	BFEAEJFL_03179	241	T	T	Nonsynonymous							TARA_SAMEA2591122_METAG_NKMKLIKH	BIKNLOFK_00603	259	G	G	Nonsynonymous
						3300005529_42	BFEAEJFL_03179	268	C	G	Nonsynonymous							TARA_SAMEA2591122_METAG_NKMKLIKH	BIKNLOFK_00603	298	G	A	Ambiguous
						3300005529_42	BFEAEJFL_03179	276	G	G	Synonymous							TARA_SAMEA2591122_METAG_NKMKLIKH	BIKNLOFK_00603	316	A	T	Ambiguous
						3300005529_42	BFEAEJFL_03179	289	CTCGACGAACGCG	TTCCACATACGCG,TTCCACGTAGGCA,TTCCACGTAAGCG,TTCCACGTAGGCG,TTCGACATACGCG,TTCGACGTACGCG	complex,complex,complex,complex,complex,complex							TARA_SAMEA2591122_METAG_NKMKLIKH	BIKNLOFK_00603	317	A	A	Ambiguous
						3300005529_42	BFEAEJFL_03179	307	G	C	Nonsynonymous							TARA_SAMEA2591122_METAG_NKMKLIKH	BIKNLOFK_00603	318	C	C	Ambiguous
						3300005529_42	BFEAEJFL_03179	308	A	A	Ambiguous							TARA_SAMEA2591122_METAG_NKMKLIKH	BIKNLOFK_00603	319	A	G	Ambiguous
						3300005529_42	BFEAEJFL_03179	309	T	T	Ambiguous							TARA_SAMEA2591122_METAG_NKMKLIKH	BIKNLOFK_00603	348	G	G	NA
						3300005529_42	BFEAEJFL_03179	310	A	G	Ambiguous							TARA_SAMEA2591122_METAG_NKMKLIKH	BIKNLOFK_00603	37	T	T	Nonsynonymous
						3300005529_42	BFEAEJFL_03179	313	CAGATTGTT	CAGGTTGTT	snp							TARA_SAMEA2591122_METAG_NKMKLIKH	BIKNLOFK_00603	514	G	A	Nonsynonymous
						3300005529_42	BFEAEJFL_03179	322	CGGCAGG	CGGGAGA,CGGGAGC,CGGCAAC,GGGCAGG,CGGCAAG,CGGCAGC	complex,complex,mnp,snp,snp,snp							TARA_SAMEA2591122_METAG_NKMKLIKH	BIKNLOFK_00603	67	T	T	Nonsynonymous
						3300005529_42	BFEAEJFL_03179	339	T	C	Synonymous							TARA_SAMEA2591122_METAG_NKMKLIKH	BIKNLOFK_00603	90	T	T	Nonsynonymous
						3300005529_42	BFEAEJFL_03179	340	C	C	Nonsynonymous							TARA_SAMEA2591122_METAG_NKMKLIKH	BIKNLOFK_00726	369	G	A	Synonymous
						3300005529_42	BFEAEJFL_03179	341	G	G	Ambiguous							TARA_SAMEA2591122_METAG_NKMKLIKH	BIKNLOFK_00726	379	T	C	Synonymous
						3300005529_42	BFEAEJFL_03179	342	A	A	Synonymous							TARA_SAMEA2591122_METAG_NKMKLIKH	BIKNLOFK_00726	387	C	T	Synonymous
						3300005529_42	BFEAEJFL_03179	343	G	G	Nonsynonymous							TARA_SAMEA2591122_METAG_NKMKLIKH	BIKNLOFK_00726	441	A	A	Synonymous
						3300005529_42	BFEAEJFL_04181	1153	CAGGAC	GAGCTG,AAGGAG,TAGGAT,CAGCAG,GAGGAC	complex,complex,complex,complex,snp							TARA_SAMEA2591122_METAG_NKMKLIKH	BIKNLOFK_00726	549	T	A	Synonymous
						3300005529_42	BFEAEJFL_04181	1174	T	T	Nonsynonymous							TARA_SAMEA2591122_METAG_NKMKLIKH	BIKNLOFK_00726	624	A	A	Synonymous
						3300005529_42	BFEAEJFL_04181	1175	T	T	Ambiguous							TARA_SAMEA2591122_METAG_NKMKLIKH	BIKNLOFK_00739	110	AATCAGAT	TGTCTGAA	complex
						3300005529_42	BFEAEJFL_04181	1176	T	T	Synonymous							TARA_SAMEA2591122_METAG_NKMKLIKH	BIKNLOFK_00739	11	G	A	Ambiguous
						3300005529_42	BFEAEJFL_04181	1252	A	A	Nonsynonymous							TARA_SAMEA2591122_METAG_NKMKLIKH	BIKNLOFK_00739	123	TTTTAAG	CTTTAAG	snp
						3300005529_42	BFEAEJFL_04181	1264	G	G	Nonsynonymous							TARA_SAMEA2591122_METAG_NKMKLIKH	BIKNLOFK_00739	132	T	G	Synonymous
						3300005529_42	BFEAEJFL_04181	1265	C	C	Nonsynonymous							TARA_SAMEA2591122_METAG_NKMKLIKH	BIKNLOFK_00739	162	AGTAGAGTCC	GGTTGAGTCC	complex
						3300005529_42	BFEAEJFL_04181	1266	T	T	Ambiguous							TARA_SAMEA2591122_METAG_NKMKLIKH	BIKNLOFK_00739	183	T	G	Ambiguous
						3300005529_42	BFEAEJFL_04181	1444	T	T	Nonsynonymous							TARA_SAMEA2591122_METAG_NKMKLIKH	BIKNLOFK_00739	184	G	G	Ambiguous
						3300005529_42	BFEAEJFL_04181	1450	G	G	Nonsynonymous							TARA_SAMEA2591122_METAG_NKMKLIKH	BIKNLOFK_00739	185	A	A	Ambiguous
						3300005529_42	BFEAEJFL_04181	1451	C	C	Ambiguous							TARA_SAMEA2591122_METAG_NKMKLIKH	BIKNLOFK_00739	186	T	C	Ambiguous
						3300005529_42	BFEAEJFL_04181	1452	G	G	Ambiguous							TARA_SAMEA2591122_METAG_NKMKLIKH	BIKNLOFK_00739	198	A	T	Ambiguous
						3300005529_42	BFEAEJFL_04181	1453	C	C	Nonsynonymous							TARA_SAMEA2591122_METAG_NKMKLIKH	BIKNLOFK_00739	199	G	G	Ambiguous
						3300005529_42	BFEAEJFL_04181	1496	GGCGGT	GGAGGC,GGTGGT,GGCGGC	complex,snp,snp							TARA_SAMEA2591122_METAG_NKMKLIKH	BIKNLOFK_00739	200	T	T	Ambiguous
						3300005529_42	BFEAEJFL_04181	1541	T	T	Ambiguous							TARA_SAMEA2591122_METAG_NKMKLIKH	BIKNLOFK_00739	201	A	A	Ambiguous
						3300005529_42	BFEAEJFL_04181	1542	C	C	Ambiguous							TARA_SAMEA2591122_METAG_NKMKLIKH	BIKNLOFK_00739	202	A	T	Ambiguous
						3300005529_42	BFEAEJFL_04181	1543	T	T	Nonsynonymous							TARA_SAMEA2591122_METAG_NKMKLIKH	BIKNLOFK_00739	42	A	C	Ambiguous
						3300005529_42	BFEAEJFL_04181	1552	GGACTTC	GGACTTG	snp							TARA_SAMEA2591122_METAG_NKMKLIKH	BIKNLOFK_00739	57	T	T	Synonymous
						3300005529_42	BFEAEJFL_04181	1594	G	G	Nonsynonymous							TARA_SAMEA2591122_METAG_NKMKLIKH	BIKNLOFK_00739	80	A	C	Ambiguous
						3300005529_42	BFEAEJFL_04181	1595	A	A	Ambiguous							TARA_SAMEA2591122_METAG_NKMKLIKH	BIKNLOFK_00739	81	C	G	Ambiguous
						3300005529_42	BFEAEJFL_04181	1596	T	T	Ambiguous							TARA_SAMEA2591122_METAG_NKMKLIKH	BIKNLOFK_00739	82	G	G	Ambiguous
						3300005529_42	BFEAEJFL_04181	1597	T	T	Nonsynonymous							TARA_SAMEA2591122_METAG_NKMKLIKH	BIKNLOFK_00739	83	A	A	Ambiguous
						3300005529_42	BFEAEJFL_04181	1640	AGCGAGCCC	AGCGAGCCT	snp							TARA_SAMEA2591122_METAG_NKMKLIKH	BIKNLOFK_00739	84	C	C	Ambiguous
						3300005529_42	BFEAEJFL_04181	1649	T	T	Ambiguous							TARA_SAMEA2591122_METAG_NKMKLIKH	BIKNLOFK_00739	93	T	A	Ambiguous
						3300005529_42	BFEAEJFL_04181	1650	C	C	Ambiguous							TARA_SAMEA2591122_METAG_NKMKLIKH	BIKNLOFK_00828	427	A	A	Nonsynonymous
						3300005529_42	BFEAEJFL_04181	1651	C	C	Nonsynonymous							TARA_SAMEA2591122_METAG_NKMKLIKH	BIKNLOFK_00845	606	C	T	Ambiguous
						3300005529_42	BFEAEJFL_04181	1682	T	T	Ambiguous							TARA_SAMEA2591122_METAG_NKMKLIKH	BIKNLOFK_00845	696	T	A	Ambiguous
						3300005529_42	BFEAEJFL_04181	1683	C	C	Ambiguous							TARA_SAMEA2591122_METAG_NKMKLIKH	BIKNLOFK_00845	723	G	C	Ambiguous
						3300005529_42	BFEAEJFL_04181	1684	G	G	Nonsynonymous							TARA_SAMEA2591122_METAG_NKMKLIKH	BIKNLOFK_00851	1021	T	G	Ambiguous
						3300005529_42	BFEAEJFL_04181	1685	T	T	Ambiguous							TARA_SAMEA2591122_METAG_NKMKLIKH	BIKNLOFK_00851	1674	G	A	Ambiguous
						3300005529_42	BFEAEJFL_04181	1686	C	C	Ambiguous							TARA_SAMEA2591122_METAG_NKMKLIKH	BIKNLOFK_00851	1818	T	T	Synonymous
						3300005529_42	BFEAEJFL_04181	1687	G	G	Nonsynonymous							TARA_SAMEA2591122_METAG_NKMKLIKH	BIKNLOFK_00851	1854	A	T	Nonsynonymous
						3300005529_42	BFEAEJFL_04181	1705	CTGATG	CTGGTT	complex							TARA_SAMEA2591122_METAG_NKMKLIKH	BIKNLOFK_00851	1855	A	A	Ambiguous
						3300005529_42	BFEAEJFL_04181	1738	C	C	Nonsynonymous							TARA_SAMEA2591122_METAG_NKMKLIKH	BIKNLOFK_00851	1856	T	T	Ambiguous
						3300005529_42	BFEAEJFL_04181	1747	TTCGAAT	TTCGAAC	snp							TARA_SAMEA2591122_METAG_NKMKLIKH	BIKNLOFK_00851	1857	C	T	Synonymous
						3300005529_42	BFEAEJFL_04181	1754	T	T	Ambiguous							TARA_SAMEA2591122_METAG_NKMKLIKH	BIKNLOFK_00851	1866	G	A	Ambiguous
						3300005529_42	BFEAEJFL_04181	1755	G	G	Ambiguous							TARA_SAMEA2591122_METAG_NKMKLIKH	BIKNLOFK_00851	1884	G	T	Ambiguous
						3300005529_42	BFEAEJFL_04181	1756	G	G	Nonsynonymous							TARA_SAMEA2591122_METAG_NKMKLIKH	BIKNLOFK_00851	1885	C	C	Ambiguous
						3300005529_42	BFEAEJFL_04181	1760	C	C	Ambiguous							TARA_SAMEA2591122_METAG_NKMKLIKH	BIKNLOFK_00851	1886	C	C	Ambiguous
						3300005529_42	BFEAEJFL_04181	1761	G	G	Ambiguous							TARA_SAMEA2591122_METAG_NKMKLIKH	BIKNLOFK_00851	1887	T	A	Ambiguous
						3300005529_42	BFEAEJFL_04181	1762	G	G	Nonsynonymous							TARA_SAMEA2591122_METAG_NKMKLIKH	BIKNLOFK_00851	1907	G	A	Ambiguous
						3300005529_42	BFEAEJFL_04181	1796	AGCGCGAGAATT	AGCGCCAGGATG	complex							TARA_SAMEA2591122_METAG_NKMKLIKH	BIKNLOFK_00851	1914	T	C	Ambiguous
						3300005529_42	BFEAEJFL_04181	1816	CGACAAAAATGAC	AGCCAGGAACGAC,GGCCAGGAACGAC,GGCGAGGAACGAG,CGCCAGGAACGAC,CGCCAAGAATGGA,CGCCAAAAACGAC,CGACGACAATGAC	complex,complex,complex,complex,complex,complex,complex							TARA_SAMEA2591122_METAG_NKMKLIKH	BIKNLOFK_00851	1921	A	G	Ambiguous
						3300005529_42	BFEAEJFL_04181	1834	G	G	Nonsynonymous							TARA_SAMEA2591122_METAG_NKMKLIKH	BIKNLOFK_00851	1922	T	T	Ambiguous
						3300005529_42	BFEAEJFL_04181	568	G	G	Nonsynonymous							TARA_SAMEA2591122_METAG_NKMKLIKH	BIKNLOFK_00851	1923	T	A	Ambiguous
						3300005529_42	BFEAEJFL_04181	633	A	G	Synonymous							TARA_SAMEA2591122_METAG_NKMKLIKH	BIKNLOFK_00851	1931	G	A	Ambiguous
						3300005529_42	BFEAEJFL_04181	634	C	C	Ambiguous							TARA_SAMEA2591122_METAG_NKMKLIKH	BIKNLOFK_00851	1932	A	G	Ambiguous
						3300005529_42	BFEAEJFL_04181	635	A	A	Ambiguous							TARA_SAMEA2591122_METAG_NKMKLIKH	BIKNLOFK_00851	1941	C	T	Ambiguous
						3300005529_42	BFEAEJFL_04181	636	G	G	Ambiguous							TARA_SAMEA2591122_METAG_NKMKLIKH	BIKNLOFK_00851	1946	C	T	Ambiguous
						3300005529_42	BFEAEJFL_04181	637	G	G	Ambiguous							TARA_SAMEA2591122_METAG_NKMKLIKH	BIKNLOFK_00851	1947	T	T	Ambiguous
						3300005529_42	BFEAEJFL_04181	653	G	G	Ambiguous							TARA_SAMEA2591122_METAG_NKMKLIKH	BIKNLOFK_00851	1948	A	A	Ambiguous
						3300005529_42	BFEAEJFL_04181	654	G	G	Ambiguous							TARA_SAMEA2591122_METAG_NKMKLIKH	BIKNLOFK_00851	1949	C	C	Ambiguous
						3300005529_42	BFEAEJFL_04181	655	G	G	Nonsynonymous							TARA_SAMEA2591122_METAG_NKMKLIKH	BIKNLOFK_00851	1950	T	C	Ambiguous
						3300005529_42	BFEAEJFL_04181	669	T	T	Ambiguous							TARA_SAMEA2591122_METAG_NKMKLIKH	BIKNLOFK_00851	1969	A	G	Ambiguous
						3300005529_42	BFEAEJFL_04181	670	T	T	Ambiguous							TARA_SAMEA2591122_METAG_NKMKLIKH	BIKNLOFK_00851	1974	C	T	Ambiguous
						3300005529_42	BFEAEJFL_04181	671	T	T	Ambiguous							TARA_SAMEA2591122_METAG_NKMKLIKH	BIKNLOFK_00851	1975	A	C	Ambiguous
						3300005529_42	BFEAEJFL_04181	672	C	C	Ambiguous							TARA_SAMEA2591122_METAG_NKMKLIKH	BIKNLOFK_00851	2056	A	A	Nonsynonymous
						3300005529_42	BFEAEJFL_04181	673	A	G	Nonsynonymous							TARA_SAMEA2591122_METAG_NKMKLIKH	BIKNLOFK_00851	369	A	T	Ambiguous
						3300005529_42	BFEAEJFL_04181	674	T	T	Ambiguous							TARA_SAMEA2591122_METAG_NKMKLIKH	BIKNLOFK_00851	538	C	T	Synonymous
						3300005529_42	BFEAEJFL_04181	675	C	C	Ambiguous							TARA_SAMEA2591122_METAG_NKMKLIKH	BIKNLOFK_00851	553	G	A	Nonsynonymous
						3300005529_42	BFEAEJFL_04181	676	C	C	Nonsynonymous							TARA_SAMEA2591122_METAG_NKMKLIKH	BIKNLOFK_00851	609	A	G	Synonymous
						3300005529_42	BFEAEJFL_04181	703	C	C	Ambiguous							TARA_SAMEA2591122_METAG_NKMKLIKH	BIKNLOFK_00851	624	G	A	Synonymous
						3300005529_42	BFEAEJFL_04181	704	T	T	Ambiguous							TARA_SAMEA2591122_METAG_NKMKLIKH	BIKNLOFK_00851	675	A	G	Ambiguous
						3300005529_42	BFEAEJFL_04181	705	T	T	Ambiguous							TARA_SAMEA2591122_METAG_NKMKLIKH	BIKNLOFK_00851	861	A	G	Ambiguous
						3300005529_42	BFEAEJFL_04181	706	G	C	Nonsynonymous							TARA_SAMEA2591122_METAG_NKMKLIKH	BIKNLOFK_00851	945	T	C	Ambiguous
						3300005529_42	BFEAEJFL_04181	707	ACGCGTTCC	ACGCGCTCG	complex							TARA_SAMEA2591122_METAG_NKMKLIKH	BIKNLOFK_00851	960	T	C	Ambiguous
						3300005529_42	BFEAEJFL_04181	748	T	T	Ambiguous							TARA_SAMEA2591122_METAG_NKMKLIKH	BIKNLOFK_00868	507	T	T	Synonymous
						3300005529_42	BFEAEJFL_04181	749	C	C	Ambiguous							TARA_SAMEA2591122_METAG_NKMKLIKH	BIKNLOFK_00868	508	C	C	Ambiguous
						3300005529_42	BFEAEJFL_04181	750	C	C	Ambiguous							TARA_SAMEA2591122_METAG_NKMKLIKH	BIKNLOFK_00868	509	C	C	Ambiguous
						3300005529_42	BFEAEJFL_04181	751	G	C	Nonsynonymous							TARA_SAMEA2591122_METAG_NKMKLIKH	BIKNLOFK_00868	510	A	A	Synonymous
						3300005529_42	BFEAEJFL_04181	760	T	G	Nonsynonymous							TARA_SAMEA2591122_METAG_NKMKLIKH	BIKNLOFK_00868	528	C	C	Synonymous
						3300005529_42	BFEAEJFL_04181	761	C	C	Ambiguous							TARA_SAMEA2591122_METAG_NKMKLIKH	BIKNLOFK_00868	543	GTCATTGAAGGAAA	TTCTTTAAAGAAGC	complex
						3300005529_42	BFEAEJFL_04181	762	C	C	Ambiguous							TARA_SAMEA2591122_METAG_NKMKLIKH	BIKNLOFK_00868	567	A	T	Ambiguous
						3300005529_42	BFEAEJFL_04181	763	G	G	Ambiguous							TARA_SAMEA2591122_METAG_NKMKLIKH	BIKNLOFK_00868	568	G	G	Ambiguous
						3300005529_42	BFEAEJFL_04181	772	C	C	Nonsynonymous							TARA_SAMEA2591122_METAG_NKMKLIKH	BIKNLOFK_00868	569	T	T	Ambiguous
						3300005529_42	BFEAEJFL_04181	773	G	G	Nonsynonymous							TARA_SAMEA2591122_METAG_NKMKLIKH	BIKNLOFK_00868	570	A	A	Ambiguous
						3300005529_42	BFEAEJFL_04181	774	A	A	Synonymous							TARA_SAMEA2591122_METAG_NKMKLIKH	BIKNLOFK_00868	571	T	C	Ambiguous
						3300005529_42	BFEAEJFL_04181	778	C	C	Ambiguous							TARA_SAMEA2591122_METAG_NKMKLIKH	BIKNLOFK_00868	591	A	T	Ambiguous
						3300005529_42	BFEAEJFL_04181	779	G	G	Ambiguous							TARA_SAMEA2591122_METAG_NKMKLIKH	BIKNLOFK_00868	690	G	G	Synonymous
						3300005529_42	BFEAEJFL_04181	780	A	A	Ambiguous							TARA_SAMEA2591122_METAG_NKMKLIKH	BIKNLOFK_00868	699	T	A	Synonymous
						3300005529_42	BFEAEJFL_04181	781	A	G	Nonsynonymous							TARA_SAMEA2591122_METAG_NKMKLIKH	BIKNLOFK_00868	99	T	A	Synonymous
						3300005529_42	BFEAEJFL_04181	787	C	C	Nonsynonymous							TARA_SAMEA2591122_METAG_NKMKLIKH	BIKNLOFK_00887	1111	TATAACTGAC	AATTACATTT	complex
						3300005529_42	BFEAEJFL_04181	796	C	C	Nonsynonymous							TARA_SAMEA2591122_METAG_NKMKLIKH	BIKNLOFK_00887	1894	T	C	NA
						3300005529_42	BFEAEJFL_04181	797	T	T	Ambiguous							TARA_SAMEA2591122_METAG_NKMKLIKH	BIKNLOFK_00980	109	GAAAAAAATATTATTTTTG	GAAAAAAATATAATCTTTG,GAAAAAAAATATAATCTTTG	complex,complex
						3300005529_42	BFEAEJFL_04181	798	C	C	Ambiguous							TARA_SAMEA2591122_METAG_NKMKLIKH	BIKNLOFK_00980	129	T	A	Ambiguous
						3300005529_42	BFEAEJFL_04181	799	G	G	Nonsynonymous							TARA_SAMEA2591122_METAG_NKMKLIKH	BIKNLOFK_00980	148	G	G	Nonsynonymous
						3300005529_42	BFEAEJFL_04181	805	A	A	Nonsynonymous							TARA_SAMEA2591122_METAG_NKMKLIKH	BIKNLOFK_00980	149	A	T	Ambiguous
						3300005529_42	BFEAEJFL_04293	61	G	G	Nonsynonymous							TARA_SAMEA2591122_METAG_NKMKLIKH	BIKNLOFK_00980	150	G	T	Ambiguous
						3300005529_42	BFEAEJFL_04351	1492	G	G	Nonsynonymous							TARA_SAMEA2591122_METAG_NKMKLIKH	BIKNLOFK_00980	171	A	C	Synonymous
						3300005529_42	BFEAEJFL_04351	1541	TCGAGT	TCCAAT,TCCAGG,TCGTGT,TCGAGA,TCGAGC,TCGAGG	complex,complex,snp,snp,snp,snp							TARA_SAMEA2591122_METAG_NKMKLIKH	BIKNLOFK_00980	177	C	G	Nonsynonymous
						3300005529_42	BFEAEJFL_04351	1558	T	T	Nonsynonymous							TARA_SAMEA2591122_METAG_NKMKLIKH	BIKNLOFK_00980	210	A	C	Synonymous
						3300005529_42	BFEAEJFL_04351	1579	G	G	Nonsynonymous							TARA_SAMEA2591122_METAG_NKMKLIKH	BIKNLOFK_00980	27	A	A	Synonymous
						3300005529_42	BFEAEJFL_04351	1580	T	T	Ambiguous							TARA_SAMEA2591122_METAG_NKMKLIKH	BIKNLOFK_00980	303	A	C	Synonymous
						3300005529_42	BFEAEJFL_04351	1581	C	C	Ambiguous							TARA_SAMEA2591122_METAG_NKMKLIKH	BIKNLOFK_00980	32	A	C	Nonsynonymous
						3300005529_42	BFEAEJFL_04351	1582	A	A	Nonsynonymous							TARA_SAMEA2591122_METAG_NKMKLIKH	BIKNLOFK_00980	33	A	T	Synonymous
						3300005529_42	BFEAEJFL_04351	1603	G	G	Nonsynonymous							TARA_SAMEA2591122_METAG_NKMKLIKH	BIKNLOFK_00980	340	G	A	Nonsynonymous
						3300005529_42	BFEAEJFL_04351	1609	C	C	Nonsynonymous							TARA_SAMEA2591122_METAG_NKMKLIKH	BIKNLOFK_00980	350	A	T	Nonsynonymous
						3300005529_42	BFEAEJFL_04351	1621	C	C	Nonsynonymous							TARA_SAMEA2591122_METAG_NKMKLIKH	BIKNLOFK_00980	366	A	T	Synonymous
						3300005529_42	BFEAEJFL_04351	1646	G	G	Ambiguous							TARA_SAMEA2591122_METAG_NKMKLIKH	BIKNLOFK_00980	372	TGGCGTG	GGGAGTA	complex
						3300005529_42	BFEAEJFL_04351	1647	C	C	Ambiguous							TARA_SAMEA2591122_METAG_NKMKLIKH	BIKNLOFK_00980	372	TGGCGTG	GGGAGTA	complex
						3300005529_42	BFEAEJFL_04351	1648	A	A	Nonsynonymous							TARA_SAMEA2591122_METAG_NKMKLIKH	BIKNLOFK_00980	372	TGGCGTG	GGGAGTA,GAGAGTA	complex,complex
						3300005529_42	BFEAEJFL_04351	1687	A	A	Nonsynonymous							TARA_SAMEA2591122_METAG_NKMKLIKH	BIKNLOFK_00980	372	TGGCGTG	GGGAGTA,GAGAGTA	complex,complex
						3300005529_43	LIONANEO_01750	42	G	G	Synonymous							TARA_SAMEA2591122_METAG_NKMKLIKH	BIKNLOFK_00980	401	A	G	Nonsynonymous
						3300005529_43	LIONANEO_01750	43	C	C	Ambiguous							TARA_SAMEA2591122_METAG_NKMKLIKH	BIKNLOFK_00980	411	T	A	Nonsynonymous
						3300005529_43	LIONANEO_01750	44	G	G	Ambiguous							TARA_SAMEA2591122_METAG_NKMKLIKH	BIKNLOFK_00980	426	T	C	Synonymous
						3300005529_43	LIONANEO_01750	45	C	C	Ambiguous							TARA_SAMEA2591122_METAG_NKMKLIKH	BIKNLOFK_00980	441	A	T	Synonymous
						3300005529_43	LIONANEO_01750	46	C	C	Nonsynonymous							TARA_SAMEA2591122_METAG_NKMKLIKH	BIKNLOFK_00980	453	A	C	Ambiguous
						3300005529_43	LIONANEO_01750	99	G	G	Nonsynonymous							TARA_SAMEA2591122_METAG_NKMKLIKH	BIKNLOFK_00980	48	A	G	Synonymous
						3300005529_43	LIONANEO_02976	1209	A	A	Synonymous							TARA_SAMEA2591122_METAG_NKMKLIKH	BIKNLOFK_00980	495	C	T	Synonymous
						3300005529_43	LIONANEO_02976	1210	T	T	Ambiguous							TARA_SAMEA2591122_METAG_NKMKLIKH	BIKNLOFK_00980	51	AGACGGGTCC	TGATGGCTCT,AGACGGCTCT	complex,complex
						3300005529_43	LIONANEO_02976	1211	A	A	Ambiguous							TARA_SAMEA2591122_METAG_NKMKLIKH	BIKNLOFK_00980	78	T	G	Synonymous
						3300005529_43	LIONANEO_02976	1212	T	T	Synonymous							TARA_SAMEA2591122_METAG_NKMKLIKH	BIKNLOFK_00980	84	A	T	Synonymous
						3300005529_43	LIONANEO_02976	1227	C	C	Synonymous							TARA_SAMEA2591122_METAG_NKMKLIKH	BIKNLOFK_00980	85	A	G	Ambiguous
						3300005529_43	LIONANEO_02976	1228	G	G	Ambiguous							TARA_SAMEA2591122_METAG_NKMKLIKH	BIKNLOFK_00980	86	A	C	Ambiguous
						3300005529_43	LIONANEO_02976	1229	G	G	Ambiguous							TARA_SAMEA2591122_METAG_NKMKLIKH	BIKNLOFK_00980	87	T	T	Synonymous
						3300005529_43	LIONANEO_02976	1230	G	G	Synonymous							TARA_SAMEA2591122_METAG_NKMKLIKH	BIKNLOFK_00980	96	A	C	Synonymous
						3300005529_43	LIONANEO_03227	172	A	C	Nonsynonymous							TARA_SAMEA2591122_METAG_NKMKLIKH	BIKNLOFK_00980	97	G	A	Ambiguous
						3300005529_43	LIONANEO_03227	277	C	A	Nonsynonymous							TARA_SAMEA2591122_METAG_NKMKLIKH	BIKNLOFK_00980	98	A	C	Ambiguous
						3300005529_43	LIONANEO_03227	862	C	T	Nonsynonymous							TARA_SAMEA2591122_METAG_NKMKLIKH	BIKNLOFK_00980	99	A	A	Synonymous
						3300005529_43	LIONANEO_03227	941	T	T	Nonsynonymous							TARA_SAMEA2619779_METAG_DEIPIGFH	IGPGKKGN_00463	880	ATCGCCTTCCTC	GTCCCCCTCATT	complex
						3300005529_43	LIONANEO_03456	324	A	A	Synonymous							TARA_SAMEA2619779_METAG_DEIPIGFH	IGPGKKGN_00463	901	A	A	Nonsynonymous
						3300005529_43	LIONANEO_03456	325	G	G	Ambiguous							TARA_SAMEA2619779_METAG_DEIPIGFH	IGPGKKGN_00463	907	GTTGTCGAGG	TGCGTTGAGT	complex
						3300005529_43	LIONANEO_03456	326	C	C	Ambiguous							TARA_SAMEA2619779_METAG_DEIPIGFH	IGPGKKGN_00463	943	G	G	Nonsynonymous
						3300005529_43	LIONANEO_03456	327	G	G	Synonymous							TARA_SAMEA2619779_METAG_DEIPIGFH	IGPGKKGN_01488	1182	C	C	Synonymous
						3300005529_43	LIONANEO_03456	345	C	C	Synonymous							TARA_SAMEA2619779_METAG_DEIPIGFH	IGPGKKGN_01488	1191	CCGGCTG	GCGTCTC	complex
						3300005529_43	LIONANEO_03456	346	T	T	Ambiguous							TARA_SAMEA2619779_METAG_DEIPIGFH	IGPGKKGN_01488	1206	C	C	Synonymous
						3300005529_43	LIONANEO_03456	347	C	C	Ambiguous							TARA_SAMEA2619779_METAG_DEIPIGFH	IGPGKKGN_01488	1212	C	C	Synonymous
						3300005529_43	LIONANEO_03456	348	G	G	Synonymous							TARA_SAMEA2619779_METAG_DEIPIGFH	IGPGKKGN_01488	1224	GAATCGTGGC	CAACCGCGGG	complex
						3300005529_43	LIONANEO_03456	360	G	G	Synonymous							TARA_SAMEA2619779_METAG_DEIPIGFH	IGPGKKGN_01488	1245	T	C	Synonymous
						3300005529_43	LIONANEO_03456	369	A	A	Synonymous							TARA_SAMEA2619779_METAG_DEIPIGFH	IGPGKKGN_01488	1246	G	G	Ambiguous
						3300005529_43	LIONANEO_03456	370	A	A	Ambiguous							TARA_SAMEA2619779_METAG_DEIPIGFH	IGPGKKGN_01488	1247	A	A	Ambiguous
						3300005529_43	LIONANEO_03456	371	A	A	Nonsynonymous							TARA_SAMEA2619779_METAG_DEIPIGFH	IGPGKKGN_01488	1248	C	T	Synonymous
						3300005529_43	LIONANEO_03456	372	G	G	Ambiguous							TARA_SAMEA2619779_METAG_DEIPIGFH	IGPGKKGN_01488	1249	A	G	Nonsynonymous
						3300005529_43	LIONANEO_03456	384	C	C	Nonsynonymous							TARA_SAMEA2619779_METAG_DEIPIGFH	IGPGKKGN_01488	1290	C	T	Synonymous
						3300005529_43	LIONANEO_03456	385	G	G	Ambiguous							TARA_SAMEA2619779_METAG_DEIPIGFH	IGPGKKGN_01488	1295	A	T	Nonsynonymous
						3300005529_43	LIONANEO_03456	386	A	A	Ambiguous							TARA_SAMEA2619779_METAG_DEIPIGFH	IGPGKKGN_01488	1308	G	C	Synonymous
						3300005529_43	LIONANEO_03456	387	C	C	Synonymous							TARA_SAMEA2619779_METAG_DEIPIGFH	IGPGKKGN_01488	1309	G	G	Ambiguous
						3300005529_43	LIONANEO_03456	417	T	T	Synonymous							TARA_SAMEA2619779_METAG_DEIPIGFH	IGPGKKGN_01488	1310	G	G	Ambiguous
						3300005529_43	LIONANEO_03456	426	C	C	Synonymous							TARA_SAMEA2619779_METAG_DEIPIGFH	IGPGKKGN_01488	1311	G	C	Synonymous
						3300005529_43	LIONANEO_03456	432	C	C	Synonymous							TARA_SAMEA2619779_METAG_DEIPIGFH	IGPGKKGN_01488	1326	G	C	Synonymous
						3300005529_43	LIONANEO_03904	223	C	C	Nonsynonymous							TARA_SAMEA2619779_METAG_DEIPIGFH	IGPGKKGN_01488	1335	G	C	Synonymous
						3300005529_43	LIONANEO_03904	228	G	G	Nonsynonymous							TARA_SAMEA2619779_METAG_DEIPIGFH	IGPGKKGN_01488	1344	C	T	Synonymous
						3300005529_43	LIONANEO_03904	247	GACGAGG	CACCAGC	complex							TARA_SAMEA2619779_METAG_DEIPIGFH	IGPGKKGN_01488	1345	C	C	Ambiguous
						3300005529_43	LIONANEO_03904	259	CAGGATCTGG	GAGAATTTGA	complex							TARA_SAMEA2619779_METAG_DEIPIGFH	IGPGKKGN_01488	1346	G	G	Ambiguous
						3300005529_43	LIONANEO_03904	273	G	G	Synonymous							TARA_SAMEA2619779_METAG_DEIPIGFH	IGPGKKGN_01488	1347	C	T	Synonymous
						3300005529_43	LIONANEO_03904	274	C	C	Nonsynonymous							TARA_SAMEA2619779_METAG_DEIPIGFH	IGPGKKGN_01488	1362	A	A	Synonymous
						3300005529_43	LIONANEO_03904	280	G	G	Nonsynonymous							TARA_SAMEA2619779_METAG_DEIPIGFH	IGPGKKGN_01488	1363	G	G	Ambiguous
						3300005529_43	LIONANEO_03904	281	A	A	Ambiguous							TARA_SAMEA2619779_METAG_DEIPIGFH	IGPGKKGN_01488	1364	C	C	Ambiguous
						3300005529_43	LIONANEO_03904	282	C	C	Synonymous							TARA_SAMEA2619779_METAG_DEIPIGFH	IGPGKKGN_01488	1365	G	G	Synonymous
						3300005529_43	LIONANEO_03904	283	A	A	Nonsynonymous							TARA_SAMEA2619779_METAG_DEIPIGFH	IGPGKKGN_01488	1707	GGAGATCCTGAAA	AGAAATCATCAAG,GGAGATCATCAAG	complex,complex
						3300005529_43	LIONANEO_03904	292	A	A	Nonsynonymous							TARA_SAMEA2619779_METAG_DEIPIGFH	IGPGKKGN_01488	1725	G	C	Synonymous
						3300005529_43	LIONANEO_03904	298	G	G	Nonsynonymous							TARA_SAMEA2619779_METAG_DEIPIGFH	IGPGKKGN_01488	1726	T	T	Ambiguous
						3300005529_43	LIONANEO_03904	322	A	G	Nonsynonymous							TARA_SAMEA2619779_METAG_DEIPIGFH	IGPGKKGN_01488	1727	A	A	Ambiguous
						3300005529_43	LIONANEO_03904	334	A	A	Nonsynonymous							TARA_SAMEA2619779_METAG_DEIPIGFH	IGPGKKGN_01488	1728	T	C	Synonymous
						3300005529_43	LIONANEO_03904	346	C	C	Nonsynonymous							TARA_SAMEA2619779_METAG_DEIPIGFH	IGPGKKGN_01488	1755	G	C	Synonymous
						3300005529_43	LIONANEO_03904	352	C	C	Nonsynonymous							TARA_SAMEA2619779_METAG_DEIPIGFH	IGPGKKGN_01488	1767	C	C	Synonymous
						3300005529_43	LIONANEO_03904	353	A	A	Ambiguous							TARA_SAMEA2619779_METAG_DEIPIGFH	IGPGKKGN_01488	1788	GCGTGAA	CCGCGAG	complex
						3300005529_43	LIONANEO_03904	354	A	A	Synonymous							TARA_SAMEA2619779_METAG_DEIPIGFH	IGPGKKGN_01488	1803	G	G	Synonymous
						3300005529_43	LIONANEO_03904	355	C	C	Nonsynonymous							TARA_SAMEA2619779_METAG_DEIPIGFH	IGPGKKGN_01523	1012	C	C	Nonsynonymous
						3300005529_43	LIONANEO_03904	379	C	C	Nonsynonymous							TARA_SAMEA2619779_METAG_DEIPIGFH	IGPGKKGN_01523	1018	C	C	Nonsynonymous
						3300005529_43	LIONANEO_03904	391	CGAGAGT	GGAAAGC	complex							TARA_SAMEA2619779_METAG_DEIPIGFH	IGPGKKGN_01523	1023	C	C	Synonymous
						3300005529_43	LIONANEO_03904	4153	G	G	Nonsynonymous							TARA_SAMEA2619779_METAG_DEIPIGFH	IGPGKKGN_01523	1039	A	A	Nonsynonymous
						3300005529_43	LIONANEO_03904	4159	A	A	Nonsynonymous							TARA_SAMEA2619779_METAG_DEIPIGFH	IGPGKKGN_01523	1046	TTGAAC	GCGAAG	complex
						3300005529_43	LIONANEO_03904	4177	A	A	Nonsynonymous							TARA_SAMEA2619779_METAG_DEIPIGFH	IGPGKKGN_01523	1078	C	C	Nonsynonymous
						3300005529_43	LIONANEO_03904	4178	T	T	Ambiguous							TARA_SAMEA2619779_METAG_DEIPIGFH	IGPGKKGN_01523	1079	A	A	Ambiguous
						3300005529_43	LIONANEO_03904	4179	G	G	Ambiguous							TARA_SAMEA2619779_METAG_DEIPIGFH	IGPGKKGN_01523	1080	G	G	Ambiguous
						3300005529_43	LIONANEO_03904	4180	G	G	Nonsynonymous							TARA_SAMEA2619779_METAG_DEIPIGFH	IGPGKKGN_01523	1081	C	C	Nonsynonymous
						3300005529_43	LIONANEO_03904	4189	C	C	Nonsynonymous							TARA_SAMEA2619779_METAG_DEIPIGFH	IGPGKKGN_01523	1093	C	C	Nonsynonymous
						3300005529_43	LIONANEO_03904	418	T	T	Nonsynonymous							TARA_SAMEA2619779_METAG_DEIPIGFH	IGPGKKGN_02057	1066	C	C	Nonsynonymous
						3300005529_43	LIONANEO_03904	4216	G	G	Nonsynonymous							TARA_SAMEA2619779_METAG_DEIPIGFH	IGPGKKGN_02057	1067	C	C	Ambiguous
						3300005529_43	LIONANEO_03904	4222	G	G	Nonsynonymous							TARA_SAMEA2619779_METAG_DEIPIGFH	IGPGKKGN_02057	1068	G	G	Ambiguous
						3300005529_43	LIONANEO_03904	4237	C	C	Nonsynonymous							TARA_SAMEA2619779_METAG_DEIPIGFH	IGPGKKGN_02057	1069	G	G	Nonsynonymous
						3300005529_43	LIONANEO_03904	4243	C	C	Nonsynonymous							TARA_SAMEA2619779_METAG_DEIPIGFH	IGPGKKGN_02057	1081	AATCCGCAC	GATGCGGAT	complex
						3300005529_43	LIONANEO_03904	4255	G	G	Nonsynonymous							TARA_SAMEA2619779_METAG_DEIPIGFH	IGPGKKGN_02057	1096	C	G	Nonsynonymous
						3300005529_43	LIONANEO_03904	4261	G	G	Nonsynonymous							TARA_SAMEA2619779_METAG_DEIPIGFH	IGPGKKGN_02057	1114	G	C	Nonsynonymous
						3300005529_43	LIONANEO_03904	4262	A	A	Ambiguous							TARA_SAMEA2619779_METAG_DEIPIGFH	IGPGKKGN_02057	1132	C	G	Nonsynonymous
						3300005529_43	LIONANEO_03904	4263	G	G	Synonymous							TARA_SAMEA2619779_METAG_DEIPIGFH	IGPGKKGN_02057	1159	C	C	Nonsynonymous
						3300005529_43	LIONANEO_03904	4264	C	C	Nonsynonymous							TARA_SAMEA2619779_METAG_DEIPIGFH	IGPGKKGN_02057	1327	GCCGACG	GGTGACC,CGTGACC	complex,complex
						3300005529_43	LIONANEO_03904	5403	G	G	Synonymous							TARA_SAMEA2619779_METAG_DEIPIGFH	IGPGKKGN_02057	1339	C	C	Nonsynonymous
						3300005529_43	LIONANEO_03904	5413	C	C	Nonsynonymous							TARA_SAMEA2619779_METAG_DEIPIGFH	IGPGKKGN_02057	1340	T	T	Ambiguous
						3300005529_43	LIONANEO_03904	5419	C	C	Nonsynonymous							TARA_SAMEA2619779_METAG_DEIPIGFH	IGPGKKGN_02057	1341	C	C	Ambiguous
						3300005529_43	LIONANEO_03904	5428	A	A	Nonsynonymous							TARA_SAMEA2619779_METAG_DEIPIGFH	IGPGKKGN_02057	1342	C	C	Nonsynonymous
						3300005529_43	LIONANEO_03904	5434	T	T	Nonsynonymous							TARA_SAMEA2619779_METAG_DEIPIGFH	IGPGKKGN_02057	1354	CGCCTTCGC	GGCTTTGGG	complex
						3300005529_43	LIONANEO_03904	5443	G	G	Nonsynonymous							TARA_SAMEA2619779_METAG_DEIPIGFH	IGPGKKGN_02057	1372	G	C	Nonsynonymous
						3300005529_43	LIONANEO_03904	5473	G	G	Nonsynonymous							TARA_SAMEA2619779_METAG_DEIPIGFH	IGPGKKGN_02057	1378	C	G	Nonsynonymous
						3300005529_43	LIONANEO_03904	5479	C	C	Nonsynonymous							TARA_SAMEA2619779_METAG_DEIPIGFH	IGPGKKGN_02057	1412	CTCATC	GACATT	complex
						3300005529_43	LIONANEO_03904	5491	T	T	NA							TARA_SAMEA2619779_METAG_DEIPIGFH	IGPGKKGN_02057	1429	C	G	Nonsynonymous
						3300005529_43	LIONANEO_03904	5492	G	G	NA							TARA_SAMEA2619779_METAG_DEIPIGFH	IGPGKKGN_02057	1435	A	A	Nonsynonymous
						3300005529_43	LIONANEO_03904	5493	A	A	NA							TARA_SAMEA2619779_METAG_DEIPIGFH	IGPGKKGN_02057	1441	A	A	Nonsynonymous
						3300005529_43	LIONANEO_03904	5494	G	G	Nonsynonymous							TARA_SAMEA2619779_METAG_DEIPIGFH	IGPGKKGN_02057	1442	A	A	Ambiguous
						3300005529_43	LIONANEO_03904	5500	C	C	Nonsynonymous							TARA_SAMEA2619779_METAG_DEIPIGFH	IGPGKKGN_02057	1443	T	T	Synonymous
						3300005529_43	LIONANEO_03904	5506	G	G	Nonsynonymous							TARA_SAMEA2619779_METAG_DEIPIGFH	IGPGKKGN_02057	1444	C	C	Nonsynonymous
						3300005529_43	LIONANEO_03904	5512	C	C	Nonsynonymous							TARA_SAMEA2619779_METAG_DEIPIGFH	IGPGKKGN_02057	1450	C	C	Nonsynonymous
						3300005529_43	LIONANEO_03904	5518	C	C	Nonsynonymous							TARA_SAMEA2619779_METAG_DEIPIGFH	IGPGKKGN_02057	1458	T	C	Synonymous
						3300005529_43	LIONANEO_03904	5533	G	G	Nonsynonymous							TARA_SAMEA2619779_METAG_DEIPIGFH	IGPGKKGN_02057	1459	C	G	Nonsynonymous
						3300005529_43	LIONANEO_03904	5542	G	G	Nonsynonymous							TARA_SAMEA2619779_METAG_DEIPIGFH	IGPGKKGN_02057	1486	C	C	Nonsynonymous
						3300005529_43	LIONANEO_03904	5543	G	G	Ambiguous							TARA_SAMEA2619779_METAG_DEIPIGFH	IGPGKKGN_02057	1487	A	A	Ambiguous
						3300005529_43	LIONANEO_03904	5544	C	C	Ambiguous							TARA_SAMEA2619779_METAG_DEIPIGFH	IGPGKKGN_02057	1488	C	C	Synonymous
						3300005529_43	LIONANEO_03904	5545	G	G	Nonsynonymous							TARA_SAMEA2619779_METAG_DEIPIGFH	IGPGKKGN_02057	1507	AGATTTGCCGGATCCGGTGGTG	GGACTTACCCGAGCCCGTTGTA	complex
						3300005529_43	LIONANEO_04506	109	G	G	Nonsynonymous							TARA_SAMEA2619779_METAG_DEIPIGFH	IGPGKKGN_02057	1539	G	G	Synonymous
						3300005529_43	LIONANEO_04506	121	G	G	Nonsynonymous							TARA_SAMEA2619779_METAG_DNGIFLGN	KLFFOLAI_00435	133	A	A	Nonsynonymous
						3300005529_43	LIONANEO_04506	127	G	G	Nonsynonymous							TARA_SAMEA2619779_METAG_DNGIFLGN	KLFFOLAI_00435	134	T	T	Ambiguous
						3300005529_43	LIONANEO_04506	145	T	T	Nonsynonymous							TARA_SAMEA2619779_METAG_DNGIFLGN	KLFFOLAI_00435	135	C	C	Ambiguous
						3300005529_43	LIONANEO_04506	163	G	G	Nonsynonymous							TARA_SAMEA2619779_METAG_DNGIFLGN	KLFFOLAI_00435	136	C	C	Nonsynonymous
						3300005529_43	LIONANEO_04506	34	C	C	Nonsynonymous							TARA_SAMEA2619779_METAG_DNGIFLGN	KLFFOLAI_00435	175	TTCCTCA	CTCTTCG,CTCTTCA,TTCTTCA	complex,complex,snp
						3300005529_43	LIONANEO_04506	46	A	A	Nonsynonymous							TARA_SAMEA2619779_METAG_DNGIFLGN	KLFFOLAI_00435	208	C	C	Nonsynonymous
						3300005529_43	LIONANEO_04506	65	C	T	Nonsynonymous							TARA_SAMEA2619779_METAG_DNGIFLGN	KLFFOLAI_00435	388	T	T	Nonsynonymous
						3300005529_78	HCAOPNDP_00579	2594	A	A	Nonsynonymous							TARA_SAMEA2619779_METAG_DNGIFLGN	KLFFOLAI_00435	397	T	T	Nonsynonymous
						3300005529_78	HCAOPNDP_00579	2595	C	C	Ambiguous							TARA_SAMEA2619779_METAG_DNGIFLGN	KLFFOLAI_00435	403	G	G	Nonsynonymous
						3300005529_78	HCAOPNDP_00579	2596	G	G	Ambiguous							TARA_SAMEA2619779_METAG_DNGIFLGN	KLFFOLAI_00435	454	G	G	Nonsynonymous
						3300005529_78	HCAOPNDP_00579	2597	C	C	Ambiguous							TARA_SAMEA2619779_METAG_DNGIFLGN	KLFFOLAI_00435	455	A	A	Ambiguous
						3300005529_78	HCAOPNDP_00579	2598	G	G	Synonymous							TARA_SAMEA2619779_METAG_DNGIFLGN	KLFFOLAI_00435	456	T	T	Nonsynonymous
						3300005529_78	HCAOPNDP_00579	2604	G	G	Synonymous							TARA_SAMEA2619779_METAG_DNGIFLGN	KLFFOLAI_00435	487	A	A	Nonsynonymous
						3300005529_78	HCAOPNDP_00579	2688	G	G	Synonymous							TARA_SAMEA2619779_METAG_DNGIFLGN	KLFFOLAI_00435	496	CGTACGG	AGTCCGT,GGTCCGT,GGTGCGC,CGTGCGG	complex,complex,complex,snp
						3300005529_78	HCAOPNDP_00766	642	T	T	Synonymous							TARA_SAMEA2619779_METAG_DNGIFLGN	KLFFOLAI_00435	526	A	A	Nonsynonymous
						3300005529_78	HCAOPNDP_00766	699	A	A	Synonymous							TARA_SAMEA2619779_METAG_DNGIFLGN	KLFFOLAI_00435	527	A	A	Ambiguous
						3300005529_78	HCAOPNDP_00766	744	C	C	Synonymous							TARA_SAMEA2619779_METAG_DNGIFLGN	KLFFOLAI_00435	528	T	T	Ambiguous
						3300005529_78	HCAOPNDP_00766	750	G	G	Synonymous							TARA_SAMEA2619779_METAG_DNGIFLGN	KLFFOLAI_00435	529	C	C	Nonsynonymous
						3300005529_78	HCAOPNDP_00766	753	A	A	Synonymous							TARA_SAMEA2619779_METAG_DNGIFLGN	KLFFOLAI_00435	535	A	A	Nonsynonymous
						3300005529_78	HCAOPNDP_00766	754	T	T	Ambiguous							TARA_SAMEA2619779_METAG_DNGIFLGN	KLFFOLAI_00435	548	G	G	Ambiguous
						3300005529_78	HCAOPNDP_00766	755	T	T	Ambiguous							TARA_SAMEA2619779_METAG_DNGIFLGN	KLFFOLAI_00435	549	T	T	Ambiguous
						3300005529_78	HCAOPNDP_00766	756	C	C	Synonymous							TARA_SAMEA2619779_METAG_DNGIFLGN	KLFFOLAI_00435	550	T	T	Nonsynonymous
						3300005529_78	HCAOPNDP_00766	792	T	T	Synonymous							TARA_SAMEA2619779_METAG_DNGIFLGN	KLFFOLAI_00435	551	G	G	Ambiguous
						3300005529_78	HCAOPNDP_00766	793	A	A	Ambiguous							TARA_SAMEA2619779_METAG_DNGIFLGN	KLFFOLAI_00435	552	C	C	Ambiguous
						3300005529_78	HCAOPNDP_00766	794	T	T	Ambiguous							TARA_SAMEA2619779_METAG_DNGIFLGN	KLFFOLAI_00435	553	A	A	Nonsynonymous
						3300005529_78	HCAOPNDP_00766	795	T	T	Synonymous							TARA_SAMEA2619779_METAG_DNGIFLGN	KLFFOLAI_00435	572	CCGCGA	CCACGG,CCGCGG	complex,snp
						3300005529_78	HCAOPNDP_00766	801	G	G	Synonymous							TARA_SAMEA2619779_METAG_DNGIFLGN	KLFFOLAI_00435	578	C	C	Ambiguous
						3300005529_78	HCAOPNDP_00879	1287	T	T	Synonymous							TARA_SAMEA2619779_METAG_DNGIFLGN	KLFFOLAI_00435	579	G	G	Ambiguous
						3300005529_78	HCAOPNDP_00879	1296	A	A	Synonymous							TARA_SAMEA2619779_METAG_DNGIFLGN	KLFFOLAI_00435	580	G	G	Nonsynonymous
						3300005529_78	HCAOPNDP_00879	1297	G	G	Ambiguous							TARA_SAMEA2619779_METAG_DNGIFLGN	KLFFOLAI_00435	589	TTTATCG	CTTGTCC,CTTATCC,CTTATCG,TTTATCA,TTTATCC	complex,complex,snp,snp,snp
						3300005529_78	HCAOPNDP_00879	1298	A	A	Ambiguous							TARA_SAMEA2619779_METAG_DNGIFLGN	KLFFOLAI_00435	596	A	A	Ambiguous
						3300005529_78	HCAOPNDP_00879	1299	G	G	Synonymous							TARA_SAMEA2619779_METAG_DNGIFLGN	KLFFOLAI_00435	597	C	C	Ambiguous
						3300005529_78	HCAOPNDP_00879	1333	A	A	Nonsynonymous							TARA_SAMEA2619779_METAG_DNGIFLGN	KLFFOLAI_00435	598	C	C	Nonsynonymous
						3300005529_78	HCAOPNDP_00879	1334	C	C	Nonsynonymous							TARA_SAMEA2619779_METAG_DNGIFLGN	KLFFOLAI_00435	643	T	T	Synonymous
						3300005529_78	HCAOPNDP_00879	1335	G	G	Synonymous							TARA_SAMEA2619779_METAG_DNGIFLGN	KLFFOLAI_00435	652	ACGATTT	CCGGTTG,GCGGTTG,GCGATTG	complex,complex,complex
						3300005529_78	HCAOPNDP_00879	1347	T	T	Synonymous							TARA_SAMEA2619779_METAG_DNGIFLGN	KLFFOLAI_00435	670	C	G	Nonsynonymous
						3300005529_78	HCAOPNDP_00879	1356	C	C	Synonymous							TARA_SAMEA2619779_METAG_DNGIFLGN	KLFFOLAI_00435	686	A	A	Ambiguous
						3300005529_78	HCAOPNDP_00879	1357	G	G	Ambiguous							TARA_SAMEA2619779_METAG_DNGIFLGN	KLFFOLAI_00435	687	G	G	Ambiguous
						3300005529_78	HCAOPNDP_00879	1358	G	G	Nonsynonymous							TARA_SAMEA2619779_METAG_DNGIFLGN	KLFFOLAI_00435	688	G	G	Nonsynonymous
						3300005529_78	HCAOPNDP_00879	1359	C	C	Synonymous							TARA_SAMEA2619779_METAG_DNGIFLGN	KLFFOLAI_00435	693	G	G	Synonymous
						3300005529_78	HCAOPNDP_00879	1365	C	C	Synonymous							TARA_SAMEA2619779_METAG_DNGIFLGN	KLFFOLAI_00435	694	G	G	Nonsynonymous
						3300005529_78	HCAOPNDP_00879	1376	AATTACTCGA	TGCTGCTCCC	complex							TARA_SAMEA2619779_METAG_DNGIFLGN	KLFFOLAI_00435	695	T	T	Ambiguous
						3300005529_78	HCAOPNDP_00879	1407	A	A	Synonymous							TARA_SAMEA2619779_METAG_DNGIFLGN	KLFFOLAI_00435	696	T	T	Ambiguous
						3300005529_78	HCAOPNDP_00879	1413	G	G	Synonymous							TARA_SAMEA2619779_METAG_DNGIFLGN	KLFFOLAI_00435	697	G	G	Nonsynonymous
						3300005529_78	HCAOPNDP_00879	1425	C	C	Synonymous							TARA_SAMEA2619815_METAG_MJBMGOIA	CNPCHAOE_00069	1803	C	C	Synonymous
						3300005529_78	HCAOPNDP_00879	1426	G	G	Ambiguous							TARA_SAMEA2619815_METAG_MJBMGOIA	CNPCHAOE_00076	151	A	A	Nonsynonymous
						3300005529_78	HCAOPNDP_00879	1427	G	G	Ambiguous							TARA_SAMEA2619815_METAG_MJBMGOIA	CNPCHAOE_00076	178	G	G	Nonsynonymous
						3300005529_78	HCAOPNDP_00879	1428	C	C	Synonymous							TARA_SAMEA2619815_METAG_MJBMGOIA	CNPCHAOE_00076	2112	A	A	Synonymous
						3300005529_78	HCAOPNDP_00879	1546	T	T	Ambiguous							TARA_SAMEA2619815_METAG_MJBMGOIA	CNPCHAOE_00076	2158	T	A	Nonsynonymous
						3300005529_78	HCAOPNDP_00879	1547	T	T	Ambiguous							TARA_SAMEA2619815_METAG_MJBMGOIA	CNPCHAOE_00076	493	G	A	Nonsynonymous
						3300005529_78	HCAOPNDP_00879	1548	T	T	Synonymous							TARA_SAMEA2619815_METAG_MJBMGOIA	CNPCHAOE_00138	1080	C	C	Synonymous
						3300005529_78	HCAOPNDP_00879	1561	AACGGCGCGCGCGGC	AATGGTGCCCGTGGT,AACGGCGCCCGTGGT,AACGGCGCCCGGGGC,AACGGCGCGCGGGGC,AACGGCGCCCGCGGC	complex,complex,complex,snp,snp							TARA_SAMEA2619815_METAG_MJBMGOIA	CNPCHAOE_00138	1098	A	A	Synonymous
						3300005529_78	HCAOPNDP_00879	1584	GGGCGCG	AGGCGCC,AACGGCA,AATGGCT	complex,complex,complex							TARA_SAMEA2619815_METAG_MJBMGOIA	CNPCHAOE_00138	1107	GCAGCAA	CCAACAG	complex
						3300005529_78	HCAOPNDP_00879	1591	ACGGCG	ACTGCC,ACGGCC	complex,snp							TARA_SAMEA2619815_METAG_MJBMGOIA	CNPCHAOE_00138	1125	G	A	Synonymous
						3300005529_78	HCAOPNDP_00879	1614	T	T	Synonymous							TARA_SAMEA2619815_METAG_MJBMGOIA	CNPCHAOE_00138	1126	C	C	Ambiguous
						3300005529_78	HCAOPNDP_00879	1635	A	G	Synonymous							TARA_SAMEA2619815_METAG_MJBMGOIA	CNPCHAOE_00138	1127	T	T	Ambiguous
						3300005529_78	HCAOPNDP_01218	2353	A	A	Nonsynonymous							TARA_SAMEA2619815_METAG_MJBMGOIA	CNPCHAOE_00138	1128	G	A	Synonymous
						3300005529_78	HCAOPNDP_01218	2354	T	T	Ambiguous							TARA_SAMEA2619815_METAG_MJBMGOIA	CNPCHAOE_00346	102	G	G	Synonymous
						3300005529_78	HCAOPNDP_01218	2355	G	G	Ambiguous							TARA_SAMEA2619815_METAG_MJBMGOIA	CNPCHAOE_00346	103	A	A	Ambiguous
						3300005529_78	HCAOPNDP_01218	2356	A	A	Nonsynonymous							TARA_SAMEA2619815_METAG_MJBMGOIA	CNPCHAOE_00346	104	A	A	Ambiguous
						3300005529_78	HCAOPNDP_01218	2368	A	A	Nonsynonymous							TARA_SAMEA2619815_METAG_MJBMGOIA	CNPCHAOE_00346	105	T	T	Synonymous
						3300005529_78	HCAOPNDP_01218	2377	T	T	Nonsynonymous							TARA_SAMEA2619815_METAG_MJBMGOIA	CNPCHAOE_00346	42	T	T	Synonymous
						3300005529_78	HCAOPNDP_01218	2378	T	T	Ambiguous							TARA_SAMEA2619815_METAG_MJBMGOIA	CNPCHAOE_00346	507	G	G	Synonymous
						3300005529_78	HCAOPNDP_01218	2379	T	T	Ambiguous							TARA_SAMEA2619815_METAG_MJBMGOIA	CNPCHAOE_00346	528	C	C	Synonymous
						3300005529_78	HCAOPNDP_01218	2380	T	T	Nonsynonymous							TARA_SAMEA2619815_METAG_MJBMGOIA	CNPCHAOE_00346	529	C	C	Ambiguous
						3300005529_78	HCAOPNDP_01218	2386	G	G	Nonsynonymous							TARA_SAMEA2619815_METAG_MJBMGOIA	CNPCHAOE_00346	530	G	G	Ambiguous
						3300005529_78	HCAOPNDP_01218	2397	T	T	Synonymous							TARA_SAMEA2619815_METAG_MJBMGOIA	CNPCHAOE_00346	531	T	T	Synonymous
						3300005529_78	HCAOPNDP_01218	2416	G	G	Nonsynonymous							TARA_SAMEA2619815_METAG_MJBMGOIA	CNPCHAOE_00346	549	A	A	Synonymous
						3300005529_78	HCAOPNDP_01218	2417	G	G	Ambiguous							TARA_SAMEA2619815_METAG_MJBMGOIA	CNPCHAOE_00380	111	T	T	Synonymous
						3300005529_78	HCAOPNDP_01218	2418	C	C	Ambiguous							TARA_SAMEA2619815_METAG_MJBMGOIA	CNPCHAOE_00380	112	G	G	Ambiguous
						3300005529_78	HCAOPNDP_01218	2419	A	A	Nonsynonymous							TARA_SAMEA2619815_METAG_MJBMGOIA	CNPCHAOE_00380	113	G	G	Ambiguous
						3300005529_78	HCAOPNDP_01218	2434	CTTGCCA	TTTACCT,CTTGCCC,CTTGCCT	complex,snp,snp							TARA_SAMEA2619815_METAG_MJBMGOIA	CNPCHAOE_00380	114	A	A	Synonymous
						3300005529_78	HCAOPNDP_01218	2449	A	A	Nonsynonymous							TARA_SAMEA2619815_METAG_MJBMGOIA	CNPCHAOE_00468	1581	A	A	Synonymous
						3300005529_78	HCAOPNDP_01218	2455	A	A	Nonsynonymous							TARA_SAMEA2619815_METAG_MJBMGOIA	CNPCHAOE_00468	1596	T	C	Synonymous
						3300005529_78	HCAOPNDP_01322	283	A	A	Nonsynonymous							TARA_SAMEA2619815_METAG_MJBMGOIA	CNPCHAOE_00468	1597	C	C	Ambiguous
						3300005529_78	HCAOPNDP_01322	289	A	A	Nonsynonymous							TARA_SAMEA2619815_METAG_MJBMGOIA	CNPCHAOE_00468	1598	G	G	Ambiguous
						3300005529_78	HCAOPNDP_01322	295	A	A	Nonsynonymous							TARA_SAMEA2619815_METAG_MJBMGOIA	CNPCHAOE_00468	1599	T	T	Synonymous
						3300005529_78	HCAOPNDP_01322	313	G	G	Nonsynonymous							TARA_SAMEA2619815_METAG_MJBMGOIA	CNPCHAOE_00468	1917	A	A	Synonymous
						3300005529_78	HCAOPNDP_01322	314	A	A	Ambiguous							TARA_SAMEA2619815_METAG_MJBMGOIA	CNPCHAOE_00482	436	T	T	Nonsynonymous
						3300005529_78	HCAOPNDP_01322	315	G	G	Ambiguous							TARA_SAMEA2619815_METAG_MJBMGOIA	CNPCHAOE_00656	213	T	T	Synonymous
						3300005529_78	HCAOPNDP_01322	316	C	C	Nonsynonymous							TARA_SAMEA2619815_METAG_MJBMGOIA	CNPCHAOE_00656	237	T	G	Synonymous
						3300005529_78	HCAOPNDP_01322	324	C	C	Synonymous							TARA_SAMEA2619815_METAG_MJBMGOIA	CNPCHAOE_00656	250	T	C	Synonymous
						3300005529_78	HCAOPNDP_01322	325	G	G	Nonsynonymous							TARA_SAMEA2619815_METAG_MJBMGOIA	CNPCHAOE_00656	81	A	T	Synonymous
						3300005529_78	HCAOPNDP_01322	331	A	A	Nonsynonymous							TARA_SAMEA2619815_METAG_MJBMGOIA	CNPCHAOE_00923	655	C	C	Nonsynonymous
						3300005529_78	HCAOPNDP_01322	337	C	C	Nonsynonymous							TARA_SAMEA2619815_METAG_MJBMGOIA	CNPCHAOE_00923	664	G	G	Nonsynonymous
						3300005529_78	HCAOPNDP_01322	338	G	G	Ambiguous							TARA_SAMEA2619815_METAG_MJBMGOIA	CNPCHAOE_00923	665	G	G	Ambiguous
						3300005529_78	HCAOPNDP_01322	339	C	C	Ambiguous							TARA_SAMEA2619815_METAG_MJBMGOIA	CNPCHAOE_00923	666	G	G	Ambiguous
						3300005529_78	HCAOPNDP_01322	340	G	G	Nonsynonymous							TARA_SAMEA2619815_METAG_MJBMGOIA	CNPCHAOE_00923	667	A	A	Nonsynonymous
						3300005529_78	HCAOPNDP_01322	370	T	T	Nonsynonymous							TARA_SAMEA2619815_METAG_MJBMGOIA	CNPCHAOE_00943	1516	C	C	Nonsynonymous
						3300005529_78	HCAOPNDP_01322	376	G	G	Nonsynonymous							TARA_SAMEA2619815_METAG_MJBMGOIA	CNPCHAOE_00943	1543	C	T	Nonsynonymous
						3300005529_78	HCAOPNDP_01322	382	T	T	Nonsynonymous							TARA_SAMEA2619815_METAG_MJBMGOIA	CNPCHAOE_00943	1544	T	T	Ambiguous
						3300005529_78	HCAOPNDP_01322	388	G	G	Nonsynonymous							TARA_SAMEA2619815_METAG_MJBMGOIA	CNPCHAOE_00943	1545	C	C	Ambiguous
						3300005529_78	HCAOPNDP_02266	501	A	A	Synonymous							TARA_SAMEA2619815_METAG_MJBMGOIA	CNPCHAOE_00943	1546	A	G	Nonsynonymous
						3300005529_78	HCAOPNDP_02266	523	A	A	Nonsynonymous							TARA_SAMEA2619815_METAG_MJBMGOIA	CNPCHAOE_00943	1552	A	T	Nonsynonymous
						3300005529_78	HCAOPNDP_02266	532	C	C	Nonsynonymous							TARA_SAMEA2619815_METAG_MJBMGOIA	CNPCHAOE_00943	1585	G	A	Nonsynonymous
						3300005529_78	HCAOPNDP_02266	544	G	G	Nonsynonymous							TARA_SAMEA2619815_METAG_MJBMGOIA	CNPCHAOE_00943	1873	A	A	Nonsynonymous
						3300005529_78	HCAOPNDP_02266	545	C	C	Ambiguous							TARA_SAMEA2619815_METAG_MJBMGOIA	CNPCHAOE_00943	1879	T	T	Nonsynonymous
						3300005529_78	HCAOPNDP_02266	546	C	C	Ambiguous							TARA_SAMEA2619815_METAG_MJBMGOIA	CNPCHAOE_00943	1893	G	G	Synonymous
						3300005529_78	HCAOPNDP_02266	547	G	G	Nonsynonymous							TARA_SAMEA2619815_METAG_MJBMGOIA	CNPCHAOE_00943	1911	C	C	Nonsynonymous
						3300005529_78	HCAOPNDP_02266	553	A	A	Nonsynonymous							TARA_SAMEA2619815_METAG_MJBMGOIA	CNPCHAOE_00943	2077	C	C	Nonsynonymous
						3300005529_78	HCAOPNDP_02266	580	G	G	Nonsynonymous							TARA_SAMEA2619815_METAG_MJBMGOIA	CNPCHAOE_00943	2106	A	G	Synonymous
						3300005529_78	HCAOPNDP_02266	598	C	C	Nonsynonymous							TARA_SAMEA2619815_METAG_MJBMGOIA	CNPCHAOE_00943	2107	C	C	Ambiguous
						3300005529_78	HCAOPNDP_02266	604	CGTGTCG	GGCGTCA	complex							TARA_SAMEA2619815_METAG_MJBMGOIA	CNPCHAOE_00943	2108	T	T	Ambiguous
						3300005529_78	HCAOPNDP_02266	628	A	A	Nonsynonymous							TARA_SAMEA2619815_METAG_MJBMGOIA	CNPCHAOE_00943	2109	G	G	Synonymous
						3300005529_78	HCAOPNDP_02266	635	TTCAAT	CTCAGG	complex							TARA_SAMEA2619815_METAG_MJBMGOIA	CNPCHAOE_00943	2512	C	C	Synonymous
						3300005529_78	HCAOPNDP_02266	646	A	A	Nonsynonymous							TARA_SAMEA2619815_METAG_MJBMGOIA	CNPCHAOE_00943	3055	A	A	Nonsynonymous
						3300005529_78	HCAOPNDP_02266	647	T	T	Ambiguous							TARA_SAMEA2619815_METAG_MJBMGOIA	CNPCHAOE_00943	451	G	A	Nonsynonymous
						3300005529_78	HCAOPNDP_02266	648	C	C	Ambiguous							TARA_SAMEA2619815_METAG_MJBMGOIA	CNPCHAOE_00943	522	A	G	NA
						3300005529_78	HCAOPNDP_02266	649	G	G	Nonsynonymous							TARA_SAMEA2619815_METAG_MJBMGOIA	CNPCHAOE_01042	214	G	G	Nonsynonymous
						3300005529_78	HCAOPNDP_02266	654	A	A	Synonymous							TARA_SAMEA2619815_METAG_MJBMGOIA	CNPCHAOE_01042	215	C	C	Ambiguous
						3300005529_78	HCAOPNDP_02266	664	G	G	Nonsynonymous							TARA_SAMEA2619815_METAG_MJBMGOIA	CNPCHAOE_01042	216	C	C	Ambiguous
						3300005529_78	HCAOPNDP_02266	673	G	G	Nonsynonymous							TARA_SAMEA2619815_METAG_MJBMGOIA	CNPCHAOE_01042	217	A	A	Nonsynonymous
						3300005529_78	HCAOPNDP_02266	685	C	C	Nonsynonymous							TARA_SAMEA2619815_METAG_MJBMGOIA	CNPCHAOE_01042	301	T	T	Nonsynonymous
						3300005529_78	HCAOPNDP_02266	686	G	G	Ambiguous							TARA_SAMEA2619815_METAG_MJBMGOIA	CNPCHAOE_01042	517	A	A	Nonsynonymous
						3300005529_78	HCAOPNDP_02266	687	T	T	Ambiguous							TARA_SAMEA2619815_METAG_MJBMGOIA	CNPCHAOE_01042	518	A	A	Ambiguous
						3300005529_78	HCAOPNDP_02266	688	T	T	NA							TARA_SAMEA2619815_METAG_MJBMGOIA	CNPCHAOE_01042	519	T	T	Ambiguous
						3300005529_78	HCAOPNDP_02266	699	T	T	Synonymous							TARA_SAMEA2619815_METAG_MJBMGOIA	CNPCHAOE_01042	520	G	G	Nonsynonymous
						3300005529_78	HCAOPNDP_02266	700	G	G	Nonsynonymous							TARA_SAMEA2619815_METAG_MJBMGOIA	CNPCHAOE_01042	565	C	C	Nonsynonymous
						3300005529_78	HCAOPNDP_02266	701	A	A	Ambiguous							TARA_SAMEA2619815_METAG_MJBMGOIA	CNPCHAOE_01042	583	T	T	Nonsynonymous
						3300005529_78	HCAOPNDP_02266	702	G	G	Ambiguous							TARA_SAMEA2619815_METAG_MJBMGOIA	CNPCHAOE_01042	646	C	C	Synonymous
						3300005529_78	HCAOPNDP_02266	703	A	A	Nonsynonymous							TARA_SAMEA2619815_METAG_MJBMGOIA	CNPCHAOE_01042	673	G	G	Nonsynonymous
						3300005529_78	HCAOPNDP_02266	724	ACGCTGG	CCTCTGT,TCTCTGT	complex,complex							TARA_SAMEA2619815_METAG_MJBMGOIA	CNPCHAOE_01042	685	A	A	Nonsynonymous
						3300005529_78	HCAOPNDP_02266	736	A	A	Nonsynonymous							TARA_SAMEA2619815_METAG_MJBMGOIA	CNPCHAOE_01042	694	T	T	Nonsynonymous
						3300005529_78	HCAOPNDP_02287	109	G	G	Nonsynonymous							TARA_SAMEA2619815_METAG_MJBMGOIA	CNPCHAOE_01043	1329	C	C	Synonymous
						3300005529_78	HCAOPNDP_02287	97	G	G	Nonsynonymous							TARA_SAMEA2619815_METAG_MJBMGOIA	CNPCHAOE_01043	654	T	T	Synonymous
						3300005529_78	HCAOPNDP_02653	1149	T	T	Synonymous							TARA_SAMEA2619815_METAG_MJBMGOIA	CNPCHAOE_01043	655	G	G	Ambiguous
						3300005529_78	HCAOPNDP_02653	1150	C	C	Ambiguous							TARA_SAMEA2619815_METAG_MJBMGOIA	CNPCHAOE_01043	656	A	A	Ambiguous
						3300005529_78	HCAOPNDP_02653	1151	C	C	Ambiguous							TARA_SAMEA2619815_METAG_MJBMGOIA	CNPCHAOE_01043	657	A	A	Synonymous
						3300005529_78	HCAOPNDP_02653	1152	C	C	Synonymous							TARA_SAMEA2619815_METAG_MJBMGOIA	CNPCHAOE_01043	663	A	A	Synonymous
						3300005529_78	HCAOPNDP_02653	1158	A	A	Synonymous							TARA_SAMEA2619815_METAG_MJBMGOIA	CNPCHAOE_01043	669	A	A	Synonymous
						3300005529_78	HCAOPNDP_02653	1167	TCTTGTC	CCTGGTA,TCTCGTC,TCTGGTC	complex,snp,snp							TARA_SAMEA2619815_METAG_MJBMGOIA	CNPCHAOE_01043	675	A	A	Synonymous
						3300005529_78	HCAOPNDP_02653	1176	C	C	Synonymous							TARA_SAMEA2619815_METAG_MJBMGOIA	CNPCHAOE_01043	705	G	G	Synonymous
						3300005529_78	HCAOPNDP_02653	1182	GGCGTCGCGT	AGCCTCCCGA,GGCATCGCGT,GGCCTCGCGT	complex,snp,snp							TARA_SAMEA2619815_METAG_MJBMGOIA	CNPCHAOE_01043	717	C	C	Synonymous
						3300005529_78	HCAOPNDP_02653	1239	A	A	Synonymous							TARA_SAMEA2619815_METAG_MJBMGOIA	CNPCHAOE_01043	718	G	G	Ambiguous
						3300005529_78	HCAOPNDP_02653	1257	C	C	Synonymous							TARA_SAMEA2619815_METAG_MJBMGOIA	CNPCHAOE_01043	719	A	A	Ambiguous
						3300005529_78	HCAOPNDP_02653	1258	G	G	Ambiguous							TARA_SAMEA2619815_METAG_MJBMGOIA	CNPCHAOE_01043	720	T	T	Ambiguous
						3300005529_78	HCAOPNDP_02653	1259	A	A	Ambiguous							TARA_SAMEA2619815_METAG_MJBMGOIA	CNPCHAOE_01043	721	T	T	Synonymous
						3300005529_78	HCAOPNDP_02653	1260	G	G	Synonymous							TARA_SAMEA2619815_METAG_MJBMGOIA	CNPCHAOE_01043	849	T	C	Synonymous
						3300005529_78	HCAOPNDP_02653	1917	G	G	Synonymous							TARA_SAMEA2619815_METAG_MJBMGOIA	CNPCHAOE_01056	757	C	C	Nonsynonymous
						3300005529_78	HCAOPNDP_02653	1950	C	C	Synonymous							TARA_SAMEA2619815_METAG_MJBMGOIA	CNPCHAOE_01056	784	C	C	Nonsynonymous
						3300005529_78	HCAOPNDP_02653	1951	G	G	Ambiguous							TARA_SAMEA2619815_METAG_MJBMGOIA	CNPCHAOE_01113	466	G	T	Nonsynonymous
						3300005529_78	HCAOPNDP_02653	1952	G	G	Ambiguous							TARA_SAMEA2619815_METAG_MJBMGOIA	CNPCHAOE_01113	467	G	G	Ambiguous
						3300005529_78	HCAOPNDP_02653	1953	C	C	Synonymous							TARA_SAMEA2619815_METAG_MJBMGOIA	CNPCHAOE_01113	468	T	T	Ambiguous
						3300005529_78	HCAOPNDP_02653	1977	G	G	Synonymous							TARA_SAMEA2619815_METAG_MJBMGOIA	CNPCHAOE_01113	469	T	C	Nonsynonymous
						3300005529_78	HCAOPNDP_02724	417	T	T	Synonymous							TARA_SAMEA2619815_METAG_MJBMGOIA	CNPCHAOE_01113	481	AACCGGG	CACAGGA	complex
						3300005529_78	HCAOPNDP_02724	418	G	G	Ambiguous							TARA_SAMEA2619815_METAG_MJBMGOIA	CNPCHAOE_01113	499	A	G	Nonsynonymous
						3300005529_78	HCAOPNDP_02724	419	A	A	Ambiguous							TARA_SAMEA2619815_METAG_MJBMGOIA	CNPCHAOE_01113	500	C	C	Ambiguous
						3300005529_78	HCAOPNDP_02724	420	A	A	Synonymous							TARA_SAMEA2619815_METAG_MJBMGOIA	CNPCHAOE_01113	501	G	G	Ambiguous
						3300005529_78	HCAOPNDP_02724	429	G	G	Synonymous							TARA_SAMEA2619815_METAG_MJBMGOIA	CNPCHAOE_01113	502	C	T	Nonsynonymous
						3300005529_78	HCAOPNDP_02724	441	G	G	Synonymous							TARA_SAMEA2619815_METAG_MJBMGOIA	CNPCHAOE_01113	514	A	A	Nonsynonymous
						3300005529_78	HCAOPNDP_02724	462	TGCGCAGATG	CGCACAGTTC,CGCGCAGTTC,CGCGCAGTAC	complex,complex,complex							TARA_SAMEA2619815_METAG_MJBMGOIA	CNPCHAOE_01113	515	A	A	Ambiguous
						3300005529_78	HCAOPNDP_02724	495	A	A	Synonymous							TARA_SAMEA2619815_METAG_MJBMGOIA	CNPCHAOE_01113	516	T	T	Ambiguous
						3300005529_78	HCAOPNDP_02724	516	CGCGACCAATCC	TGTGAC,CGCAACGAACGC,CGCGGCTTCCC	complex,complex,complex							TARA_SAMEA2619815_METAG_MJBMGOIA	CNPCHAOE_01113	517	T	T	NA
						3300005529_78	HCAOPNDP_02724	531	CAAAGGC	CGTGGCAAAGGGC,CGAAAGGC	complex,ins							TARA_SAMEA2619815_METAG_MJBMGOIA	CNPCHAOE_01113	521	CGGGTAATT	CGAGTGATC,CGGGTGATG	complex,complex
						3300005529_78	HCAOPNDP_02724	540	A	G	Synonymous							TARA_SAMEA2619815_METAG_MJBMGOIA	CNPCHAOE_01113	550	TGCATAAGTT	GGCGTAGGTG,GGCATAGGTC,GGCATAGGTT,TGCATAGGTT	complex,complex,complex,snp
						3300005529_85	MLBNFJOF_00798	2029	G	G	Nonsynonymous							TARA_SAMEA2619815_METAG_MJBMGOIA	CNPCHAOE_01113	550	TGCATAAGTT	GGCGTAGGTG,GGCATAGGTC,GGCATAGGTT,TGCATAGGTT	complex,complex,complex,snp
						3300005529_85	MLBNFJOF_00798	2030	C	C	Ambiguous							TARA_SAMEA2619815_METAG_MJBMGOIA	CNPCHAOE_01113	550	TGCATAAGTT	TGCATAGGTT	snp
						3300005529_85	MLBNFJOF_00798	2031	A	A	Synonymous							TARA_SAMEA2619815_METAG_MJBMGOIA	CNPCHAOE_01113	550	TGCATAAGTT	TGCATAGGTT	snp
						3300005529_85	MLBNFJOF_00798	2055	C	C	Synonymous							TARA_SAMEA2619815_METAG_MJBMGOIA	CNPCHAOE_01113	577	G	G	Nonsynonymous
						3300005529_85	MLBNFJOF_00798	2079	T	T	Synonymous							TARA_SAMEA2619815_METAG_MJBMGOIA	CNPCHAOE_01113	578	C	C	Nonsynonymous
						3300005529_85	MLBNFJOF_00798	2172	A	A	Synonymous							TARA_SAMEA2619815_METAG_MJBMGOIA	CNPCHAOE_01113	579	G	G	Ambiguous
						3300005529_85	MLBNFJOF_00798	2183	T	T	Nonsynonymous							TARA_SAMEA2619815_METAG_MJBMGOIA	CNPCHAOE_01113	580	G	G	Nonsynonymous
						3300005529_85	MLBNFJOF_00798	2188	G	G	Nonsynonymous							TARA_SAMEA2619815_METAG_MJBMGOIA	CNPCHAOE_01113	586	G	A	Nonsynonymous
						3300005529_85	MLBNFJOF_00798	2196	G	G	Synonymous							TARA_SAMEA2619815_METAG_MJBMGOIA	CNPCHAOE_01113	589	T	C	Nonsynonymous
						3300005529_85	MLBNFJOF_00798	2197	G	G	Ambiguous							TARA_SAMEA2619815_METAG_MJBMGOIA	CNPCHAOE_01113	590	T	T	Ambiguous
						3300005529_85	MLBNFJOF_00798	2198	C	C	Ambiguous							TARA_SAMEA2619815_METAG_MJBMGOIA	CNPCHAOE_01113	591	T	T	Ambiguous
						3300005529_85	MLBNFJOF_00798	2199	A	A	Synonymous							TARA_SAMEA2619815_METAG_MJBMGOIA	CNPCHAOE_01113	592	G	G	Nonsynonymous
						3300005529_85	MLBNFJOF_00798	2214	G	G	Synonymous							TARA_SAMEA2619815_METAG_MJBMGOIA	CNPCHAOE_01113	609	A	G	Ambiguous
						3300005529_85	MLBNFJOF_00798	2250	T	T	Synonymous							TARA_SAMEA2619815_METAG_MJBMGOIA	CNPCHAOE_01113	610	A	G	Ambiguous
						3300005529_85	MLBNFJOF_00798	2260	C	C	Nonsynonymous							TARA_SAMEA2619815_METAG_MJBMGOIA	CNPCHAOE_01113	611	C	C	Ambiguous
						3300005529_85	MLBNFJOF_00798	2268	C	C	Synonymous							TARA_SAMEA2619815_METAG_MJBMGOIA	CNPCHAOE_01113	612	C	C	Ambiguous
						3300005529_85	MLBNFJOF_00798	2283	G	G	Synonymous							TARA_SAMEA2619815_METAG_MJBMGOIA	CNPCHAOE_01113	613	A	G	Ambiguous
						3300005529_85	MLBNFJOF_00798	2379	A	A	Synonymous							TARA_SAMEA2619815_METAG_MJBMGOIA	CNPCHAOE_01113	616	G	G	Nonsynonymous
						3300005529_85	MLBNFJOF_00798	2380	G	G	Nonsynonymous							TARA_SAMEA2619815_METAG_MJBMGOIA	CNPCHAOE_01113	619	A	A	Nonsynonymous
						3300005529_85	MLBNFJOF_00798	2444	C	C	Nonsynonymous							TARA_SAMEA2619815_METAG_MJBMGOIA	CNPCHAOE_01113	628	AATTAA	GATCAG,AATCAA	complex,snp
						3300005529_85	MLBNFJOF_00798	2453	C	C	Nonsynonymous							TARA_SAMEA2619815_METAG_MJBMGOIA	CNPCHAOE_01113	639	G	G	Synonymous
						3300005529_85	MLBNFJOF_00798	2454	T	T	Synonymous							TARA_SAMEA2619815_METAG_MJBMGOIA	CNPCHAOE_01113	646	T	C	NA
						3300005529_85	MLBNFJOF_00798	2502	A	A	Synonymous							TARA_SAMEA2619815_METAG_MJBMGOIA	CNPCHAOE_01113	647	A	A	NA
						3300005529_85	MLBNFJOF_00799	243	C	C	Synonymous							TARA_SAMEA2619815_METAG_MJBMGOIA	CNPCHAOE_01113	648	A	A	NA
						3300005529_85	MLBNFJOF_00799	244	C	C	Ambiguous							TARA_SAMEA2619815_METAG_MJBMGOIA	CNPCHAOE_01113	649	G	G	Nonsynonymous
						3300005529_85	MLBNFJOF_00799	245	G	G	Ambiguous							TARA_SAMEA2619815_METAG_MJBMGOIA	CNPCHAOE_01113	650	C	C	Ambiguous
						3300005529_85	MLBNFJOF_00799	246	C	C	Ambiguous							TARA_SAMEA2619815_METAG_MJBMGOIA	CNPCHAOE_01113	651	C	C	Ambiguous
						3300005529_85	MLBNFJOF_00799	247	C	C	Nonsynonymous							TARA_SAMEA2619815_METAG_MJBMGOIA	CNPCHAOE_01113	652	G	G	Nonsynonymous
						3300005529_85	MLBNFJOF_00799	258	A	A	Synonymous							TARA_SAMEA2619815_METAG_MJBMGOIA	CNPCHAOE_01136	516	A	A	Synonymous
						3300005529_85	MLBNFJOF_00799	270	G	G	Synonymous							TARA_SAMEA2619815_METAG_MJBMGOIA	CNPCHAOE_01172	502	C	C	Nonsynonymous
						3300005529_85	MLBNFJOF_00799	278	GGCCGGGC	ACCCAGGA	complex							TARA_SAMEA2619815_METAG_MJBMGOIA	CNPCHAOE_01172	760	G	G	Nonsynonymous
						3300005529_85	MLBNFJOF_00799	291	G	G	Synonymous							TARA_SAMEA2619815_METAG_MJBMGOIA	CNPCHAOE_01191	15	C	T	Synonymous
						3300005529_85	MLBNFJOF_00799	300	C	C	Synonymous							TARA_SAMEA2619815_METAG_MJBMGOIA	CNPCHAOE_01191	22	A	G	Nonsynonymous
						3300005529_85	MLBNFJOF_00799	306	A	A	Synonymous							TARA_SAMEA2619815_METAG_MJBMGOIA	CNPCHAOE_01191	30	T	A	Synonymous
						3300005529_85	MLBNFJOF_00799	343	C	C	Ambiguous							TARA_SAMEA2619815_METAG_MJBMGOIA	CNPCHAOE_01191	4	A	A	Nonsynonymous
						3300005529_85	MLBNFJOF_00799	344	G	G	Nonsynonymous							TARA_SAMEA2619815_METAG_MJBMGOIA	CNPCHAOE_01191	9	A	A	Synonymous
						3300005529_85	MLBNFJOF_00799	345	G	G	Synonymous							TARA_SAMEA2619815_METAG_MJBMGOIA	CNPCHAOE_01236	711	G	A	Ambiguous
						3300005529_85	MLBNFJOF_00799	351	C	C	Synonymous							TARA_SAMEA2619815_METAG_MJBMGOIA	CNPCHAOE_01236	723	C	T	Synonymous
						3300005529_85	MLBNFJOF_00799	363	T	T	Synonymous							TARA_SAMEA2619815_METAG_MJBMGOIA	CNPCHAOE_01236	924	A	A	Synonymous
						3300005529_85	MLBNFJOF_00799	395	C	C	Nonsynonymous							TARA_SAMEA2619815_METAG_MJBMGOIA	CNPCHAOE_01271	1252	C	C	Synonymous
						3300005529_85	MLBNFJOF_00799	400	T	T	Nonsynonymous							TARA_SAMEA2619815_METAG_MJBMGOIA	CNPCHAOE_01271	1366	T	T	Synonymous
						3300005529_85	MLBNFJOF_00799	451	C	C	Synonymous							TARA_SAMEA2619815_METAG_MJBMGOIA	CNPCHAOE_01271	1374	C	C	Synonymous
						3300005529_85	MLBNFJOF_00799	452	T	T	Ambiguous							TARA_SAMEA2619815_METAG_MJBMGOIA	CNPCHAOE_01271	3054	A	A	Synonymous
						3300005529_85	MLBNFJOF_00799	453	G	G	Ambiguous							TARA_SAMEA2619815_METAG_MJBMGOIA	CNPCHAOE_01271	3292	C	C	Synonymous
						3300005529_85	MLBNFJOF_00799	454	C	C	Ambiguous							TARA_SAMEA2619815_METAG_MJBMGOIA	CNPCHAOE_01271	3339	G	G	Synonymous
						3300005529_85	MLBNFJOF_00799	455	G	G	Nonsynonymous							TARA_SAMEA2619815_METAG_MJBMGOIA	CNPCHAOE_01285	315	T	T	Synonymous
						3300005529_85	MLBNFJOF_00799	462	C	C	Synonymous							TARA_SAMEA2619815_METAG_MJBMGOIA	CNPCHAOE_01294	636	C	C	Synonymous
						3300005529_85	MLBNFJOF_00799	480	C	C	Synonymous							TARA_SAMEA2619815_METAG_MJBMGOIA	CNPCHAOE_01294	648	C	C	Synonymous
						3300005529_85	MLBNFJOF_00799	481	A	A	Ambiguous							TARA_SAMEA2619815_METAG_MJBMGOIA	CNPCHAOE_01294	649	G	G	Ambiguous
						3300005529_85	MLBNFJOF_00799	482	C	C	Ambiguous							TARA_SAMEA2619815_METAG_MJBMGOIA	CNPCHAOE_01294	650	A	A	Ambiguous
						3300005529_85	MLBNFJOF_00799	483	C	C	Synonymous							TARA_SAMEA2619815_METAG_MJBMGOIA	CNPCHAOE_01294	651	C	C	Synonymous
						3300005529_85	MLBNFJOF_00799	492	G	G	Synonymous							TARA_SAMEA2619815_METAG_MJBMGOIA	CNPCHAOE_01434	139	T	C	Nonsynonymous
						3300005529_85	MLBNFJOF_00799	510	G	G	Synonymous							TARA_SAMEA2619815_METAG_MJBMGOIA	CNPCHAOE_01434	160	A	G	Nonsynonymous
						3300005529_85	MLBNFJOF_00799	511	G	G	Ambiguous							TARA_SAMEA2619815_METAG_MJBMGOIA	CNPCHAOE_01479	642	C	C	Synonymous
						3300005529_85	MLBNFJOF_00799	512	T	T	Ambiguous							TARA_SAMEA2619815_METAG_MJBMGOIA	CNPCHAOE_01506	746	T	C	Ambiguous
						3300005529_85	MLBNFJOF_00799	513	C	C	Synonymous							TARA_SAMEA2619815_METAG_MJBMGOIA	CNPCHAOE_01506	747	C	C	Ambiguous
						3300005529_85	MLBNFJOF_00799	522	G	G	Synonymous							TARA_SAMEA2619815_METAG_MJBMGOIA	CNPCHAOE_01506	748	A	A	Ambiguous
						3300005529_85	MLBNFJOF_00799	528	G	G	Synonymous							TARA_SAMEA2619815_METAG_MJBMGOIA	CNPCHAOE_01506	749	T	T	Ambiguous
						3300005529_85	MLBNFJOF_00799	546	C	C	Synonymous							TARA_SAMEA2619815_METAG_MJBMGOIA	CNPCHAOE_01506	750	G	G	Nonsynonymous
						3300005529_85	MLBNFJOF_00799	547	G	G	Ambiguous							TARA_SAMEA2619815_METAG_MJBMGOIA	CNPCHAOE_01635	136	T	T	Nonsynonymous
						3300005529_85	MLBNFJOF_00799	548	G	G	Ambiguous							TARA_SAMEA2619815_METAG_MJBMGOIA	CNPCHAOE_01635	137	G	G	Ambiguous
						3300005529_85	MLBNFJOF_00799	549	G	G	Synonymous							TARA_SAMEA2619815_METAG_MJBMGOIA	CNPCHAOE_01635	138	G	G	Ambiguous
						3300005529_85	MLBNFJOF_00799	558	C	C	Synonymous							TARA_SAMEA2619815_METAG_MJBMGOIA	CNPCHAOE_01635	139	C	C	Nonsynonymous
						3300005529_85	MLBNFJOF_00799	576	G	G	Synonymous							TARA_SAMEA2619815_METAG_MJBMGOIA	CNPCHAOE_01764	1270	C	C	Nonsynonymous
						3300005529_85	MLBNFJOF_00799	591	C	C	Synonymous							TARA_SAMEA2619815_METAG_MJBMGOIA	CNPCHAOE_01781	174	T	T	Synonymous
						3300005529_85	MLBNFJOF_00799	615	G	G	Synonymous							TARA_SAMEA2619815_METAG_MJBMGOIA	CNPCHAOE_01781	471	A	A	Synonymous
						3300005529_85	MLBNFJOF_00799	633	G	G	Synonymous							TARA_SAMEA2619815_METAG_MJBMGOIA	CNPCHAOE_01820	331	A	A	Synonymous
						3300005529_85	MLBNFJOF_00799	642	A	A	Synonymous							TARA_SAMEA2619815_METAG_MJBMGOIA	CNPCHAOE_01830	1972	G	G	Nonsynonymous
						3300005529_85	MLBNFJOF_01181	1654	A	A	Nonsynonymous							TARA_SAMEA2619815_METAG_MJBMGOIA	CNPCHAOE_01845	814	A	A	Nonsynonymous
						3300005529_93	MKFIJFHN_00079	1852	C	C	Nonsynonymous							TARA_SAMEA2619815_METAG_MJBMGOIA	CNPCHAOE_01845	815	C	C	Ambiguous
						3300005529_93	MKFIJFHN_00079	1853	A	A	Ambiguous							TARA_SAMEA2619815_METAG_MJBMGOIA	CNPCHAOE_01845	816	G	G	Ambiguous
						3300005529_93	MKFIJFHN_00079	1854	C	C	Ambiguous							TARA_SAMEA2619815_METAG_MJBMGOIA	CNPCHAOE_01845	817	T	T	Nonsynonymous
						3300005529_93	MKFIJFHN_00079	1855	A	A	Nonsynonymous							TARA_SAMEA2619815_METAG_MJBMGOIA	CNPCHAOE_01849	1219	A	A	Nonsynonymous
						3300005529_93	MKFIJFHN_00079	1856	CCGTCTTCGAGA	CCATCCTCCAGG,CCTTCCTCGAGA,CCGTTTTCCAGG,CCGTTCTCGAGA,CCGTCTTCGAGG,CCGTCCTCGAGA	complex,complex,complex,mnp,snp,snp							TARA_SAMEA2619815_METAG_MJBMGOIA	CNPCHAOE_01849	1924	G	G	Nonsynonymous
						3300005529_93	MKFIJFHN_00079	1868	T	T	Ambiguous							TARA_SAMEA2619815_METAG_MJBMGOIA	CNPCHAOE_01849	1925	C	C	Ambiguous
						3300005529_93	MKFIJFHN_00079	1869	C	C	Ambiguous							TARA_SAMEA2619815_METAG_MJBMGOIA	CNPCHAOE_01849	1926	G	G	Ambiguous
						3300005529_93	MKFIJFHN_00079	1870	G	G	Nonsynonymous							TARA_SAMEA2619815_METAG_MJBMGOIA	CNPCHAOE_01849	1927	C	C	Nonsynonymous
						3300005529_93	MKFIJFHN_00079	1875	G	G	Synonymous							TARA_SAMEA2619815_METAG_MJBMGOIA	CNPCHAOE_01849	1936	T	T	Nonsynonymous
						3300005529_93	MKFIJFHN_00079	1876	G	G	Ambiguous							TARA_SAMEA2619815_METAG_MJBMGOIA	CNPCHAOE_01849	1945	C	C	Synonymous
						3300005529_93	MKFIJFHN_00079	1877	C	C	Nonsynonymous							TARA_SAMEA2619815_METAG_MJBMGOIA	CNPCHAOE_01849	1996	G	G	Nonsynonymous
						3300005529_93	MKFIJFHN_00079	1891	G	G	Nonsynonymous							TARA_SAMEA2619815_METAG_MJBMGOIA	CNPCHAOE_01849	385	A	A	Nonsynonymous
						3300005529_93	MKFIJFHN_00079	1892	T	T	Ambiguous							TARA_SAMEA2619815_METAG_MJBMGOIA	CNPCHAOE_01870	1305	A	A	Synonymous
						3300005529_93	MKFIJFHN_00079	1893	C	C	Ambiguous							TARA_SAMEA2619815_METAG_MJBMGOIA	CNPCHAOE_02067	1041	A	A	Synonymous
						3300005529_93	MKFIJFHN_00079	1894	C	C	Nonsynonymous							TARA_SAMEA2619815_METAG_MJBMGOIA	CNPCHAOE_02067	1068	T	T	Synonymous
						3300005529_93	MKFIJFHN_00079	1906	GGGCGTCGCCGTGAGCCCGACCAGC	TGGTGTAGCGGTCAGTCCAACGAGA	complex							TARA_SAMEA2619815_METAG_MJBMGOIA	CNPCHAOE_02067	1075	T	C	Synonymous
						3300005529_93	MKFIJFHN_00079	1942	G	A	Nonsynonymous							TARA_SAMEA2619815_METAG_MJBMGOIA	CNPCHAOE_02067	1076	T	T	Ambiguous
						3300005529_93	MKFIJFHN_00079	1943	T	T	Ambiguous							TARA_SAMEA2619815_METAG_MJBMGOIA	CNPCHAOE_02067	1077	A	G	Synonymous
						3300005529_93	MKFIJFHN_00079	1944	A	A	Ambiguous							TARA_SAMEA2619815_METAG_MJBMGOIA	CNPCHAOE_02067	1089	A	A	Synonymous
						3300005529_93	MKFIJFHN_00079	1945	G	T	Nonsynonymous							TARA_SAMEA2619815_METAG_MJBMGOIA	CNPCHAOE_02067	1095	CACGGAC	TACCGAT	complex
						3300005529_93	MKFIJFHN_00079	1954	G	C	Nonsynonymous							TARA_SAMEA2619815_METAG_MJBMGOIA	CNPCHAOE_02067	1107	C	C	Synonymous
						3300005529_93	MKFIJFHN_00079	1955	G	G	Ambiguous							TARA_SAMEA2619815_METAG_MJBMGOIA	CNPCHAOE_02067	1575	C	C	Synonymous
						3300005529_93	MKFIJFHN_00079	1956	C	C	Ambiguous							TARA_SAMEA2619815_METAG_MJBMGOIA	CNPCHAOE_02067	1626	T	T	Synonymous
						3300005529_93	MKFIJFHN_00079	1957	A	G	Nonsynonymous							TARA_SAMEA2619815_METAG_MJBMGOIA	CNPCHAOE_02067	1632	G	G	Synonymous
						3300005529_93	MKFIJFHN_00079	1981	G	G	Nonsynonymous							TARA_SAMEA2619815_METAG_MJBMGOIA	CNPCHAOE_02067	1633	G	G	Ambiguous
						3300005529_93	MKFIJFHN_00079	1982	T	T	Ambiguous							TARA_SAMEA2619815_METAG_MJBMGOIA	CNPCHAOE_02067	1634	G	G	Ambiguous
						3300005529_93	MKFIJFHN_00079	1983	G	G	Ambiguous							TARA_SAMEA2619815_METAG_MJBMGOIA	CNPCHAOE_02067	1635	T	T	Synonymous
						3300005529_93	MKFIJFHN_00079	1984	C	C	Nonsynonymous							TARA_SAMEA2619815_METAG_MJBMGOIA	CNPCHAOE_02067	1821	A	A	Synonymous
						3300005529_93	MKFIJFHN_00079	1990	G	G	Nonsynonymous							TARA_SAMEA2619815_METAG_MJBMGOIA	CNPCHAOE_02067	1968	C	C	Synonymous
						3300005529_93	MKFIJFHN_00079	1999	C	C	Nonsynonymous							TARA_SAMEA2619815_METAG_MJBMGOIA	CNPCHAOE_02067	2010	G	G	Synonymous
						3300005529_93	MKFIJFHN_00079	2000	A	A	Ambiguous							TARA_SAMEA2619815_METAG_MJBMGOIA	CNPCHAOE_02067	2019	A	A	Synonymous
						3300005529_93	MKFIJFHN_00079	2001	C	C	Ambiguous							TARA_SAMEA2619815_METAG_MJBMGOIA	CNPCHAOE_02067	2145	T	C	Synonymous
						3300005529_93	MKFIJFHN_00079	2002	G	C	Nonsynonymous							TARA_SAMEA2619815_METAG_MJBMGOIA	CNPCHAOE_02067	2181	A	A	Synonymous
						3300005529_93	MKFIJFHN_00079	2003	A	A	Ambiguous							TARA_SAMEA2619815_METAG_MJBMGOIA	CNPCHAOE_02067	2187	T	T	Synonymous
						3300005529_93	MKFIJFHN_00079	2004	G	G	Ambiguous							TARA_SAMEA2619815_METAG_MJBMGOIA	CNPCHAOE_02067	903	G	G	Synonymous
						3300005529_93	MKFIJFHN_00079	2011	G	G	Nonsynonymous							TARA_SAMEA2619815_METAG_MJBMGOIA	CNPCHAOE_02067	924	A	A	Synonymous
						3300005529_93	MKFIJFHN_00079	2017	C	C	Ambiguous							TARA_SAMEA2619815_METAG_MJBMGOIA	CNPCHAOE_02067	925	C	C	Ambiguous
						3300005529_93	MKFIJFHN_00079	2018	G	A	Nonsynonymous							TARA_SAMEA2619815_METAG_MJBMGOIA	CNPCHAOE_02067	926	A	A	Ambiguous
						3300005529_93	MKFIJFHN_00079	2019	G	C	Ambiguous							TARA_SAMEA2619815_METAG_MJBMGOIA	CNPCHAOE_02067	927	T	T	Synonymous
						3300005529_93	MKFIJFHN_00079	2029	C	C	Nonsynonymous							TARA_SAMEA2619815_METAG_MJBMGOIA	CNPCHAOE_02067	933	T	T	Synonymous
						3300005529_93	MKFIJFHN_00079	2035	C	C	Nonsynonymous							TARA_SAMEA2619815_METAG_MJBMGOIA	CNPCHAOE_02189	1491	C	C	Synonymous
						3300005529_93	MKFIJFHN_00079	2041	GGCCGA	GCGCGC,CGCTGC,CGCCGC,TGCCGC,GGCCGC	complex,complex,complex,complex,snp							TARA_SAMEA2619815_METAG_MJBMGOIA	CNPCHAOE_02189	415	C	C	Nonsynonymous
						3300005529_93	MKFIJFHN_00079	2056	A	A	Nonsynonymous							TARA_SAMEA2619815_METAG_MJBMGOIA	CNPCHAOE_02189	433	G	G	Nonsynonymous
						3300005529_93	MKFIJFHN_00079	2057	A	A	Ambiguous							TARA_SAMEA2619815_METAG_MJBMGOIA	CNPCHAOE_02189	448	A	A	Nonsynonymous
						3300005529_93	MKFIJFHN_00079	2058	G	G	Synonymous							TARA_SAMEA2619815_METAG_MJBMGOIA	CNPCHAOE_02189	478	A	A	Nonsynonymous
						3300005529_93	MKFIJFHN_00079	2059	C	C	Nonsynonymous							TARA_SAMEA2619815_METAG_MJBMGOIA	CNPCHAOE_02236	418	G	G	Nonsynonymous
						3300005529_93	MKFIJFHN_00079	2068	C	C	Nonsynonymous							TARA_SAMEA2619815_METAG_MJBMGOIA	CNPCHAOE_02236	419	A	A	Ambiguous
						3300005529_93	MKFIJFHN_00079	2071	GGGATAG	TGGGTAC,CGGGTAG,GGGATAC	complex,complex,snp							TARA_SAMEA2619815_METAG_MJBMGOIA	CNPCHAOE_02236	420	C	C	Ambiguous
						3300005529_93	MKFIJFHN_00079	2578	C	C	Nonsynonymous							TARA_SAMEA2619815_METAG_MJBMGOIA	CNPCHAOE_02236	421	A	A	Nonsynonymous
						3300005529_93	MKFIJFHN_00079	2692	G	G	Nonsynonymous							TARA_SAMEA2619815_METAG_MJBMGOIA	CNPCHAOE_02264	592	A	A	Nonsynonymous
						3300005529_93	MKFIJFHN_00186	1597	ATCCGCC	GTCGGCG,GTCCGCG	complex,complex							TARA_SAMEA2619815_METAG_MJBMGOIA	CNPCHAOE_02271	1387	G	G	Nonsynonymous
						3300005529_93	MKFIJFHN_00186	1720	A	A	Nonsynonymous							TARA_SAMEA2619815_METAG_MJBMGOIA	CNPCHAOE_02355	180	T	T	Synonymous
						3300005529_93	MKFIJFHN_00186	1739	C	C	Ambiguous							TARA_SAMEA2619815_METAG_MJBMGOIA	CNPCHAOE_02413	306	T	C	Synonymous
						3300005529_93	MKFIJFHN_00186	1740	G	G	Ambiguous							TARA_SAMEA2619815_METAG_MJBMGOIA	CNPCHAOE_02413	315	G	C	Synonymous
						3300005529_93	MKFIJFHN_00186	1741	G	G	Nonsynonymous							TARA_SAMEA2619815_METAG_MJBMGOIA	CNPCHAOE_02413	330	C	T	Synonymous
						3300005529_93	MKFIJFHN_00186	2452	C	C	Nonsynonymous							TARA_SAMEA2619815_METAG_MJBMGOIA	CNPCHAOE_02413	357	T	A	Nonsynonymous
						3300005529_93	MKFIJFHN_00404	616	G	G	Nonsynonymous							TARA_SAMEA2619815_METAG_MJBMGOIA	CNPCHAOE_02413	369	C	T	Synonymous
						3300005529_93	MKFIJFHN_00404	631	A	A	Nonsynonymous							TARA_SAMEA2619815_METAG_MJBMGOIA	CNPCHAOE_02413	375	T	T	Synonymous
						3300005529_93	MKFIJFHN_00404	632	T	T	Nonsynonymous							TARA_SAMEA2619815_METAG_MJBMGOIA	CNPCHAOE_02506	1842	A	A	Synonymous
						3300005529_93	MKFIJFHN_00404	658	A	A	Nonsynonymous							TARA_SAMEA2619815_METAG_MJBMGOIA	CNPCHAOE_02506	2096	G	G	Nonsynonymous
						3300005529_93	MKFIJFHN_00404	673	A	A	Nonsynonymous							TARA_SAMEA2619815_METAG_MJBMGOIA	CNPCHAOE_02506	2107	A	A	Nonsynonymous
						3300005529_93	MKFIJFHN_00404	691	C	C	Nonsynonymous							TARA_SAMEA2619815_METAG_MJBMGOIA	CNPCHAOE_02506	2129	A	A	NA
						3300005529_93	MKFIJFHN_00404	696	C	C	Nonsynonymous							TARA_SAMEA2619815_METAG_MJBMGOIA	CNPCHAOE_02512	102	C	G	Synonymous
						3300005529_93	MKFIJFHN_00404	697	C	C	Nonsynonymous							TARA_SAMEA2619815_METAG_MJBMGOIA	CNPCHAOE_02512	1101	G	G	Synonymous
						3300005529_93	MKFIJFHN_00404	703	C	C	Nonsynonymous							TARA_SAMEA2619815_METAG_MJBMGOIA	CNPCHAOE_02512	1102	A	A	Ambiguous
						3300005529_93	MKFIJFHN_00404	715	G	G	Nonsynonymous							TARA_SAMEA2619815_METAG_MJBMGOIA	CNPCHAOE_02512	1103	T	T	Ambiguous
						3300005529_93	MKFIJFHN_00404	716	A	A	Ambiguous							TARA_SAMEA2619815_METAG_MJBMGOIA	CNPCHAOE_02512	1104	A	A	Synonymous
						3300005529_93	MKFIJFHN_00404	717	T	T	Ambiguous							TARA_SAMEA2619815_METAG_MJBMGOIA	CNPCHAOE_02512	1125	G	G	Synonymous
						3300005529_93	MKFIJFHN_00404	718	C	C	Nonsynonymous							TARA_SAMEA2619815_METAG_MJBMGOIA	CNPCHAOE_02512	1131	C	C	Synonymous
						3300005529_93	MKFIJFHN_00404	719	G	G	Nonsynonymous							TARA_SAMEA2619815_METAG_MJBMGOIA	CNPCHAOE_02512	1140	G	G	Synonymous
						3300005529_93	MKFIJFHN_00404	729	G	G	Synonymous							TARA_SAMEA2619815_METAG_MJBMGOIA	CNPCHAOE_02512	1377	A	A	Synonymous
						3300005529_93	MKFIJFHN_00404	736	CTCGGG	TTCAGC	complex							TARA_SAMEA2619815_METAG_MJBMGOIA	CNPCHAOE_02512	1395	G	A	Synonymous
						3300005529_93	MKFIJFHN_00405	1006	GTCCGTG	ATCGGTC,ATCCTTG,GTCGCCG	complex,complex,mnp							TARA_SAMEA2619815_METAG_MJBMGOIA	CNPCHAOE_02512	1644	G	G	Synonymous
						3300005529_93	MKFIJFHN_00405	1018	GGGCGCA	CGGCGCC	complex							TARA_SAMEA2619815_METAG_MJBMGOIA	CNPCHAOE_02512	1671	T	T	Synonymous
						3300005529_93	MKFIJFHN_00405	1039	G	C	Nonsynonymous							TARA_SAMEA2619815_METAG_MJBMGOIA	CNPCHAOE_02512	2376	G	G	Synonymous
						3300005529_93	MKFIJFHN_00405	1042	C	C	Ambiguous							TARA_SAMEA2619815_METAG_MJBMGOIA	CNPCHAOE_02512	2709	G	G	Synonymous
						3300005529_93	MKFIJFHN_00405	1043	C	C	Ambiguous							TARA_SAMEA2619815_METAG_MJBMGOIA	CNPCHAOE_02512	2718	A	A	Synonymous
						3300005529_93	MKFIJFHN_00405	1044	G	G	Ambiguous							TARA_SAMEA2619815_METAG_MJBMGOIA	CNPCHAOE_02512	2733	A	A	Synonymous
						3300005529_93	MKFIJFHN_00405	1045	G	A	Nonsynonymous							TARA_SAMEA2619815_METAG_MJBMGOIA	CNPCHAOE_02512	2739	G	G	Synonymous
						3300005529_93	MKFIJFHN_00405	1066	G	A	Nonsynonymous							TARA_SAMEA2619815_METAG_MJBMGOIA	CNPCHAOE_02512	2740	G	G	Ambiguous
						3300005529_93	MKFIJFHN_00405	1072	G	C	Nonsynonymous							TARA_SAMEA2619815_METAG_MJBMGOIA	CNPCHAOE_02512	2741	T	T	Ambiguous
						3300005529_93	MKFIJFHN_00405	1081	C	G	Nonsynonymous							TARA_SAMEA2619815_METAG_MJBMGOIA	CNPCHAOE_02512	2742	T	T	Synonymous
						3300005529_93	MKFIJFHN_00405	1087	G	C	Nonsynonymous							TARA_SAMEA2619815_METAG_MJBMGOIA	CNPCHAOE_02512	3219	A	A	Synonymous
						3300005529_93	MKFIJFHN_00405	1099	G	C	Nonsynonymous							TARA_SAMEA2619815_METAG_MJBMGOIA	CNPCHAOE_02512	3243	T	T	Synonymous
						3300005529_93	MKFIJFHN_00405	1100	C	G	Nonsynonymous							TARA_SAMEA2619815_METAG_MJBMGOIA	CNPCHAOE_02512	3297	A	A	Synonymous
						3300005529_93	MKFIJFHN_00405	1111	T	C	Nonsynonymous							TARA_SAMEA2619815_METAG_MJBMGOIA	CNPCHAOE_02512	3354	A	A	Synonymous
						3300005529_93	MKFIJFHN_00405	1117	C	G	Nonsynonymous							TARA_SAMEA2619815_METAG_MJBMGOIA	CNPCHAOE_02538	1129	A	A	Nonsynonymous
						3300005529_93	MKFIJFHN_00405	1118	A	A	Ambiguous							TARA_SAMEA2619815_METAG_MJBMGOIA	CNPCHAOE_02538	1149	T	T	Synonymous
						3300005529_93	MKFIJFHN_00405	1119	C	T	Synonymous							TARA_SAMEA2619815_METAG_MJBMGOIA	CNPCHAOE_02538	1173	A	A	Synonymous
						3300005529_93	MKFIJFHN_00405	1138	G	C	Nonsynonymous							TARA_SAMEA2619815_METAG_MJBMGOIA	CNPCHAOE_02538	279	G	G	Synonymous
						3300005529_93	MKFIJFHN_00405	1147	GGGGACGTGATCC	GGGCACCTGGTCG	complex							TARA_SAMEA2619815_METAG_MJBMGOIA	CNPCHAOE_02578	1191	C	C	Synonymous
						3300005529_93	MKFIJFHN_00405	1177	G	G	Nonsynonymous							TARA_SAMEA2619815_METAG_MJBMGOIA	CNPCHAOE_02578	1263	C	C	Synonymous
						3300005529_93	MKFIJFHN_00405	1182	A	A	Synonymous							TARA_SAMEA2619815_METAG_MJBMGOIA	CNPCHAOE_02578	784	T	T	Synonymous
						3300005529_93	MKFIJFHN_00405	1183	G	G	Nonsynonymous							TARA_SAMEA2619815_METAG_MJBMGOIA	CNPCHAOE_02658	1221	A	A	Synonymous
						3300005529_93	MKFIJFHN_00405	1198	A	A	Nonsynonymous							TARA_SAMEA2619815_METAG_MJBMGOIA	CNPCHAOE_02658	1222	G	G	Ambiguous
						3300005529_93	MKFIJFHN_00405	1225	G	G	Nonsynonymous							TARA_SAMEA2619815_METAG_MJBMGOIA	CNPCHAOE_02658	1223	T	T	Ambiguous
						3300005529_93	MKFIJFHN_00405	577	C	C	Nonsynonymous							TARA_SAMEA2619815_METAG_MJBMGOIA	CNPCHAOE_02658	1224	G	G	Synonymous
						3300005529_93	MKFIJFHN_00405	583	A	A	Nonsynonymous							TARA_SAMEA2619815_METAG_MJBMGOIA	CNPCHAOE_02658	1230	C	C	Synonymous
						3300005529_93	MKFIJFHN_00405	584	T	T	Ambiguous							TARA_SAMEA2619815_METAG_MJBMGOIA	CNPCHAOE_02658	1242	T	T	Synonymous
						3300005529_93	MKFIJFHN_00405	585	C	C	Ambiguous							TARA_SAMEA2619815_METAG_MJBMGOIA	CNPCHAOE_02658	897	G	A	Synonymous
						3300005529_93	MKFIJFHN_00405	586	G	G	Nonsynonymous							TARA_SAMEA2619815_METAG_MJBMGOIA	CNPCHAOE_02737	115	G	G	Nonsynonymous
						3300005529_93	MKFIJFHN_00405	595	CACCGCCC	GACAGCTG,CACTGCTG,CACCGCCG	complex,complex,snp							TARA_SAMEA2619815_METAG_MJBMGOIA	CNPCHAOE_02737	1651	C	C	Nonsynonymous
						3300005529_93	MKFIJFHN_00405	613	G	A	Nonsynonymous							TARA_SAMEA2619815_METAG_MJBMGOIA	CNPCHAOE_02737	178	G	G	Nonsynonymous
						3300005529_93	MKFIJFHN_00405	619	G	C	Nonsynonymous							TARA_SAMEA2619815_METAG_MJBMGOIA	CNPCHAOE_02737	190	T	T	Nonsynonymous
						3300005529_93	MKFIJFHN_00405	620	A	A	Ambiguous							TARA_SAMEA2619815_METAG_MJBMGOIA	CNPCHAOE_02737	208	T	T	Nonsynonymous
						3300005529_93	MKFIJFHN_00405	621	G	G	Ambiguous							TARA_SAMEA2619815_METAG_MJBMGOIA	CNPCHAOE_02737	232	A	A	Nonsynonymous
						3300005529_93	MKFIJFHN_00405	622	C	G	Nonsynonymous							TARA_SAMEA2619815_METAG_MJBMGOIA	CNPCHAOE_02737	237	G	G	Synonymous
						3300005529_93	MKFIJFHN_00405	637	C	C	Ambiguous							TARA_SAMEA2619815_METAG_MJBMGOIA	CNPCHAOE_02737	238	A	A	Nonsynonymous
						3300005529_93	MKFIJFHN_00405	638	G	G	Ambiguous							TARA_SAMEA2619815_METAG_MJBMGOIA	CNPCHAOE_02752	36	T	T	Synonymous
						3300005529_93	MKFIJFHN_00405	639	C	C	Ambiguous							TARA_SAMEA2619815_METAG_MJBMGOIA	CNPCHAOE_02788	37	A	A	Nonsynonymous
						3300005529_93	MKFIJFHN_00405	640	C	A	Nonsynonymous							TARA_SAMEA2619815_METAG_MJBMGOIA	CNPCHAOE_02788	38	G	G	Ambiguous
						3300005529_93	MKFIJFHN_00405	646	C	G	Nonsynonymous							TARA_SAMEA2619815_METAG_MJBMGOIA	CNPCHAOE_02788	39	T	T	Ambiguous
						3300005529_93	MKFIJFHN_00405	647	A	A	Ambiguous							TARA_SAMEA2619815_METAG_MJBMGOIA	CNPCHAOE_02788	40	T	T	Nonsynonymous
						3300005529_93	MKFIJFHN_00405	648	G	G	Ambiguous							TARA_SAMEA2619815_METAG_NCFDDDLL	JMANEANK_05444	147	T	G	Ambiguous
						3300005529_93	MKFIJFHN_00405	649	C	C	Ambiguous							TARA_SAMEA2619815_METAG_NCFDDDLL	JMANEANK_05444	222	A	T	Ambiguous
						3300005529_93	MKFIJFHN_00405	652	C	T	Nonsynonymous							TARA_SAMEA2619815_METAG_NCFDDDLL	JMANEANK_05444	288	C	A	Ambiguous
						3300005529_93	MKFIJFHN_00405	653	T	T	Ambiguous							TARA_SAMEA2619815_METAG_NCFDDDLL	JMANEANK_05444	321	A	A	Synonymous
						3300005529_93	MKFIJFHN_00405	654	C	C	Ambiguous							TARA_SAMEA2619815_METAG_NCFDDDLL	JMANEANK_05444	327	C	C	Synonymous
						3300005529_93	MKFIJFHN_00405	655	G	C	Nonsynonymous							TARA_SAMEA2619815_METAG_NCFDDDLL	JMANEANK_05444	34	C	T	Synonymous
						3300005529_93	MKFIJFHN_00405	662	T	T	Ambiguous							TARA_SAMEA2619815_METAG_NCFDDDLL	JMANEANK_05444	60	A	G	Ambiguous
						3300005529_93	MKFIJFHN_00405	663	T	T	Ambiguous							TARA_SAMEA2619815_METAG_NCFDDDLL	JMANEANK_05444	75	C	T	Ambiguous
						3300005529_93	MKFIJFHN_00405	664	G	C	Nonsynonymous							TARA_SAMEA2619815_METAG_NCFDDDLL	JMANEANK_05444	96	T	C	Ambiguous
						3300005529_93	MKFIJFHN_00405	679	CAGGAGATCCC	CAAGAGATCCT	complex							TARA_SAMEA2619815_METAG_NCFDDDLL	JMANEANK_05580	133	A	G	Nonsynonymous
						3300005529_93	MKFIJFHN_00405	698	T	C	Nonsynonymous							TARA_SAMEA2619815_METAG_NCFDDDLL	JMANEANK_05793	249	T	C	Ambiguous
						3300005529_93	MKFIJFHN_00405	699	T	T	Ambiguous							TARA_SAMEA2619815_METAG_NCFDDDLL	JMANEANK_05793	250	A	A	Ambiguous
						3300005529_93	MKFIJFHN_00405	700	T	C	Nonsynonymous							TARA_SAMEA2619815_METAG_NCFDDDLL	JMANEANK_05793	251	C	C	Ambiguous
						3300005529_93	MKFIJFHN_00405	724	G	C	Nonsynonymous							TARA_SAMEA2619815_METAG_NCFDDDLL	JMANEANK_05793	252	G	G	Synonymous
						3300005529_93	MKFIJFHN_00405	725	G	G	Ambiguous							TARA_SAMEA2619815_METAG_NCFDDDLL	JMANEANK_05793	259	T	C	NA
						3300005529_93	MKFIJFHN_00405	726	G	G	Ambiguous							TARA_SAMEA2619815_METAG_NCFDDDLL	JMANEANK_05793	268	C	G	Ambiguous
						3300005529_93	MKFIJFHN_00405	727	T	C	Nonsynonymous							TARA_SAMEA2619815_METAG_NCFDDDLL	JMANEANK_05793	286	G	A	Ambiguous
						3300005529_93	MKFIJFHN_00405	742	C	C	Ambiguous							TARA_SAMEA2619815_METAG_NCFDDDLL	JMANEANK_05793	287	T	T	Ambiguous
						3300005529_93	MKFIJFHN_00405	743	A	A	Ambiguous							TARA_SAMEA2619815_METAG_NCFDDDLL	JMANEANK_05793	288	T	T	Ambiguous
						3300005529_93	MKFIJFHN_00405	744	A	G	Synonymous							TARA_SAMEA2619815_METAG_NCFDDDLL	JMANEANK_05793	289	C	C	Ambiguous
						3300005529_93	MKFIJFHN_00405	745	G	C	Nonsynonymous							TARA_SAMEA2619815_METAG_NCFDDDLL	JMANEANK_05793	290	G	G	Nonsynonymous
						3300005529_93	MKFIJFHN_00405	754	C	G	Nonsynonymous							TARA_SAMEA2619815_METAG_NCFDDDLL	JMANEANK_05793	361	G	G	Nonsynonymous
						3300005529_93	MKFIJFHN_00405	766	G	C	Nonsynonymous							TARA_SAMEA2619815_METAG_NCFDDDLL	JMANEANK_05793	362	A	A	Ambiguous
						3300005529_93	MKFIJFHN_00405	778	C	C	Ambiguous							TARA_SAMEA2619815_METAG_NCFDDDLL	JMANEANK_05793	363	T	T	Ambiguous
						3300005529_93	MKFIJFHN_00405	779	G	G	Ambiguous							TARA_SAMEA2619815_METAG_NCFDDDLL	JMANEANK_05793	364	C	C	Ambiguous
						3300005529_93	MKFIJFHN_00405	780	C	C	Ambiguous							TARA_SAMEA2619815_METAG_NCFDDDLL	JMANEANK_05793	365	C	G	Nonsynonymous
						3300005529_93	MKFIJFHN_00405	781	C	G	Nonsynonymous							TARA_SAMEA2619815_METAG_NCFDDDLL	JMANEANK_05793	406	A	A	Nonsynonymous
						3300005529_93	MKFIJFHN_00405	787	G	G	Nonsynonymous							TARA_SAMEA2619815_METAG_NCFDDDLL	JMANEANK_05793	439	C	T	Nonsynonymous
						3300005529_93	MKFIJFHN_00405	850	C	C	Nonsynonymous							TARA_SAMEA2619815_METAG_NCFDDDLL	JMANEANK_05793	444	A	G	Synonymous
						3300005529_93	MKFIJFHN_00405	856	G	C	Ambiguous							TARA_SAMEA2619815_METAG_NCFDDDLL	JMANEANK_05793	49	T	C	NA
						3300005529_93	MKFIJFHN_00405	857	G	G	Ambiguous							TARA_SAMEA2619815_METAG_NCFDDDLL	JMANEANK_05851	138	C	A	Ambiguous
						3300005529_93	MKFIJFHN_00405	858	T	T	Ambiguous							TARA_SAMEA2619815_METAG_NCFDDDLL	JMANEANK_05851	165	G	A	Ambiguous
						3300005529_93	MKFIJFHN_00405	859	G	A	Nonsynonymous							TARA_SAMEA2619815_METAG_NCFDDDLL	JMANEANK_05851	207	C	G	Ambiguous
						3300005529_93	MKFIJFHN_00405	868	G	G	Nonsynonymous							TARA_SAMEA2619815_METAG_NCFDDDLL	JMANEANK_05851	208	T	T	Ambiguous
						3300005529_93	MKFIJFHN_00416	3183	G	G	Synonymous							TARA_SAMEA2619815_METAG_NCFDDDLL	JMANEANK_05851	209	C	C	Ambiguous
						3300005529_93	MKFIJFHN_00416	3189	G	G	Synonymous							TARA_SAMEA2619815_METAG_NCFDDDLL	JMANEANK_05851	210	C	C	Ambiguous
						3300005529_93	MKFIJFHN_00416	3213	T	C	Synonymous							TARA_SAMEA2619815_METAG_NCFDDDLL	JMANEANK_05851	211	G	G	Nonsynonymous
						3300005529_93	MKFIJFHN_00416	3214	C	C	Ambiguous							TARA_SAMEA2619815_METAG_NCFDDDLL	JMANEANK_05851	237	C	T	Synonymous
						3300005529_93	MKFIJFHN_00416	3215	TGCTGTCC	TGCTCTCG	complex							TARA_SAMEA2619815_METAG_NCFDDDLL	JMANEANK_05851	264	G	C	Ambiguous
						3300005529_93	MKFIJFHN_00416	3238	CTGACCGCC	CTGACCGCG	snp							TARA_SAMEA2619815_METAG_NCFDDDLL	JMANEANK_05851	317	C	C	Nonsynonymous
						3300005529_93	MKFIJFHN_00416	3247	G	G	Ambiguous							TARA_SAMEA2619815_METAG_NCFDDDLL	JMANEANK_05851	34	C	C	Ambiguous
						3300005529_93	MKFIJFHN_00416	3248	T	T	Ambiguous							TARA_SAMEA2619815_METAG_NCFDDDLL	JMANEANK_05851	351	A	G	Ambiguous
						3300005529_93	MKFIJFHN_00416	3249	G	G	Ambiguous							TARA_SAMEA2619815_METAG_NCFDDDLL	JMANEANK_05851	35	A	A	Ambiguous
						3300005529_93	MKFIJFHN_00416	3250	G	T	Nonsynonymous							TARA_SAMEA2619815_METAG_NCFDDDLL	JMANEANK_05851	363	T	C	Ambiguous
						3300005529_93	MKFIJFHN_00416	3252	GCTGGTGTTCGCCATCTTCG	GCTGCTGTTTTCGATCTTCG	complex							TARA_SAMEA2619815_METAG_NCFDDDLL	JMANEANK_05851	36	G	A	Ambiguous
						3300005529_93	MKFIJFHN_00416	3276	C	G	Synonymous							TARA_SAMEA2619815_METAG_NCFDDDLL	JMANEANK_05851	375	G	C	Ambiguous
						3300005529_93	MKFIJFHN_00416	3277	A	A	Ambiguous							TARA_SAMEA2619815_METAG_NCFDDDLL	JMANEANK_05851	380	GGTGCGTC	TGGCCGTG,GGGCCGTG	complex,complex
						3300005529_93	MKFIJFHN_00416	3278	A	A	Ambiguous							TARA_SAMEA2619815_METAG_NCFDDDLL	JMANEANK_05851	411	G	G	Synonymous
						3300005529_93	MKFIJFHN_00416	3279	C	T	Synonymous							TARA_SAMEA2619815_METAG_NCFDDDLL	JMANEANK_05851	441	C	C	Ambiguous
						3300005529_93	MKFIJFHN_00416	3300	GGACGAGG	CGATGAGA,CGACGAGG	complex,snp							TARA_SAMEA2619815_METAG_NCFDDDLL	JMANEANK_05851	442	G	G	Ambiguous
						3300005529_93	MKFIJFHN_00416	3330	C	C	Synonymous							TARA_SAMEA2619815_METAG_NCFDDDLL	JMANEANK_05851	443	G	G	Ambiguous
						3300005529_93	MKFIJFHN_00628	157	A	A	Nonsynonymous							TARA_SAMEA2619815_METAG_NCFDDDLL	JMANEANK_05851	444	C	G	Synonymous
						3300005529_93	MKFIJFHN_00628	166	CACGATCAAA	GAGGATGAGG,GAGAATGACG	complex,complex							TARA_SAMEA2619815_METAG_NCFDDDLL	JMANEANK_05851	445	C	C	Ambiguous
						3300005529_93	MKFIJFHN_00628	193	G	G	Nonsynonymous							TARA_SAMEA2619815_METAG_NCFDDDLL	JMANEANK_05851	446	C	C	Ambiguous
						3300005529_93	MKFIJFHN_00628	226	C	C	Nonsynonymous							TARA_SAMEA2619815_METAG_NCFDDDLL	JMANEANK_05851	447	G	C	Ambiguous
						3300005529_93	MKFIJFHN_00745	1221	G	T	Ambiguous							TARA_SAMEA2619815_METAG_NCFDDDLL	JMANEANK_05851	513	A	C	Ambiguous
						3300005529_93	MKFIJFHN_00745	1222	C	C	Nonsynonymous							TARA_SAMEA2619815_METAG_NCFDDDLL	JMANEANK_05851	555	T	C	Synonymous
						3300005529_93	MKFIJFHN_00745	1230	CGTAGGTGCGG	TGTACGTACGA,TGTAGGTGCGC,TATAGGTGCGG,TGTAGGTGCGG	complex,complex,mnp,snp							TARA_SAMEA2619815_METAG_NCFDDDLL	JMANEANK_05851	576	C	G	Ambiguous
						3300005529_93	MKFIJFHN_00745	1273	G	G	Nonsynonymous							TARA_SAMEA2619815_METAG_NCFDDDLL	JMANEANK_05851	577	G	A	Nonsynonymous
						3300005529_93	MKFIJFHN_00745	1274	C	C	Ambiguous							TARA_SAMEA2619815_METAG_NCFDDDLL	JMANEANK_05851	578	C	T	Ambiguous
						3300005529_93	MKFIJFHN_00745	1275	C	C	Ambiguous							TARA_SAMEA2619815_METAG_NCFDDDLL	JMANEANK_05851	579	T	C	Synonymous
						3300005529_93	MKFIJFHN_00745	1276	G	G	Nonsynonymous							TARA_SAMEA2619815_METAG_NCFDDDLL	JMANEANK_05851	586	C	A	Nonsynonymous
						3300005529_93	MKFIJFHN_00745	1279	C	C	Ambiguous							TARA_SAMEA2619815_METAG_NCFDDDLL	JMANEANK_05851	597	C	C	Synonymous
						3300005529_93	MKFIJFHN_00745	1280	A	A	Ambiguous							TARA_SAMEA2619815_METAG_NCFDDDLL	JMANEANK_05851	615	A	G	Synonymous
						3300005529_93	MKFIJFHN_00745	1281	G	G	Ambiguous							TARA_SAMEA2619815_METAG_NCFDDDLL	JMANEANK_05851	616	C	C	Ambiguous
						3300005529_93	MKFIJFHN_00745	1282	T	C	NA							TARA_SAMEA2619815_METAG_NCFDDDLL	JMANEANK_05851	617	C	C	Ambiguous
						3300005529_93	MKFIJFHN_00745	1297	GGTGCGGCCG	GTTGCGCCCG	complex							TARA_SAMEA2619815_METAG_NCFDDDLL	JMANEANK_05851	618	A	A	Synonymous
						3300005529_93	MKFIJFHN_00745	1307	G	G	Ambiguous							TARA_SAMEA2619815_METAG_NCFDDDLL	JMANEANK_05851	649	C	C	Synonymous
						3300005529_93	MKFIJFHN_00745	1308	T	T	Ambiguous							TARA_SAMEA2619815_METAG_NCFDDDLL	JMANEANK_05851	654	C	C	Synonymous
						3300005529_93	MKFIJFHN_00745	1309	C	C	Nonsynonymous							TARA_SAMEA2619815_METAG_NCFDDDLL	JMANEANK_05851	660	C	C	Synonymous
						3300005529_93	MKFIJFHN_00745	1318	G	G	Nonsynonymous							TARA_SAMEA2619815_METAG_NCFDDDLL	JMANEANK_05851	66	G	G	Ambiguous
						3300005529_93	MKFIJFHN_00745	1319	A	A	Ambiguous							TARA_SAMEA2619815_METAG_NCFDDDLL	JMANEANK_05851	67	C	T	Ambiguous
						3300005529_93	MKFIJFHN_00745	1320	C	C	Synonymous							TARA_SAMEA2619815_METAG_NCFDDDLL	JMANEANK_05851	68	T	T	Ambiguous
						3300005529_93	MKFIJFHN_00745	1321	G	C	Nonsynonymous							TARA_SAMEA2619815_METAG_NCFDDDLL	JMANEANK_05851	69	C	C	Ambiguous
						3300005529_93	MKFIJFHN_00745	1355	G	G	Ambiguous							TARA_SAMEA2619815_METAG_NCFDDDLL	JMANEANK_05851	70	A	A	Ambiguous
						3300005529_93	MKFIJFHN_00745	1356	G	G	Ambiguous							TARA_SAMEA2619815_METAG_NCFDDDLL	JMANEANK_05851	71	C	G	Ambiguous
						3300005529_93	MKFIJFHN_00745	1357	T	T	Nonsynonymous							TARA_SAMEA2619815_METAG_NCFDDDLL	JMANEANK_05851	93	G	A	Ambiguous
						3300005529_93	MKFIJFHN_00745	285	A	A	Synonymous							TARA_SAMEA2619815_METAG_NCFDDDLL	JMANEANK_05852	100	G	G	Ambiguous
						3300005529_93	MKFIJFHN_00746	544	C	C	Nonsynonymous							TARA_SAMEA2619815_METAG_NCFDDDLL	JMANEANK_05852	101	G	G	Ambiguous
[truncated: 41,855 more rows]
