# Supplementary material for: The defensome of complex bacterial communities
Source: Nat Commun. 2024 Mar 8;15:2146. doi: 10.1038/s41467-024-46489-0 (PMC10924106; doi:10.1038/s41467-024-46489-0)
Supplement: Supplementary file 18 — Supplementary Data 15 [file 41467_2024_46489_MOESM18_ESM.xlsx]

## Sheet: Suppl. Data 15
	Supplementary Data 15a. Variation in global dN/dS given by the Nei-Gojobori (NG) and Yang-Nielson (NY) methods for a selection of defense genes shown to harbor a significantly higher frequency of SNPs + Indels. P values correspond to a two-sided Fisher's exact test.																Supplementary Data 15b. Across gene profiles of dN/dS given by the Maximum Likelihood (Akaike Information Criterium), Nei-Gojobori (NG), and Yang-Nielson (NY) methods for a selection of three defense genes simultaneously present in soil and marine environments. P values correspond to a two-sided Fisher's exact test.
	SOIL							MARINE									SOIL								MARINE
	Method	Ka	Ks	Ka/Ks	P value	Gene		Method	Ka	Ks	Ka/Ks	P value	Gene				Method	Position (bp)	Ka	Ks	Ka/Ks	P value	Gene		Method	Position (bp)	Ka	Ks	Ka/Ks	P value	Gene
	NG	0.0547806	0.86169	0.0635734	3.45584e-74	DolB		NG	0.0478469	0.63164	0.0757503	1.74233e-100	DolB				NG	29	0.186634	0.638335	0.292376	0.0682965	DolB		NG	29	0.309286	0.646183	0.478636	0.27269	DolB
	NG	0.116041	0.541903	0.214137	5.08395e-51	DolB		NG	0.0953417	0.996586	0.0956683	3.28244e-127	DolB				NG	35	0.157267	0.631889	0.248885	0.0468179	DolB		NG	35	0.320548	0.560635	0.571758	0.473853	DolB
	NG	0.0730544	0.500141	0.146068	1.92908e-66	DolB		NG	0.0641317	0.852261	0.0752488	1.72392e-67	DolB				NG	41	0.126379	0.496848	0.254362	0.0718178	DolB		NG	41	0.281969	0.557804	0.505498	0.287958	DolB
	NG	0.118409	0.575923	0.205598	6.77192e-55	DolB		NG	0.0063294	0.446395	0.0141789	4.2272e-113	DolB				NG	47	0.0727484	0.728321	0.0998851	0.00511895	DolB		NG	47	0.235319	0.908657	0.258974	0.04048	DolB
	NG	0.150274	0.76708	0.195904	1.71268e-33	DolB		YN	0.00445709	0.589227	0.0075643	1.73622e-129	DolB				NG	53	0.0455933	0.851562	0.0535407	0.000503651	DolB		NG	53	0.222752	1.03181	0.215885	0.0169099	DolB
	NG	0.075152	0.828409	0.0907184	1.81989e-58	DolB		NG	0.0414341	0.738184	0.0561298	3.9253e-121	DolB				NG	59	0.0227708	0.577559	0.039426	0.00119679	DolB		NG	59	0.13816	1.39839	0.098799	0.000157658	DolB
	NG	0.0962927	0.957692	0.100547	1.9677e-59	DolB		NG	0.0155159	0.693093	0.0223864	5.42824e-167	DolB				NG	131	0.021407	0.606585	0.0352911	0.00196901	DolB		NG	65	0.0476982	1.55655	0.0306435	7.72068e-06	DolB
	NG	0.0791044	0.880431	0.0898473	5.85674e-61	DolB		YN	0.0112668	0.873668	0.0128959	2.58032e-186	DolB				NG	137	0.0674472	0.53254	0.126652	0.0170965	DolB		NG	71	0.0475462	1.15281	0.0412436	4.70203e-05	DolB
	NG	0.150274	0.76708	0.195904	1.71268e-33	DolB		NG	0.00974177	0.308487	0.0315792	9.09209e-79	DolB				NG	143	0.144434	0.326599	0.442237	0.247439	DolB		NG	77	0.0477534	2.58724	0.0184573	1.00012e-06	DolB
	NG	0.0765136	0.774769	0.0987566	4.62736e-54	DolB		YN	0.00700214	0.399269	0.0175374	9.18209e-96	DolB				NG	149	0.18975	0.503908	0.376556	0.0694458	DolB		NG	83	0.0478502	0	0	1.11093e-07	DolB
	NG	0.143718	0.910295	0.157881	1.73579e-81	DolB		NG	0.0781174	0.862667	0.0905534	7.66017e-113	DolB				NG	155	0.262724	0.617552	0.425428	0.248312	DolB		NG	89	0.0482553	0	0	1.51961e-08	DolB
	NG	0.145171	0.559291	0.259562	3.01078e-22	DolB		NG	0.0253893	0.354525	0.0716149	2.32558e-32	DolB				NG	161	0.313804	0.693639	0.452402	0.147433	DolB		NG	95	0.0474518	0	0	4.41874e-09	DolB
	NG	0.131506	0.623711	0.210844	5.78524e-57	DolB		YN	0.0222343	0.498593	0.0445941	2.41745e-41	DolB				NG	167	0.329428	0.735784	0.447723	0.182651	DolB		NG	101	0	0	0	0	DolB
	NG	0.0547806	0.86169	0.0635734	3.45584e-74	DolB		NG	0.0423552	0.930501	0.0455188	1.16669e-147	DolB				NG	173	0.330233	0.946508	0.348896	0.0468417	DolB		NG	107	0	0	0	0	DolB
	NG	0.0742146	0.873296	0.0849822	7.74804e-114	DolB		NG	0.0063294	0.446395	0.0141789	4.2272e-113	DolB				NG	179	0.326948	1.34265	0.243508	0.0196895	DolB		NG	113	0	0	0	0	DolB
	NG	0.0742146	0.873296	0.0849822	7.74804e-114	DolB		YN	0.00445709	0.589227	0.0075643	1.73622e-129	DolB				NG	185	0.370554	1.18974	0.311459	0.05686	DolB		NG	119	0	0	0	0	DolB
	NG	0.155744	0.859501	0.181203	9.82086e-72	DolB		NG	0.0155159	0.693093	0.0223864	5.42824e-167	DolB				NG	191	0.340876	1.39071	0.245109	0.0107476	DolB		NG	125	0	0	0	0	DolB
	NG	0.00529059	0.263951	0.0200439	1.4532e-39	DolB		YN	0.0112668	0.873668	0.0128959	2.58032e-186	DolB				NG	197	0.260434	1.8606	0.139973	0.000819374	DolB		NG	131	0	0	0	0	DolB
	NG	0.113251	0.667468	0.169673	2.65814e-66	DolB		NG	0.0805867	0.896936	0.0898466	2.20508e-115	DolB				NG	203	0.154018	2.39154	0.064401	0.00010128	DolB		NG	137	0.0219146	1.54414	0.0141921	6.92796e-06	DolB
	NG	0.0810007	0.575153	0.140833	1.13557e-69	DolB		NG	0.00974177	0.308487	0.0315792	9.09209e-79	DolB				NG	209	0.111377	2.07001	0.0538052	9.75112e-06	DolB		NG	143	0.075573	1.35578	0.0557415	8.61021e-05	DolB
	NG	0.0842915	0.800517	0.105296	9.55024e-111	DolB		YN	0.00700214	0.399269	0.0175374	9.18209e-96	DolB				NG	215	0.137633	2.33028	0.0590627	1.99672e-05	DolB		NG	149	0.0767879	1.15118	0.0667034	0.000159309	DolB
	NG	0.0866572	0.852517	0.101649	2.99522e-101	DolB		NG	0.0253893	0.354525	0.0716149	2.32558e-32	DolB				NG	221	0.0963088	2.13134	0.045187	3.16173e-05	DolB		NG	155	0.155558	0.753743	0.20638	0.0115935	DolB
	NG	0.0546363	0.791333	0.0690434	1.74432e-117	DolB		YN	0.0222343	0.498593	0.0445941	2.41745e-41	DolB				NG	227	0.0935162	0	0	7.44464e-06	DolB		NG	161	0.158253	0.685747	0.230774	0.0165855	DolB
	NG	0.147807	0.655416	0.225516	6.17682e-29	DolB		NG	0.0414341	0.738184	0.0561298	3.9253e-121	DolB				NG	233	0.0971152	1.86576	0.0520513	4.5024e-05	DolB		NG	167	0.15757	0.701485	0.224624	0.0152131	DolB
	NG	0.0754689	0.509848	0.148022	1.76244e-35	DolB		NG	0.0781174	0.862667	0.0905534	7.66017e-113	DolB				NG	239	0.164889	1.50721	0.109401	0.000264804	DolB		NG	173	0.160664	0.477744	0.336296	0.0652028	DolB
	NG	0.0914631	0.634832	0.144075	1.13706e-39	DolB		NG	0.099848	0.967571	0.103194	1.03113e-106	DolB				NG	245	0.111967	1.91542	0.0584554	1.24292e-05	DolB		NG	179	0.159572	0.871171	0.18317	0.0053553	DolB
	NG	0.141601	0.600738	0.235711	2.13082e-49	DolB		NG	0.129324	0.806313	0.160389	2.92845e-75	DolB				NG	251	0.110082	2.64917	0.0415536	5.50516e-06	DolB		NG	185	0.1897	1.10756	0.171277	0.00297523	DolB
	NG	0.093531	0.590946	0.158273	4.9279e-69	DolB		NG	0.0621853	0.94191	0.0596839	3.52109e-119	IetA				NG	257	0.110082	1.09058	0.10094	0.000271204	DolB		NG	191	0.192771	1.99361	0.0966943	0.00021452	DolB
	NG	0.111796	0.665864	0.167896	6.94296e-70	DolB		NG	0.0552351	0.413112	0.133705	5.0853e-14	Jab				NG	263	0.109369	0.850011	0.128667	0.00117667	DolB		NG	197	0.0982312	0	0	1.12885e-06	DolB
	NG	0.0997503	0.393759	0.253328	2.86913e-18	DolB		YN	0.0575703	0.341856	0.168405	1.34488e-11	Jab				NG	269	0.0848874	0.781334	0.108644	0.000717596	DolB		NG	203	0.0984325	0	0	1.27086e-06	DolB
	NG	0.109919	0.354002	0.310505	2.29866e-26	DolB		NG	0.0693124	0.45464	0.152456	2.62777e-14	Jab				NG	275	0.0601307	0.572545	0.105023	0.0015152	DolB		NG	209	0.0730547	0	0	4.36081e-08	DolB
	NG	0.0342184	0.693645	0.0493313	4.39871e-129	DolB		YN	0.0728403	0.367075	0.198434	1.34972e-10	Jab				NG	281	0.0601307	0.572545	0.105023	0.0015152	DolB		NG	215	0.072587	0	0	2.73395e-08	DolB
	NG	0.0342184	0.693645	0.0493313	4.39871e-129	DolB		NG	0.0526966	0.547499	0.0962497	7.27786e-20	Jab				NG	287	0.0840275	0.625005	0.134443	0.00267018	DolB		NG	221	0.137873	0	0	8.90694e-09	DolB
	NG	0.153973	0.724492	0.212525	1.41408e-30	DolB		YN	0.0544817	0.456799	0.119268	2.4375e-16	Jab				NG	293	0.0227053	0.426935	0.0531822	0.00589607	DolB		NG	227	0.135746	0	0	0	DolB
	NG	0.147216	0.693713	0.212214	2.62167e-30	DolB		NG	0.00435667	0.221239	0.0196922	5.95721e-51	MzaA				NG	299	0.0224802	0.620454	0.0362318	0	DolB		NG	233	0.184097	0	0	4.8279e-07	DolB
	NG	0.148851	0.653113	0.22791	7.86239e-28	DolB		YN	0.00387822	0.269188	0.0144071	7.23735e-57	MzaA				NG	305	0.0225165	0.834328	0.0269876	0.00014932	DolB		NG	239	0.157527	0	0	5.97393e-07	DolB
	NG	0.163375	0.689081	0.237091	4.49922e-27	DolB		NG	0.0512316	0.549048	0.0933098	2.18943e-67	MzaA				NG	311	0.0228724	0.754791	0.0303029	0.000227959	DolB		NG	245	0.157527	0	0	5.97393e-07	DolB
	NG	0.170702	0.957449	0.178288	1.09847e-74	DolB		YN	0.0463235	0.859612	0.0538888	2.85806e-88	MzaA				NG	317	0.0227552	1.0508	0.0216552	2.90846e-05	DolB		NG	251	0.155392	0	0	2.26381e-05	DolB
	NG	0.153943	0.937405	0.164222	5.53003e-80	DolB		NG	0.00435918	0.25068	0.0173895	1.15864e-57	MzaA				NG	323	0.0225808	1.11839	0.0201905	2.23481e-05	DolB		NG	257	0.183888	2.20627	0.0833478	0.000267249	DolB
	NG	0.155141	0.852832	0.181913	1.07041e-70	DolB		YN	0.00386898	0.310771	0.0124496	7.68502e-65	MzaA				NG	329	0.0232948	0.894094	0.026054	6.03346e-05	DolB		NG	263	0.18346	1.46339	0.125366	0.0012136	DolB
	NG	0.170702	0.957449	0.178288	1.09847e-74	DolB		NG	0.00435918	0.25068	0.0173895	1.15864e-57	MzaA				NG	335	0.0232948	0.894094	0.026054	6.03346e-05	DolB		NG	269	0.187326	1.74707	0.107223	0.00051753	DolB
	NG	0.153943	0.937405	0.164222	5.53003e-80	DolB		YN	0.00386898	0.310771	0.0124496	7.68502e-65	MzaA				NG	377	0.0260053	0.681078	0.0381825	0.000177313	DolB		NG	275	0.114936	2.21423	0.051908	5.49242e-06	DolB
	NG	0.155141	0.852832	0.181913	1.07041e-70	DolB		NG	0.0036132	0.221325	0.0163253	6.70877e-48	MzaA				NG	383	0.0257791	0.86451	0.0298194	3.24884e-05	DolB		NG	281	0.14534	1.00238	0.144996	0.000789968	DolB
	NG	0.125228	0.941581	0.132997	3.8068e-95	DolB		YN	0.00387905	0.183107	0.0211846	2.99248e-40	MzaA				NG	389	0.0253385	0.750804	0.0337485	9.9762e-05	DolB		NG	287	0.174052	1.03337	0.168432	0.00146925	DolB
	NG	0.0409105	0.955776	0.0428035	3.65387e-83	DolB		NG	0.00216562	0.202792	0.010679	3.24804e-46	MzaA				NG	395	0.024705	1.06102	0.0232843	9.69385e-06	DolB		NG	293	0.201947	1.50386	0.134286	0.000458015	DolB
	NG	0.108685	0.928899	0.117004	3.04257e-59	DolB		YN	0.00232466	0.1678	0.0138538	4.09339e-39	MzaA				NG	401	0.0246482	1.07497	0.0229292	9.01551e-06	DolB		NG	299	0.228582	1.27654	0.179065	0.00208034	DolB
	NG	0.0731069	0.817667	0.0894092	6.0032e-65	DolB		NG	0.00435717	0.221142	0.0197031	6.17602e-51	MzaA				NG	407	0.0244462	1.12892	0.0216546	6.90672e-06	DolB		NG	305	0.260097	0.970634	0.267966	0.0125953	DolB
	NG	0.0668231	0.869927	0.0768146	6.85058e-121	DolB		YN	0.00394402	0.250391	0.0157514	3.12961e-54	MzaA				NG	413	0.0244462	0.882229	0.0277096	4.01925e-05	DolB		NG	311	0.265148	1.14758	0.231051	0.0058523	DolB
	NG	0.108685	0.928899	0.117004	3.04257e-59	DolB		NG	0.0519287	0.573142	0.0906035	3.15949e-70	MzaA				NG	419	0.0244462	0.69691	0.0350779	0.000207823	DolB		NG	317	0.290525	1.48065	0.196215	0.0103835	DolB
	NG	0.0885197	0.948422	0.0933336	7.93356e-117	DolB		YN	0.0470491	0.88468	0.0531821	6.04867e-90	MzaA				NG	425	0.0243464	0.709649	0.0343077	0.000189235	DolB		NG	323	0.284824	1.24811	0.228205	0.0214257	DolB
	NG	0.0304699	0.756859	0.0402584	1.33702e-146	DolB		NG	0.00435667	0.221239	0.0196922	5.95721e-51	MzaA				NG	431	0.0242533	0.722094	0.0335874	0.000173046	DolB		NG	329	0.218549	1.73235	0.126157	0.00107042	DolB
	NG	0.0396252	0.635436	0.0623592	1.80197e-111	DolB		YN	0.00387822	0.269188	0.0144071	7.23735e-57	MzaA				NG	467	0.0239116	1.31614	0.018168	3.18015e-06	DolB		NG	335	0.222433	1.49466	0.148818	0.00182075	DolB
	NG	0.0849121	0.760576	0.111642	3.03999e-91	DolB		NG	0.0512377	0.562509	0.0910878	2.90142e-69	MzaA				NG	473	0.0234735	1.5541	0.0151042	1.53608e-06	DolB		NG	341	0.117827	1.22706	0.0960244	8.86584e-05	DolB
	NG	0.0400645	0.714224	0.0560952	8.8939e-64	DolB		YN	0.0463481	0.887864	0.0522019	5.45372e-90	MzaA				NG	479	0.047611	1.58654	0.0300093	7.17014e-06	DolB		NG	347	0.118118	0.944659	0.125038	0.000449997	DolB
	NG	0.0560158	0.797967	0.0701982	4.72858e-123	DolB		NG	0.00435968	0.253625	0.0171895	2.48964e-58	MzaA				NG	485	0.0468403	1.30037	0.0360209	2.78151e-05	DolB		NG	353	0.0928269	0.83163	0.11162	0.000341847	DolB
	NG	0.147807	0.655416	0.225516	6.17682e-29	DolB		YN	0.0039196	0.297169	0.0131898	3.22091e-63	MzaA				NG	491	0.0461738	1.05931	0.0435886	0.000116087	DolB		NG	359	0.0379871	1.09405	0.0347216	2.77887e-06	DolB
	NG	0.0754689	0.509848	0.148022	1.76244e-35	DolB		NG	0.00435968	0.253625	0.0171895	2.48964e-58	MzaA				NG	497	0.0480059	0.636123	0.0754663	0.00172261	DolB		NG	365	0.0387205	1.64714	0.0235076	1.33958e-07	DolB
	NG	0.0842915	0.800517	0.105296	9.55024e-111	DolB		YN	0.0039196	0.297169	0.0131898	3.22091e-63	MzaA				NG	503	0.0480059	0.636123	0.0754663	0.00172261	DolB		NG	461	0.0488157	1.27509	0.0382843	1.84004e-05	DolB
	NG	0.0866572	0.852517	0.101649	2.99522e-101	DolB		NG	0.00144425	0.132254	0.0109203	1.95313e-31	MzaA				NG	509	0.0488157	0.590415	0.0826804	0.00239732	DolB		NG	467	0.0488157	0.757347	0.0644562	2.39457e-05	DolB
	NG	0.0546363	0.791333	0.0690434	1.74432e-117	DolB		YN	0.00155584	0.108545	0.0143335	1.59991e-26	MzaA				NG	515	0.0486145	0.461281	0.10539	0.00887923	DolB		NG	473	0.0472095	0.908928	0.0519398	0.000227135	DolB
	NG	0.113251	0.667468	0.169673	2.65814e-66	DolB		NG	0.0519596	0.571526	0.0909139	4.69234e-70	MzaA				NG	521	0.0477055	0.498569	0.0956849	0.00659118	DolB		NG	479	0.0464426	0.565573	0.082116	0.00409108	DolB
	NG	0.0810007	0.575153	0.140833	1.13557e-69	DolB		YN	0.0470012	0.883888	0.0531755	1.59058e-90	MzaA				NG	527	0.0233781	0.507701	0.046047	0	DolB		NG	485	0.0456622	0.448307	0.101855	0.0137545	DolB
	NG	0.0970561	0.590234	0.164437	1.66309e-63	DolB		NG	0.0512316	0.549048	0.0933098	2.18943e-67	MzaA				NG	629	0.0242593	0.326561	0.0742872	0.0141039	DolB		NG	491	0.0683054	0.494332	0.138177	0.0212245	DolB
	NG	0.0381283	0.562671	0.0677631	3.58485e-100	DolB		YN	0.0463235	0.859612	0.0538888	2.85806e-88	MzaA				NG	635	0.0242593	0.326561	0.0742872	0	DolB		NG	497	0.0694149	0.312095	0.222416	0.0949119	DolB
	NG	0.0933653	0.806773	0.115727	7.93987e-51	DolB		NG	0.0519596	0.571526	0.0909139	4.69234e-70	MzaA				NG	641	0.0246129	0.414533	0.059375	0.00445676	DolB		NG	503	0.0694149	0.312095	0.222416	0.0949119	DolB
	NG	0.0613717	0.839814	0.0730777	9.79153e-66	DolB		YN	0.0470012	0.883888	0.0531755	1.59058e-90	MzaA				NG	647	0.0242593	0.436546	0.055571	0.00361551	DolB		NG	509	0.0705611	0.2906	0.242812	0.111089	DolB
	NG	0.153973	0.724492	0.212525	1.41408e-30	DolB		NG	0.00435918	0.25068	0.0173895	1.15864e-57	MzaA				NG	653	0.0249726	0.394907	0.0632366	0.00542724	DolB		NG	515	0.0228511	0.287331	0.0795288	0.0288063	DolB
	NG	0.0259434	0.51145	0.0507252	2.16786e-55	DolB		YN	0.00386898	0.310771	0.0124496	7.68502e-65	MzaA				NG	659	0.0241066	0.235426	0.102395	0.0469776	DolB		NG	521	0.0221347	0.4879	0.0453673	0.00385398	DolB
	NG	0.106778	0.729301	0.146412	1.19709e-76	DolB		NG	0.00435918	0.25068	0.0173895	1.15864e-57	MzaA				NG	665	0.0239098	0.241962	0.0988164	0.0439299	DolB		NG	527	0.0221347	0.4879	0.0453673	0.00385398	DolB
	NG	0.0411668	0.531203	0.0774972	9.83582e-92	DolB		YN	0.00386898	0.310771	0.0124496	7.68502e-65	MzaA				NG	671	0.0240108	0.23855	0.100653	0.0454855	DolB		NG	533	0.022101	0.335773	0.0658213	0.0196667	DolB
	NG	0.0814358	0.734198	0.110918	3.27119e-89	DolB											NG	677	0.0240589	0.336138	0.0715743	0.0128285	DolB		NG	539	0.0225534	0.441298	0.0511071	0.00530226	DolB
	NG	0.103824	0.460978	0.225226	7.59692e-42	DolB											NG	695	0.0230546	0.276964	0.0832402	0.0315276	DolB		NG	635	0.0668848	0.76203	0.0877719	0.000165829	DolB
	NG	0.171533	0.48216	0.35576	1.89579e-14	DolB											NG	701	0.0233827	0.262077	0.0892208	0.0361114	DolB		NG	641	0.0678947	0.89795	0.0756108	4.95282e-05	DolB
	NG	0.137391	0.634981	0.216371	2.67115e-57	DolB											NG	707	0.0228327	0.569343	0.0401036	0.00126473	DolB		NG	647	0.0668848	1.71921	0.0389044	7.13703e-07	DolB
	NG	0.0858713	0.971862	0.0883574	1.10877e-64	DolB											NG	713	0.0712073	0.549381	0.129614	0.0106132	DolB		NG	653	0.068923	1.3504	0.0510388	2.50226e-06	DolB
	NG	0.147216	0.693713	0.212214	2.62167e-30	DolB											NG	719	0.0723845	0.671641	0.107773	0.00354917	DolB		NG	659	0.0667307	0.980201	0.0680786	2.90961e-05	DolB
	NG	0.102347	0.65647	0.155905	3.73936e-38	DolB											NG	725	0.0994138	0.632731	0.157119	0.00979768	DolB		NG	665	0.0664459	1.3122	0.050637	3.97689e-06	DolB
	NG	0.10873	0.658003	0.165242	3.03532e-67	DolB											NG	731	0.102639	0.554936	0.184956	0.0167249	DolB		NG	671	0.0645111	1.71103	0.0377031	1.10908e-06	DolB
	NG	0.148851	0.653113	0.22791	7.86239e-28	DolB											NG	737	0.100685	0.769669	0.130817	0.0034025	DolB		NG	677	0.0649207	0	0	1.31932e-08	DolB
	NG	0.0692021	0.674901	0.102537	9.50888e-50	DolB											NG	743	0.14285	1.10285	0.129528	0.000480835	DolB		NG	683	0.0645111	0	0	8.44424e-09	DolB
	NG	0.107412	0.634663	0.169243	7.23213e-68	DolB											NG	749	0.14285	1.10285	0.129528	0.000480835	DolB		NG	689	0	0	0	0	DolB
	NG	0.163375	0.689081	0.237091	4.49922e-27	DolB											NG	755	0.14673	0.956046	0.153476	0.00101845	DolB		NG	695	0.047416	0	0	4.15922e-09	DolB
	NG	0.0668231	0.869927	0.0768146	6.85058e-121	DolB											NG	761	0.208655	1.20887	0.172603	0.00125593	DolB		NG	701	0.0481069	0	0	1.22852e-08	DolB
	NG	0.0388817	0.950568	0.0409037	8.20867e-163	DolB											NG	767	0.212411	0.875326	0.242665	0.00676892	DolB		NG	707	0.0469433	0	0	4.1243e-07	DolB
	NG	0.0731069	0.817667	0.0894092	6.0032e-65	DolB											NG	773	0.210376	0.911103	0.230902	0.00550841	DolB		NG	713	0.0469433	0	0	3.2855e-08	DolB
	NG	0.113038	0.801833	0.140974	1.64881e-90	DolB											NG	779	0.210376	0.726673	0.289506	0.0412347	DolB		NG	719	0.0477127	0	0	9.36144e-08	DolB
	NG	0.10312	0.714342	0.144357	1.74249e-62	IetA											NG	785	0.17583	1.2681	0.138656	0.000464498	DolB		NG	725	0.0736788	0	0	8.28465e-07	DolB
	NG	0.115769	0.727052	0.159231	2.27103e-58	IetA											NG	791	0.258381	1.06519	0.242568	0.0226623	DolB		NG	731	0.0763696	0	0	6.05255e-07	DolB
	NG	0.120447	0.670845	0.179546	6.36286e-51	IetA											NG	797	0.314406	0.726673	0.432666	0.111057	DolB		NG	737	0.143785	0	0	2.76027e-07	DolB
	NG	0.0999041	0.697104	0.143313	1.69559e-62	IetA											NG	803	0.381391	0.634029	0.601535	0.339836	DolB		NG	743	0.221585	2.38745	0.0928122	0.000371691	DolB
	NG	0.0470145	0.607148	0.0774351	1.30026e-80	IetA											NG	809	0.481187	0.750005	0.641579	0.537077	DolB		NG	749	0.334413	1.59676	0.209432	0.00938656	DolB
	NG	0.0999041	0.697104	0.143313	1.69559e-62	IetA											NG	815	0.441743	0.568025	0.777682	0.75549	DolB		NG	755	0.304576	1.38126	0.220507	0.00976715	DolB
	NG	0.0470145	0.607148	0.0774351	1.30026e-80	IetA											NG	821	0.409908	0.542117	0.756124	0.518856	DolB		NG	761	0.297183	1.66621	0.178359	0.00213865	DolB
	NG	0.0797307	0.764187	0.104334	4.53966e-79	IetA											NG	827	0.519153	0.793818	0.653995	0.538125	DolB		NG	767	0.342169	1.358	0.251966	0.011221	DolB
	NG	0.0449612	0.587297	0.0765561	1.68815e-79	IetA											NG	833	0.626964	0.978463	0.640764	0.54552	DolB		NG	773	0.338681	1.45181	0.233282	0.010098	DolB
	NG	0.0947602	0.48989	0.193432	1.12601e-40	IetA											NG	839	0.613308	1.44879	0.423325	0.219189	DolB		NG	779	0.41264	0.881866	0.467917	0.209286	DolB
	NG	0.10071	0.74281	0.13558	4.45087e-67	IetA											NG	845	0.650108	1.74405	0.372758	0.20958	DolB		NG	785	0.365384	0.743332	0.491548	0.186463	DolB
	NG	0.104443	0.954184	0.109457	5.33372e-84	IetA											NG	851	0.529649	1.35405	0.39116	0.115294	DolB		NG	791	0.364423	0.575138	0.633628	0.321361	DolB
	NG	0.0725726	0.855881	0.0847929	9.34123e-82	MzaA											NG	857	0.551644	1.66016	0.332283	0.117082	DolB		NG	797	0.278665	0.63291	0.440291	0.0790652	DolB
	NG	0.0725726	0.855881	0.0847929	9.34123e-82	MzaA											NG	863	0.473103	1.38437	0.341746	0.11949	DolB		NG	803	0.244501	0.838723	0.291515	0.0395584	DolB
	NG	0.132205	0.692573	0.19089	1.8271e-49	MzaA											NG	869	0.332744	1.19857	0.277619	0.0213977	DolB		NG	809	0.21329	1.0926	0.195213	0.00824459	DolB
	NG	0.0676886	0.815373	0.0830156	6.51653e-48	MzaA											NG	875	0.326178	2.07001	0.157573	0.00193789	DolB		NG	815	0.377509	0.892334	0.423058	0.103888	DolB
	NG	0.0645688	0.808084	0.0799035	8.58698e-82	MzaA											NG	881	0.242228	1.16624	0.2077	0.0107128	DolB		NG	821	0.407612	1.36063	0.299577	0.0200986	DolB
	NG	0.0896053	0.570851	0.156968	7.47832e-48	MzaA											NG	887	0.140216	1.76659	0.0793713	4.54816e-05	DolB		NG	827	0.411871	1.85263	0.222317	0.00860931	DolB
	NG	0.132205	0.692573	0.19089	1.8271e-49	MzaA											NG	893	0.142383	0.867422	0.164145	0.00191173	DolB		NG	833	0.651343	3.25363	0.20019	0.0278694	DolB
	NG	0.0918817	0.940507	0.0976938	2.15643e-90	MzaA											NG	899	0.159422	0.712241	0.223832	0.0180527	DolB		NG	839	0.589134	0	0	0.0104108	DolB
	NG	0.0951778	0.507828	0.187422	6.53746e-46	MzaA											NG	905	0.190506	0.699292	0.272427	0.032748	DolB		NG	845	0.589134	0	0	0.00411444	DolB
	NG	0.0645688	0.808084	0.0799035	8.58698e-82	MzaA											NG	911	0.0885571	0.640021	0.138366	0.00194351	DolB		NG	851	0.594579	5.60567	0.106067	0.030754	DolB
																	NG	917	0.0622933	0.806617	0.0772278	0.000150182	DolB		NG	857	0.483819	1.31045	0.369201	0.118135	DolB
																	NG	923	0.128263	0.765695	0.167512	0.0071795	DolB		NG	863	0.416753	0.892334	0.467037	0.105554	DolB
																	NG	929	0.13139	0.54369	0.241664	0.0332844	DolB		NG	869	0.349396	0.793869	0.440118	0.105729	DolB
																	NG	935	0.260225	0.516682	0.503646	0.3152	DolB		NG	875	0.253709	0.908701	0.279199	0.0445879	DolB
																	NG	941	0.258946	0.524635	0.493573	0.312104	DolB		NG	881	0.18922	0.914017	0.20702	0.00996165	DolB
																	NG	947	0.325204	0.428659	0.758655	0.739947	DolB		NG	887	0.124843	0.762456	0.163738	0.00108449	DolB
																	NG	953	0.267073	0.666396	0.400772	0.0864584	DolB		NG	893	0.0497334	0.880709	0.0564697	0.000178413	DolB
																	NG	959	0.261977	0.934774	0.280258	0.0147711	DolB		NG	899	0.0504655	1.03682	0.0486735	5.34378e-05	DolB
																	NG	965	0.235693	1.06075	0.222195	0.00477531	DolB		NG	905	0.0522447	0.880455	0.0593384	0.000136858	DolB
																	NG	971	0.231296	1.18101	0.195846	0.00291933	DolB		NG	911	0.0780464	1.63831	0.0476382	1.05724e-05	DolB
																	NG	977	0.265168	1.5626	0.169697	0.00150344	DolB		NG	917	0.0511183	2.58468	0.0197775	3.72752e-07	DolB
																	NG	983	0.190479	1.13527	0.167783	0.00343329	DolB		NG	923	0.0748457	0	0	2.04163e-07	DolB
																	NG	989	0.15504	1.40948	0.109998	0.000685513	DolB		NG	929	0.0754833	0	0	3.08198e-08	DolB
																	NG	995	0.0965401	2.04303	0.0472534	3.50785e-05	DolB		NG	935	0.103987	0	0	3.11582e-07	DolB
																	NG	1001	0.0457769	0	0	8.78882e-08	DolB		NG	941	0.159231	0	0	1.18595e-06	DolB
																	NG	1007	0.0829196	0	0	4.9576e-08	DolB		NG	947	0.210408	0	0	1.45601e-05	DolB
																	NG	1013	0.137452	0	0	2.05522e-06	DolB		NG	953	0.207046	0	0	6.13222e-06	DolB
																	NG	1019	0.21777	2.13916	0.101802	0.000372826	DolB		NG	959	0.200117	0	0	8.20303e-06	DolB
																	NG	1025	0.21736	0	0	4.45809e-05	DolB		NG	965	0.201014	1.38877	0.144742	0.000533247	DolB
																	NG	1031	0.291131	1.37737	0.211367	0.00468744	DolB		NG	971	0.203752	0.935447	0.217812	0.00371907	DolB
																	NG	1037	0.310188	1.13074	0.274323	0.0440926	DolB		NG	977	0.201357	0.756875	0.266037	0.0105044	DolB
																	NG	1043	0.403518	1.91147	0.211104	0.00967542	DolB		NG	983	0.172308	0.569728	0.30244	0.0215064	DolB
																	NG	1049	0.376861	1.45181	0.25958	0.0294681	DolB		NG	989	0.170015	0.446674	0.380624	0.0531127	DolB
																	NG	1055	0.492182	1.49466	0.329294	0.0734085	DolB		NG	995	0.113662	0.337332	0.336945	0.0514025	DolB
																	NG	1061	0.422254	1.34663	0.313562	0.0310793	DolB		NG	1001	0.112905	0.347601	0.324813	0.0469576	DolB
																	NG	1067	0.379373	2.01858	0.18794	0.00472928	DolB		NG	1007	0.0703335	0.294573	0.238764	0.107819	DolB
																	NG	1073	0.276101	1.60342	0.172195	0.00126561	DolB		NG	1013	0.0703335	0.294573	0.238764	0.107819	DolB
																	NG	1079	0.253815	0.962158	0.263798	0.0116343	DolB		NG	1019	0.070625	0.41763	0.169109	0.0348156	DolB
																	NG	1085	0.251238	1.26417	0.198737	0.00469747	DolB		NG	1025	0.0681376	0.501275	0.135929	0.0203788	DolB
																	NG	1091	0.212411	1.42678	0.148874	0.00051973	DolB		NG	1031	0.0701476	0.799549	0.0877339	0.00174232	DolB
																	NG	1097	0.162984	1.03386	0.157646	0.00269759	DolB		NG	1037	0.120521	1.10858	0.108717	0.000118413	DolB
																	NG	1103	0.137053	0.909128	0.150753	0.00244629	DolB		NG	1043	0.148123	1.05498	0.140403	0.00370504	DolB
																	NG	1109	0.16719	0.921631	0.181407	0.00476404	DolB		NG	1049	0.270827	1.28587	0.210618	0.0121714	DolB
																	NG	1115	0.0911886	0.897941	0.101553	0.00021553	DolB		NG	1055	0.371514	1.61303	0.230321	0.0102026	DolB
																	NG	1121	0.0896071	0.771757	0.116108	0.000608725	DolB		NG	1061	0.329829	0	0	0.000584897	DolB
																	NG	1127	0.0903909	0.590765	0.153007	0.00293049	DolB		NG	1067	0.329829	1.81296	0.181928	0.00280129	DolB
																	NG	1133	0.144764	0.631811	0.229125	0.00986118	DolB		NG	1073	0.342639	1.91081	0.179316	0.00431055	DolB
																	NG	1139	0.141295	0.699271	0.20206	0.00613803	DolB		NG	1079	0.312085	2.53841	0.122945	0.00190232	DolB
																	NG	1145	0.140367	0.554338	0.253216	0.0184594	DolB		NG	1085	0.324274	2.72819	0.118861	0.000807137	DolB
																	NG	1151	0.140985	0.706243	0.199626	0.00586165	DolB		NG	1091	0.252914	2.36797	0.106806	0.000145378	DolB
																	NG	1157	0.127015	0.802395	0.158295	0.00586165	DolB		NG	1097	0.263408	2.64917	0.0994303	0.000536884	DolB
																	NG	1163	0.241108	0.685701	0.351622	0.143008	DolB		NG	1103	0.208487	2.64917	0.078699	5.4022e-05	DolB
																	NG	1169	0.210382	0.682342	0.308323	0.0581076	DolB		NG	1109	0.163965	3.09827	0.0529217	3.73436e-05	DolB
																	NG	1175	0.297917	0.69923	0.426064	0.0936947	DolB		NG	1115	0.09171	1.42678	0.0642774	9.86417e-06	DolB
																	NG	1181	0.370554	0.542117	0.683532	0.510224	DolB		NG	1121	0.0891466	1.30591	0.0682642	2.04861e-05	DolB
																	NG	1187	0.390489	0.615246	0.634688	0.519752	DolB		NG	1127	0.0883774	1.05381	0.0838648	8.62076e-05	DolB
																	NG	1193	0.364192	0.549381	0.662913	0.527995	DolB		NG	1133	0.0878997	1.08808	0.0807841	7.24011e-05	DolB
																	NG	1199	0.451364	0.877716	0.514249	0.221021	DolB		NG	1139	0.151038	0.92908	0.162567	0.00605173	DolB
																	NG	1205	0.507931	0.503886	1.00803	0.999841	DolB		NG	1145	0.147718	0.793869	0.186073	0.013833	DolB
																	NG	1211	0.59928	0.404247	1.48246	0.54678	DolB		NG	1151	0.161056	0.693639	0.23219	0.0131454	DolB
																	NG	1217	0.64392	0.419957	1.5333	0.356114	DolB		NG	1157	0.138264	0.591521	0.233743	0.0141447	DolB
																	NG	1223	0.700758	0.551423	1.27082	0.54331	DolB		NG	1163	0.136508	0.627932	0.217392	0.0110785	DolB
																	NG	1229	0.75951	0.718893	1.0565	0.76241	DolB		NG	1169	0.136639	0.625005	0.218621	0.0112918	DolB
																	NG	1235	0.851257	1.08682	0.783253	0.76524	DolB		NG	1175	0.140216	0.724332	0.19358	0.00521368	DolB
																	NG	1241	0.932959	0.976724	0.955192	0.999999	DolB		NG	1181	0.145238	1.00603	0.144368	0.000774853	DolB
																	YN	29	0.162526	1.33079	0.122128	0.00112364	DolB		NG	1187	0.200763	1.15621	0.173638	0.00170873	DolB
																	YN	35	0.138059	1.35186	0.102125	0.00085753	DolB		NG	1193	0.203102	1.43865	0.141175	0.000554112	DolB
																	YN	41	0.107939	1.06818	0.101049	0.000532691	DolB		NG	1199	0.158369	1.21248	0.130616	0.00128752	DolB
																	YN	47	0.0647758	1.29483	0.0500267	5.66676e-05	DolB		NG	1205	0.101359	1.72929	0.0586132	3.81409e-05	DolB
																	YN	53	0.0400462	99	0.000404507	0	DolB		NG	1211	0.0996178	2.1649	0.046015	1.89532e-05	DolB
																	YN	59	0.0198512	1.33824	0.0148338	7.90922e-06	DolB		NG	1217	0.124683	3.42834	0.0363684	2.55993e-05	DolB
																	YN	131	0.0200015	1.48819	0.0134402	0.000215857	DolB		NG	1223	0.236066	2.62517	0.0899241	0.000112572	DolB
																	YN	137	0.0601381	1.21571	0.0494673	0.000454012	DolB		NG	1229	0.298877	1.24294	0.24046	0.00569723	DolB
																	YN	143	0.128331	1.08448	0.118334	0.0443179	DolB		NG	1235	0.469607	1.18617	0.395901	0.101003	DolB
																	YN	149	0.167216	1.27266	0.131391	0.000444181	DolB		NG	1241	0.576201	1.07842	0.5343	0.341383	DolB
																	YN	155	0.198882	99	0.00200891	0	DolB		NG	1247	0.540412	1.32659	0.407368	0.201771	DolB
																	YN	161	0.228865	99	0.00231177	0	DolB		YN	29	0.287216	0.86762	0.331038	0.046104	DolB
																	YN	167	0.236784	99	0.00239176	0	DolB		YN	35	0.30137	0.713731	0.422245	0.13741	DolB
																	YN	173	0.239926	99	0.00242349	0	DolB		YN	41	0.235343	1.62957	0.144421	0.0126963	DolB
																	YN	179	0.239279	99	0.00241695	0	DolB		YN	47	0.211346	1.47937	0.142862	0.00227342	DolB
																	YN	185	0.274032	99	0.002768	0	DolB		YN	53	0.206921	1.59085	0.130069	0.00223508	DolB
																	YN	191	0.246262	99	0.00248749	0	DolB		YN	59	0.132402	1.53814	0.0860792	0.000670737	DolB
																	YN	197	0.190213	99	0.00192135	0	DolB		YN	65	0.0493119	1.22936	0.0401119	2.19596e-05	DolB
																	YN	203	0.0920374	99	0.000929671	0	DolB		YN	71	0.0484339	2.32031	0.0208739	7.31659e-05	DolB
																	YN	209	0.0879432	99	0.000888315	0	DolB		YN	77	0.047352	1.93643	0.0244532	5.15227e-07	DolB
																	YN	215	0.120694	1.81137	0.0666317	9.87695e-07	DolB		YN	83	0.0458321	1.85272	0.0247378	3.36033e-09	DolB
																	YN	221	0.0922576	1.78427	0.0517061	2.75871e-06	DolB		YN	89	0.0469927	1.91703	0.0245133	1.24471e-09	DolB
																	YN	227	0.0926595	1.7949	0.0516239	3.46535e-06	DolB		YN	95	0.0468312	1.90812	0.0245432	8.83471e-10	DolB
																	YN	233	0.0955753	2.79233	0.0342278	1.94359e-05	DolB		YN	137	0.0233319	2.6632	0.00876086	5.42841e-05	DolB
																	YN	239	0.142435	1.7644	0.0807272	1.16842e-05	DolB		YN	143	0.0678319	1.6194	0.041887	7.91412e-05	DolB
																	YN	245	0.0951317	1.86707	0.0509524	1.41161e-06	DolB		YN	149	0.0690039	2.03389	0.033927	0.000158137	DolB
																	YN	251	0.0914318	1.75163	0.0521982	5.56682e-08	DolB		YN	155	0.141519	1.32247	0.107012	0.0039207	DolB
																	YN	257	0.08761	1.59831	0.054814	8.1667e-07	DolB		YN	161	0.140151	1.34147	0.104476	0.00256382	DolB
																	YN	263	0.0821195	99	0.00082949	0	DolB		YN	167	0.139549	1.74005	0.0801982	0.00239305	DolB
																	YN	269	0.0637967	1.50267	0.0424555	1.16606e-06	DolB		YN	173	0.145363	0.725214	0.200441	0.0249483	DolB
																	YN	275	0.0407402	1.35833	0.0299929	1.01369e-06	DolB		YN	179	0.146334	1.83348	0.0798121	0.00184335	DolB
																	YN	281	0.0404777	99	0.000408865	0	DolB		YN	185	0.171409	3.07499	0.0557429	0.000341079	DolB
																	YN	287	0.0614858	99	0.000621069	0	DolB		YN	191	0.182521	1.93525	0.0943139	0.000104542	DolB
																	YN	293	0.0189764	99	0.000191681	0	DolB		YN	197	0.103916	2.11065	0.0492339	1.39008e-05	DolB
																	YN	299	0.0205258	1.67991	0.0122184	4.6241e-05	DolB		YN	203	0.100846	2.00516	0.0502933	3.91693e-06	DolB
																	YN	305	0.0197953	99	0.000199952	0	DolB		YN	209	0.0746517	2.00518	0.0372293	1.13695e-07	DolB
																	YN	311	0.0199774	1.35944	0.0146953	2.5928e-07	DolB		YN	215	0.0738768	1.99777	0.0369797	9.10124e-08	DolB
																	YN	317	0.0205342	1.51079	0.0135917	9.33852e-08	DolB		YN	221	0.120433	99	0.0012165	0	DolB
																	YN	323	0.0205881	1.52527	0.013498	1.2455e-07	DolB		YN	227	0.114845	99	0.00116005	0	DolB
																	YN	329	0.0205979	1.52907	0.0134708	1.34097e-07	DolB		YN	233	0.167266	1.96533	0.0851082	0	DolB
																	YN	335	0.020508	1.50645	0.0136134	8.54941e-08	DolB		YN	239	0.138675	1.96541	0.0705576	0	DolB
																	YN	377	0.0216377	1.72864	0.0125172	2.42707e-07	DolB		YN	245	0.139659	1.98499	0.0703578	2.09205e-09	DolB
																	YN	383	0.0225595	1.85775	0.0121435	2.0357e-07	DolB		YN	251	0.132384	1.84947	0.0715793	0	DolB
																	YN	389	0.0226026	1.65268	0.0136763	2.45265e-06	DolB		YN	257	0.15414	99	0.00155697	0	DolB
																	YN	395	0.0220512	1.78998	0.0123193	4.8599e-08	DolB		YN	263	0.143021	99	0.00144465	0	DolB
																	YN	401	0.0226707	3.47582	0.00652239	2.65144e-07	DolB		YN	269	0.14902	99	0.00150525	0	DolB
																	YN	407	0.0228869	2.36	0.00969784	4.36839e-07	DolB		YN	275	0.108573	2.32909	0.0466159	8.11939e-06	DolB
																	YN	413	0.0232724	1.78687	0.0130241	7.85334e-06	DolB		YN	281	0.127703	2.02556	0.0630461	7.12508e-05	DolB
																	YN	419	0.0232359	1.09273	0.0212641	5.21969e-05	DolB		YN	287	0.167453	1.98113	0.0845241	6.73786e-05	DolB
																	YN	425	0.0239548	0.975983	0.0245442	0.000119975	DolB		YN	293	0.201512	2.84399	0.0708556	4.18314e-05	DolB
																	YN	431	0.0234307	1.15055	0.0203648	6.64288e-05	DolB		YN	299	0.211672	1.60735	0.13169	0	DolB
																	YN	467	0	2.32995	1.92129e-12	0	DolB		YN	305	0.230853	99	0.00233185	0	DolB
																	YN	473	0	2.74564	1.50979e-12	0	DolB		YN	311	0.239447	1.62419	0.147425	0	DolB
																	YN	479	0.0224345	1.84005	0.0121923	8.73262e-09	DolB		YN	317	0.259315	1.79341	0.144593	3.24781e-05	DolB
																	YN	485	0.0212157	1.65345	0.0128312	1.3356e-09	DolB		YN	323	0.268215	2.88266	0.093044	0.00135154	DolB
																	YN	491	0.020742	99	0.000209515	0	DolB		YN	329	0.19322	99	0.00195172	0	DolB
																	YN	497	0.020014	99	0.000202162	0	DolB		YN	335	0.196798	1.79349	0.109729	0	DolB
																	YN	503	0.0199179	99	0.000201191	0	DolB		YN	341	0.0968496	1.8649	0.0519329	1.3393e-06	DolB
																	YN	509	0.020164	99	0.000203677	0	DolB		YN	347	0.0944204	1.74031	0.054255	1.01667e-06	DolB
																	YN	515	0.0197355	99	0.000199348	0	DolB		YN	353	0.0732791	1.83324	0.0399724	2.46887e-06	DolB
																	YN	521	0.0192292	99	0.000194234	0	DolB		YN	359	0.0253118	4.1152	0.00615082	9.81145e-08	DolB
																	YN	527	0.0189505	99	0.000191419	0	DolB		YN	365	0.0268164	2.00615	0.0133671	3.71199e-09	DolB
																	YN	629	0.0211474	0.683784	0.030927	0.00147737	DolB		YN	461	0.0446016	1.77027	0.0251948	1.66246e-07	DolB
																	YN	635	0.0212779	0.655492	0.032461	0.00171331	DolB		YN	467	0.0461181	1.23595	0.0373139	9.49456e-05	DolB
																	YN	641	0.021786	0.834522	0.0261059	0.000423387	DolB		YN	473	0.0416417	1.50572	0.0276556	3.75559e-07	DolB
																	YN	647	0.021405	0.994104	0.0215319	0.000254456	DolB		YN	479	0.0427075	1.99946	0.0213595	0.000414918	DolB
																	YN	653	0.0223747	0.703278	0.0318149	0.000819565	DolB		YN	485	0.0442411	0.689149	0.0641968	0.00691449	DolB
																	YN	659	0.0214992	0.398404	0.0539634	0.0134694	DolB		YN	491	0.062327	1.15112	0.0541447	0.00232592	DolB
																	YN	665	0.021904	0.355969	0.0615334	0.0175192	DolB		YN	497	0.0622122	0.676502	0.0919616	0.0176925	DolB
																	YN	671	0.0224357	0.312909	0.0717006	0.0235634	DolB		YN	503	0.0616217	0.763682	0.0806902	0.013898	DolB
																	YN	677	0.0208496	0.981059	0.0212522	0.00101985	DolB		YN	509	0.0624594	0.648238	0.0963526	0.019306	DolB
																	YN	695	0.0198541	1.34327	0.0147803	0.00252538	DolB		YN	515	0.0204318	0.584836	0.0349359	0.00532038	DolB
																	YN	701	0.020033	0.929373	0.0215554	0.00326924	DolB		YN	521	0.0205773	0.877629	0.0234464	0.00069263	DolB
																	YN	707	0.0206731	1.36379	0.0151585	7.29216e-05	DolB		YN	527	0.0209558	0.724461	0.0289261	0.00117051	DolB
																	YN	713	0.0632039	1.6436	0.0384546	0.000417605	DolB		YN	533	0.0209737	0.465416	0.0450644	0.00898179	DolB
																	YN	719	0.0617148	1.3861	0.0445241	4.92396e-06	DolB		YN	539	0.021202	0.78949	0.0268553	0.00157327	DolB
																	YN	725	0.0821237	99	0.000829532	0	DolB		YN	635	0.0506566	1.71192	0.0295905	3.33763e-05	DolB
																	YN	731	0.0849456	1.46852	0.0578442	4.29514e-05	DolB		YN	641	0.0471162	1.80196	0.0261472	3.36025e-07	DolB
																	YN	737	0.0839797	99	0.000848279	0	DolB		YN	647	0.0487133	1.86695	0.0260925	5.42189e-09	DolB
																	YN	743	0.115133	1.70435	0.0675526	1.13241e-06	DolB		YN	653	0.050027	1.99542	0.0250709	2.04464e-07	DolB
																	YN	749	0.11648	1.71998	0.0677217	1.68148e-06	DolB		YN	659	0.0486269	2.66394	0.0182538	1.53837e-06	DolB
																	YN	755	0.121803	1.85026	0.0658303	2.81308e-05	DolB		YN	665	0.050989	1.86949	0.0272743	2.00247e-06	DolB
																	YN	761	0.194449	1.54708	0.125687	0.000727534	DolB		YN	671	0.055465	1.46167	0.0379464	1.33969e-05	DolB
																	YN	767	0.196333	2.18432	0.0898828	0.0029898	DolB		YN	677	0.0561545	1.90497	0.0294779	7.54529e-07	DolB
																	YN	773	0.1855	1.6674	0.111251	0.000686085	DolB		YN	683	0.0556842	1.7516	0.0317904	1.15256e-06	DolB
																	YN	779	0.1818	1.42473	0.127603	0.00156696	DolB		YN	695	0.0503256	2.0711	0.024299	1.57394e-07	DolB
																	YN	785	0.153671	1.88515	0.0815166	1.56661e-05	DolB		YN	701	0.0493276	2.03303	0.0242631	5.45218e-08	DolB
																	YN	791	0.206379	1.727	0.119502	1.01554e-06	DolB		YN	707	0.0493089	1.63051	0.0302415	3.90355e-06	DolB
																	YN	797	0.264673	2.69484	0.0982147	0.00170256	DolB		YN	713	0.0494825	2.53891	0.0194897	6.03567e-07	DolB
																	YN	803	0.334692	2.46824	0.1356	0.0193698	DolB		YN	719	0.0503828	1.9189	0.0262561	1.33972e-06	DolB
																	YN	809	0.372468	1.76843	0.210621	0.000984582	DolB		YN	725	0.0736796	1.99097	0.0370068	7.96383e-07	DolB
																	YN	815	0.317636	1.65135	0.192349	0.000572719	DolB		YN	731	0.0760922	2.05635	0.0370036	4.86311e-07	DolB
																	YN	821	0.291696	1.63657	0.178236	0.000256837	DolB		YN	737	0.103419	2.01581	0.0513039	2.69254e-09	DolB
																	YN	827	0.379945	1.69769	0.223802	0	DolB		YN	743	0.170718	2.07528	0.0822625	3.61458e-06	DolB
																	YN	833	0.475037	1.74246	0.272625	0.000201903	DolB		YN	749	0.271178	1.97646	0.137204	2.30535e-05	DolB
																	YN	839	0.509844	1.84624	0.276152	0.000340821	DolB		YN	755	0.232598	1.93675	0.120097	3.00897e-06	DolB
																	YN	845	0.571642	1.87687	0.304572	0.00245529	DolB		YN	761	0.223266	99	0.00225521	0	DolB
																	YN	851	0.463995	3.14753	0.147416	0.0038111	DolB		YN	767	0.270317	1.92147	0.140683	4.00435e-06	DolB
																	YN	857	0.491571	1.96018	0.250779	0.0119088	DolB		YN	773	0.250703	99	0.00253235	0	DolB
																	YN	863	0.426731	1.90803	0.223651	0.00787168	DolB		YN	779	0.321163	1.59889	0.200866	0	DolB
																	YN	869	0.297828	2.40036	0.124076	0.000486293	DolB		YN	785	0.295233	1.65188	0.178725	0.00035549	DolB
																	YN	875	0.305794	1.88594	0.162144	0.000532465	DolB		YN	791	0.292208	1.52002	0.19224	0.000390878	DolB
																	YN	881	0.20927	1.70067	0.123051	1.19188e-05	DolB		YN	797	0.230124	3.41869	0.0673135	0.000796761	DolB
																	YN	887	0.110675	1.81621	0.0609374	1.52828e-08	DolB		YN	803	0.202617	1.73137	0.117027	0.000275219	DolB
																	YN	893	0.112508	2.33776	0.0481263	7.57189e-06	DolB		YN	809	0.175079	1.76867	0.0989888	2.83499e-05	DolB
																	YN	899	0.122201	3.49083	0.0350062	5.11255e-05	DolB		YN	815	0.31751	1.63515	0.194178	0.000407043	DolB
																	YN	905	0.120772	1.66335	0.0726073	3.61199e-07	DolB		YN	821	0.352391	1.62145	0.21733	0	DolB
																	YN	911	0.0440182	1.64315	0.0267889	2.1212e-07	DolB		YN	827	0.353836	99	0.0035741	0	DolB
																	YN	917	0.0220258	1.71368	0.012853	7.7224e-09	DolB		YN	833	0.525892	99	0.00531204	0	DolB
																	YN	923	0.0686743	1.66295	0.0412968	3.95289e-08	DolB		YN	839	0.463688	99	0.00468371	0	DolB
																	YN	929	0.0691812	1.69114	0.040908	2.04424e-06	DolB		YN	845	0.468372	99	0.00473103	0	DolB
																	YN	935	0.177309	1.70272	0.104133	8.70171e-05	DolB		YN	851	0.460824	99	0.00465479	0	DolB
																	YN	941	0.18075	1.71718	0.10526	0.000112442	DolB		YN	857	0.382674	99	0.00386539	0	DolB
																	YN	947	0.223023	1.53113	0.145659	0.000176119	DolB		YN	863	0.336637	99	0.00340037	0	DolB
																	YN	953	0.196842	1.63355	0.120499	4.38962e-05	DolB		YN	869	0.290644	1.64347	0.176848	0.000293399	DolB
																	YN	959	0.193672	99	0.00195629	0	DolB		YN	875	0.209792	1.73886	0.120649	3.02686e-05	DolB
																	YN	965	0.188742	99	0.00190648	0	DolB		YN	881	0.16411	1.50008	0.109401	0.000542373	DolB
																	YN	971	0.191667	99	0.00193603	0	DolB		YN	887	0.102825	2.13592	0.0481408	0.000107961	DolB
																	YN	977	0.223169	99	0.00225423	0	DolB		YN	893	0.0226947	3.30933	0.00685781	2.74739e-07	DolB
																	YN	983	0.16778	1.75404	0.0956535	2.05984e-05	DolB		YN	899	0.0250489	1.31974	0.0189802	2.25725e-06	DolB
																	YN	989	0.138809	1.69842	0.0817281	2.38914e-06	DolB		YN	905	0.0262157	1.01885	0.0257306	9.09721e-06	DolB
																	YN	995	0.0923195	1.78587	0.0516944	2.85582e-06	DolB		YN	911	0.0516754	2.33198	0.0221595	4.77543e-07	DolB
																	YN	1001	0.0428388	99	0.000432715	0	DolB		YN	917	0.0255237	2.11411	0.012073	8.90793e-09	DolB
																	YN	1007	0.0710571	99	0.000717748	0	DolB		YN	923	0.050638	2.08255	0.0243154	2.32359e-08	DolB
																	YN	1013	0.122772	99	0.00124012	0	DolB		YN	929	0.0519784	2.12829	0.0244226	1.04228e-08	DolB
																	YN	1019	0.196577	99	0.00198562	0	DolB		YN	935	0.0759871	2.05145	0.0370406	3.00491e-09	DolB
																	YN	1025	0.206944	1.70433	0.121423	0	DolB		YN	941	0.140452	2.1558	0.0651508	1.97661e-06	DolB
																	YN	1031	0.270843	1.71652	0.157786	6.40154e-05	DolB		YN	947	0.235355	1.74599	0.134797	0.000369667	DolB
																	YN	1037	0.263109	99	0.00265767	0	DolB		YN	953	0.238796	5.02081	0.0475613	0.00229453	DolB
																	YN	1043	0.306092	99	0.00309184	0	DolB		YN	959	0.242387	1.2088	0.200518	0.00477623	DolB
																	YN	1049	0.313797	1.7672	0.177567	0	DolB		YN	965	0.234175	0.946747	0.247347	0.0212253	DolB
																	YN	1055	0.413899	1.87527	0.220715	0.000288256	DolB		YN	971	0.227337	0.76602	0.296777	0.041229	DolB
																	YN	1061	0.336521	1.77032	0.190091	0	DolB		YN	977	0.225376	0.582851	0.386678	0.0777783	DolB
																	YN	1067	0.315242	1.9082	0.165204	1.10897e-05	DolB		YN	983	0.181613	0.579424	0.313438	0.0329961	DolB
																	YN	1073	0.213509	2.02649	0.105359	2.06765e-06	DolB		YN	989	0.192066	0.327144	0.587098	0.238805	DolB
																	YN	1079	0.176822	6.16204	0.0286954	1.18955e-05	DolB		YN	995	0.113669	0.382642	0.297065	0.0396518	DolB
																	YN	1085	0.176544	2.0272	0.0870878	7.7732e-07	DolB		YN	1001	0.113066	0.361652	0.312636	0.044682	DolB
																	YN	1091	0.131864	99	0.00133196	0	DolB		YN	1007	0.066259	0.455354	0.145511	0.0485472	DolB
																	YN	1097	0.110399	1.91864	0.0575399	4.23763e-07	DolB		YN	1013	0.0683755	0.349436	0.195674	0.0743102	DolB
																	YN	1103	0.104955	2.25709	0.0465003	2.03084e-05	DolB		YN	1019	0.0705009	0.445812	0.15814	0.0307062	DolB
																	YN	1109	0.135279	2.15387	0.0628075	5.34737e-05	DolB		YN	1025	0.0676588	0.534245	0.126644	0.0175846	DolB
																	YN	1115	0.0731087	1.95999	0.0373006	1.16868e-05	DolB		YN	1031	0.071355	0.739467	0.0964953	0.00258273	DolB
																	YN	1121	0.0726883	1.45729	0.049879	0.000103488	DolB		YN	1037	0.116288	1.8765	0.0619705	0.000431136	DolB
																	YN	1127	0.0744731	0.881478	0.0844867	0.00076312	DolB		YN	1043	0.157287	0.777054	0.202415	0.0139158	DolB
																	YN	1133	0.13047	0.851126	0.153291	0.00401249	DolB		YN	1049	0.274259	0.955821	0.286936	0.0245003	DolB
																	YN	1139	0.119477	1.56969	0.0761149	0.00056493	DolB		YN	1055	0.335695	1.95053	0.172104	0.00208274	DolB
																	YN	1145	0.118734	1.08618	0.109314	0.00314737	DolB		YN	1061	0.275821	2.03806	0.135335	1.74055e-05	DolB
																	YN	1151	0.113697	1.63383	0.0695894	7.25767e-05	DolB		YN	1067	0.265767	2.02839	0.131023	9.45572e-05	DolB
																	YN	1157	0.125266	1.04834	0.119489	0.00355345	DolB		YN	1073	0.28437	2.4654	0.115344	0.000885873	DolB
																	YN	1163	0.219644	1.50922	0.145535	0.00849438	DolB		YN	1079	0.245849	2.189	0.112311	7.81142e-06	DolB
																	YN	1169	0.214395	0.789739	0.271476	0.0575365	DolB		YN	1085	0.248347	2.17864	0.113992	1.43959e-05	DolB
																	YN	1175	0.303247	0.723573	0.419096	0.193281	DolB		YN	1091	0.16295	2.17945	0.0747667	7.02577e-08	DolB
																	YN	1181	0.353124	0.806132	0.438047	0.174585	DolB		YN	1097	0.169298	2.14692	0.0788562	1.5958e-08	DolB
																	YN	1187	0.408319	0.715708	0.570511	0.336968	DolB		YN	1103	0.129764	2.12909	0.0609483	2.3528e-08	DolB
																	YN	1193	0.346947	0.764631	0.453745	0.182556	DolB		YN	1109	0.121239	2.12663	0.0570102	2.16989e-07	DolB
																	YN	1199	0.452855	1.13154	0.400212	0.129241	DolB		YN	1115	0.080602	1.62995	0.0494505	1.4765e-05	DolB
																	YN	1205	0.477575	0.70827	0.674285	0.523678	DolB		YN	1121	0.0753353	2.2458	0.0335449	7.41124e-06	DolB
																	YN	1211	0.507161	0.874488	0.579952	0.486723	DolB		YN	1127	0.0751265	1.41649	0.053037	5.71478e-05	DolB
																	YN	1217	0.543614	0.917324	0.592608	0.481886	DolB		YN	1133	0.0745839	1.5729	0.0474181	4.20192e-05	DolB
																	YN	1223	0.630895	0.883093	0.714416	0.504036	DolB		YN	1139	0.120497	1.72174	0.0699855	2.63638e-05	DolB
																	YN	1229	0.745338	0.867926	0.858757	0.75025	DolB		YN	1145	0.121526	2.69776	0.045047	0.000223702	DolB
																	YN	1235	0.818105	2.21763	0.368909	0.350901	DolB		YN	1151	0.138411	1.46445	0.0945138	0.000171755	DolB
																	YN	1241	0.859095	1.62496	0.528686	0.330283	DolB		YN	1157	0.125593	0.959697	0.130867	0.00519423	DolB
																	AIC	29	0.175587	1.98618	0.0884044	0	DolB		YN	1163	0.12302	1.37242	0.0896372	0.00293703	DolB
																	AIC	35	0.146722	1.90774	0.0769088	0	DolB		YN	1169	0.117869	1.29063	0.0913268	0.00131938	DolB
																	AIC	41	0.112301	1.97867	0.0567558	0	DolB		YN	1175	0.127235	1.16344	0.109362	0.00221622	DolB
																	AIC	47	0.0644821	2.38219	0.0270684	0	DolB		YN	1181	0.126373	1.8396	0.068696	0.000113016	DolB
																	AIC	53	0.0405755	2.98591	0.013589	0	DolB		YN	1187	0.204144	0.969321	0.210605	0.00554799	DolB
																	AIC	59	0.0205635	4.77258	0.00430867	0	DolB		YN	1193	0.195439	1.65357	0.118192	0.000494995	DolB
																	AIC	65	0.00361961	3.61961	0.001	0	DolB		YN	1199	0.173741	0.940854	0.184663	0.00929486	DolB
																	AIC	71	0.00263699	2.63699	0.001	0	DolB		YN	1205	0.111451	1.10811	0.100578	0.000577543	DolB
																	AIC	77	0.00268587	2.68587	0.001	0	DolB		YN	1211	0.10639	1.57458	0.0675673	0.000167023	DolB
																	AIC	83	0.00386458	3.86458	0.001	0	DolB		YN	1217	0.12675	3.10566	0.0408126	4.94597e-05	DolB
																	AIC	89	0.00335616	3.35616	0.001	0	DolB		YN	1223	0.209603	1.86186	0.112577	3.84051e-06	DolB
																	AIC	95	0.00272184	2.72184	0.001	0	DolB		YN	1229	0.257116	1.67912	0.153125	2.52128e-05	DolB
																	AIC	101	0.001797	1.797	0.001	0	DolB		YN	1235	0.472254	1.98439	0.237984	0.0962396	DolB
																	AIC	107	0.00200284	2.00284	0.001	0	DolB		YN	1241	0.591835	1.23742	0.478281	0.314712	DolB
																	AIC	113	0.00297488	2.97488	0.001	0	DolB		YN	1247	0.539922	1.92035	0.281158	0.0972397	DolB
																	AIC	119	0.000615402	0.615402	0.001	0	DolB		AIC	29	0.303232	0.84804	0.357568	0.00547799	DolB
																	AIC	125	0.00299388	2.99388	0.001	0	DolB		AIC	35	0.332186	0.802907	0.41373	0.0441416	DolB
																	AIC	131	0.0203662	2.00146	0.0101757	0	DolB		AIC	41	0.269239	1.04163	0.258477	0.00336952	DolB
																	AIC	137	0.0641346	1.29557	0.049503	4.77906e-07	DolB		AIC	47	0.226209	1.2641	0.178948	1.65674e-05	DolB
																	AIC	143	0.137904	0.814092	0.169396	0.00457641	DolB		AIC	53	0.214868	1.17176	0.183372	2.28181e-05	DolB
																	AIC	149	0.174474	2.73101	0.0638864	0	DolB		AIC	59	0.12707	1.40318	0.0905587	1.86851e-08	DolB
																	AIC	155	0.188077	12.9552	0.0145175	0	DolB		AIC	65	0.0473592	1.50485	0.031471	1.14356e-08	DolB
																	AIC	161	0.22197	9.64712	0.0230089	0	DolB		AIC	71	0.0471297	1.10442	0.0426736	1.14505e-07	DolB
																	AIC	167	0.223664	7.76334	0.0288102	0	DolB		AIC	77	0.0466929	4.61623	0.010115	0	DolB
																	AIC	173	0.225604	7.1145	0.0317105	0	DolB		AIC	83	0.0462563	5.25095	0.00880913	0	DolB
																	AIC	179	0.225703	6.44757	0.0350059	0	DolB		AIC	89	0.0473126	4.91678	0.00962267	0	DolB
																	AIC	185	0.260906	5.92854	0.0440084	0	DolB		AIC	95	0.046187	4.81218	0.00959793	0	DolB
																	AIC	191	0.227766	5.62049	0.0405242	0	DolB		AIC	101	0.00386394	3.86394	0.001	0	DolB
																	AIC	197	0.166109	6.78938	0.0244661	0	DolB		AIC	107	0.00375693	3.75693	0.001	0	DolB
																	AIC	203	0.0876825	7.09407	0.01236	0	DolB		AIC	113	0.00483233	4.83233	0.001	0	DolB
																	AIC	209	0.0928865	4.991	0.0186108	0	DolB		AIC	119	0.0071107	7.1107	0.001	0	DolB
																	AIC	215	0.11927	4.87078	0.0244868	0	DolB		AIC	125	0.00596753	5.96753	0.001	0	DolB
																	AIC	221	0.0886419	6.33796	0.0139859	0	DolB		AIC	131	0.00557819	5.57819	0.001	0	DolB
																	AIC	227	0.0877718	6.60047	0.0132978	0	DolB		AIC	137	0.0217345	2.52099	0.00862144	0	DolB
																	AIC	233	0.0917201	5.5883	0.0164129	0	DolB		AIC	143	0.0693386	5.10331	0.013587	0	DolB
																	AIC	239	0.147257	5.37752	0.0273838	0	DolB		AIC	149	0.0691734	2.1288	0.032494	1.97744e-08	DolB
																	AIC	245	0.0971059	4.79486	0.0202521	0	DolB		AIC	155	0.142731	1.33586	0.106846	1.00887e-06	DolB
																	AIC	251	0.0918866	5.88813	0.0156054	0	DolB		AIC	161	0.141646	1.23077	0.115088	3.42467e-07	DolB
																	AIC	257	0.0846212	7.52761	0.0112414	0	DolB		AIC	167	0.134977	0.978834	0.137896	5.56501e-05	DolB
																	AIC	263	0.083821	10.8596	0.00771861	0	DolB		AIC	173	0.153113	0.628657	0.243556	0.00232775	DolB
																	AIC	269	0.061343	10.6434	0.00576346	0	DolB		AIC	179	0.147682	1.6884	0.0874685	0	DolB
																	AIC	275	0.0399373	7.33763	0.0054428	0	DolB		AIC	185	0.170884	5.6755	0.030109	0	DolB
																	AIC	281	0.0399851	5.05304	0.00791309	0	DolB		AIC	191	0.180173	4.49782	0.0400579	0	DolB
																	AIC	287	0.060177	14.0679	0.0042776	0	DolB		AIC	197	0.113946	2.56656	0.0443964	1.45846e-10	DolB
																	AIC	293	0.0189314	2.73443	0.00692336	0	DolB		AIC	203	0.108318	1.88428	0.0574852	3.38469e-09	DolB
																	AIC	299	0.0194742	4.11557	0.00473184	0	DolB		AIC	209	0.0796155	1.94793	0.0408718	3.77758e-10	DolB
																	AIC	305	0.0193753	3.93057	0.00492938	0	DolB		AIC	215	0.0910707	1.7191	0.0529757	1.82816e-08	DolB
																	AIC	311	0.0197863	2.84293	0.00695981	0	DolB		AIC	221	0.125566	4.37296	0.0287141	0	DolB
																	AIC	317	0.0202078	3.46366	0.00583424	0	DolB		AIC	227	0.126315	4.56508	0.0276699	0	DolB
																	AIC	323	0.0203379	4.7595	0.00427312	0	DolB		AIC	233	0.16421	3.90821	0.0420166	0	DolB
																	AIC	329	0.020458	3.21635	0.00636063	0	DolB		AIC	239	0.142796	3.50259	0.0407686	0	DolB
																	AIC	335	0.0203366	2.65219	0.00766786	0	DolB		AIC	245	0.141475	3.54547	0.0399031	0	DolB
																	AIC	341	0.000743044	0.743044	0.001	0	DolB		AIC	251	0.135827	2.53363	0.0536098	0	DolB
																	AIC	347	0.00180726	1.80726	0.001	0	DolB		AIC	257	0.152657	4.29616	0.0355335	0	DolB
																	AIC	353	0.000762718	0.762718	0.001	0	DolB		AIC	263	0.144776	6.21285	0.0233027	0	DolB
																	AIC	359	0.000742845	0.742845	0.001	0	DolB		AIC	269	0.148985	5.51389	0.02702	0	DolB
																	AIC	365	0.000737462	0.737462	0.001	0	DolB		AIC	275	0.0945899	5.74071	0.0164771	0	DolB
																	AIC	371	0.00064057	0.64057	0.001	0	DolB		AIC	281	0.12113	3.02301	0.0400691	0	DolB
																	AIC	377	0.0225787	1.77655	0.0127093	0	DolB		AIC	287	0.146569	4.96299	0.0295324	0	DolB
																	AIC	383	0.0230622	2.24336	0.0102802	0	DolB		AIC	293	0.179371	4.84789	0.0369998	0	DolB
																	AIC	389	0.0230343	1.75846	0.0130991	0	DolB		AIC	299	0.206313	3.57906	0.0576443	0	DolB
																	AIC	395	0.0230121	3.02213	0.00761453	0	DolB		AIC	305	0.230367	4.0398	0.0570243	0	DolB
																	AIC	401	0.0234628	4.14146	0.00566535	0	DolB		AIC	311	0.232361	5.52727	0.0420391	0	DolB
																	AIC	407	0.023362	3.95717	0.0059037	0	DolB		AIC	317	0.238876	4.6923	0.0509081	0	DolB
																	AIC	413	0.0235051	4.16466	0.00564394	0	DolB		AIC	323	0.281376	1.72439	0.163175	1.91404e-07	DolB
																	AIC	419	0.024306	3.45714	0.00703067	0	DolB		AIC	329	0.180372	4.4713	0.0403398	0	DolB
																	AIC	425	0.0244414	1.5032	0.0162596	0	DolB		AIC	335	0.18396	4.1135	0.0447209	0	DolB
																	AIC	431	0.0247913	1.42311	0.0174206	0	DolB		AIC	341	0.0952054	2.66344	0.0357453	0	DolB
																	AIC	437	0.000433046	0.433046	0.001	0	DolB		AIC	347	0.0949944	3.27993	0.0289623	0	DolB
																	AIC	443	0.00126067	1.26067	0.001	0	DolB		AIC	353	0.0735922	2.21678	0.0331978	0	DolB
																	AIC	449	0.000471429	0.471429	0.001	0	DolB		AIC	359	0.0239016	1.72197	0.0138803	0	DolB
																	AIC	455	0.000585907	0.585907	0.001	0	DolB		AIC	365	0.0252052	2.33573	0.0107912	0	DolB
																	AIC	461	0.000725087	0.725087	0.001	0	DolB		AIC	371	0.000810626	0.810626	0.001	0	DolB
																	AIC	467	0.00248788	2.48788	0.001	0	DolB		AIC	377	0.000717754	0.717754	0.001	0	DolB
																	AIC	473	0.00380718	3.80718	0.001	0	DolB		AIC	383	0.00302354	3.02354	0.001	0	DolB
																	AIC	479	0.0213488	5.21872	0.00409082	0	DolB		AIC	389	0.00283464	2.83464	0.001	0	DolB
																	AIC	485	0.0202262	7.30652	0.00276823	0	DolB		AIC	395	0.00293796	2.93796	0.001	0	DolB
																	AIC	491	0.0200993	8.20385	0.00244998	0	DolB		AIC	401	0.0031624	3.1624	0.001	0	DolB
																	AIC	497	0.0200377	6.34687	0.00315709	0	DolB		AIC	407	0.00293025	2.93025	0.001	0	DolB
																	AIC	503	0.0196956	6.3764	0.00308883	0	DolB		AIC	413	0.00305511	3.05511	0.001	0	DolB
																	AIC	509	0.0200487	8.02162	0.00249934	0	DolB		AIC	419	0.00332151	3.32151	0.001	0	DolB
																	AIC	515	0.0200145	10.5388	0.00189913	0	DolB		AIC	425	0.00330887	3.30887	0.001	0	DolB
																	AIC	521	0.0196013	11.9278	0.00164332	0	DolB		AIC	431	0.0033103	3.3103	0.001	0	DolB
																	AIC	527	0.0194817	4.37124	0.00445678	0	DolB		AIC	437	0.00307363	3.07363	0.001	0	DolB
																	AIC	533	0.000930874	0.930874	0.001	0	DolB		AIC	443	0.00450944	4.50944	0.001	0	DolB
																	AIC	539	0.00288607	2.88607	0.001	0	DolB		AIC	449	0.00555058	5.55058	0.001	0	DolB
																	AIC	545	0.00275201	2.75201	0.001	0	DolB		AIC	455	0.00303523	3.03523	0.001	0	DolB
																	AIC	551	0.00370344	3.70344	0.001	0	DolB		AIC	461	0.0453958	2.39774	0.0189327	0	DolB
																	AIC	557	0.00503986	5.03986	0.001	0	DolB		AIC	467	0.0460466	1.22537	0.0375777	1.96228e-06	DolB
																	AIC	563	0.0036171	3.6171	0.001	0	DolB		AIC	473	0.0452576	1.31494	0.0344179	6.60998e-07	DolB
																	AIC	569	0.00307348	3.07348	0.001	0	DolB		AIC	479	0.0444369	0.907691	0.0489559	3.01741e-05	DolB
																	AIC	575	0.00251257	2.51257	0.001	0	DolB		AIC	485	0.043178	0.869487	0.0496592	0.000111653	DolB
																	AIC	581	0.000764533	0.764533	0.001	0	DolB		AIC	491	0.0662478	0.844509	0.0784453	0.000364247	DolB
																	AIC	587	0.0026218	2.6218	0.001	0	DolB		AIC	497	0.0643465	0.555031	0.115933	0.00157976	DolB
																	AIC	593	0.000496002	0.496002	0.001	0	DolB		AIC	503	0.063481	0.602486	0.105365	0.00109445	DolB
																	AIC	599	0.000608001	0.608001	0.001	0	DolB		AIC	509	0.0645432	0.529687	0.121852	0.00215907	DolB
																	AIC	605	0.000437909	0.437909	0.001	0	DolB		AIC	515	0.0226685	0.496446	0.0456617	0	DolB
																	AIC	611	0.000407515	0.407515	0.001	0	DolB		AIC	521	0.0247333	0.815713	0.0303212	0	DolB
																	AIC	617	0.000252911	0.252911	0.001	0	DolB		AIC	527	0.0264059	0.661783	0.0399011	0	DolB
																	AIC	623	0.000368248	0.368248	0.001	0	DolB		AIC	533	0.0263944	0.37046	0.0712475	0	DolB
																	AIC	629	0.0219985	0.662061	0.0332272	0	DolB		AIC	539	0.0205916	0.86498	0.0238059	0	DolB
																	AIC	635	0.0218624	0.666423	0.0328056	0	DolB		AIC	545	0.000721141	0.721141	0.001	0	DolB
																	AIC	641	0.0222606	0.818729	0.0271892	0	DolB		AIC	551	0.00075412	0.75412	0.001	0	DolB
																	AIC	647	0.0215582	0.889268	0.0242426	0	DolB		AIC	557	0.00847981	8.47981	0.001	0	DolB
																	AIC	653	0.0225	0.691439	0.0325408	0	DolB		AIC	563	0.00641518	6.41518	0.001	0	DolB
																	AIC	659	0.0215624	0.400059	0.0538982	0	DolB		AIC	569	0.00412137	4.12137	0.001	0	DolB
																	AIC	665	0.0218804	0.379392	0.0576722	0	DolB		AIC	575	0.00371296	3.71296	0.001	0	DolB
																	AIC	671	0.0218031	0.381383	0.0571687	0	DolB		AIC	581	0.000845954	0.845954	0.001	0	DolB
																	AIC	677	0.0211505	0.765628	0.027625	0	DolB		AIC	587	0.000673064	0.673064	0.001	0	DolB
																	AIC	683	0.000348595	0.348595	0.001	0	DolB		AIC	593	0.000600088	0.600088	0.001	0	DolB
																	AIC	689	0.000297435	0.297435	0.001	0	DolB		AIC	599	0.000649864	0.649864	0.001	0	DolB
																	AIC	695	0.0199149	0.742469	0.0268225	0	DolB		AIC	605	0.000731417	0.731417	0.001	0	DolB
																	AIC	701	0.0200176	0.667774	0.0299767	0	DolB		AIC	611	0.000617034	0.617034	0.001	0	DolB
																	AIC	707	0.0228086	4.14766	0.00549914	0	DolB		AIC	617	0.00175191	1.75191	0.001	0	DolB
																	AIC	713	0.064441	1.56802	0.0410969	5.94186e-07	DolB		AIC	623	0.00290159	2.90159	0.001	0	DolB
																	AIC	719	0.0631607	5.70899	0.0110634	0	DolB		AIC	629	0.00056951	0.56951	0.001	0	DolB
																	AIC	725	0.0840208	4.36366	0.0192547	0	DolB		AIC	635	0.0503253	1.80678	0.0278535	0	DolB
																	AIC	731	0.0883355	1.68765	0.0523423	4.19545e-08	DolB		AIC	641	0.0479196	2.53503	0.0189029	0	DolB
																	AIC	737	0.0926093	3.40836	0.0271712	0	DolB		AIC	647	0.0470905	4.08585	0.0115253	0	DolB
																	AIC	743	0.121489	3.5457	0.0342639	0	DolB		AIC	653	0.0493358	3.87942	0.0127173	0	DolB
																	AIC	749	0.126071	2.33834	0.0539144	0	DolB		AIC	659	0.0470234	2.65696	0.0176982	0	DolB
																	AIC	755	0.132169	3.8186	0.0346119	1.91143e-11	DolB		AIC	665	0.048341	3.43116	0.0140888	0	DolB
																	AIC	761	0.219409	3.14553	0.0697527	1.17194e-11	DolB		AIC	671	0.0502156	1.59426	0.0314977	1.70618e-08	DolB
																	AIC	767	0.263612	1.73363	0.152058	4.22954e-07	DolB		AIC	677	0.0504368	3.65683	0.0137925	0	DolB
																	AIC	773	0.220504	1.59607	0.138155	1.63816e-06	DolB		AIC	683	0.0486907	3.85047	0.0126454	0	DolB
																	AIC	779	0.235259	1.53965	0.1528	4.75624e-06	DolB		AIC	689	0.00262527	2.62527	0.001	0	DolB
																	AIC	785	0.170035	1.78114	0.095464	6.03333e-09	DolB		AIC	695	0.0464198	4.20402	0.0110418	0	DolB
																	AIC	791	0.235348	2.72457	0.0863799	0	DolB		AIC	701	0.0467587	4.05264	0.0115378	0	DolB
																	AIC	797	0.200842	2.71685	0.0739245	0	DolB		AIC	707	0.0465286	3.4536	0.0134725	0	DolB
																	AIC	803	0.396391	2.68897	0.147414	0	DolB		AIC	713	0.0466194	3.84699	0.0121184	0	DolB
																	AIC	809	0.393317	3.57808	0.109924	0	DolB		AIC	719	0.0484075	3.56269	0.0135873	0	DolB
																	AIC	815	0.33499	4.15016	0.0807174	0	DolB		AIC	725	0.0740428	2.68454	0.0275812	0	DolB
																	AIC	821	0.286167	4.51048	0.063445	0	DolB		AIC	731	0.0739698	3.4112	0.0216844	0	DolB
																	AIC	827	0.357241	4.14893	0.0861044	0	DolB		AIC	737	0.0948113	3.74663	0.0253058	0	DolB
																	AIC	833	0.446175	3.68103	0.121209	0	DolB		AIC	743	0.135398	12.256	0.0110475	0	DolB
																	AIC	839	0.453997	3.58406	0.126671	0	DolB		AIC	749	0.219615	8.45901	0.0259623	0	DolB
																	AIC	845	0.527262	3.1559	0.167072	0	DolB		AIC	755	0.2083	3.75805	0.0554275	0	DolB
																	AIC	851	0.414256	3.39061	0.122177	0	DolB		AIC	761	0.201704	4.10852	0.049094	0	DolB
																	AIC	857	0.369558	3.51945	0.105004	0	DolB		AIC	767	0.239115	3.79192	0.0630591	0	DolB
																	AIC	863	0.338428	3.83706	0.0881998	0	DolB		AIC	773	0.226349	4.56716	0.04956	0	DolB
																	AIC	869	0.249937	3.95069	0.0632641	0	DolB		AIC	779	0.292918	4.85961	0.0602761	0	DolB
																	AIC	875	0.243157	4.07246	0.0597078	0	DolB		AIC	785	0.262028	5.53443	0.0473451	0	DolB
																	AIC	881	0.166939	5.05403	0.0330308	0	DolB		AIC	791	0.266992	5.55175	0.0480915	0	DolB
																	AIC	887	0.0914728	4.36372	0.0209621	0	DolB		AIC	797	0.226865	5.61019	0.040438	0	DolB
																	AIC	893	0.0923475	4.43858	0.0208056	0	DolB		AIC	803	0.202307	4.96101	0.0407793	0	DolB
																	AIC	899	0.0923016	4.59373	0.020093	0	DolB		AIC	809	0.173642	4.63822	0.0374372	0	DolB
																	AIC	905	0.0916694	5.29368	0.0173168	0	DolB		AIC	815	0.322472	4.57276	0.0705203	0	DolB
																	AIC	911	0.0442918	2.28405	0.0193918	0	DolB		AIC	821	0.359952	4.35225	0.0827048	0	DolB
																	AIC	917	0.0221784	2.32296	0.00954747	0	DolB		AIC	827	0.35816	4.76179	0.0752155	0	DolB
																	AIC	923	0.0677662	3.80558	0.0178071	0	DolB		AIC	833	0.584435	3.5508	0.164593	0	DolB
																	AIC	929	0.0697915	2.19907	0.0317368	2.35511e-09	DolB		AIC	839	0.52145	5.25027	0.0993187	0	DolB
																	AIC	935	0.178546	2.0801	0.0858353	0	DolB		AIC	845	0.514578	5.12923	0.100323	0	DolB
																	AIC	941	0.183543	1.84334	0.0995711	0	DolB		AIC	851	0.507488	5.5199	0.0919378	0	DolB
																	AIC	947	0.237743	2.07312	0.114679	0	DolB		AIC	857	0.414312	5.60235	0.0739534	0	DolB
																	AIC	953	0.193091	5.50247	0.0350917	0	DolB		AIC	863	0.354526	4.49833	0.0788128	0	DolB
																	AIC	959	0.19424	5.78289	0.0335888	0	DolB		AIC	869	0.309613	3.79085	0.0816737	0	DolB
																	AIC	965	0.194801	5.9812	0.0325688	0	DolB		AIC	875	0.227572	3.03174	0.0750632	0	DolB
																	AIC	971	0.189091	6.67478	0.0283291	0	DolB		AIC	881	0.167867	2.62775	0.0638822	1.79804e-09	DolB
																	AIC	977	0.222453	6.25918	0.0355403	0	DolB		AIC	887	0.103604	2.83215	0.0365814	5.7102e-08	DolB
																	AIC	983	0.15478	5.33032	0.0290376	0	DolB		AIC	893	0.0238218	3.15091	0.00756026	0	DolB
																	AIC	989	0.130372	5.73673	0.0227259	0	DolB		AIC	899	0.0253663	3.21034	0.00790143	0	DolB
																	AIC	995	0.0887391	6.47048	0.0137144	0	DolB		AIC	905	0.027366	2.88209	0.00949517	0	DolB
																	AIC	1001	0.0418606	7.36409	0.00568442	0	DolB		AIC	911	0.0523057	3.16638	0.0165191	0	DolB
																	AIC	1007	0.0686046	6.6848	0.0102628	0	DolB		AIC	917	0.025195	3.10066	0.00812569	0	DolB
																	AIC	1013	0.120682	5.11714	0.0235839	0	DolB		AIC	923	0.0427982	3.23405	0.0132336	0	DolB
																	AIC	1019	0.197348	6.10901	0.0323044	0	DolB		AIC	929	0.0493628	3.14118	0.0157147	0	DolB
																	AIC	1025	0.198564	5.27147	0.0376677	0	DolB		AIC	935	0.0721803	3.34388	0.0215858	0	DolB
																	AIC	1031	0.266932	4.329	0.0616614	0	DolB		AIC	941	0.131478	3.04945	0.0431152	0	DolB
																	AIC	1037	0.270503	3.96104	0.068291	0	DolB		AIC	947	0.229181	2.94092	0.0779281	3.1721e-11	DolB
																	AIC	1043	0.335756	3.98022	0.0843562	0	DolB		AIC	953	0.257682	2.90715	0.0886373	0	DolB
																	AIC	1049	0.311398	4.04988	0.0768907	0	DolB		AIC	959	0.208365	3.23409	0.0644278	0	DolB
																	AIC	1055	0.420207	3.12004	0.13468	0	DolB		AIC	965	0.233805	1.5744	0.148504	3.10942e-06	DolB
																	AIC	1061	0.321713	3.95341	0.0813761	0	DolB		AIC	971	0.206083	1.47968	0.139275	1.67877e-07	DolB
																	AIC	1067	0.29471	3.55475	0.0829061	0	DolB		AIC	977	0.202457	1.29723	0.156069	2.42104e-05	DolB
																	AIC	1073	0.198975	3.47204	0.057308	0	DolB		AIC	983	0.192146	1.02918	0.186698	0.000756027	DolB
																	AIC	1079	0.169036	3.46353	0.0488046	0	DolB		AIC	989	0.184691	0.956378	0.193115	0.000924639	DolB
																	AIC	1085	0.167861	3.45573	0.0485746	0	DolB		AIC	995	0.105617	0.767045	0.137694	0.0003095	DolB
																	AIC	1091	0.130779	4.13732	0.0316095	0	DolB		AIC	1001	0.102611	0.632422	0.162251	0.00418718	DolB
																	AIC	1097	0.108021	4.15491	0.0259983	0	DolB		AIC	1007	0.0635805	0.595295	0.106805	0.000931028	DolB
																	AIC	1103	0.109822	3.60247	0.0304852	2.35984e-10	DolB		AIC	1013	0.0653023	0.500163	0.130562	0.00273497	DolB
																	AIC	1109	0.139175	3.72622	0.0373501	0	DolB		AIC	1019	0.067669	0.661436	0.102306	0.00135522	DolB
																	AIC	1115	0.0752202	4.05783	0.018537	0	DolB		AIC	1025	0.0804412	2.44538	0.0328951	0	DolB
																	AIC	1121	0.0735478	3.33157	0.022076	0	DolB		AIC	1031	0.0677484	1.02368	0.0661812	2.77895e-06	DolB
																	AIC	1127	0.0761141	3.10711	0.0244967	0	DolB		AIC	1037	0.11715	1.71636	0.0682546	1.79721e-07	DolB
																	AIC	1133	0.13548	3.48356	0.0388911	6.86462e-09	DolB		AIC	1043	0.150723	1.32513	0.113742	1.33387e-05	DolB
																	AIC	1139	0.120547	2.7935	0.0431527	1.01193e-10	DolB		AIC	1049	0.221718	3.19939	0.0693001	0	DolB
																	AIC	1145	0.120973	1.60612	0.0753203	8.21762e-07	DolB		AIC	1055	0.278743	3.09579	0.0900394	0	DolB
																	AIC	1151	0.118621	2.52531	0.0469728	0	DolB		AIC	1061	0.231521	3.53982	0.0654047	0	DolB
																	AIC	1157	0.128239	2.12143	0.0604493	2.00845e-07	DolB		AIC	1067	0.229244	3.58444	0.0639553	0	DolB
																	AIC	1163	0.245123	1.80715	0.13564	0	DolB		AIC	1073	0.24929	2.8835	0.086454	0	DolB
																	AIC	1169	0.245676	1.21155	0.202778	8.38801e-05	DolB		AIC	1079	0.216552	2.83419	0.0764068	0	DolB
																	AIC	1175	0.359694	1.51977	0.236676	0.000230426	DolB		AIC	1085	0.212518	2.88274	0.073721	0	DolB
																	AIC	1181	0.517284	2.2659	0.228291	8.45336e-05	DolB		AIC	1091	0.148647	2.92118	0.050886	0	DolB
																	AIC	1187	0.725105	1.82346	0.397654	0.0203081	DolB		AIC	1097	0.145867	3.04748	0.0478646	0	DolB
																	AIC	1193	0.502817	2.9482	0.170551	7.50632e-07	DolB		AIC	1103	0.100423	3.67304	0.0273405	0	DolB
																	AIC	1199	0.50266	2.52636	0.198966	4.26055e-08	DolB		AIC	1109	0.112044	3.35453	0.0334007	0	DolB
																	AIC	1205	0.595299	3.25251	0.183027	0	DolB		AIC	1115	0.0820634	1.48248	0.0553554	2.84888e-09	DolB
																	AIC	1211	0.60008	1.03405	0.580318	0.155906	DolB		AIC	1121	0.0760286	2.56434	0.0296484	2.05979e-09	DolB
																	AIC	1217	0.649381	1.1327	0.573304	0.141121	DolB		AIC	1127	0.0737035	3.25867	0.0226177	0	DolB
																	AIC	1223	0.643856	1.70347	0.377968	0.000751189	DolB		AIC	1133	0.0726712	3.79258	0.0191614	0	DolB
																	AIC	1229	0.733131	2.12699	0.344679	0	DolB		AIC	1139	0.119966	4.08788	0.0293466	0	DolB
																	AIC	1235	0.768399	1.82316	0.421465	0.000340056	DolB		AIC	1145	0.126275	4.59581	0.0274761	9.82726e-11	DolB
																	AIC	1241	0.802806	1.74426	0.460255	0.00146986	DolB		AIC	1151	0.145785	3.32728	0.0438151	0	DolB
																	NG	29	0.0237644	1.38437	0.0171662	2.51604e-06	IetA		AIC	1157	0.123888	5.5363	0.0223773	0	DolB
																	NG	35	0.0249577	1.28576	0.0194108	2.24884e-06	IetA		AIC	1163	0.12666	5.27917	0.0239923	0	DolB
																	NG	41	0.0507745	1.28576	0.0394898	1.19902e-05	IetA		AIC	1169	0.123241	5.27588	0.0233594	0	DolB
																	NG	47	0.0248537	1.02668	0.0242079	1.16671e-05	IetA		AIC	1175	0.132086	4.6303	0.0285264	0	DolB
																	NG	53	0.0511183	0.777622	0.0657367	0.000351037	IetA		AIC	1181	0.133212	4.12569	0.0322885	0	DolB
																	NG	59	0.0508989	0.79183	0.06428	0.000317511	IetA		AIC	1187	0.206588	3.64776	0.0566343	0	DolB
																	NG	65	0.0777051	0.992029	0.0783295	0.00023453	IetA		AIC	1193	0.197254	3.94524	0.0499979	0	DolB
																	NG	71	0.136863	0.9144	0.149676	0.00237276	IetA		AIC	1199	0.180437	3.05366	0.059089	3.56738e-10	DolB
																	NG	77	0.195948	0.985944	0.198741	0.00657445	IetA		AIC	1205	0.112114	3.29461	0.0340296	2.56928e-09	DolB
																	NG	83	0.188759	1.62693	0.116022	0.000664541	IetA		AIC	1211	0.10241	3.69898	0.027686	1.27489e-10	DolB
																	NG	89	0.215028	1.39637	0.153991	0.00273526	IetA		AIC	1217	0.119486	4.33123	0.0275872	0	DolB
																	NG	95	0.213552	2.33658	0.0913949	0.000483901	IetA		AIC	1223	0.210044	4.21795	0.0497976	0	DolB
																	NG	101	0.211616	0	0	5.981e-06	IetA		AIC	1229	0.26608	4.02382	0.0661263	0	DolB
																	NG	107	0.278008	0	0	0.000332852	IetA		AIC	1235	0.484065	2.97126	0.162916	0	DolB
																	NG	113	0.242818	2.91668	0.0832515	0.000661911	IetA		AIC	1241	0.581639	3.36574	0.172812	0	DolB
																	NG	119	0.275373	1.14806	0.23986	0.0179884	IetA		AIC	1247	0.512727	3.21074	0.159691	0	DolB
																	NG	125	0.273088	0.905872	0.301464	0.079087	IetA		NG	29	0.0474045	0	0	0.001793	IetA
																	NG	131	0.236491	1.00758	0.234711	0.0206887	IetA		NG	35	0.0384116	1.40992	0.0272439	0.00220934	IetA
																	NG	137	0.214533	0.626857	0.342235	0.0770179	IetA		NG	41	0.0329393	0	0	5.44264e-05	IetA
																	NG	143	0.181239	0.50944	0.355761	0.106058	IetA		NG	47	0.0900438	2.5792	0.0349115	0.000174716	IetA
																	NG	149	0.261341	0.559497	0.4671	0.153008	IetA		NG	53	0.109748	1.74465	0.0629053	0.000227754	IetA
																	NG	155	0.290393	0.445714	0.651524	0.470448	IetA		NG	59	0.139625	1.28431	0.108716	0.000230026	IetA
																	NG	161	0.258572	0.438047	0.590284	0.271898	IetA		NG	65	0.144592	0.806617	0.179257	0.00276366	IetA
																	NG	167	0.324206	0.600394	0.539988	0.300969	IetA		NG	71	0.144592	1.02994	0.140389	0.00068448	IetA
																	NG	173	0.344649	0.87289	0.394837	0.183638	IetA		NG	77	0.145536	0.783861	0.185666	0.00320116	IetA
																	NG	179	0.36679	0.951704	0.385404	0.104053	IetA		NG	83	0.115906	0.498724	0.232405	0.0154207	IetA
																	NG	185	0.397329	1.05713	0.375857	0.101863	IetA		NG	89	0.115906	0.498724	0.232405	0.0154207	IetA
																	NG	191	0.485158	0.759386	0.638882	0.342537	IetA		NG	95	0.118733	0.459008	0.258673	0.022027	IetA
																	NG	197	0.437553	1.44678	0.302432	0.0531112	IetA		NG	101	0.231961	0.287141	0.80783	0.712544	IetA
																	NG	203	0.482498	1.02178	0.472212	0.203007	IetA		NG	107	0.166292	0.397873	0.417953	0.238587	IetA
																	NG	209	0.346367	0.852771	0.406167	0.185844	IetA		NG	113	0.192575	0.558993	0.344503	0.0666452	IetA
																	NG	215	0.28308	0.765695	0.369704	0.100296	IetA		NG	119	0.147335	0.826958	0.178165	0.0019722	IetA
																	NG	221	0.278335	0.485262	0.573577	0.478877	IetA		NG	125	0.14867	0.621973	0.23903	0.00876365	IetA
																	NG	227	0.17583	0.366249	0.480083	0.237148	IetA		NG	131	0.147335	0.645121	0.228383	0.00736084	IetA
																	NG	233	0.238356	0.271339	0.878444	0.702215	IetA		NG	137	0.179704	0.766034	0.23459	0.00587507	IetA
																	NG	239	0.1871	0.337251	0.554781	0.423892	IetA		NG	143	0.210798	0.974156	0.216391	0.00319295	IetA
																	NG	245	0.132098	0.413914	0.319143	0.0905774	IetA		NG	149	0.210798	0.974156	0.216391	0.00319295	IetA
																	NG	251	0.162229	0.525969	0.308439	0.0623446	IetA		NG	155	0.176838	0.822413	0.215024	0.00411038	IetA
																	NG	257	0.162984	0.517903	0.314701	0.0659535	IetA		NG	161	0.244322	0.793423	0.307934	0.0420209	IetA
																	NG	263	0.134826	0.498245	0.270601	0.046662	IetA		NG	167	0.212319	0.618681	0.343179	0.0786728	IetA
																	NG	269	0.160403	0.546952	0.293268	0.0540385	IetA		NG	173	0.177931	0.674623	0.263749	0.00911856	IetA
																	NG	275	0.187295	0.585369	0.31996	0.0657509	IetA		NG	179	0.1812	0.801993	0.225937	0.00378482	IetA
																	NG	281	0.183898	0.629931	0.291934	0.0508942	IetA		NG	185	0.243724	1.37463	0.177302	0.000853901	IetA
																	NG	287	0.213792	1.07734	0.198444	0.00871355	IetA		NG	191	0.311939	1.37463	0.226926	0.0098928	IetA
																	NG	293	0.158896	1.18781	0.133772	0.00141101	IetA		NG	197	0.282197	0.946495	0.298149	0.0208886	IetA
																	NG	299	0.158896	0.919371	0.172831	0.00064515	IetA		NG	203	0.243429	1.04167	0.233692	0.00342282	IetA
																	NG	305	0.156433	0.996949	0.156912	0.00368226	IetA		NG	209	0.247504	1.24363	0.199017	0.00137863	IetA
																	NG	311	0.127989	1.31691	0.0971888	0.000407115	IetA		NG	215	0.223204	2.14247	0.104181	0.000479883	IetA
																	NG	317	0.152351	1.65596	0.0920021	2.5874e-05	IetA		NG	221	0.162145	1.37966	0.117526	0.000605604	IetA
																	NG	323	0.127706	0	0	1.06209e-05	IetA		NG	227	0.161481	1.41897	0.113802	0.000535293	IetA
																	NG	329	0.131123	2.24781	0.0583337	3.3736e-05	IetA		NG	233	0.191636	1.09861	0.174435	0.00397885	IetA
																	NG	335	0.100154	0	0	3.22428e-06	IetA		NG	239	0.129964	0.919371	0.141362	0.00263349	IetA
																	NG	341	0.0747635	1.71546	0.0435821	1.24595e-05	IetA		NG	245	0.128263	0.765695	0.167512	0.0071795	IetA
																	NG	347	0.0750793	1.64438	0.0456581	1.46947e-05	IetA		NG	251	0.153525	0.848059	0.181031	0.00873744	IetA
																	NG	353	0.0487574	1.2864	0.0379021	1.76436e-05	IetA		NG	257	0.154199	1.08457	0.142175	0.00256227	IetA
																	NG	359	0.0231751	1.24277	0.0186479	7.35543e-06	IetA		NG	263	0.151846	1.20304	0.126218	0.00167652	IetA
																	NG	365	0.048207	1.40886	0.034217	1.16666e-05	IetA		NG	269	0.150537	1.28587	0.11707	0.00129576	IetA
																	NG	371	0.0747767	0.950516	0.0786696	0.000383299	IetA		NG	275	0.124839	1.16624	0.107044	0.000913447	IetA
																	NG	377	0.0485077	1.00923	0.048064	8.86237e-05	IetA		NG	281	0.179698	1.23972	0.144951	0.00285913	IetA
																	NG	383	0.0733692	0.815661	0.0899506	0.00109551	IetA		NG	287	0.151237	1.23972	0.121993	0.00149032	IetA
																	NG	389	0.0721564	0.895408	0.0805849	0.000717596	IetA		NG	293	0.186198	0.99124	0.187843	0.00702787	IetA
																	NG	395	0.0733692	0.815661	0.0899506	0.00109551	IetA		NG	299	0.18289	0.838215	0.21819	0.0159075	IetA
																	NG	401	0.074306	0.765322	0.0970912	0.00147452	IetA		NG	305	0.127292	0.793869	0.160343	0.00613803	IetA
																	NG	407	0.0734457	0.811231	0.0905361	0.00112342	IetA		NG	311	0.103206	0.69018	0.149535	0.00560912	IetA
																	NG	413	0.0768306	0.831638	0.0923846	0.000758344	IetA		NG	317	0.134375	0.503624	0.266817	0.0447684	IetA
																	NG	419	0.0767369	0.836227	0.0917656	4.77846e-05	IetA		NG	323	0.105238	0.639887	0.164463	0.00798275	IetA
																	NG	425	0.0243066	0.908701	0.0267487	3.42506e-05	IetA		NG	329	0.105238	0.639887	0.164463	0.00798275	IetA
																	NG	431	0.0246592	0.845488	0.0291656	5.07885e-05	IetA		NG	335	0.103658	0.535154	0.193697	0.0194081	IetA
																	NG	461	0.0242798	1.17922	0.0205898	5.48897e-06	IetA		NG	341	0.0498292	0.69018	0.0721974	0.000855379	IetA
																	NG	467	0.0236441	2.24584	0.010528	2.43086e-07	IetA		NG	347	0.0490053	0.58089	0.0843625	0.0025782	IetA
																	NG	473	0.0725412	2.91668	0.0248712	3.33553e-06	IetA		NG	353	0.024705	0.666465	0.0370688	0.000262419	IetA
																	NG	479	0.0989858	2.44601	0.0404682	1.43641e-05	IetA		NG	359	0.0248537	0.815238	0.0304864	6.22699e-05	IetA
																	NG	485	0.0967103	1.9851	0.048718	3.78153e-05	IetA		NG	365	0.0243	0.909997	0.0267034	3.39894e-05	IetA
																	NG	491	0.0952926	0	0	2.02651e-06	IetA		NG	371	0.0235286	1.1067	0.0212601	1.25429e-05	IetA
																	NG	497	0.0971152	0	0	9.42655e-09	IetA		NG	473	0.0381515	0.686681	0.0555593	8.91019e-05	IetA
																	NG	503	0.0971152	0	0	5.60343e-07	IetA		NG	479	0.0387205	0.993772	0.0389632	5.17468e-06	IetA
																	NG	509	0.149681	2.09562	0.0714258	0.000196279	IetA		NG	485	0.0389564	1.5708	0.0248004	1.72854e-07	IetA
																	NG	515	0.120628	0	0	3.28577e-07	IetA		NG	491	0.0376625	1.50807	0.024974	3.01494e-07	IetA
																	NG	521	0.121136	0	0	5.78664e-06	IetA		NG	497	0.0364964	0	0	4.71136e-10	IetA
																	NG	527	0.0719283	0	0	2.18696e-06	IetA		NG	503	0.0359721	0	0	2.61684e-09	IetA
																	NG	533	0.072905	1.52111	0.0479288	3.06762e-05	IetA		NG	509	0.0356025	0	0	1.81694e-08	IetA
																	NG	539	0.0488096	1.27627	0.0382439	1.83192e-05	IetA		NG	515	0.0350922	0	0	3.92116e-10	IetA
																	NG	545	0.0492197	0.92908	0.0529768	0.000134815	IetA		NG	521	0.0345904	0	0	4.10284e-08	IetA
																	NG	551	0.0512473	0.618132	0.0829067	0.00150151	IetA		NG	665	0	0	0	0	IetA
																	NG	557	0.0512473	0.618132	0.0829067	0.00150151	IetA		NG	671	0	0	0	0	IetA
																	NG	563	0.0521544	0.7187	0.0725677	0.000547044	IetA		NG	677	0	0	0	0	IetA
																	NG	587	0.0263934	0.529088	0.0498848	0.000912965	IetA		NG	683	0	0	0	0	IetA
																	NG	593	0.0266291	0.515487	0.0516581	0.00105456	IetA		NG	689	0	0	0	0	IetA
																	NG	599	0.053993	0.638588	0.0845506	0.0010833	IetA		NG	695	0	0	0	0	IetA
																	NG	605	0.053993	0.776423	0.0695407	0.000295583	IetA		NG	935	0.0248537	1.02668	0.0242079	1.16671e-05	IetA
																	NG	611	0.052476	0.86451	0.0607003	0.000152717	IetA		NG	941	0.0255344	0.900556	0.028354	2.52695e-05	IetA
																	NG	617	0.051563	1.17279	0.0439662	1.98446e-05	IetA		NG	947	0.0257536	0.705291	0.0365149	0.000143998	IetA
																	NG	623	0.0506813	0.806617	0.0628319	0.000286743	IetA		NG	953	0.0253189	0.753152	0.0336172	9.79695e-05	IetA
																	NG	629	0.0498292	0.69018	0.0721974	0.000855379	IetA		NG	959	0.0248986	0.645854	0.0385514	0.000309738	IetA
																	NG	635	0.0501341	0.672846	0.0745106	0.00097269	IetA		NG	965	0.0249577	0.507884	0.0491405	0.0013872	IetA
																	NG	641	0.0501341	0.531427	0.0943386	0.00385223	IetA		NG	971	0.0249577	0.507884	0.0491405	0.0013872	IetA
																	NG	647	0.0239553	0.458097	0.052293	0.0029787	IetA		NG	977	0.0249577	0.800194	0.0311895	6.91882e-05	IetA
																	NG	653	0.0236223	0.485115	0.0486944	0.00236948	IetA		NG	983	0.0248537	0.815238	0.0304864	6.22699e-05	IetA
																	NG	677	0.0596666	0.214301	0.278424	0.0787627	IetA		NG	989	0.0249577	0.639887	0.0390032	0.000325373	IetA
																	NG	683	0.0616408	0.2852	0.216132	0.0335963	IetA		NG	1001	0.0489078	0.585738	0.0834978	0.00248406	IetA
																	NG	689	0.0611351	0.293314	0.208429	0.0306757	IetA		NG	1007	0.0489078	0.75054	0.0651635	0.000563556	IetA
																	NG	695	0.0587262	0.342095	0.171666	0.0185955	IetA		NG	1013	0.049848	0.870794	0.0572444	7.52346e-06	IetA
																	NG	701	0.0580079	0.361031	0.160673	0.0156027	IetA		NG	1019	0.0485052	0.781529	0.0620645	0.000462549	IetA
																	NG	707	0.0581066	0.502519	0.115631	0.00357068	IetA		NG	1025	0.0471333	1.23328	0.038218	3.48261e-05	IetA
																	NG	713	0.0585715	0.345964	0.169299	0.0179265	IetA		NG	1031	0.0471333	1.23328	0.038218	3.48261e-05	IetA
																	NG	719	0.0595239	0.600394	0.0991414	0.00121618	IetA		NG	1037	0.047909	0.834099	0.057438	0.000338606	IetA
																	NG	725	0.0582068	0.674653	0.0862766	0.000715043	IetA		NG	1043	0.047909	1.49027	0.0321478	9.19541e-06	IetA
																	NG	731	0.0568428	0.565478	0.100522	0.00224645	IetA		NG	1049	0.0469433	1.89119	0.0248222	3.92833e-06	IetA
																	NG	959	0.0247505	0.406725	0.0608532	0.0048142	IetA		NG	1055	0.0847224	1.42988	0.0592513	1.88809e-05	IetA
																	NG	965	0.0245468	0.222346	0.110399	0.0540206	IetA		NG	1061	0.0358255	1.70419	0.0210219	2.68072e-07	IetA
																	NG	971	0.0485052	0.243674	0.199058	0.096314	IetA		NG	1067	0.0360446	1.16445	0.0309541	2.82424e-06	IetA
																	NG	977	0.0483064	0.247109	0.195486	0.0932303	IetA		NG	1073	0.0366404	0.818656	0.0447568	3.11858e-05	IetA
																	NG	983	0.116553	0.184113	0.633055	0.274912	IetA		NG	1079	0.0381238	0.856555	0.0445083	1.7528e-05	IetA
																	NG	989	0.116279	0.375845	0.309381	0.0475538	IetA		NG	1085	0.0380294	0.695302	0.0546948	8.25491e-05	IetA
																	NG	995	0.114531	0.521596	0.219577	0.0127146	IetA		NG	1091	0.0380294	0.866054	0.0439111	1.63348e-05	IetA
																	NG	1001	0.114531	0.521596	0.219577	0.0127146	IetA		NG	1097	0.0373954	0.938027	0.039866	9.90373e-06	IetA
																	NG	1007	0.15981	0.428659	0.372814	0.122697	IetA		NG	1103	0.0373954	0.938027	0.039866	9.90373e-06	IetA
																	NG	1013	0.15981	0.554263	0.288328	0.051471	IetA		NG	1109	0.0381913	1.06342	0.0359135	3.32686e-06	IetA
																	NG	1019	0.128972	0.956267	0.13487	0.00219199	IetA		NG	1205	0	0	0	0	IetA
																	NG	1025	0.130117	1.17922	0.110342	0.000667262	IetA		NG	1211	0	0	0	0	IetA
																	NG	1031	0.104704	1.32806	0.0788397	0.000118209	IetA		NG	1217	0	0	0	0	IetA
																	NG	1037	0.0378467	1.45268	0.026053	3.68987e-07	IetA		NG	1235	0.0220707	0	0	6.04696e-08	IetA
																	NG	1043	0.0385021	1.02098	0.0377109	4.33025e-06	IetA		NG	1241	0.0688557	0	0	2.09659e-06	IetA
																	NG	1049	0.0385021	0.821099	0.046891	2.30338e-05	IetA		NG	1247	0.0698472	4.87484	0.0143281	4.60634e-06	IetA
																	NG	1055	0.0384033	0.66977	0.0573381	0.000103877	IetA		NG	1253	0.0724411	3.08541	0.0234786	3.11972e-06	IetA
																	NG	1073	0.0503458	0.523331	0.0962025	0.00413072	IetA		NG	1259	0.070209	0	0	5.5534e-07	IetA
																	NG	1079	0.0507745	0.395673	0.128324	0.0160718	IetA		NG	1265	0.0709513	2.18806	0.0324266	9.87887e-06	IetA
																	NG	1085	0.0499242	0.313997	0.158996	0.0416896	IetA		NG	1271	0.0695216	0	0	3.59996e-06	IetA
																	NG	1091	0.0499242	0.313997	0.158996	0.0416896	IetA		NG	1277	0.0718378	1.79428	0.0400372	1.70189e-05	IetA
																	NG	1097	0.048701	0.341384	0.142658	0.0321139	IetA		NG	1283	0.0743137	1.29471	0.0573979	6.10302e-05	IetA
																	NG	1103	0.048701	0.458097	0.106312	0.00911916	IetA		NG	1289	0.05024	1.9503	0.0257601	1.26389e-06	IetA
																	NG	1109	0.0497161	0.54843	0.0906517	0.00333983	IetA		NG	1295	0.0509955	1.25111	0.0407603	3.98311e-07	IetA
																	NG	1115	0.0482082	0.623868	0.0772731	0.00187679	IetA		NG	1373	0.024883	0	0	3.69384e-09	IetA
																	NG	1121	0.0478193	0.647986	0.0737968	0.00158848	IetA		NG	1379	0.0244354	0	0	1.15622e-09	IetA
																	NG	1133	0.0479137	0.64192	0.0746412	0.00165533	IetA		NG	1385	0.163321	0	0	8.58191e-07	IetA
																	NG	1139	0.0472352	0.905872	0.0521434	0.000230653	IetA		NG	1391	0.190399	0	0	6.30044e-05	IetA
																	NG	1145	0.0464855	0.562917	0.0825796	0.00416381	IetA		NG	1397	0.18735	0	0	2.95081e-05	IetA
																	NG	1151	0.0456551	0.620454	0.0735833	0.00290188	IetA		NG	1403	0.214638	3.43092	0.06256	0.000230066	IetA
																	NG	1157	0.0453715	0.463326	0.0979257	0.0124274	IetA		NG	1409	0.211174	0	0	0.000110355	IetA
																	NG	1163	0.0441599	0.365777	0.120729	0.0371525	IetA		NG	1415	0.218147	0	0	7.30996e-05	IetA
																	NG	1169	0.0438255	0.382212	0.114663	0.0335231	IetA		NG	1421	0.206462	0	0	0.000273207	IetA
																	NG	1175	0.0438255	0.382212	0.114663	0.0335231	IetA		NG	1427	0.178204	4.27965	0.0416399	0.000147662	IetA
																	NG	1181	0.0442216	0.362926	0.121848	0.03784	IetA		NG	1433	0.185061	3.19077	0.0579989	0.000116985	IetA
																	NG	1187	0.0448442	0.336877	0.133117	0.0450683	IetA		NG	1439	0.125786	1.51926	0.0827939	0.000229005	IetA
																	NG	1211	0.022378	0.459451	0.048706	0.004662	IetA		NG	1445	0.0232892	4.07845	0.00571032	1.1279e-07	IetA
																	NG	1217	0.0226931	0.428051	0.0530148	0.00584677	IetA		NG	1451	0.0236207	2.28984	0.0103154	2.31689e-07	IetA
																	NG	1223	0.02352	0.494264	0.047586	0.00220005	IetA		NG	1463	0	0	0	0	IetA
																	NG	1229	0.0228106	0.572241	0.0398619	0.0012402	IetA		NG	1469	0	0	0	0	IetA
																	NG	1235	0.0231394	0.53254	0.0434509	0.00163987	IetA		NG	1547	0.0234505	0.859079	0.0272973	7.29611e-05	IetA
																	NG	1241	0.0230966	0.537313	0.0429854	0.00158364	IetA		NG	1553	0.0236427	1.07062	0.0220832	1.4731e-05	IetA
																	NG	1247	0.0229127	0.746942	0.0306753	0.00023847	IetA		NG	1559	0.0239852	1.28533	0.0186608	0	IetA
																	NG	1253	0.0235697	0.642524	0.0366829	0.000464575	IetA		NG	1565	0.0242593	0.918151	0.0264219	3.24033e-05	IetA
																	NG	1259	0.0485077	0.606789	0.0799415	0.00212231	IetA		NG	1571	0.0238629	1.00892	0.0236519	1.98141e-05	IetA
																	NG	1265	0.0492197	0.57058	0.0862625	0.00279388	IetA		NG	1577	0.0238629	1.33766	0.0178393	2.94633e-06	IetA
																	NG	1271	0.0239098	0.461557	0.0518026	0.00289023	IetA		NG	1583	0.0237644	1.38437	0.0171662	2.51604e-06	IetA
																	NG	1277	0.0239098	0.461557	0.0518026	0.00289023	IetA		NG	1589	0.0237644	2.05783	0.0115483	3.09151e-07	IetA
																	NG	1283	0.0238606	0.465386	0.0512705	0.00279622	IetA		NG	1595	0.0237399	0	0	2.93928e-08	IetA
																	NG	1289	0.0242008	0.571098	0.042376	0.000798378	IetA		NG	1601	0.0237399	0	0	2.93928e-08	IetA
																	NG	1295	0.0242008	0.571098	0.042376	0.000798378	IetA		NG	1619	0	0	0	0	IetA
																	NG	1301	0.0244	0.427427	0.0570859	0.00393713	IetA		NG	1649	0.0227936	0.419096	0.0543876	0.00625838	IetA
																	NG	1307	0.0494138	0.561646	0.0879803	0.00299947	IetA		NG	1655	0.0223587	0.195819	0.114181	0.0954652	IetA
																	NG	1313	0.0246025	0.415139	0.0592633	0.00443045	IetA		NG	1661	0.0452999	0.197802	0.229017	0.17684	IetA
																	NG	1319	0.0243464	0.322616	0.0754654	0.0146776	IetA		NG	1667	0.0805866	0.265148	0.30393	0.08297	IetA
																	NG	1325	0.0237644	0.351626	0.0675842	0.0110696	IetA		NG	1673	0.0822689	0.700524	0.117439	0.00162283	IetA
																	NG	1331	0.0239081	0.343842	0.0695322	0.0119108	IetA		NG	1679	0.107626	0.94214	0.114236	0.000739684	IetA
																	NG	1337	0.0239575	0.457924	0.0523177	0.00298321	IetA		NG	1685	0.10871	0.882026	0.123251	0.000993854	IetA
																	NG	1343	0.0239081	0.601572	0.0397427	0.000627576	IetA		NG	1691	0.181239	0.878887	0.206214	0.0132179	IetA
																	NG	1349	0.0238606	0.606922	0.0393141	0.000602536	IetA		NG	1697	0.181239	0.878887	0.206214	0.0132179	IetA
																	NG	1355	0.0234804	0.497929	0.047156	0.00213657	IetA		NG	1703	0.247109	1.03535	0.238673	0.0167696	IetA
																	NG	1361	0.137223	0.612439	0.224059	0.012269	IetA		NG	1709	0.287354	0.918151	0.312971	0.0528642	IetA
																	NG	1367	0.107559	0.699537	0.153758	0.00364511	IetA		NG	1715	0.287354	0.918151	0.312971	0.0528642	IetA
																	NG	1373	0.104955	0.816594	0.128528	0.00193416	IetA		NG	1721	0.374951	1.11631	0.335884	0.0568497	IetA
																	NG	1379	0.108456	0.668093	0.162337	0.00441979	IetA		NG	1727	0.318323	0.765322	0.415934	0.188855	IetA
																	NG	1385	0.112934	0.929214	0.121537	0.000592455	IetA		NG	1733	0.35574	0.593141	0.599757	0.51383	IetA
																	NG	1391	0.10871	0.882026	0.123251	0.000993854	IetA		NG	1739	0.321567	0.735336	0.437306	0.195028	IetA
																	NG	1397	0.107626	0.94214	0.114236	0.000739684	IetA		NG	1745	0.237426	0.631051	0.376239	0.0814	IetA
																	NG	1403	0.111155	0.776211	0.143202	0.00179686	IetA		NG	1751	0.237426	0.801243	0.296322	0.0413057	IetA
																	NG	1409	0.110689	0.793869	0.139429	0.00161632	IetA		NG	1757	0.214772	1.04909	0.204723	0.00968291	IetA
																	NG	1415	0.0473702	0.678997	0.069765	0.00129605	IetA		NG	1763	0.16322	1.67883	0.0972224	0.000178158	IetA
																	NG	1421	0.0236925	0.626857	0.0377957	0.000519707	IetA		NG	1769	0.140205	1.76818	0.0792937	4.53322e-05	IetA
																	NG	1427	0.024227	0.56857	0.0426103	0.000815055	IetA		NG	1775	0.0854139	1.97614	0.0432227	3.46826e-06	IetA
																	NG	1433	0.0732979	0.632731	0.115844	0.00456083	IetA		NG	1781	0.0476581	1.13332	0.0420516	5.08463e-05	IetA
																	NG	1439	0.0716561	0.533251	0.134376	0.0118186	IetA		NG	1787	0.0975235	1.76533	0.0552439	5.33764e-05	IetA
																	NG	1445	0.0722437	0.678195	0.106523	0.00340828	IetA		NG	1793	0.0739911	0	0	1.03292e-06	IetA
																	NG	1451	0.0759827	0.875735	0.0867645	0.000579934	IetA		NG	1799	0.143036	0	0	2.05745e-06	IetA
																	NG	1457	0.0758941	0.695871	0.109063	0.0023219	IetA		NG	1805	0.166698	0	0	8.61418e-06	IetA
																	NG	1463	0.0739873	1.00953	0.0732888	0.000285515	IetA		NG	1811	0.194683	2.33028	0.0835449	0.00011176	IetA
																	NG	1469	0.0729142	0.843377	0.0864551	0.000939814	IetA		NG	1817	0.172424	1.45181	0.118765	0.000244838	IetA
																	NG	1475	0.0487057	0.765695	0.0636098	0.000510987	IetA		NG	1823	0.205715	1.31654	0.156253	0.000829813	IetA
																	NG	1481	0.0490138	0.950516	0.0515655	0.000119879	IetA		NG	1829	0.198267	0	0	3.7305e-05	IetA
																	NG	1517	0.0602589	0.56707	0.106263	0.00158445	IetA		NG	1835	0.2052	1.89138	0.108492	0.000160199	IetA
																	NG	1523	0.0875253	0.672872	0.130077	0.00150748	IetA		NG	1841	0.241958	1.59366	0.151826	0.000659872	IetA
																	NG	1529	0.0888369	0.631811	0.140607	0.00207587	IetA		NG	1847	0.289078	1.53419	0.188424	0.00536668	IetA
																	NG	1535	0.0901722	0.467687	0.192805	0.00980804	IetA		NG	1853	0.203102	1.43865	0.141175	0.000554112	IetA
																	NG	1541	0.0886583	0.378403	0.234296	0.0247768	IetA		NG	1859	0.20616	0.999787	0.206204	0.00344538	IetA
																	NG	1547	0.0880966	0.386758	0.227782	0.0227979	IetA		NG	1865	0.179878	0.708753	0.253795	0.010536	IetA
																	NG	1553	0.0877309	0.516822	0.169751	0.00624358	IetA		NG	1871	0.149927	1.09074	0.137454	0.000444825	IetA
																	NG	1559	0.0864142	0.549516	0.157255	0.00473745	IetA		NG	1877	0.147585	1.1861	0.124429	0.000280433	IetA
																	NG	1565	0.0873511	0.678858	0.128673	0.00144157	IetA		NG	1883	0.210951	1.13999	0.185045	0.00169184	IetA
																	NG	1571	0.0862256	0.554646	0.155461	0.00454402	IetA		NG	1889	0.246595	0.865513	0.284912	0.022112	IetA
																	NG	1583	0.0240138	0.453732	0.0529251	0.00309531	IetA		NG	1895	0.225473	1.05127	0.214477	0.00882237	IetA
																	NG	1589	0.0233228	0.677243	0.0344379	0.000366707	IetA		NG	1901	0.157159	1.0254	0.153266	0.00112991	IetA
																	NG	1595	0.103248	0.673359	0.153333	0.00576585	IetA		NG	1907	0.189374	0.635855	0.297826	0.0244282	IetA
																	NG	1601	0.103248	1.202	0.0858969	0.000248024	IetA		NG	1913	0.186999	0.852264	0.219415	0.00632283	IetA
																	NG	1607	0.105035	1.4506	0.0724083	7.6476e-05	IetA		NG	1919	0.18387	1.69666	0.108372	0.000223225	IetA
																	NG	1613	0.161886	0.993472	0.16295	0.0027852	IetA		NG	1925	0.180807	2.05352	0.0880474	0.000119283	IetA
																	NG	1619	0.160785	1.03402	0.155495	0.00232916	IetA		NG	1931	0.177808	1.11157	0.15996	0.0018685	IetA
																	NG	1625	0.185761	0.673359	0.275872	0.0315339	IetA		NG	1937	0.135518	0.860969	0.157402	0.000677231	IetA
																	NG	1631	0.183743	0.711486	0.258252	0.0258455	IetA		YN	29	0.0510104	1.26575	0.0403006	0.00616633	IetA
																	NG	1637	0.181502	0.760897	0.238537	0.0203086	IetA		YN	35	0.0386301	1.39364	0.0277188	0.00225639	IetA
																	NG	1643	0.211862	0.542499	0.390529	0.0998261	IetA		YN	41	0.0333031	2.80919	0.011855	7.06315e-05	IetA
																	NG	1649	0.175823	0.783906	0.224291	0.0237506	IetA		YN	47	0.0956731	1.32894	0.0719922	0.000797335	IetA
																	NG	1655	0.148599	0.572241	0.259678	0.0504838	IetA		YN	53	0.0887648	1.30658	0.0679366	0.000157858	IetA
																	NG	1661	0.310602	0.514174	0.604079	0.472138	IetA		YN	59	0.118705	1.36061	0.0872446	0.000485948	IetA
																	NG	1667	0.273793	0.541601	0.505526	0.260181	IetA		YN	65	0.120933	0.941386	0.128463	0.00267416	IetA
																	NG	1673	0.405143	0.574996	0.704601	0.507293	IetA		YN	71	0.120174	1.66844	0.0720278	0.0010558	IetA
																	NG	1679	0.418362	0.669083	0.625277	0.335156	IetA		YN	77	0.139779	0.694812	0.201175	0.0198735	IetA
																	NG	1685	0.409969	0.723661	0.56652	0.337108	IetA		YN	83	0.0983189	0.50957	0.192945	0.0177428	IetA
																	NG	1691	0.380706	0.845941	0.450039	0.106269	IetA		YN	89	0.089618	0.742609	0.12068	0.00435126	IetA
																	NG	1697	0.377188	0.881009	0.428131	0.104295	IetA		YN	95	0.0846773	1.38435	0.0611677	0.00459126	IetA
																	NG	1703	0.434792	1.03402	0.420485	0.117304	IetA		YN	101	0.186643	0.462538	0.403519	0.141494	IetA
																	NG	1709	0.436601	1.01322	0.430904	0.121087	IetA		YN	107	0.135253	1.14913	0.117701	0.0138399	IetA
																	NG	1715	0.341464	0.860456	0.396841	0.106552	IetA		YN	113	0.164725	0.940505	0.175145	0.00977944	IetA
																	NG	1721	0.2863	0.731583	0.391344	0.110585	IetA		YN	119	0.131256	1.61267	0.0813902	0.00171863	IetA
																	NG	1727	0.20219	0.669246	0.302116	0.0237888	IetA		YN	125	0.126659	1.16341	0.108868	0.00297355	IetA
																	NG	1733	0.169921	0.542117	0.313439	0.0344548	IetA		YN	131	0.117376	2.05075	0.0572356	0.000265134	IetA
																	NG	1739	0.172661	0.510434	0.338263	0.0435509	IetA		YN	137	0.149964	2.28402	0.065658	0.000674024	IetA
																	NG	1745	0.143203	0.512653	0.279337	0.0254314	IetA		YN	143	0.180429	1.99959	0.0902327	0.000455307	IetA
																	NG	1751	0.11417	0.40023	0.285261	0.0379325	IetA		YN	149	0.181791	1.89198	0.0960851	0.000526214	IetA
																	NG	1757	0.111718	0.313906	0.355895	0.0834908	IetA		YN	155	0.143518	3.2113	0.0446916	0.000170787	IetA
																	NG	1763	0.0482058	0.354366	0.136034	0.0285795	IetA		YN	161	0.224032	1.50096	0.149259	0.000786459	IetA
																	NG	1769	0.0999397	0.351626	0.284222	0.0972977	IetA		YN	167	0.192161	1.64874	0.11655	0.00119316	IetA
																	NG	1775	0.15048	0.396295	0.379717	0.154964	IetA		YN	173	0.158775	2.36646	0.0670937	9.10927e-05	IetA
																	NG	1781	0.200544	0.565334	0.354736	0.0391418	IetA		YN	179	0.159012	1.62762	0.0976962	9.38919e-06	IetA
																	NG	1787	0.203554	0.399388	0.509666	0.23612	IetA		YN	185	0.220519	1.73864	0.126834	1.53247e-06	IetA
																	NG	1793	0.3156	0.479033	0.658828	0.490417	IetA		YN	191	0.280811	1.72361	0.16292	0	IetA
																	NG	1799	0.361878	0.799905	0.452401	0.180703	IetA		YN	197	0.246123	1.69077	0.145569	1.82351e-05	IetA
																	NG	1805	0.415563	0.879097	0.472716	0.211258	IetA		YN	203	0.209807	1.57463	0.133242	0	IetA
																	NG	1811	0.428037	0.614545	0.696511	0.535445	IetA		YN	209	0.214708	1.67129	0.128468	0	IetA
																	NG	1817	0.485188	0.565551	0.857904	0.761711	IetA		YN	215	0.198442	99	0.00200446	0	IetA
																	NG	1823	0.445062	0.687949	0.646941	0.362254	IetA		YN	221	0.144698	1.78104	0.0812433	1.08676e-06	IetA
																	NG	1829	0.453867	0.806617	0.56268	0.232626	IetA		YN	227	0.144434	1.77201	0.0815083	8.31351e-07	IetA
																	NG	1835	0.458365	0.96989	0.472595	0.14042	IetA		YN	233	0.171763	1.76845	0.0971263	2.82161e-05	IetA
																	NG	1841	0.399513	1.11853	0.357178	0.117473	IetA		YN	239	0.114543	1.67717	0.0682957	1.14784e-05	IetA
																	NG	1847	0.297262	1.15228	0.257977	0.0179538	IetA		YN	245	0.0914039	1.72599	0.0529575	1.13804e-05	IetA
																	NG	1853	0.271836	1.37388	0.19786	0.0135182	IetA		YN	251	0.111054	1.58993	0.0698482	1.71794e-06	IetA
																	NG	1859	0.280486	1.19527	0.234664	0.0152807	IetA		YN	257	0.111069	99	0.00112191	0	IetA
																	NG	1865	0.273789	1.32682	0.20635	0.0136537	IetA		YN	263	0.114274	1.69909	0.0672563	9.86979e-07	IetA
																	NG	1871	0.319289	2.46777	0.129384	0.00536	IetA		YN	269	0.110899	99	0.00112019	0	IetA
																	NG	1877	0.292398	0	0	0.000672659	IetA		YN	275	0.0898267	1.70124	0.0528009	3.78678e-07	IetA
																	NG	1883	0.399009	0	0	0.00375438	IetA		YN	281	0.142393	1.77379	0.0802761	1.43335e-05	IetA
																	NG	1889	0.330593	0	0	0.000232774	IetA		YN	287	0.11713	1.78406	0.0656537	7.4103e-06	IetA
																	NG	1895	0.480938	0	0	0.00410606	IetA		YN	293	0.150092	2.17618	0.0689702	0.000179947	IetA
																	NG	1901	0.585529	0	0	0.0181479	IetA		YN	299	0.140445	1.7211	0.0816014	5.84816e-05	IetA
																	YN	29	0	1.6657	3.6028e-10	0	IetA		YN	305	0.114383	2.30542	0.0496149	0.000218442	IetA
																	YN	35	0	1.21756	1.05648e-09	0	IetA		YN	311	0.0929294	2.44002	0.0380855	0.000339925	IetA
																	YN	41	0.0319597	0.925426	0.0345351	2.40482e-05	IetA		YN	317	0.118151	2.21986	0.0532243	0.00432283	IetA
																	YN	47	0.02657	0.845208	0.031436	6.13916e-05	IetA		YN	323	0.091248	1.75459	0.0520054	0.000166188	IetA
																	YN	53	0.0541969	0.665784	0.0814031	0.00101589	IetA		YN	329	0.0941598	1.61602	0.0582664	0.000524648	IetA
																	YN	59	0.0520675	0.77171	0.0674703	0.000459051	IetA		YN	335	0.0928255	1.03376	0.0897937	0.00195274	IetA
																	YN	65	0.0819692	0.955384	0.0857971	0.000808117	IetA		YN	341	0.0474336	1.00909	0.0470062	0.000243959	IetA
																	YN	71	0.143135	0.936595	0.152825	0.00528198	IetA		YN	347	0.0487712	0.915016	0.053301	0.002234	IetA
																	YN	77	0.184503	1.48052	0.12462	0.00116285	IetA		YN	353	0.0278243	0.751995	0.0370007	0.00168245	IetA
																	YN	83	0.178002	1.90659	0.0933614	5.75858e-05	IetA		YN	359	0.0264885	0.726252	0.0364729	0.000211361	IetA
																	YN	89	0.203453	1.85137	0.109894	0.000290617	IetA		YN	365	0.0321711	0.66252	0.0485586	0.00388898	IetA
																	YN	95	0.204002	1.86275	0.109517	4.65959e-05	IetA		YN	371	0.02608	1.23103	0.0211855	0.000177638	IetA
																	YN	101	0.178296	99	0.00180097	0	IetA		YN	473	0.027652	1.16693	0.0236964	7.55737e-06	IetA
																	YN	107	0.238377	1.90507	0.125128	2.24423e-06	IetA		YN	479	0.0279101	1.60822	0.0173547	6.05817e-07	IetA
																	YN	113	0.205716	1.87702	0.109597	6.18043e-06	IetA		YN	485	0.0279667	1.94704	0.0143637	1.21821e-07	IetA
																	YN	119	0.227318	1.78243	0.127532	0.000148955	IetA		YN	491	0.027093	2.42864	0.0111556	9.32876e-08	IetA
																	YN	125	0.220448	1.68527	0.130809	0.000224413	IetA		YN	497	0.0265871	1.97259	0.0134782	5.89997e-11	IetA
																	YN	131	0.18106	99	0.00182889	0	IetA		YN	503	0.0271683	1.98814	0.0136652	2.12051e-09	IetA
																	YN	137	0.17175	3.69424	0.0464913	0.00248976	IetA		YN	509	0.0263565	1.98901	0.0132511	2.84472e-08	IetA
																	YN	143	0.145379	1.19177	0.121986	0.00803713	IetA		YN	515	0.0288928	2.14575	0.0134651	7.91476e-08	IetA
																	YN	149	0.216362	1.59944	0.135274	0.00450937	IetA		YN	521	0.0287012	2.21457	0.0129602	1.99209e-06	IetA
																	YN	155	0.238737	1.72742	0.138204	0.0133505	IetA		YN	935	0	1.96414	7.18823e-13	0	IetA
																	YN	161	0.286514	0.48258	0.593713	0.467279	IetA		YN	941	0	1.16279	1.06991e-12	0	IetA
																	YN	167	0.369502	0.665751	0.555015	0.301819	IetA		YN	947	0	1.05057	4.90848e-13	0	IetA
																	YN	173	0.337985	1.57714	0.214302	0.00495038	IetA		YN	953	0	2.47858	1.35023e-12	0	IetA
																	YN	179	0.307272	1.73832	0.176763	0.000190854	IetA		YN	959	0	1.3205	1.32476e-12	0	IetA
																	YN	185	0.314417	99	0.00317593	0	IetA		YN	965	0	1.07928	1.24999e-12	0	IetA
																	YN	191	0.397949	1.58736	0.250698	0.000374161	IetA		YN	971	0	0.663742	9.07634e-13	0	IetA
																	YN	197	0.381015	1.75888	0.216624	7.29884e-05	IetA		YN	977	0	1.33871	1.14061e-12	0	IetA
																	YN	203	0.414832	1.70578	0.243193	0.000405068	IetA		YN	983	0	1.88688	6.83518e-13	0	IetA
																	YN	209	0.303676	1.62309	0.187097	0.00767404	IetA		YN	989	0	0.833706	1.07796e-12	0	IetA
																	YN	215	0.220634	2.58344	0.085403	0.000199728	IetA		YN	1001	0.0481204	0.665445	0.0723131	0.00160278	IetA
																	YN	221	0.217459	1.65065	0.131741	0.00688058	IetA		YN	1007	0.050671	0.682124	0.0742841	0.00108609	IetA
																	YN	227	0.127172	1.33388	0.0953396	0.00113153	IetA		YN	1013	0.0560252	0.603329	0.0928602	0.00181545	IetA
																	YN	233	0.189411	0.784529	0.241433	0.0572443	IetA		YN	1019	0.0518779	0.616854	0.0841008	0.00168214	IetA
																	YN	239	0.162886	1.33369	0.122132	0.0540602	IetA		YN	1025	0.0468195	1.72874	0.0270831	2.19517e-05	IetA
																	YN	245	0.115245	1.27726	0.0902282	0.00910892	IetA		YN	1031	0.0488279	1.30153	0.0375157	8.82511e-05	IetA
																	YN	251	0.1394	1.33031	0.104788	0.00262411	IetA		YN	1037	0.0532151	0.629874	0.0844853	0.00254167	IetA
																	YN	257	0.137944	2.13415	0.0646364	0.00186932	IetA		YN	1043	0.0495484	2.78745	0.0177755	2.55401e-05	IetA
																	YN	263	0.107507	1.43303	0.0750209	5.51601e-05	IetA		YN	1049	0.0486089	1.36941	0.0354962	1.32268e-05	IetA
																	YN	269	0.134579	1.53207	0.087841	0.000412879	IetA		YN	1055	0.0825584	1.44706	0.0570524	2.07229e-05	IetA
																	YN	275	0.160788	2.62252	0.0613104	0.00133975	IetA		YN	1061	0.030043	1.23033	0.0244186	2.16741e-06	IetA
																	YN	281	0.16064	2.70422	0.0594035	0.00130375	IetA		YN	1067	0.0253836	2.42792	0.0104549	5.35466e-06	IetA
																	YN	287	0.189478	1.64703	0.115042	5.76296e-05	IetA		YN	1073	0.0233113	1.54593	0.0150792	2.98675e-06	IetA
																	YN	293	0.14329	1.79112	0.0800003	2.06786e-05	IetA		YN	1079	0.0238304	1.79933	0.013244	8.71681e-07	IetA
																	YN	299	0.116449	1.73994	0.0669272	2.75461e-06	IetA		YN	1085	0.0231808	1.68497	0.0137574	2.2298e-06	IetA
																	YN	305	0.117951	1.77382	0.0664954	5.93871e-06	IetA		YN	1091	0.0248661	3.55526	0.00699417	7.06167e-06	IetA
																	YN	311	0.098365	1.92088	0.0512082	4.87009e-06	IetA		YN	1097	0.0265919	1.09803	0.0242178	2.87225e-05	IetA
																	YN	317	0.135264	3.65187	0.0370396	9.70108e-05	IetA		YN	1103	0.0241091	1.49181	0.016161	1.78079e-06	IetA
																	YN	323	0.113406	1.81562	0.0624612	1.46727e-05	IetA		YN	1109	0.0234404	1.90974	0.0122741	4.93331e-08	IetA
																	YN	329	0.112478	1.89253	0.0594328	1.26297e-05	IetA		YN	1235	0.0211605	99	0.000213743	0	IetA
																	YN	335	0.0864779	1.69286	0.0510838	8.23326e-06	IetA		YN	1241	0.0649822	99	0.000656386	0	IetA
																	YN	341	0.0525927	1.88844	0.0278498	1.43248e-06	IetA		YN	1247	0.0647779	99	0.000654323	0	IetA
																	YN	347	0.0536525	1.54913	0.034634	3.26797e-06	IetA		YN	1253	0.0704959	1.88506	0.0373971	6.49602e-07	IetA
																	YN	353	0.0487176	1.60845	0.0302885	1.71412e-05	IetA		YN	1259	0.0689757	1.82401	0.0378154	1.39672e-07	IetA
																	YN	359	0.023223	1.53521	0.0151269	7.93354e-06	IetA		YN	1265	0.0693939	1.843	0.0376526	3.00332e-06	IetA
																	YN	365	0.047572	1.62219	0.0293259	6.59227e-06	IetA		YN	1271	0.0730133	1.51968	0.0480453	3.07902e-05	IetA
																	YN	371	0.0741239	1.34748	0.0550094	0.000294143	IetA		YN	1277	0.0749002	1.23367	0.0607134	7.65162e-05	IetA
																	YN	377	0.0480168	1.28643	0.0373256	5.5499e-05	IetA		YN	1283	0.0814573	0.995316	0.0818406	0.000723781	IetA
																	YN	383	0.0751135	1.16374	0.0645452	0.00148488	IetA		YN	1289	0.0549036	1.61639	0.0339668	2.5795e-05	IetA
																	YN	389	0.0700726	1.24171	0.0564322	0.000221511	IetA		YN	1295	0.0554217	1.01969	0.0543514	0.000133767	IetA
																	YN	395	0.0700768	1.22956	0.0569933	0.000229009	IetA		YN	1373	0	2.08335	1.35159e-09	0	IetA
																	YN	401	0.0754877	0.819175	0.0921509	0.00157822	IetA		YN	1379	0	2.04453	7.50996e-10	0	IetA
																	YN	407	0.0726413	1.35166	0.0537422	0.000573948	IetA		YN	1385	0.133838	2.02686	0.0660322	1.66521e-08	IetA
																	YN	413	0.0746246	1.4226	0.0524564	0.000223729	IetA		YN	1391	0.149866	99	0.0015138	0	IetA
																	YN	419	0.0754822	1.66979	0.0452047	0.00032555	IetA		YN	1397	0.154806	1.91298	0.0809239	2.01004e-07	IetA
																	YN	425	0.0242409	0.948889	0.0255466	2.72118e-05	IetA		YN	1403	0.186691	1.93595	0.0964336	1.36631e-05	IetA
																	YN	431	0.0251527	1.34658	0.0186789	7.87002e-05	IetA		YN	1409	0.192439	1.996	0.096412	5.83519e-05	IetA
																	YN	461	0.0251671	0.975245	0.0258059	1.56961e-05	IetA		YN	1415	0.195807	2.03666	0.0961412	2.3365e-05	IetA
																	YN	467	0.0244909	1.51352	0.0161814	9.92916e-07	IetA		YN	1421	0.183634	1.88173	0.0975879	3.34444e-05	IetA
																	YN	473	0.0784775	1.26601	0.0619883	4.92318e-05	IetA		YN	1427	0.174304	1.79149	0.0972954	4.57179e-05	IetA
																	YN	479	0.110734	1.06851	0.103634	0.000372536	IetA		YN	1433	0.176387	1.82583	0.0966069	8.83218e-06	IetA
																	YN	485	0.105257	1.07546	0.0978714	0.000428551	IetA		YN	1439	0.12198	1.86223	0.0655022	3.52654e-05	IetA
																	YN	491	0.107236	1.25258	0.0856118	0.000158249	IetA		YN	1445	0.0228512	1.88926	0.0120954	3.02964e-08	IetA
																	YN	497	0.10617	1.80114	0.0589458	2.37987e-05	IetA		YN	1451	0.0228805	1.89513	0.0120733	3.49016e-08	IetA
																	YN	503	0.103205	2.88674	0.0357516	7.05237e-06	IetA		YN	1547	0.0221289	1.6189	0.0136691	9.57878e-06	IetA
																	YN	509	0.162195	2.77348	0.0584808	0.00138815	IetA		YN	1553	0.0225309	1.72616	0.0130526	2.13539e-06	IetA
																	YN	515	0.133457	2.22819	0.059895	3.45112e-05	IetA		YN	1559	0.0225804	1.86049	0.0121368	2.15099e-07	IetA
																	YN	521	0.132477	1.59226	0.0832011	0.000140534	IetA		YN	1565	0.0224931	1.8291	0.0122973	1.98329e-06	IetA
																	YN	527	0.0782333	1.28611	0.0608294	1.95588e-06	IetA		YN	1571	0.0211054	1.63627	0.0128985	3.71656e-08	IetA
																	YN	533	0.074744	1.3468	0.0554976	5.10752e-05	IetA		YN	1577	0.0212533	1.6637	0.0127747	1.85411e-09	IetA
																	YN	539	0.0496642	2.35786	0.0210632	2.77312e-05	IetA		YN	1583	0.0205142	99	0.000207214	0	IetA
																	YN	545	0.0515298	0.88348	0.0583259	0.000353816	IetA		YN	1589	0.0216764	1.73481	0.012495	3.43316e-10	IetA
																	YN	551	0.0529578	0.760207	0.0696624	0.00238742	IetA		YN	1595	0.023068	1.91741	0.0120308	4.04444e-09	IetA
																	YN	557	0.0524957	0.723798	0.0725281	0.00207194	IetA		YN	1601	0.0236875	1.98012	0.0119627	2.26106e-08	IetA
																	YN	563	0.0560069	0.681609	0.0821687	0.0017955	IetA		YN	1649	0.0239201	0.34991	0.0683607	0.0116849	IetA
																	YN	587	0.024828	0.965514	0.0257148	0.000270935	IetA		YN	1655	0.0242438	0.14765	0.164197	0.150581	IetA
																	YN	593	0.0247604	0.971532	0.0254859	0.000254666	IetA		YN	1661	0.0504917	0.137558	0.367058	0.307074	IetA
																	YN	599	0.0486942	1.36417	0.035695	8.97735e-05	IetA		YN	1667	0.0742478	0.286547	0.259112	0.111495	IetA
																	YN	605	0.0485862	2.43979	0.0199141	1.34588e-05	IetA		YN	1673	0.0738955	0.935136	0.0790211	0.00312691	IetA
																	YN	611	0.049959	1.47079	0.0339674	3.4921e-05	IetA		YN	1679	0.0990204	2.10964	0.0469371	0.00183588	IetA
																	YN	617	0.0500709	2.10447	0.0237927	6.4918e-06	IetA		YN	1685	0.101893	1.28552	0.079262	0.00330572	IetA
																	YN	623	0.0478686	1.53841	0.0311156	5.37483e-05	IetA		YN	1691	0.172304	1.25826	0.136938	0.00478218	IetA
																	YN	629	0.0470251	1.23712	0.0380117	0.000193299	IetA		YN	1697	0.162457	2.99812	0.0541861	0.000989356	IetA
																	YN	635	0.0488743	0.900438	0.0542783	0.000535583	IetA		YN	1703	0.230507	1.19622	0.192697	0.00906947	IetA
																	YN	641	0.0463201	0.968489	0.0478272	0.000726301	IetA		YN	1709	0.269345	1.22282	0.220267	0.0225886	IetA
																	YN	647	0.0213096	1.18127	0.0180395	0.000221181	IetA		YN	1715	0.274184	1.14724	0.238995	0.0237078	IetA
																	YN	653	0.0214325	0.986896	0.0217171	0.000264696	IetA		YN	1721	0.347892	2.31611	0.150205	0.0094318	IetA
																	YN	677	0.0415052	0.643772	0.0644719	0.0102642	IetA		YN	1727	0.299566	1.2423	0.241138	0.0402395	IetA
																	YN	683	0.0429286	0.992312	0.0432612	0.00325508	IetA		YN	1733	0.334085	0.893833	0.373767	0.0776445	IetA
																	YN	689	0.0395726	1.16134	0.0340749	0.000123674	IetA		YN	1739	0.291577	1.18619	0.245809	0.0111088	IetA
																	YN	695	0.0400262	1.22693	0.0326232	0.00021693	IetA		YN	1745	0.215091	1.04903	0.205038	0.0113686	IetA
																	YN	701	0.0423419	1.11113	0.0381069	0.00113262	IetA		YN	1751	0.21773	2.27238	0.0958157	0.003945	IetA
																	YN	707	0.0423726	1.66422	0.0254609	0.000152463	IetA		YN	1757	0.198817	2.4166	0.0822715	6.20915e-05	IetA
																	YN	713	0.0404102	2.69807	0.0149775	0.000313901	IetA		YN	1763	0.138618	99	0.00140018	0	IetA
																	YN	719	0.0425548	5.22717	0.00814109	1.97714e-05	IetA		YN	1769	0.148092	1.21175	0.122213	0.000269856	IetA
																	YN	725	0.0405059	99	0.000409151	0	IetA		YN	1775	0.0885071	1.18934	0.0744172	4.03916e-05	IetA
																	YN	731	0.0380376	99	0.000384218	0	IetA		YN	1781	0.0505642	1.21136	0.0417416	0.000240647	IetA
																	YN	959	0.0226784	1.052	0.0215574	0.00110001	IetA		YN	1787	0.0909568	1.74516	0.0521194	1.14066e-06	IetA
																	YN	965	0.0222761	0.322721	0.0690261	0.0216672	IetA		YN	1793	0.0735521	1.98799	0.0369982	7.39526e-07	IetA
																	YN	971	0.0425511	0.473586	0.0898489	0.0204298	IetA		YN	1799	0.109782	1.99144	0.0551272	2.01337e-08	IetA
																	YN	977	0.0434928	0.71838	0.0605429	0.0292964	IetA		YN	1805	0.134031	1.84163	0.0727786	0	IetA
																	YN	983	0.116152	0.256003	0.453714	0.110996	IetA		YN	1811	0.149896	99	0.0015141	0	IetA
																	YN	989	0.123956	0.633719	0.1956	0.025912	IetA		YN	1817	0.129356	1.81716	0.071186	5.03926e-08	IetA
																	YN	995	0.115755	0.784103	0.147627	0.00183468	IetA		YN	1823	0.157275	1.86584	0.0842917	7.58468e-07	IetA
																	YN	1001	0.115755	0.784103	0.147627	0.00183468	IetA		YN	1829	0.163965	1.87715	0.0873475	4.83427e-08	IetA
																	YN	1007	0.14518	1.33368	0.108856	0.0300106	IetA		YN	1835	0.159794	1.84553	0.0865839	0	IetA
																	YN	1013	0.140289	1.19097	0.117794	0.000287649	IetA		YN	1841	0.191634	1.90519	0.100585	4.00821e-07	IetA
																	YN	1019	0.116339	1.74633	0.0666195	4.05907e-05	IetA		YN	1847	0.226917	1.85189	0.122533	0	IetA
																	YN	1025	0.119374	1.81572	0.0657447	1.42998e-05	IetA		YN	1853	0.191445	2.24385	0.0853201	0.000171009	IetA
																	YN	1031	0.0901464	1.84387	0.0488897	1.13642e-08	IetA		YN	1859	0.186918	1.70108	0.109882	0.000951663	IetA
																	YN	1037	0.022636	99	0.000228646	0	IetA		YN	1865	0.157382	1.05133	0.149698	0.00281815	IetA
																	YN	1043	0.022025	99	0.000222475	0	IetA		YN	1871	0.130856	1.75007	0.0747717	0.000120892	IetA
																	YN	1049	0.022885	1.80318	0.0126915	6.50163e-08	IetA		YN	1877	0.127614	2.2052	0.0578697	4.67218e-05	IetA
																	YN	1055	0.0221575	1.74766	0.0126784	3.44848e-07	IetA		YN	1883	0.168405	2.50394	0.0672561	3.77649e-05	IetA
																	YN	1073	0.0444415	1.30434	0.0340721	0.000232421	IetA		YN	1889	0.208112	1.49532	0.139175	0.000727098	IetA
																	YN	1079	0.0430481	1.03887	0.0414375	0.000633351	IetA		YN	1895	0.176247	2.42946	0.0725459	2.45382e-05	IetA
																	YN	1085	0.0427566	1.07517	0.0397673	0.00383268	IetA		YN	1901	0.120173	2.04572	0.0587434	4.51897e-05	IetA
																	YN	1091	0.0443506	0.563462	0.0787109	0.00836593	IetA		YN	1907	0.150866	1.30457	0.115645	0.000554155	IetA
																	YN	1097	0.0433766	0.674609	0.0642989	0.00534358	IetA		YN	1913	0.145814	3.80778	0.0382938	2.3078e-05	IetA
																	YN	1103	0.0452207	0.732963	0.0616957	0.00235714	IetA		YN	1919	0.156999	1.93199	0.0812625	3.53972e-06	IetA
																	YN	1109	0.0436362	1.26411	0.0345193	0.000121479	IetA		YN	1925	0.16107	1.94229	0.082928	4.64202e-06	IetA
																	YN	1115	0.042289	2.35777	0.017936	3.0365e-05	IetA		YN	1931	0.155512	2.39187	0.0650168	2.84973e-05	IetA
																	YN	1121	0.0397116	99	0.000401127	0	IetA		YN	1937	0.118769	1.76147	0.0674264	6.37979e-05	IetA
																	YN	1133	0.0401934	99	0.000405994	0	IetA		AIC	29	0.0470797	1.74859	0.0269243	0	IetA
																	YN	1139	0.0408681	99	0.00041281	0	IetA		AIC	35	0.0366451	1.4558	0.0251719	0	IetA
																	YN	1145	0.0393593	99	0.000397569	0	IetA		AIC	41	0.0315837	1.8098	0.0174514	0	IetA
																	YN	1151	0.0389341	99	0.000393273	0	IetA		AIC	47	0.0912133	1.57066	0.0580733	0	IetA
																	YN	1157	0.0384796	99	0.000388683	0	IetA		AIC	53	0.0846921	2.1924	0.0386298	0	IetA
																	YN	1163	0.0382949	0.848944	0.0451089	0.000407474	IetA		AIC	59	0.110587	2.94707	0.0375245	0	IetA
																	YN	1169	0.0385688	0.935998	0.0412061	0.000717753	IetA		AIC	65	0.116924	2.78486	0.0419855	9.81423e-09	IetA
																	YN	1175	0.039118	2.09577	0.0186652	0.0017262	IetA		AIC	71	0.11811	3.08848	0.0382421	1.11151e-09	IetA
																	YN	1181	0.0395926	1.33475	0.0296629	0.00279032	IetA		AIC	77	0.128483	2.97699	0.0431587	1.64288e-07	IetA
																	YN	1187	0.039563	1.34882	0.0293316	0.00275031	IetA		AIC	83	0.0910017	2.85854	0.031835	0	IetA
																	YN	1211	0	1.34587	2.15228e-12	0	IetA		AIC	89	0.0855632	3.18579	0.0268578	0	IetA
																	YN	1217	0	1.99403	2.89012e-12	0	IetA		AIC	95	0.0868129	3.05825	0.0283865	0	IetA
																	YN	1223	0	1.99403	6.29803e-12	0	IetA		AIC	101	0.217119	3.83682	0.0565882	1.53044e-07	IetA
																	YN	1229	0	2.85799	5.81112e-12	0	IetA		AIC	107	0.184871	3.59259	0.051459	1.51879e-07	IetA
																	YN	1235	0	1.30669	8.97242e-12	0	IetA		AIC	113	0.198764	3.3176	0.0599121	0	IetA
																	YN	1241	0	1.77815	3.29568e-12	0	IetA		AIC	119	0.15291	5.17106	0.0295703	0	IetA
																	YN	1247	0	1.66605	3.3753e-12	0	IetA		AIC	125	0.14138	3.68313	0.0383858	0	IetA
																	YN	1253	0	1.65043	3.13445e-12	0	IetA		AIC	131	0.138486	4.8312	0.028665	0	IetA
																	YN	1259	0.0212451	1.65902	0.0128058	1.24324e-06	IetA		AIC	137	0.194665	6.59662	0.0295097	0	IetA
																	YN	1265	0.0216955	1.91649	0.0113204	3.87178e-06	IetA		AIC	143	0.191827	7.28087	0.0263468	0	IetA
																	YN	1271	0.0228029	0.639352	0.0356656	0	IetA		AIC	149	0.191327	9.09321	0.0210407	0	IetA
																	YN	1277	0.0223491	0.688233	0.0324731	0.000760113	IetA		AIC	155	0.140453	5.17674	0.0271315	0	IetA
																	YN	1283	0.0216694	0.87008	0.024905	0.000343669	IetA		AIC	161	0.219817	7.2902	0.0301524	0	IetA
																	YN	1289	0.0223316	1.0413	0.0214459	0.000110156	IetA		AIC	167	0.191791	8.34304	0.0229882	0	IetA
																	YN	1295	0.0223732	0.987112	0.0226654	0.000116558	IetA		AIC	173	0.156808	6.40511	0.0244816	0	IetA
																	YN	1301	0.0215742	0.975377	0.0221188	0.000302707	IetA		AIC	179	0.150994	5.76214	0.0262044	0	IetA
																	YN	1307	0.0210606	1.62247	0.0129806	6.96408e-07	IetA		AIC	185	0.215632	4.56302	0.0472563	0	IetA
																	YN	1313	0	1.31372	6.64706e-12	0	IetA		AIC	191	0.285977	4.40241	0.0649591	0	IetA
																	YN	1319	0	1.26788	7.67449e-12	0	IetA		AIC	197	0.24896	4.9879	0.0499128	0	IetA
																	YN	1325	0	1.59794	6.75366e-12	0	IetA		AIC	203	0.208535	6.15004	0.033908	0	IetA
																	YN	1331	0	1.35966	5.8521e-12	0	IetA		AIC	209	0.214038	5.43164	0.0394058	0	IetA
																	YN	1337	0	1.43741	6.35782e-12	0	IetA		AIC	215	0.20566	4.84419	0.042455	0	IetA
																	YN	1343	0	1.51194	1.92224e-11	0	IetA		AIC	221	0.153564	4.78293	0.0321066	0	IetA
																	YN	1349	0	2.09511	5.44389e-12	0	IetA		AIC	227	0.151105	4.7319	0.0319333	0	IetA
																	YN	1355	0	1.83956	4.6726e-12	0	IetA		AIC	233	0.177983	4.43843	0.0401005	0	IetA
																	YN	1361	0.0897482	1.62076	0.0553742	2.55698e-05	IetA		AIC	239	0.115614	5.57147	0.0207511	0	IetA
																	YN	1367	0.0880359	2.54667	0.034569	0.000178275	IetA		AIC	245	0.0910111	5.50569	0.0165304	0	IetA
																	YN	1373	0.0847404	1.3833	0.0612595	1.1665e-05	IetA		AIC	251	0.110887	6.15903	0.018004	0	IetA
																	YN	1379	0.0871143	1.46887	0.0593068	4.31625e-05	IetA		AIC	257	0.112074	5.90972	0.0189643	0	IetA
																	YN	1385	0.0910912	1.70028	0.0535741	7.08329e-06	IetA		AIC	263	0.116443	5.23814	0.0222297	0	IetA
																	YN	1391	0.0870556	1.47719	0.0589332	1.86474e-06	IetA		AIC	269	0.115577	5.49014	0.0210517	0	IetA
																	YN	1397	0.0849985	99	0.000858571	0	IetA		AIC	275	0.0915242	5.53547	0.0165341	0	IetA
																	YN	1403	0.0901486	1.55363	0.0580247	8.27559e-06	IetA		AIC	281	0.147351	4.84858	0.0303905	0	IetA
																	YN	1409	0.088397	1.52917	0.0578071	5.30898e-06	IetA		AIC	287	0.117817	5.11075	0.0230528	0	IetA
																	YN	1415	0.0427043	1.8308	0.0233255	4.62652e-05	IetA		AIC	293	0.157274	2.50692	0.062736	0	IetA
																	YN	1421	0	1.65598	1.64941e-12	0	IetA		AIC	299	0.150546	4.13563	0.0364023	0	IetA
																	YN	1427	0	3.39936	7.82209e-12	0	IetA		AIC	305	0.124171	2.02411	0.061346	6.05105e-09	IetA
																	YN	1433	0.0434868	2.75608	0.0157785	9.17211e-06	IetA		AIC	311	0.100417	1.29066	0.0778026	6.10269e-06	IetA
																	YN	1439	0.0423032	2.51819	0.016799	2.79948e-05	IetA		AIC	317	0.129625	0.88044	0.147228	0.000214361	IetA
																	YN	1445	0.0429081	1.63608	0.0262261	3.79117e-06	IetA		AIC	323	0.0992089	1.28747	0.0770573	5.28231e-06	IetA
																	YN	1451	0.0458781	1.85691	0.0247067	1.04662e-06	IetA		AIC	329	0.0986661	1.12793	0.0874754	5.43399e-06	IetA
																	YN	1457	0.0441512	1.73331	0.0254722	1.27925e-06	IetA		AIC	335	0.0983137	0.891848	0.110236	1.28152e-05	IetA
																	YN	1463	0.0449451	1.78356	0.0251997	2.24431e-07	IetA		AIC	341	0.0485861	1.48815	0.0326486	0	IetA
																	YN	1469	0.0439464	1.71966	0.0255552	9.93049e-07	IetA		AIC	347	0.0479072	1.53018	0.0313082	0	IetA
																	YN	1475	0.043862	4.0826	0.0107437	1.4768e-05	IetA		AIC	353	0.0270327	3.5676	0.00757728	0	IetA
																	YN	1481	0.0435885	1.70497	0.0255655	7.51303e-07	IetA		AIC	359	0.0255318	3.77308	0.00676683	0	IetA
																	YN	1517	0.0419802	1.49208	0.0281353	8.28738e-06	IetA		AIC	365	0.0248737	4.06995	0.00611156	0	IetA
																	YN	1523	0.0656106	1.60555	0.0408649	7.51137e-06	IetA		AIC	371	0.0234563	4.42828	0.00529694	0	IetA
																	YN	1529	0.066869	2.87273	0.0232771	2.71967e-05	IetA		AIC	377	0.00852034	8.52034	0.001	0	IetA
																	YN	1535	0.0686794	1.1879	0.057816	0.000717858	IetA		AIC	383	0.0030048	3.0048	0.001	0	IetA
																	YN	1541	0.0657873	1.0746	0.06122	0.00119086	IetA		AIC	389	0.00566121	5.66121	0.001	0	IetA
																	YN	1547	0.0652516	1.29692	0.0503128	0.000721888	IetA		AIC	395	0.00290133	2.90133	0.001	0	IetA
																	YN	1553	0.0670531	2.09299	0.032037	9.08517e-05	IetA		AIC	401	0.000827879	0.827879	0.001	0	IetA
																	YN	1559	0.080159	0.968923	0.08273	0.00104865	IetA		AIC	407	0.00495226	4.95226	0.001	0	IetA
																	YN	1565	0.0791217	1.31124	0.0603411	0.000170867	IetA		AIC	413	0.00458972	4.58972	0.001	0	IetA
																	YN	1571	0.078909	0.780643	0.101082	0.00133742	IetA		AIC	419	0.00567729	5.67729	0.001	0	IetA
																	YN	1583	0.0224894	0.657591	0.0341997	0.000875847	IetA		AIC	425	0.00404518	4.04518	0.001	0	IetA
																	YN	1589	0.0229801	0.79113	0.0290472	0.000242826	IetA		AIC	431	0.00205885	2.05885	0.001	0	IetA
																	YN	1595	0.105174	0.743039	0.141546	0.00385821	IetA		AIC	437	0.000657273	0.657273	0.001	0	IetA
																	YN	1601	0.104682	1.24973	0.0837636	0.000296619	IetA		AIC	443	0.000488686	0.488686	0.001	0	IetA
																	YN	1607	0.103896	1.65556	0.0627561	4.88549e-05	IetA		AIC	449	0.000425857	0.425857	0.001	0	IetA
																	YN	1613	0.146405	1.63788	0.0893871	1.16688e-05	IetA		AIC	455	0.000558122	0.558122	0.001	0	IetA
																	YN	1619	0.146875	1.54346	0.0951599	0	IetA		AIC	461	0.00151412	1.51412	0.001	0	IetA
																	YN	1625	0.172059	2.28217	0.0753926	0.000707065	IetA		AIC	467	0.0015711	1.5711	0.001	0	IetA
																	YN	1631	0.169119	1.3046	0.129633	0	IetA		AIC	473	0.024499	1.48477	0.0165002	0	IetA
																	YN	1637	0.171634	1.32262	0.129769	0	IetA		AIC	479	0.0254101	2.00301	0.012686	0	IetA
																	YN	1643	0.194127	1.20234	0.161458	0	IetA		AIC	485	0.0262422	3.22333	0.00814133	0	IetA
																	YN	1649	0.1564	1.46723	0.106595	0.000324728	IetA		AIC	491	0.0251043	3.59416	0.00698475	0	IetA
																	YN	1655	0.132502	2.06877	0.064049	0.00212038	IetA		AIC	497	0.0247596	3.97218	0.00623325	0	IetA
																	YN	1661	0.252435	1.19596	0.211073	0	IetA		AIC	503	0.0247302	4.15052	0.00595833	0	IetA
																	YN	1667	0.226411	99	0.00228698	0	IetA		AIC	509	0.024349	4.29723	0.00566621	0	IetA
																	YN	1673	0.331803	1.47768	0.224544	0.0051179	IetA		AIC	515	0.0253476	3.81321	0.00664731	0	IetA
																	YN	1679	0.341977	1.64879	0.207411	0.00634602	IetA		AIC	521	0.0252829	4.08858	0.00618379	0	IetA
																	YN	1685	0.335078	1.57378	0.212914	0.00225024	IetA		AIC	527	0.00404266	4.04266	0.001	0	IetA
																	YN	1691	0.315891	1.68925	0.187001	0.00112771	IetA		AIC	533	0.00460532	4.60532	0.001	0	IetA
																	YN	1697	0.321972	1.71837	0.187371	0.00182256	IetA		AIC	539	0.00441155	4.41155	0.001	0	IetA
																	YN	1703	0.366151	1.73892	0.210562	0.000541253	IetA		AIC	545	0.00039914	0.39914	0.001	0	IetA
																	YN	1709	0.339037	1.77251	0.191275	6.17427e-05	IetA		AIC	551	0.000384221	0.384221	0.001	0	IetA
																	YN	1715	0.235989	1.72319	0.136949	0	IetA		AIC	557	0.000287451	0.287451	0.001	0	IetA
																	YN	1721	0.199903	1.80884	0.110515	0.000131347	IetA		AIC	563	0.000387166	0.387166	0.001	0	IetA
																	YN	1727	0.147139	2.81306	0.0523057	0.000147547	IetA		AIC	569	0.00376085	3.76085	0.001	0	IetA
																	YN	1733	0.111945	1.47248	0.0760245	4.02369e-06	IetA		AIC	575	0.00303285	3.03285	0.001	0	IetA
																	YN	1739	0.113454	1.5518	0.0731113	1.88463e-05	IetA		AIC	581	0.00357148	3.57148	0.001	0	IetA
																	YN	1745	0.0876487	1.50029	0.0584212	3.02906e-06	IetA		AIC	587	0.00399741	3.99741	0.001	0	IetA
																	YN	1751	0.0611765	99	0.000617945	0	IetA		AIC	593	0.00348547	3.48547	0.001	0	IetA
																	YN	1757	0.0595527	99	0.000601543	0	IetA		AIC	599	0.00324019	3.24019	0.001	0	IetA
																	YN	1763	0.0394483	1.15658	0.0341077	0.000118595	IetA		AIC	605	0.00288136	2.88136	0.001	0	IetA
																	YN	1769	0.081477	1.20885	0.0674004	0.000844635	IetA		AIC	611	0.00337462	3.37462	0.001	0	IetA
																	YN	1775	0.122886	99	0.00124127	0	IetA		AIC	617	0.00365709	3.65709	0.001	0	IetA
																	YN	1781	0.156766	99	0.00158349	0	IetA		AIC	623	0.00387548	3.87548	0.001	0	IetA
																	YN	1787	0.158089	1.33601	0.118329	0.00090476	IetA		AIC	629	0.00320847	3.20847	0.001	0	IetA
																	YN	1793	0.232406	99	0.00234754	0	IetA		AIC	635	0.00314691	3.14691	0.001	0	IetA
																	YN	1799	0.272931	99	0.00275687	0	IetA		AIC	641	0.00312695	3.12695	0.001	0	IetA
																	YN	1805	0.317684	99	0.00320893	0	IetA		AIC	647	0.00261548	2.61548	0.001	0	IetA
																	YN	1811	0.334265	1.63934	0.203902	0.000441013	IetA		AIC	653	0.00350565	3.50565	0.001	0	IetA
																	YN	1817	0.377272	2.19737	0.171692	0.00375722	IetA		AIC	659	0.00299666	2.99666	0.001	0	IetA
																	YN	1823	0.348119	1.78916	0.194571	0.000902575	IetA		AIC	665	0.00238647	2.38647	0.001	0	IetA
																	YN	1829	0.385667	2.43356	0.158479	0.031017	IetA		AIC	671	0.00325688	3.25688	0.001	0	IetA
																	YN	1835	0.372275	1.96297	0.189648	0.000813124	IetA		AIC	677	0.00297032	2.97032	0.001	0	IetA
																	YN	1841	0.337622	3.31608	0.101814	0.00224115	IetA		AIC	683	0.003147	3.147	0.001	0	IetA
																	YN	1847	0.251908	1.84021	0.136891	0.00104394	IetA		AIC	689	0.00324283	3.24283	0.001	0	IetA
																	YN	1853	0.234706	1.79492	0.130762	0.000400844	IetA		AIC	695	0.00334838	3.34838	0.001	0	IetA
																	YN	1859	0.231846	1.81911	0.12745	0.000638489	IetA		AIC	701	0.00362739	3.62739	0.001	0	IetA
																	YN	1865	0.244621	1.83661	0.133192	0.00088149	IetA		AIC	707	0.00415279	4.15279	0.001	0	IetA
																	YN	1871	0.325605	2.07883	0.156629	0.00601981	IetA		AIC	713	0.00488633	4.88633	0.001	0	IetA
																	YN	1877	0.320165	1.92743	0.16611	0.0168612	IetA		AIC	719	0.00607163	6.07163	0.001	0	IetA
																	YN	1883	0.531201	1.44805	0.366839	0.101463	IetA		AIC	725	0.00695889	6.95889	0.001	0	IetA
																	YN	1889	0.373815	1.87423	0.19945	0.00420546	IetA		AIC	731	0.00301088	3.01088	0.001	0	IetA
																	YN	1895	0.515412	1.85772	0.277443	0.0169979	IetA		AIC	737	0.000394208	0.394208	0.001	0	IetA
																	YN	1901	0.599193	1.88119	0.318518	0.00664878	IetA		AIC	743	0.000491861	0.491861	0.001	0	IetA
																	AIC	29	0.00334388	3.34388	0.001	0	IetA		AIC	749	0.000454007	0.454007	0.001	0	IetA
																	AIC	35	0.00301413	3.01413	0.001	0	IetA		AIC	755	0.000599152	0.599152	0.001	0	IetA
																	AIC	41	0.0251439	3.37927	0.00744065	0	IetA		AIC	761	0.000685186	0.685186	0.001	0	IetA
																	AIC	47	0.0254218	3.46567	0.00733533	0	IetA		AIC	767	0.000651981	0.651981	0.001	0	IetA
																	AIC	53	0.0549078	3.25326	0.0168778	0	IetA		AIC	773	0.000538651	0.538651	0.001	0	IetA
																	AIC	59	0.0526962	3.34908	0.0157345	0	IetA		AIC	779	0.00164389	1.64389	0.001	0	IetA
																	AIC	65	0.0837722	2.83966	0.0295008	0	IetA		AIC	785	0.00062696	0.62696	0.001	0	IetA
																	AIC	71	0.158339	2.75327	0.0575092	7.63267e-08	IetA		AIC	791	0.000699022	0.699022	0.001	0	IetA
																	AIC	77	0.21216	3.19091	0.0664889	2.654e-10	IetA		AIC	797	0.00176451	1.76451	0.001	0	IetA
																	AIC	83	0.185508	3.54543	0.0523233	0	IetA		AIC	803	0.00349593	3.49593	0.001	0	IetA
																	AIC	89	0.206721	3.76207	0.0549488	0	IetA		AIC	809	0.00435896	4.35896	0.001	0	IetA
																	AIC	95	0.210746	3.56827	0.0590611	0	IetA		AIC	815	0.00473949	4.73949	0.001	0	IetA
																	AIC	101	0.178586	3.54144	0.0504275	0	IetA		AIC	821	0.00611854	6.11854	0.001	0	IetA
																	AIC	107	0.238151	3.6894	0.06455	0	IetA		AIC	827	0.00501747	5.01747	0.001	0	IetA
																	AIC	113	0.202298	4.12619	0.0490278	0	IetA		AIC	833	0.00387756	3.87756	0.001	0	IetA
																	AIC	119	0.232119	4.21456	0.0550754	0	IetA		AIC	839	0.00214498	2.14498	0.001	0	IetA
																	AIC	125	0.233756	4.33639	0.0539057	0	IetA		AIC	845	0.00197872	1.97872	0.001	0	IetA
																	AIC	131	0.201406	3.86222	0.0521477	0	IetA		AIC	851	0.000488093	0.488093	0.001	0	IetA
																	AIC	137	0.183711	3.51914	0.0522033	2.12954e-10	IetA		AIC	857	0.000449966	0.449966	0.001	0	IetA
																	AIC	143	0.153538	1.5311	0.100279	7.22156e-06	IetA		AIC	863	0.000951501	0.951501	0.001	0	IetA
																	AIC	149	0.253896	0.901157	0.281745	0.00279469	IetA		AIC	869	0.00101903	1.01903	0.001	0	IetA
																	AIC	155	0.290263	0.990073	0.293174	0.00127081	IetA		AIC	875	0.00128026	1.28026	0.001	0	IetA
																	AIC	161	0.603165	0.157663	3.82565	0.0554858	IetA		AIC	881	0.000494408	0.494408	0.001	0	IetA
																	AIC	167	0.297016	4.73789	0.0626894	0	IetA		AIC	887	0.000578937	0.578937	0.001	0	IetA
																	AIC	173	0.285966	5.15542	0.055469	0	IetA		AIC	893	0.00046605	0.46605	0.001	0	IetA
																	AIC	179	0.272219	4.66217	0.058389	0	IetA		AIC	899	0.000782331	0.782331	0.001	0	IetA
																	AIC	185	0.290293	5.42329	0.0535271	0	IetA		AIC	905	0.00375751	3.75751	0.001	0	IetA
																	AIC	191	0.431708	2.28293	0.189103	0	IetA		AIC	911	0.000448448	0.448448	0.001	0	IetA
																	AIC	197	0.372791	4.13167	0.0902276	0	IetA		AIC	917	0.000543126	0.543126	0.001	0	IetA
																	AIC	203	0.409474	4.09778	0.0999259	0	IetA		AIC	923	0.000474645	0.474645	0.001	0	IetA
																	AIC	209	0.301206	3.84389	0.0783596	0	IetA		AIC	929	0.000503449	0.503449	0.001	0	IetA
																	AIC	215	0.220415	4.06666	0.0542004	0	IetA		AIC	935	0.00177781	1.77781	0.001	0	IetA
																	AIC	221	0.217015	4.77757	0.0454236	0	IetA		AIC	941	0.00357493	3.57493	0.001	0	IetA
																	AIC	227	0.13736	0.996474	0.137846	0.000171832	IetA		AIC	947	0.000551827	0.551827	0.001	0	IetA
																	AIC	233	0.242203	0.786863	0.307808	0.00865014	IetA		AIC	953	0.000646905	0.646905	0.001	0	IetA
																	AIC	239	0.169977	0.659767	0.257633	0.0155219	IetA		AIC	959	0.000658693	0.658693	0.001	0	IetA
																	AIC	245	0.129776	1.41885	0.0914655	1.41833e-06	IetA		AIC	965	0.000506783	0.506783	0.001	0	IetA
																	AIC	251	0.173026	1.86666	0.0926926	0	IetA		AIC	971	0.000425571	0.425571	0.001	0	IetA
																	AIC	257	0.144472	1.15983	0.124563	5.47533e-06	IetA		AIC	977	0.000582816	0.582816	0.001	0	IetA
																	AIC	263	0.138389	16.6483	0.00831247	0	IetA		AIC	983	0.00372039	3.72039	0.001	0	IetA
																	AIC	269	0.144605	2.06083	0.0701682	0	IetA		AIC	989	0.00268077	2.68077	0.001	0	IetA
																	AIC	275	0.174921	2.01332	0.0868822	0	IetA		AIC	995	0.000463848	0.463848	0.001	0	IetA
																	AIC	281	0.17562	1.96432	0.0894051	0	IetA		AIC	1001	0.0493412	0.797054	0.0619044	0.000149562	IetA
																	AIC	287	0.20522	2.57263	0.0797705	0	IetA		AIC	1007	0.0459945	3.28732	0.0139915	0	IetA
																	AIC	293	0.150861	4.30534	0.0350406	0	IetA		AIC	1013	0.0524972	3.12512	0.0167985	0	IetA
																	AIC	299	0.123117	4.65344	0.0264572	0	IetA		AIC	1019	0.051216	3.23746	0.0158198	0	IetA
																	AIC	305	0.120775	4.42795	0.0272755	0	IetA		AIC	1025	0.0468178	3.42298	0.0136775	0	IetA
																	AIC	311	0.118239	3.87272	0.0305311	1.75623e-11	IetA		AIC	1031	0.0465961	1.57571	0.0295716	0	IetA
																	AIC	317	0.14489	4.02557	0.0359924	0	IetA		AIC	1037	0.0472637	1.02311	0.046196	5.61067e-06	IetA
																	AIC	323	0.118329	3.23101	0.0366231	1.58615e-11	IetA		AIC	1043	0.0473845	1.40643	0.0336913	8.92633e-08	IetA
																	AIC	329	0.111237	3.00462	0.037022	2.38887e-10	IetA		AIC	1049	0.0460554	4.42088	0.0104177	0	IetA
																	AIC	335	0.0722421	4.28126	0.016874	0	IetA		AIC	1055	0.0766427	2.34576	0.0326728	0	IetA
																	AIC	341	0.0483351	3.91746	0.0123384	0	IetA		AIC	1061	0.0246803	4.29311	0.00574882	0	IetA
																	AIC	347	0.0515978	3.57101	0.0144491	0	IetA		AIC	1067	0.0254518	1.23153	0.0206668	0	IetA
																	AIC	353	0.0509049	3.26592	0.0155867	0	IetA		AIC	1073	0.0204543	1.20345	0.0169964	0	IetA
																	AIC	359	0.0228626	2.08601	0.01096	0	IetA		AIC	1079	0.0198467	2.04779	0.00969176	0	IetA
																	AIC	365	0.0465767	1.93424	0.0240801	0	IetA		AIC	1085	0.0185819	2.05204	0.00905533	0	IetA
																	AIC	371	0.0749695	1.32303	0.0566648	6.10607e-07	IetA		AIC	1091	0.0236055	2.23531	0.0105602	0	IetA
																	AIC	377	0.0480253	1.47071	0.0326545	0	IetA		AIC	1097	0.0230243	4.31248	0.005339	0	IetA
																	AIC	383	0.0766725	1.57509	0.0486781	2.22059e-06	IetA		AIC	1103	0.0224226	5.05346	0.00443708	0	IetA
																	AIC	389	0.0725621	2.05201	0.0353615	2.95788e-07	IetA		AIC	1109	0.0232921	2.48274	0.00938162	0	IetA
																	AIC	395	0.0721288	1.79338	0.0402196	5.67447e-08	IetA		AIC	1115	0.00408476	4.08476	0.001	0	IetA
																	AIC	401	0.0785354	1.36909	0.0573633	8.09958e-07	IetA		AIC	1121	0.00338543	3.38543	0.001	0	IetA
																	AIC	407	0.0742776	1.35163	0.0549542	1.36636e-07	IetA		AIC	1127	0.00236249	2.36249	0.001	0	IetA
																	AIC	413	0.0786761	1.7652	0.0445706	8.83639e-08	IetA		AIC	1133	0.00201067	2.01067	0.001	0	IetA
																	AIC	419	0.0796279	2.35886	0.033757	2.25238e-07	IetA		AIC	1139	0.00310272	3.10272	0.001	0	IetA
																	AIC	425	0.0247786	1.15177	0.0215135	0	IetA		AIC	1145	0.00450951	4.50951	0.001	0	IetA
																	AIC	431	0.0261756	1.22057	0.0214455	0	IetA		AIC	1151	0.00161485	1.61485	0.001	0	IetA
																	AIC	437	0.00168241	1.68241	0.001	0	IetA		AIC	1157	0.000771024	0.771024	0.001	0	IetA
																	AIC	443	0.00184211	1.84211	0.001	0	IetA		AIC	1163	0.0015895	1.5895	0.001	0	IetA
																	AIC	449	0.00223325	2.23325	0.001	0	IetA		AIC	1169	0.00158012	1.58012	0.001	0	IetA
																	AIC	455	0.00274643	2.74643	0.001	0	IetA		AIC	1175	0.00141626	1.41626	0.001	0	IetA
																	AIC	461	0.0276108	2.35843	0.0117073	0	IetA		AIC	1181	0.00181751	1.81751	0.001	0	IetA
																	AIC	467	0.026081	3.24571	0.00803553	0	IetA		AIC	1187	0.00283395	2.83395	0.001	0	IetA
																	AIC	473	0.0710865	4.20127	0.0169203	0	IetA		AIC	1193	0.00231854	2.31854	0.001	0	IetA
																	AIC	479	0.100771	3.67687	0.0274067	1.59476e-10	IetA		AIC	1199	0.00184186	1.84186	0.001	0	IetA
																	AIC	485	0.0997096	3.72043	0.0268006	0	IetA		AIC	1205	0.0018706	1.8706	0.001	0	IetA
																	AIC	491	0.10005	3.37477	0.0296465	1.76705e-09	IetA		AIC	1211	0.00485661	4.85661	0.001	0	IetA
																	AIC	497	0.100243	3.22425	0.0310903	4.70426e-10	IetA		AIC	1217	0.00382444	3.82444	0.001	0	IetA
																	AIC	503	0.0977229	3.66654	0.0266526	6.57178e-12	IetA		AIC	1223	0.00366716	3.66716	0.001	0	IetA
																	AIC	509	0.159688	2.44358	0.06535	3.95869e-10	IetA		AIC	1229	0.00385097	3.85097	0.001	0	IetA
																	AIC	515	0.125989	3.23449	0.0389519	0	IetA		AIC	1235	0.019832	4.97736	0.00398444	0	IetA
																	AIC	521	0.124855	3.87538	0.0322175	0	IetA		AIC	1241	0.0632989	3.14911	0.0201005	0	IetA
																	AIC	527	0.0739929	2.2641	0.0326809	1.39099e-08	IetA		AIC	1247	0.0632816	3.16864	0.0199712	0	IetA
																	AIC	533	0.0758175	2.79659	0.0271107	0	IetA		AIC	1253	0.0703159	2.78419	0.0252554	1.9102e-11	IetA
																	AIC	539	0.0504627	1.45489	0.0346848	0	IetA		AIC	1259	0.0670736	3.15536	0.021257	0	IetA
																	AIC	545	0.0550584	2.13259	0.0258176	0	IetA		AIC	1265	0.0687684	3.0194	0.0227755	0	IetA
																	AIC	551	0.0542945	1.07691	0.0504171	0	IetA		AIC	1271	0.071408	2.40222	0.0297259	5.24681e-09	IetA
																	AIC	557	0.0526875	0.914899	0.0575883	0.000173358	IetA		AIC	1277	0.0725086	1.86382	0.0389032	7.08683e-09	IetA
																	AIC	563	0.0582716	2.75216	0.021173	0	IetA		AIC	1283	0.0764108	1.53975	0.0496256	3.77677e-08	IetA
																	AIC	569	0.00208903	2.08903	0.001	0	IetA		AIC	1289	0.0530982	1.72661	0.0307528	0	IetA
																	AIC	575	0.00338259	3.38259	0.001	0	IetA		AIC	1295	0.0538747	1.57973	0.0341037	0	IetA
																	AIC	581	0.000366572	0.366572	0.001	0	IetA		AIC	1301	0.00126809	1.26809	0.001	0	IetA
																	AIC	587	0.0250393	0.71484	0.0350279	0	IetA		AIC	1307	0.00224573	2.24573	0.001	0	IetA
																	AIC	593	0.0247883	0.767082	0.032315	0	IetA		AIC	1313	0.0024427	2.4427	0.001	0	IetA
																	AIC	599	0.0503687	1.18121	0.0426416	3.18549e-06	IetA		AIC	1319	0.00346002	3.46002	0.001	0	IetA
																	AIC	605	0.0500562	1.39612	0.0358539	3.62465e-07	IetA		AIC	1325	0.00413861	4.13861	0.001	0	IetA
																	AIC	611	0.0537931	1.73494	0.0310057	0	IetA		AIC	1331	0.00388017	3.88017	0.001	0	IetA
																	AIC	617	0.0530297	2.08848	0.0253916	0	IetA		AIC	1337	0.00366882	3.66882	0.001	0	IetA
																	AIC	623	0.050445	1.15688	0.0436042	2.29508e-06	IetA		AIC	1343	0.00335915	3.35915	0.001	0	IetA
																	AIC	629	0.0492036	0.882625	0.0557469	1.1294e-05	IetA		AIC	1349	0.00317953	3.17953	0.001	0	IetA
																	AIC	635	0.0509992	0.762887	0.0668503	4.03365e-05	IetA		AIC	1355	0.00359753	3.59753	0.001	0	IetA
																	AIC	641	0.0481221	0.775765	0.0620318	5.42662e-05	IetA		AIC	1361	0.00317222	3.17222	0.001	0	IetA
																	AIC	647	0.021475	0.859588	0.0249828	0	IetA		AIC	1367	0.00263308	2.63308	0.001	0	IetA
																	AIC	653	0.0213659	0.98943	0.0215942	0	IetA		AIC	1373	0.00336397	3.36397	0.001	0	IetA
																	AIC	659	0.000391718	0.391718	0.001	0	IetA		AIC	1379	0.00340898	3.40898	0.001	0	IetA
																	AIC	665	0.005264	5.264	0.001	0	IetA		AIC	1385	0.127556	3.7407	0.0340994	0	IetA
																	AIC	671	0.00185073	1.85073	0.001	0	IetA		AIC	1391	0.145299	4.78119	0.0303896	0	IetA
																	AIC	677	0.048215	5.23465	0.00921074	0	IetA		AIC	1397	0.141253	5.37533	0.0262781	0	IetA
																	AIC	683	0.0449662	1.37643	0.0326686	0	IetA		AIC	1403	0.161547	5.04531	0.0320192	0	IetA
																	AIC	689	0.0414297	9.51259	0.00435525	0	IetA		AIC	1409	0.161907	5.63398	0.0287375	0	IetA
																	AIC	695	0.0423194	7.46966	0.0056655	0	IetA		AIC	1415	0.170243	5.27207	0.0322915	0	IetA
																	AIC	701	0.0452753	5.33822	0.00848135	0	IetA		AIC	1421	0.163252	6.16383	0.0264855	0	IetA
																	AIC	707	0.0588641	5.12625	0.0114829	0	IetA		AIC	1427	0.158207	5.7179	0.0276687	0	IetA
																	AIC	713	0.107009	13.3419	0.00802053	0	IetA		AIC	1433	0.166485	5.03925	0.0330376	0	IetA
																	AIC	719	0.0433467	3.54972	0.0122113	0	IetA		AIC	1439	0.132944	3.83946	0.0346258	1.52168e-11	IetA
																	AIC	725	0.0863751	12.5931	0.00685891	0	IetA		AIC	1445	0.0221883	2.9413	0.00754368	0	IetA
																	AIC	731	0.0391253	5.57508	0.0070179	0	IetA		AIC	1451	0.022485	2.65224	0.00847774	0	IetA
																	AIC	737	0.00637038	6.37038	0.001	0	IetA		AIC	1457	0.00374921	3.74921	0.001	0	IetA
																	AIC	743	0.0123239	12.3239	0.001	0	IetA		AIC	1463	0.0033618	3.3618	0.001	0	IetA
																	AIC	749	0.00775411	7.75411	0.001	0	IetA		AIC	1469	0.00332085	3.32085	0.001	0	IetA
																	AIC	755	0.0082052	8.2052	0.001	0	IetA		AIC	1475	0.00151287	1.51287	0.001	0	IetA
																	AIC	761	0.00413634	4.13634	0.001	0	IetA		AIC	1481	0.00281045	2.81045	0.001	0	IetA
																	AIC	767	0.00388512	3.88512	0.001	0	IetA		AIC	1487	0.00255585	2.55585	0.001	0	IetA
																	AIC	773	0.000358659	0.358659	0.001	0	IetA		AIC	1493	0.00191328	1.91328	0.001	0	IetA
																	AIC	779	0.000228842	0.228842	0.001	0	IetA		AIC	1499	0.000832752	0.832752	0.001	0	IetA
																	AIC	785	0.000194972	0.194972	0.001	0	IetA		AIC	1505	0.000858247	0.858247	0.001	0	IetA
																	AIC	791	0.000262141	0.262141	0.001	0	IetA		AIC	1511	0.00487995	4.87995	0.001	0	IetA
																	AIC	797	0.000251334	0.251334	0.001	0	IetA		AIC	1517	0.00273139	2.73139	0.001	0	IetA
																	AIC	803	0.000415378	0.415378	0.001	0	IetA		AIC	1523	0.00271726	2.71726	0.001	0	IetA
																	AIC	809	0.000234398	0.234398	0.001	0	IetA		AIC	1529	0.00271726	2.71726	0.001	0	IetA
																	AIC	815	0.00287271	2.87271	0.001	0	IetA		AIC	1535	0.00252057	2.52057	0.001	0	IetA
																	AIC	821	0.00122663	1.22663	0.001	0	IetA		AIC	1541	0.0036796	3.6796	0.001	0	IetA
																	AIC	827	0.00126361	1.26361	0.001	0	IetA		AIC	1547	0.0218905	1.56901	0.0139518	0	IetA
																	AIC	833	0.000925518	0.925518	0.001	0	IetA		AIC	1553	0.0222751	1.87075	0.011907	0	IetA
																	AIC	839	0.000930976	0.930976	0.001	0	IetA		AIC	1559	0.02251	1.99413	0.0112882	0	IetA
																	AIC	845	0.000861151	0.861151	0.001	0	IetA		AIC	1565	0.0226663	1.81361	0.0124979	0	IetA
																	AIC	851	0.000966602	0.966602	0.001	0	IetA		AIC	1571	0.0213719	2.26191	0.0094486	0	IetA
																	AIC	857	0.00194337	1.94337	0.001	0	IetA		AIC	1577	0.0212771	3.4275	0.00620778	0	IetA
																	AIC	863	0.00267218	2.67218	0.001	0	IetA		AIC	1583	0.0217785	2.69183	0.0080906	0	IetA
																	AIC	869	0.00327882	3.27882	0.001	0	IetA		AIC	1589	0.0218295	5.51658	0.00395707	0	IetA
																	AIC	875	0.00217259	2.17259	0.001	0	IetA		AIC	1595	0.0221215	5.01638	0.00440987	0	IetA
																	AIC	881	0.0021511	2.1511	0.001	0	IetA		AIC	1601	0.0223869	4.79531	0.0046685	0	IetA
																	AIC	887	0.00093263	0.93263	0.001	0	IetA		AIC	1607	0.00327929	3.27929	0.001	0	IetA
																	AIC	893	0.00340402	3.40402	0.001	0	IetA		AIC	1613	0.00268036	2.68036	0.001	0	IetA
																	AIC	899	0.00322041	3.22041	0.001	0	IetA		AIC	1619	0.00411616	4.11616	0.001	0	IetA
																	AIC	905	0.00373013	3.73013	0.001	0	IetA		AIC	1625	0.00831389	8.31389	0.001	0	IetA
																	AIC	911	0.000524159	0.524159	0.001	0	IetA		AIC	1631	0.000571186	0.571186	0.001	0	IetA
																	AIC	917	0.000487572	0.487572	0.001	0	IetA		AIC	1637	0.00342945	3.42945	0.001	0	IetA
																	AIC	923	0.000590457	0.590457	0.001	0	IetA		AIC	1643	0.000517736	0.517736	0.001	0	IetA
																	AIC	929	0.000601601	0.601601	0.001	0	IetA		AIC	1649	0.0214227	0.590809	0.0362599	0	IetA
																	AIC	935	0.000487149	0.487149	0.001	0	IetA		AIC	1655	0.0212716	0.235758	0.0902265	0	IetA
																	AIC	941	0.000696505	0.696505	0.001	0	IetA		AIC	1661	0.0440338	0.220883	0.199354	0.0178071	IetA
																	AIC	947	0.00254342	2.54342	0.001	0	IetA		AIC	1667	0.0682759	0.389337	0.175365	0.00767003	IetA
																	AIC	953	0.00242718	2.42718	0.001	0	IetA		AIC	1673	0.0815098	0.892618	0.0913154	7.86721e-05	IetA
																	AIC	959	0.0231535	2.67049	0.00867013	0	IetA		AIC	1679	0.110997	2.08557	0.0532215	4.63659e-06	IetA
																	AIC	965	0.0237141	0.462277	0.0512984	0	IetA		AIC	1685	0.12053	2.8176	0.0427774	0	IetA
																	AIC	971	0.0335493	0.948742	0.0353619	0	IetA		AIC	1691	0.156061	3.40278	0.0458629	4.09868e-10	IetA
																	AIC	977	0.0451093	0.481135	0.0937561	0.00374988	IetA		AIC	1697	0.154527	4.10072	0.0376827	0	IetA
																	AIC	983	0.105393	0.675253	0.156079	0.00165013	IetA		AIC	1703	0.213282	3.52767	0.0604599	0	IetA
																	AIC	989	0.121171	1.17196	0.103392	0.00018895	IetA		AIC	1709	0.243901	3.00035	0.0812909	0	IetA
																	AIC	995	0.109208	1.50291	0.0726646	1.35487e-06	IetA		AIC	1715	0.256272	2.72386	0.0940842	4.89392e-10	IetA
																	AIC	1001	0.109208	1.50291	0.0726646	1.35487e-06	IetA		AIC	1721	0.310778	3.2304	0.0962042	0	IetA
																	AIC	1007	0.128289	2.16575	0.0592354	3.16736e-07	IetA		AIC	1727	0.297315	1.22297	0.243109	0.000150508	IetA
																	AIC	1013	0.116373	6.65509	0.0174863	0	IetA		AIC	1733	0.359797	0.790604	0.455092	0.0325221	IetA
																	AIC	1019	0.0995318	3.80633	0.026149	0	IetA		AIC	1739	0.302192	1.02568	0.294627	0.00139505	IetA
																	AIC	1025	0.102516	4.87877	0.0210127	0	IetA		AIC	1745	0.212383	1.23869	0.171458	2.53333e-06	IetA
																	AIC	1031	0.0747036	4.82887	0.0154702	0	IetA		AIC	1751	0.263809	1.26434	0.208653	6.00379e-05	IetA
																	AIC	1037	0.023327	5.40745	0.00431387	0	IetA		AIC	1757	0.2003	2.02241	0.0990405	6.42662e-09	IetA
																	AIC	1043	0.0228456	5.67113	0.00402841	0	IetA		AIC	1763	0.175357	1.29203	0.135722	2.73012e-07	IetA
																	AIC	1049	0.0238025	4.68334	0.00508237	0	IetA		AIC	1769	0.128878	2.04211	0.0631103	0	IetA
																	AIC	1055	0.0229627	2.02729	0.0113268	0	IetA		AIC	1775	0.0724595	1.99251	0.0363659	2.43906e-11	IetA
																	AIC	1061	0.00669668	6.69668	0.001	0	IetA		AIC	1781	0.046657	1.1097	0.0420448	2.62542e-07	IetA
																	AIC	1067	0.000674923	0.674923	0.001	0	IetA		AIC	1787	0.095892	1.40237	0.0683786	8.03352e-09	IetA
																	AIC	1073	0.0454579	0.872708	0.0520883	3.62991e-06	IetA		AIC	1793	0.0724577	2.27952	0.0317865	2.20576e-11	IetA
																	AIC	1079	0.044422	0.843719	0.0526502	2.21245e-05	IetA		AIC	1799	0.0989216	4.11821	0.0240206	0	IetA
																	AIC	1085	0.0439214	0.677532	0.0648256	0.000115311	IetA		AIC	1805	0.124276	4.6035	0.026996	0	IetA
																	AIC	1091	0.0457518	0.515926	0.0886789	0.00031825	IetA		AIC	1811	0.147239	4.71047	0.0312577	0	IetA
																	AIC	1097	0.0447247	0.563176	0.0794151	0.000548786	IetA		AIC	1817	0.121696	4.70323	0.025875	0	IetA
																	AIC	1103	0.0476373	0.695802	0.0684638	0.000248366	IetA		AIC	1823	0.147965	4.24698	0.0348401	0	IetA
																	AIC	1109	0.046127	1.2342	0.037374	4.98505e-06	IetA		AIC	1829	0.147295	4.54585	0.0324022	0	IetA
																	AIC	1115	0.0438394	1.3214	0.0331764	3.26202e-07	IetA		AIC	1835	0.148743	4.23521	0.0351207	0	IetA
																	AIC	1121	0.0380475	15.0369	0.00253028	0	IetA		AIC	1841	0.184095	3.66237	0.0502666	0	IetA
																	AIC	1127	0.000930631	0.930631	0.001	0	IetA		AIC	1847	0.211756	3.83337	0.05524	0	IetA
																	AIC	1133	0.0413085	1.95261	0.0211555	0	IetA		AIC	1853	0.196278	2.63929	0.0743679	1.64972e-10	IetA
																	AIC	1139	0.0415252	2.16561	0.0191748	0	IetA		AIC	1859	0.195837	2.35377	0.0832014	6.08921e-09	IetA
																	AIC	1145	0.0398179	1.75918	0.0226344	0	IetA		AIC	1865	0.170842	2.08334	0.0820037	8.18276e-08	IetA
																	AIC	1151	0.0392927	2.09885	0.0187211	0	IetA		AIC	1871	0.143098	2.93942	0.0486825	2.52047e-09	IetA
																	AIC	1157	0.0386495	2.06215	0.0187424	0	IetA		AIC	1877	0.131391	2.04829	0.0641466	1.40662e-08	IetA
																	AIC	1163	0.0385313	1.96178	0.019641	0	IetA		AIC	1883	0.165957	2.97406	0.0558013	0	IetA
																	AIC	1169	0.0387	1.66618	0.0232268	0	IetA		AIC	1889	0.207262	1.38204	0.149968	1.60451e-06	IetA
																	AIC	1175	0.0392657	1.19342	0.0329019	7.11368e-05	IetA		AIC	1895	0.16869	1.81161	0.093116	1.61133e-09	IetA
																	AIC	1181	0.039335	1.10246	0.0356792	2.38588e-05	IetA		AIC	1901	0.11401	1.64512	0.0693019	2.78231e-09	IetA
																	AIC	1187	0.0400744	1.14421	0.0350237	8.97056e-05	IetA		AIC	1907	0.143785	1.30432	0.110237	4.43853e-07	IetA
																	AIC	1193	0.000353761	0.353761	0.001	0	IetA		AIC	1913	0.136065	2.89827	0.0469469	0	IetA
																	AIC	1199	0.000442525	0.442525	0.001	0	IetA		AIC	1919	0.144197	3.86054	0.0373515	0	IetA
																	AIC	1205	0.000453495	0.453495	0.001	0	IetA		AIC	1925	0.147056	3.98202	0.0369299	0	IetA
																	AIC	1211	0.000737368	0.737368	0.001	0	IetA		AIC	1931	0.14185	3.06967	0.0462102	0	IetA
																	AIC	1217	0.000670594	0.670594	0.001	0	IetA		AIC	1937	0.115159	4.36052	0.0264094	2.57301e-10	IetA
																	AIC	1223	0.00063503	0.63503	0.001	0	IetA		NG	29	0.071608	0	0	1.73239e-06	MzaA
																	AIC	1229	0.000743183	0.743183	0.001	0	IetA		NG	35	0.0723533	0	0	2.13826e-08	MzaA
																	AIC	1235	0.000714326	0.714326	0.001	0	IetA		NG	41	0.0234428	2.77163	0.00845813	1.5906e-07	MzaA
																	AIC	1241	0.000697957	0.697957	0.001	0	IetA		NG	47	0.02349	0	0	1.57013e-08	MzaA
																	AIC	1247	0.00212681	2.12681	0.001	0	IetA		NG	53	0.02349	0	0	1.57013e-08	MzaA
																	AIC	1253	0.00155498	1.55498	0.001	0	IetA		NG	59	0	0	0	0	MzaA
																	AIC	1259	0.021318	3.26786	0.00652356	0	IetA		NG	65	0	0	0	0	MzaA
																	AIC	1265	0.0218149	3.86858	0.005639	0	IetA		NG	149	0.0504042	0.724834	0.069539	0.000799805	MzaA
																	AIC	1271	0.0220624	0.770499	0.0286339	0	IetA		NG	155	0.0511183	0.884845	0.057771	0.000207472	MzaA
																	AIC	1277	0.0221924	0.75776	0.0292869	0	IetA		NG	161	0.0518442	1.06958	0.0484714	5.33049e-05	MzaA
																	AIC	1283	0.0214991	0.894639	0.0240311	0	IetA		NG	167	0.0771901	1.05576	0.0731133	0.00018552	MzaA
																	AIC	1289	0.0227329	3.44829	0.00659252	0	IetA		NG	173	0.0784817	0.955152	0.0821667	0.000302706	MzaA
																	AIC	1295	0.023124	1.10821	0.020866	0	IetA		NG	179	0.131503	0.772897	0.170143	0.00573074	MzaA
																	AIC	1301	0.0221488	0.795672	0.0278365	0	IetA		NG	185	0.191247	0.573809	0.333294	0.060738	MzaA
																	AIC	1307	0.0214554	1.7477	0.0122764	0	IetA		NG	191	0.189527	0.768908	0.246488	0.0189057	MzaA
																	AIC	1313	0.000558902	0.558902	0.001	0	IetA		NG	197	0.186178	1.10842	0.167968	0.00363724	MzaA
																	AIC	1319	0.00047323	0.47323	0.001	0	IetA		NG	203	0.189105	1.00883	0.18745	0.00540174	MzaA
																	AIC	1325	0.000518785	0.518785	0.001	0	IetA		NG	209	0.123019	0.723032	0.170143	0.0110785	MzaA
																	AIC	1331	0.00061149	0.61149	0.001	0	IetA		NG	215	0.125119	0.664538	0.188279	0.0152944	MzaA
																	AIC	1337	0.00331398	3.31398	0.001	0	IetA		NG	221	0.127017	0.802344	0.158307	0.00586327	MzaA
																	AIC	1343	0.00426591	4.26591	0.001	0	IetA		NG	227	0.0994138	1.44717	0.0686954	0.000109763	MzaA
																	AIC	1349	0.0029988	2.9988	0.001	0	IetA		NG	233	0.132139	2.02064	0.0653947	4.56769e-05	MzaA
																	AIC	1355	0.00277529	2.77529	0.001	0	IetA		NG	239	0.10391	0	0	2.50213e-06	MzaA
																	AIC	1361	0.0897874	5.79089	0.0155049	0	IetA		NG	245	0.0752477	0	0	2.76639e-07	MzaA
																	AIC	1367	0.0916897	2.21866	0.0413267	0	IetA		NG	251	0.0779018	1.24663	0.06249	5.33743e-05	MzaA
																	AIC	1373	0.0868682	2.25832	0.0384658	0	IetA		NG	257	0.0779018	1.66438	0.0468054	9.86417e-06	MzaA
																	AIC	1379	0.0889157	1.83679	0.0484081	0	IetA		NG	263	0.0777051	1.7019	0.0456578	8.96452e-06	MzaA
																	AIC	1385	0.0917557	2.60617	0.0352071	0	IetA		NG	269	0.0788797	1.50851	0.0522898	5.93205e-07	MzaA
																	AIC	1391	0.0876216	2.35995	0.0371286	0	IetA		NG	275	0.0758941	2.24781	0.0337635	3.43117e-06	MzaA
																	AIC	1397	0.0833994	7.60731	0.0109631	0	IetA		NG	281	0.0736788	1.38437	0.0532219	4.52727e-05	MzaA
																	AIC	1403	0.0901164	2.66497	0.0338151	0	IetA		NG	287	0.0464855	1.00758	0.0461356	0.000143686	MzaA
																	AIC	1409	0.0887528	2.81633	0.0315137	0	IetA		NG	293	0.047147	1.23038	0.0383191	3.51836e-05	MzaA
																	AIC	1415	0.0435922	1.16817	0.0373168	3.8644e-06	IetA		NG	377	0.0240078	0.973103	0.0246714	2.38561e-05	MzaA
																	AIC	1421	0.00147824	1.47824	0.001	0	IetA		NG	383	0.0479042	0.83456	0.0574005	0.000337722	MzaA
																	AIC	1427	0.00154445	1.54445	0.001	0	IetA		NG	389	0.0483064	1.03535	0.0466572	7.81481e-05	MzaA
																	AIC	1433	0.0445964	2.53924	0.0175629	0	IetA		NG	395	0.0490225	1.7091	0.0286832	3.23075e-06	MzaA
																	AIC	1439	0.0434639	5.08569	0.00854631	0	IetA		NG	401	0.144503	1.35527	0.106623	0.000141585	MzaA
																	AIC	1445	0.0440535	5.29814	0.00831489	0	IetA		NG	407	0.187936	1.22918	0.152895	0.00242923	MzaA
																	AIC	1451	0.0472459	4.62618	0.0102127	0	IetA		NG	413	0.217559	0.978463	0.222347	0.0128374	MzaA
																	AIC	1457	0.0467617	5.14921	0.00908133	0	IetA		NG	419	0.280356	1.38437	0.202515	0.00839796	MzaA
																	AIC	1463	0.0451027	4.98521	0.00904729	0	IetA		NG	425	0.283113	1.83707	0.154112	0.00300276	MzaA
																	AIC	1469	0.0438225	5.77551	0.00758765	0	IetA		NG	431	0.33893	0	0	0.00189697	MzaA
																	AIC	1475	0.0442484	3.16076	0.0139993	0	IetA		NG	437	0.302723	2.047	0.147887	0.000527049	MzaA
																	AIC	1481	0.0438515	5.49234	0.00798412	0	IetA		NG	443	0.269002	2.11446	0.12722	0.00252508	MzaA
																	AIC	1487	0.00401894	4.01894	0.001	0	IetA		NG	449	0.300653	2.29414	0.131053	0.00359939	MzaA
																	AIC	1493	0.00342529	3.42529	0.001	0	IetA		NG	455	0.216917	1.38437	0.15669	0.00181783	MzaA
																	AIC	1499	0.00390021	3.90021	0.001	0	IetA		NG	461	0.213199	0	0	0.000138825	MzaA
																	AIC	1505	0.000641495	0.641495	0.001	0	IetA		NG	467	0.145509	1.86387	0.078068	0.000400205	MzaA
																	AIC	1511	0.00206442	2.06442	0.001	0	IetA		NG	473	0.144325	2.1625	0.0667398	0.000287522	MzaA
																	AIC	1517	0.0442535	1.97292	0.0224305	0	IetA		NG	479	0.0952322	1.52454	0.0624661	6.23295e-06	MzaA
																	AIC	1523	0.0698445	1.8203	0.0383697	0	IetA		NG	485	0.0937294	1.88869	0.0496266	7.39513e-05	MzaA
																	AIC	1529	0.0692636	1.66172	0.041682	1.48118e-08	IetA		NG	491	0.0787481	1.46777	0.0536514	0.000236493	MzaA
																	AIC	1535	0.0716213	1.26982	0.0564025	4.80531e-06	IetA		NG	497	0.0897537	2.89093	0.0310466	0.000155148	MzaA
																	AIC	1541	0.0683565	5.35379	0.0127679	0	IetA		NG	503	0.066784	1.50659	0.0443278	0.00135232	MzaA
																	AIC	1547	0.067425	6.04867	0.0111471	0	IetA		NG	509	0.079121	0	0	0.000804462	MzaA
																	AIC	1553	0.0655043	6.43475	0.0101798	0	IetA		NG	515	0.0986632	3.8157	0.0258572	0.00602003	MzaA
																	AIC	1559	0.0706835	5.56706	0.0126968	0	IetA		NG	521	0.0986632	0	0	0.000534256	MzaA
																	AIC	1565	0.0693213	5.38719	0.0128678	0	IetA		NG	527	0.452034	0	0	0	MzaA
																	AIC	1571	0.0711539	6.81389	0.0104425	0	IetA		NG	533	0.783409	0	0	0.133231	MzaA
																	AIC	1577	0.000535498	0.535498	0.001	0	IetA		NG	539	2.08992	2.08378	1.00295	0.995958	MzaA
																	AIC	1583	0.0224863	0.733253	0.0306665	0	IetA		NG	545	0	2.31246	0	0.572329	MzaA
																	AIC	1589	0.0223413	0.909371	0.0245679	0	IetA		NG	551	1.7675	1.30988	1.34937	0.659376	MzaA
																	AIC	1595	0.108094	4.94518	0.0218585	0	IetA		NG	557	1.84402	2.14949	0.857888	0.999757	MzaA
																	AIC	1601	0.0910899	8.28122	0.0109996	0	IetA		NG	563	1.88137	1.80109	1.04458	0.704418	MzaA
																	AIC	1607	0.0939087	6.73763	0.0139379	0	IetA		NG	569	1.46416	0	0	0.476424	MzaA
																	AIC	1613	0.145559	5.59206	0.0260296	0	IetA		NG	575	1.46397	0	0	0.507254	MzaA
																	AIC	1619	0.147736	3.13395	0.0471405	0	IetA		NG	581	1.63411	0	0	0.724432	MzaA
																	AIC	1625	0.181334	1.5786	0.11487	8.11576e-07	IetA		NG	587	1.42794	0	0	0.164642	MzaA
																	AIC	1631	0.165464	7.45818	0.0221856	0	IetA		NG	593	0.912765	0	0	0.0371791	MzaA
																	AIC	1637	0.167777	3.55759	0.0471603	0	IetA		NG	599	0.887542	0	0	0.0114344	MzaA
																	AIC	1643	0.188357	9.21729	0.0204352	0	IetA		NG	605	1.17108	0	0	0.0710537	MzaA
																	AIC	1649	0.169835	7.6583	0.0221766	0	IetA		NG	611	1.15455	0	0	0.0249607	MzaA
																	AIC	1655	0.146132	1.81685	0.0804316	0	IetA		NG	617	0.926067	0	0	0.0102666	MzaA
																	AIC	1661	0.287564	2.58554	0.11122	0	IetA		NG	623	0.761129	0	0	0.00329395	MzaA
																	AIC	1667	0.258063	1.80685	0.142825	0	IetA		NG	629	0.927728	0	0	0.174257	MzaA
																	AIC	1673	0.365249	4.28477	0.0852434	0	IetA		NG	635	0.685676	1.61059	0.425731	0.180763	MzaA
																	AIC	1679	0.358585	3.92033	0.0914679	0	IetA		NG	641	0.566795	1.20502	0.470363	0.318934	MzaA
																	AIC	1685	0.350126	2.88178	0.121497	0	IetA		NG	647	0.579737	0.577055	1.00465	0.999334	MzaA
																	AIC	1691	0.314714	4.20039	0.0749248	0	IetA		NG	653	0.613858	0.633284	0.969326	0.999697	MzaA
																	AIC	1697	0.333805	3.07706	0.108482	0	IetA		NG	659	0.43898	0.820556	0.534979	0.179509	MzaA
																	AIC	1703	0.363269	3.78715	0.0959214	0	IetA		NG	665	0.300968	0.752768	0.399815	0.159384	MzaA
																	AIC	1709	0.312518	3.9957	0.0782136	0	IetA		NG	671	0.284321	0.869405	0.32703	0.075573	MzaA
																	AIC	1715	0.202516	5.06192	0.0400076	0	IetA		NG	677	0.371925	1.00125	0.37146	0.104365	MzaA
																	AIC	1721	0.175422	5.0943	0.0344349	0	IetA		NG	683	0.520683	0.818439	0.63619	0.340036	MzaA
																	AIC	1727	0.142038	4.96328	0.0286177	0	IetA		NG	689	0.605019	1.13999	0.530721	0.35447	MzaA
																	AIC	1733	0.111055	7.3468	0.015116	0	IetA		NG	695	0.472459	1.14369	0.413101	0.1043	MzaA
																	AIC	1739	0.113019	6.73155	0.0167894	0	IetA		NG	701	0.462402	2.07756	0.222569	0.0188899	MzaA
																	AIC	1745	0.0865139	6.28493	0.0137653	0	IetA		NG	707	0.376555	1.26563	0.297523	0.0519321	MzaA
																	AIC	1751	0.0620261	8.37542	0.00740573	0	IetA		NG	713	0.372758	1.36072	0.273941	0.0459465	MzaA
																	AIC	1757	0.060984	10.6807	0.00570975	0	IetA		NG	719	0.419552	0.890231	0.471284	0.209598	MzaA
																	AIC	1763	0.0396059	1.53167	0.025858	4.28727e-06	IetA		NG	725	0.457566	1.23626	0.370121	0.114542	MzaA
																	AIC	1769	0.0884053	1.76205	0.0501719	0	IetA		NG	731	0.365777	1.28683	0.284247	0.022319	MzaA
																	AIC	1775	0.129631	1.68813	0.0767897	0	IetA		NG	737	0.416136	1.19064	0.349505	0.0550345	MzaA
																	AIC	1781	0.159765	8.49346	0.0188103	0	IetA		NG	743	0.289628	1.31124	0.220882	0.00695271	MzaA
																	AIC	1787	0.161803	1.63967	0.0986801	0	IetA		NG	749	0.347192	1.41039	0.246168	0.00942668	MzaA
																	AIC	1793	0.259693	7.50394	0.0346076	0	IetA		NG	755	0.35349	0.968395	0.365026	0.0580893	MzaA
																	AIC	1799	0.302917	6.18665	0.048963	0	IetA		NG	761	0.349857	1.01586	0.344394	0.0594469	MzaA
																	AIC	1805	0.336391	3.03338	0.110897	0	IetA		NG	767	0.354466	0.956644	0.37053	0.0579636	MzaA
																	AIC	1811	0.365475	2.23153	0.163778	0	IetA		NG	773	0.367685	0.828358	0.443872	0.1291	MzaA
																	AIC	1817	0.436105	3.34736	0.130283	0	IetA		NG	779	0.321888	1.52184	0.211513	0.00440239	MzaA
																	AIC	1823	0.389053	3.31496	0.117363	0	IetA		NG	785	0.27737	1.36398	0.203354	0.00167422	MzaA
																	AIC	1829	0.43251	2.56892	0.168363	0	IetA		NG	791	0.239702	1.04829	0.22866	0.00410997	MzaA
																	AIC	1835	0.423825	2.56175	0.165444	0	IetA		NG	797	0.239409	1.05512	0.226902	0.00398363	MzaA
																	AIC	1841	0.377981	2.50532	0.150871	0	IetA		NG	803	0.175413	1.1116	0.157802	0.000815116	MzaA
																	AIC	1847	0.285195	2.66575	0.106985	3.15053e-08	IetA		NG	809	0.146021	1.12681	0.129589	0.000341946	MzaA
																	AIC	1853	0.260554	2.92462	0.0890899	0	IetA		NG	815	0.146666	2.28753	0.0641155	1.11929e-05	MzaA
																	AIC	1859	0.272807	2.76964	0.0984991	0	IetA		NG	821	0.207553	0	0	1.48121e-06	MzaA
																	AIC	1865	0.290418	2.73253	0.106282	7.35683e-08	IetA		NG	827	0.173858	0	0	1.46956e-07	MzaA
																	AIC	1871	0.36119	2.28048	0.158384	1.07726e-06	IetA		NG	833	0.173858	0	0	1.46956e-07	MzaA
																	AIC	1877	0.337802	2.29546	0.147161	1.20878e-07	IetA		NG	839	0.177411	0	0	6.09739e-06	MzaA
																	AIC	1883	0.550218	1.85757	0.296203	0.000105537	IetA		NG	845	0.0747767	0	0	1.9352e-07	MzaA
																	AIC	1889	0.39979	2.65261	0.150716	0	IetA		NG	851	0.109872	0	0	2.86257e-08	MzaA
																	AIC	1895	0.701396	1.94309	0.36097	0.000161087	IetA		NG	857	0.108962	0	0	2.63608e-07	MzaA
																	AIC	1901	0.662667	2.14625	0.308755	0	IetA		NG	863	0.108962	0	0	1.34536e-08	MzaA
																	NG	29	0	0	0	0	MzaA		NG	869	0.107372	0	0	8.47284e-08	MzaA
																	NG	35	0	0	0	0	MzaA		NG	875	0.0811659	0	0	1.72578e-07	MzaA
																	NG	41	0	0	0	0	MzaA		NG	881	0.080524	0	0	3.10339e-09	MzaA
																	NG	47	0.0226363	0	0	0	MzaA		NG	887	0.0781587	0	0	0	MzaA
																	NG	53	0.0222908	0	0	0	MzaA		NG	893	0.0785509	0	0	8.03811e-09	MzaA
																	NG	59	0.0223603	0	0	0	MzaA		NG	899	0.200308	0	0	1.21977e-06	MzaA
																	NG	65	0.0714052	0	0	0	MzaA		NG	905	0.200605	0	0	1.42826e-06	MzaA
																	NG	71	0.0712728	0	0	0	MzaA		NG	911	0.1345	0	0	0	MzaA
																	NG	77	0.0706956	0	0	0	MzaA		NG	917	0.135799	0	0	0	MzaA
																	NG	83	0.069685	0	0	0	MzaA		NG	923	0.159262	0	0	0	MzaA
																	NG	89	0.0706956	0	0	0	MzaA		NG	929	0.155469	0	0	0	MzaA
																	NG	95	0.0729338	0	0	0	MzaA		NG	935	0.132546	0	0	1.06487e-06	MzaA
																	NG	101	0.0465208	0	0	0	MzaA		NG	941	0.17408	1.53626	0.113314	0.00142379	MzaA
																	NG	107	0.0465208	0	0	0	MzaA		NG	947	0.17853	0.841916	0.212052	0.0141933	MzaA
																	NG	113	0.125171	0	0	5.7943e-07	MzaA		NG	953	0.223197	0.686444	0.325149	0.0263645	MzaA
																	NG	119	0.0982472	0	0	0	MzaA		NG	959	0.248041	0.706576	0.351046	0.0463604	MzaA
																	NG	125	0.0983281	0	0	0	MzaA		NG	965	0.248518	0.94618	0.262654	0.0149812	MzaA
																	NG	131	0.100191	0	0	3.65904e-08	MzaA		NG	971	0.313582	1.30535	0.240229	0.0100304	MzaA
																	NG	137	0.0995088	0	0	4.88953e-07	MzaA		NG	977	0.28179	1.25728	0.224128	0.00730316	MzaA
																	NG	143	0.0993342	0	0	4.27317e-07	MzaA		NG	983	0.288473	0.806617	0.357633	0.0777912	MzaA
																	NG	149	0.101063	0	0	1.43703e-06	MzaA		NG	989	0.294216	0.959402	0.306665	0.0410466	MzaA
																	NG	155	0.0976465	0	0	5.63863e-10	MzaA		NG	995	0.276596	0.849368	0.325649	0.0845229	MzaA
																	NG	161	0.0997242	0	0	2.57453e-07	MzaA		NG	1001	0.271305	0.938608	0.28905	0.0394862	MzaA
																	NG	167	0.0486107	0	0	1.65475e-09	MzaA		NG	1007	0.264527	1.09861	0.240783	0.0234939	MzaA
																	NG	173	0.0233781	0	0	7.15227e-10	MzaA		NG	1013	0.218825	1.28076	0.170856	0.00242295	MzaA
																	NG	251	0	0	0	0	MzaA		NG	1019	0.246306	1.00324	0.24551	0.012033	MzaA
																	NG	257	0	0	0	0	MzaA		NG	1025	0.190479	1.22813	0.155097	0.00156665	MzaA
																	NG	269	0	0	0	0	MzaA		NG	1031	0.247204	0.719373	0.343638	0.0435896	MzaA
																	NG	275	0	0	0	0	MzaA		NG	1037	0.253281	0.847393	0.298894	0.0228395	MzaA
																	NG	281	0	0	0	0	MzaA		NG	1043	0.262598	0.713452	0.368066	0.0797185	MzaA
																	NG	287	0.0244354	0	0	1.15622e-09	MzaA		NG	1049	0.227809	0.976658	0.233253	0.00738065	MzaA
																	NG	293	0.0244354	0	0	6.92987e-11	MzaA		NG	1055	0.230478	1.20772	0.190837	0.00264395	MzaA
																	NG	299	0.0242326	0	0	8.55509e-09	MzaA		NG	1061	0.166698	2.07731	0.0802473	6.61728e-05	MzaA
																	NG	305	0.0243882	2.35925	0.0103373	1.19363e-07	MzaA		NG	1067	0.0988714	2.51243	0.0393529	1.36408e-05	MzaA
																	NG	311	0.0767369	1.93378	0.0396824	5.46699e-06	MzaA		NG	1073	0.0995122	2.20428	0.0451451	1.81125e-05	MzaA
																	NG	317	0.103959	1.9791	0.0525286	1.70078e-05	MzaA		NG	1079	0.0488622	4.20527	0.0116193	3.47588e-07	MzaA
																	NG	323	0.131932	2.06083	0.0640189	4.29963e-05	MzaA		NG	1085	0.0491655	0	0	4.95272e-08	MzaA
																	NG	329	0.127864	1.90927	0.0669701	7.39202e-05	MzaA		NG	1091	0	0	0	0	MzaA
																	NG	335	0.124525	3.76467	0.0330774	2.41468e-05	MzaA		NG	1097	0	0	0	0	MzaA
																	NG	341	0.152796	2.95906	0.0516368	7.25289e-05	MzaA		NG	1103	0	0	0	0	MzaA
																	NG	347	0.149468	2.14909	0.0695494	0.000185316	MzaA		NG	1385	0.0531558	0.655725	0.0810641	0.00111786	MzaA
																	NG	353	0.153151	1.13332	0.135134	0.00213354	MzaA		NG	1391	0.0528299	0.898148	0.0588209	0.000173338	MzaA
																	NG	359	0.152474	1.16807	0.130535	0.00188644	MzaA		NG	1397	0.0522058	1.3487	0.0387082	1.66989e-05	MzaA
																	NG	365	0.0973987	1.23626	0.0787848	0.000308082	MzaA		NG	1403	0.0507632	1.95232	0.0260015	4.8084e-06	MzaA
																	NG	371	0.094758	1.11417	0.085048	0.000711872	MzaA		NG	1409	0.0516048	3.00735	0.0171596	1.03364e-06	MzaA
																	NG	377	0.0976193	1.21464	0.0803692	0.000331428	MzaA		NG	1415	0.0522238	2.12205	0.02461	1.92376e-06	MzaA
																	NG	383	0.0709513	0.998061	0.0710892	0.00044796	MzaA		NG	1421	0.0526448	1.85344	0.0284039	2.83308e-06	MzaA
																	NG	389	0.0709513	0.559143	0.126893	0.00996124	MzaA		NG	1427	0.0535075	1.1	0.0486434	4.14665e-05	MzaA
																	NG	395	0.0973987	0.527051	0.184799	0.0239635	MzaA		NG	1433	0.0531725	1.62894	0.0326423	4.44584e-06	MzaA
																	NG	401	0.0718378	0.527051	0.136301	0.0123295	MzaA		NG	1439	0.0528376	0	0	3.39201e-07	MzaA
																	NG	407	0.178527	0.722345	0.247149	0.0315339	MzaA		NG	1565	0.0460419	3.03229	0.0151839	1.55015e-06	MzaA
																	NG	413	0.209809	0.691037	0.303614	0.0557093	MzaA		NG	1571	0.0691258	0	0	2.6271e-06	MzaA
																	NG	419	0.239568	0.706319	0.339178	0.0747717	MzaA		NG	1577	0.0696725	1.69444	0.0411182	3.60095e-05	MzaA
																	NG	425	0.332318	0.709861	0.468146	0.184037	MzaA		NG	1583	0.0951787	1.07617	0.0884423	0.000814905	MzaA
																	NG	431	0.393098	0.996504	0.394477	0.12053	MzaA		NG	1589	0.0981739	1.63423	0.0600736	6.92171e-05	MzaA
																	NG	437	0.383909	1.12412	0.341519	0.105554	MzaA		NG	1595	0.125932	1.50304	0.0837849	0.000238469	MzaA
																	NG	443	0.392038	0	0	0.00441039	MzaA		NG	1601	0.122671	1.33899	0.0916151	0.000528206	MzaA
																	NG	449	0.43865	0	0	0.000229209	MzaA		NG	1607	0.127427	1.3612	0.0936139	0.000353957	MzaA
																	NG	455	0.544531	0	0	0.000373287	MzaA		NG	1613	0.128535	0.97379	0.131995	0.00201598	MzaA
																	NG	461	0.461491	0	0	0.00308256	MzaA		NG	1619	0.102758	0.890757	0.115361	0.00137137	MzaA
																	NG	467	0.411121	0	0	0.000273641	MzaA		NG	1625	0.0769381	1.04347	0.073733	0.000178499	MzaA
																	NG	473	0.368276	0	0	7.12721e-06	MzaA		NG	1631	0.0788797	1.16142	0.0679164	7.82793e-05	MzaA
																	NG	479	0.322721	0	0	2.41309e-05	MzaA		NG	1637	0.0523343	1.38011	0.0379204	6.04391e-06	MzaA
																	NG	485	0.231967	0	0	0	MzaA		NG	1643	0.0532694	1.24575	0.0427611	1.08638e-05	MzaA
																	NG	491	0.228699	0	0	0	MzaA		NG	1649	0.052476	0.86451	0.0607003	0.000152717	MzaA
																	NG	497	0.240897	0	0	5.41128e-06	MzaA		NG	1655	0.0260774	1.01458	0.0257028	9.12579e-06	MzaA
																	NG	503	0.192609	0	0	1.56092e-05	MzaA		NG	1661	0.0261933	0.81152	0.0322769	4.8365e-05	MzaA
																	NG	509	0.153503	2.57769	0.0595506	8.8212e-05	MzaA		NG	1667	0.0260412	0.829941	0.0313772	4.19468e-05	MzaA
																	NG	515	0.142088	0	0	1.41702e-06	MzaA		NG	1673	0.0255903	0.891967	0.0286897	2.67927e-05	MzaA
																	NG	521	0.21963	2.89603	0.0758385	0.000267937	MzaA		NG	1679	0.0253706	0.927046	0.0273672	2.12029e-05	MzaA
																	NG	527	0.191064	0	0	3.79364e-05	MzaA		NG	1685	0.0241281	0.945778	0.0255114	2.76862e-05	MzaA
																	NG	533	0.22203	0	0	7.47015e-05	MzaA		NG	1733	0	0	0	0	MzaA
																	NG	539	0.220466	0	0	5.44866e-05	MzaA		NG	1739	0	0	0	0	MzaA
																	NG	545	0.297549	1.28076	0.232322	0.013486	MzaA		NG	1745	0	0	0	0	MzaA
																	NG	551	0.296669	1.30164	0.22792	0.0129583	MzaA		NG	1751	0	0	0	0	MzaA
																	NG	557	0.288903	2.39682	0.120536	0.0013867	MzaA		NG	1757	0	0	0	0	MzaA
																	NG	563	0.299319	1.24148	0.241098	0.0146702	MzaA		NG	1763	0	0	0	0	MzaA
																	NG	569	0.295332	1.03459	0.285458	0.0307631	MzaA		NG	1769	0	0	0	0	MzaA
																	NG	575	0.308757	1.27157	0.242816	0.0104529	MzaA		NG	1799	0.0241587	1.21989	0.019804	4.61387e-06	MzaA
																	NG	581	0.214253	1.43611	0.149189	0.00246605	MzaA		NG	1805	0.0240332	0.967154	0.0248494	2.46286e-05	MzaA
																	NG	587	0.20802	0.954776	0.217873	0.0159261	MzaA		NG	1811	0.0241799	0.732307	0.0330189	0.000161044	MzaA
																	NG	593	0.207584	1.32022	0.157234	0.00408108	MzaA		NG	1817	0.0239327	0.769669	0.0310948	0.000125179	MzaA
																	NG	599	0.172669	0	0	0.000116152	MzaA		NG	1823	0.0235514	0.491416	0.0479254	0.00225105	MzaA
																	NG	605	0.142454	3.60389	0.0395279	0.000161367	MzaA		YN	29	0.0491415	3.3149	0.0148245	4.04372e-07	MzaA
																	NG	611	0.182738	0	0	2.62621e-06	MzaA		YN	35	0.0481769	1.97928	0.0243406	5.72805e-10	MzaA
																	NG	617	0.212752	0	0	0.000124524	MzaA		YN	41	0	99	3.27438e-11	0	MzaA
																	NG	623	0.210848	0	0	7.60471e-05	MzaA		YN	47	0	2.04826	4.87597e-12	0	MzaA
																	NG	629	0.212961	1.70249	0.125088	0.000928173	MzaA		YN	53	0	1.97511	3.0396e-12	0	MzaA
																	NG	635	0.159054	2.71072	0.0586761	5.59745e-05	MzaA		YN	149	0.0508837	0.579179	0.087855	0.00432259	MzaA
																	NG	641	0.234075	2.95113	0.0793173	0.000869331	MzaA		YN	155	0.0492469	0.826283	0.0596005	0.000595432	MzaA
																	NG	647	0.213266	1.09335	0.195058	0.00822262	MzaA		YN	161	0.0492824	1.18734	0.0415065	0.000127639	MzaA
																	NG	653	0.29571	0.720913	0.410188	0.0887408	MzaA		YN	167	0.0718143	3.04145	0.0236119	0.000106296	MzaA
																	NG	659	0.299041	0.688831	0.434128	0.184205	MzaA		YN	173	0.074166	1.33746	0.0554529	0.000269248	MzaA
																	NG	665	0.413814	0.525731	0.787121	0.749802	MzaA		YN	179	0.125325	1.02619	0.122127	0.00356667	MzaA
																	NG	671	0.397515	0.796424	0.499125	0.187014	MzaA		YN	185	0.192093	0.556372	0.345259	0.143195	MzaA
																	NG	677	0.454581	1.14758	0.396123	0.121094	MzaA		YN	191	0.196049	0.694892	0.282129	0.0801997	MzaA
																	NG	683	0.450814	1.66644	0.270526	0.0275592	MzaA		YN	197	0.187145	1.66293	0.112539	0.0071097	MzaA
																	NG	689	0.497549	1.78805	0.278264	0.0255133	MzaA		YN	203	0.23621	0.558003	0.423314	0.226291	MzaA
																	NG	695	0.39943	1.32306	0.3019	0.0551587	MzaA		YN	209	0.119495	0.914771	0.130629	0.00466102	MzaA
																	NG	701	0.550012	1.62109	0.339285	0.0622252	MzaA		YN	215	0.160615	0.373321	0.430234	0.304389	MzaA
																	NG	707	0.434037	1.45176	0.298973	0.053894	MzaA		YN	221	0.170929	0.429305	0.398153	0.323462	MzaA
																	NG	713	0.39943	1.93543	0.206379	0.010549	MzaA		YN	227	0.146512	0.493451	0.296912	0.112223	MzaA
																	NG	719	0.303491	4.35712	0.0696541	0.000214367	MzaA		YN	233	0.200069	0.602532	0.332047	0.0840065	MzaA
																	NG	725	0.235981	0	0	3.9125e-06	MzaA		YN	239	0.158717	0.704102	0.225418	0.0373738	MzaA
																	NG	731	0.272691	0	0	2.45487e-05	MzaA		YN	245	0.113241	0.701972	0.161318	0.00686754	MzaA
																	NG	737	0.24405	1.97978	0.123271	0.000176697	MzaA		YN	251	0.108145	0.531926	0.203307	0.0248899	MzaA
																	NG	743	0.279486	0	0	8.38887e-05	MzaA		YN	257	0.0937282	0.806277	0.116248	0.000876525	MzaA
																	NG	749	0.295352	1.76818	0.167038	0.00175167	MzaA		YN	263	0.0901974	0.895411	0.100733	0.000428076	MzaA
																	NG	755	0.3539	0	0	0.00191102	MzaA		YN	269	0.08642	1.14824	0.0752629	0.000174336	MzaA
																	NG	761	0.262286	0	0	2.82148e-05	MzaA		YN	275	0.0789306	2.1735	0.036315	1.18948e-05	MzaA
																	NG	767	0.272008	4.78753	0.056816	0.000157399	MzaA		YN	281	0.0761115	1.27508	0.0596915	0.000100397	MzaA
																	NG	773	0.273974	3.03229	0.0903523	0.000210324	MzaA		YN	287	0.0482037	0.997533	0.0483229	0.000329477	MzaA
																	NG	779	0.274585	1.67383	0.164046	0.00106696	MzaA		YN	293	0.0480416	1.12728	0.0426171	5.39169e-05	MzaA
																	NG	785	0.176566	1.23631	0.142817	0.000527781	MzaA		YN	377	0.0252269	0.832766	0.0302929	8.41114e-05	MzaA
																	NG	791	0.172222	0.848869	0.202884	0.0043103	MzaA		YN	383	0.0477961	1.05432	0.0453334	0.000276816	MzaA
																	NG	797	0.142076	1.13999	0.124629	0.000407115	MzaA		YN	389	0.0502805	1.00854	0.0498548	0.000205404	MzaA
																	NG	803	0.0883774	1.05381	0.0838648	8.62076e-05	MzaA		YN	395	0.053539	1.09525	0.048883	5.09799e-05	MzaA
																	NG	809	0.0612064	1.56356	0.0391455	2.16055e-06	MzaA		YN	401	0.140238	1.27374	0.110099	0.00045163	MzaA
																	NG	971	0	0	0	0	MzaA		YN	407	0.169149	1.73421	0.0975363	0.000195875	MzaA
																	NG	977	0	0	0	0	MzaA		YN	413	0.209185	0.959919	0.217919	0.00650703	MzaA
																	NG	983	0	0	0	0	MzaA		YN	419	0.27643	1.31046	0.210941	0.0100781	MzaA
																	NG	989	0	0	0	0	MzaA		YN	425	0.303764	1.29534	0.234506	0.0155419	MzaA
																	NG	995	0	0	0	0	MzaA		YN	431	0.340918	1.91983	0.177577	0.000164102	MzaA
																	NG	1055	0.0597799	1.37471	0.0434855	6.16556e-06	MzaA		YN	437	0.294195	2.97345	0.0989404	0.000508886	MzaA
																	NG	1061	0.0574616	2.41541	0.0237896	9.37352e-07	MzaA		YN	443	0.256404	1.84889	0.13868	6.83513e-05	MzaA
																	NG	1067	0.0562362	0	0	2.51115e-07	MzaA		YN	449	0.286526	1.81851	0.15756	6.3519e-05	MzaA
																	NG	1073	0.058367	1.79087	0.0325914	2.10974e-06	MzaA		YN	455	0.207247	2.75199	0.0753081	0.000456615	MzaA
																	NG	1079	0.058367	1.79087	0.0325914	2.10974e-06	MzaA		YN	461	0.210209	3.08198	0.0682058	0.000318357	MzaA
																	NG	1085	0.0580079	0.927247	0.0625593	0.000105717	MzaA		YN	467	0.155228	1.071	0.144937	0.00270246	MzaA
																	NG	1091	0.0581066	0.502519	0.115631	0.00357068	MzaA		YN	473	0.155371	1.09732	0.141591	0.00243948	MzaA
																	NG	1097	0.0564871	0.41133	0.137328	0.0102136	MzaA		YN	479	0.105468	1.12488	0.0937593	0.00216779	MzaA
																	NG	1103	0.095208	0.428051	0.222422	0.0564592	MzaA		YN	485	0.108122	1.14082	0.0947761	0.00340266	MzaA
																	NG	1109	0.0982514	0.262077	0.374895	0.207776	MzaA		YN	491	0.0895194	1.06476	0.0840748	0.00404292	MzaA
																	NG	1115	0.0619216	0.38524	0.160735	0.0103422	MzaA		YN	497	0.0938299	1.60741	0.0583733	0.000443837	MzaA
																	NG	1121	0.0617846	0.510791	0.120959	0.00258652	MzaA		YN	503	0.0744981	0.990361	0.0752232	0.0100307	MzaA
																	NG	1127	0.0608853	0.702728	0.0866414	0.00041798	MzaA		YN	509	0.0837325	1.57221	0.0532577	0.00291402	MzaA
																	NG	1133	0.127154	0.798095	0.159321	0.00599901	MzaA		YN	515	0.105787	1.23723	0.0855029	0.017984	MzaA
																	NG	1139	0.124431	0.895408	0.138965	0.0036824	MzaA		YN	521	0.109679	2.0815	0.0526922	0.00518751	MzaA
																	NG	1145	0.122108	1.39648	0.0874396	0.00045239	MzaA		YN	527	0.446091	99	0.00450597	0	MzaA
																	NG	1151	0.125802	1.51746	0.0829027	0.000230026	MzaA		YN	533	0.665882	99	0.00672608	0	MzaA
																	NG	1157	0.0856139	1.30628	0.0655404	2.85517e-05	MzaA		YN	539	1.23607	99	0.0124856	0	MzaA
																	NG	1163	0.0843735	1.48788	0.0567074	1.59122e-05	MzaA		YN	545	1.76873	99	0.0178659	0	MzaA
																	NG	1169	0.0834952	1.66956	0.0500102	1.00824e-05	MzaA		YN	551	1.48367	1.37113	1.08208	0.64753	MzaA
																	NG	1175	0.0587824	1.63313	0.0359937	2.95513e-06	MzaA		YN	557	1.58162	1.57388	1.00492	0.406566	MzaA
																	NG	1181	0.0601307	0.976658	0.0615678	5.28014e-05	MzaA		YN	563	1.63813	1.62258	1.00958	0.677102	MzaA
																	YN	47	0.0245913	2.0588	0.0119445	3.8285e-12	MzaA		YN	569	1.44269	1.79706	0.802806	0.469146	MzaA
																	YN	53	0.0241808	99	0.000244251	0	MzaA		YN	575	1.44771	1.85719	0.779517	0.296127	MzaA
																	YN	59	0.0255699	2.12766	0.0120179	1.59078e-13	MzaA		YN	581	2.11389	1.32034	1.60102	0.519414	MzaA
																	YN	65	0.0809949	2.14512	0.0377578	3.37934e-11	MzaA		YN	587	2.35549	1.24623	1.8901	0.346606	MzaA
																	YN	71	0.0788213	99	0.000796174	0	MzaA		YN	593	0.739772	99	0.00747245	0	MzaA
																	YN	77	0.075755	99	0.000765202	0	MzaA		YN	599	1.21571	2.20565	0.551182	0.548535	MzaA
																	YN	83	0.0759719	2.03885	0.0372622	6.0471e-11	MzaA		YN	605	2.54207	0.9976	2.54819	0.348158	MzaA
																	YN	89	0.0775083	2.07746	0.0373091	4.98446e-10	MzaA		YN	611	2.28279	0.865838	2.63651	0.0628406	MzaA
																	YN	95	0.0810599	2.01254	0.0402773	2.37571e-08	MzaA		YN	617	1.40969	1.07052	1.31683	0.547205	MzaA
																	YN	101	0.0539417	2.0474	0.0263464	1.59926e-08	MzaA		YN	623	1.1452	1.13766	1.00663	0.569421	MzaA
																	YN	107	0.0532733	3.22456	0.0165211	7.9338e-07	MzaA		YN	629	0.98734	1.79151	0.551123	0.172654	MzaA
																	YN	113	0.11893	99	0.00120132	0	MzaA		YN	635	0.726131	1.38895	0.522793	0.32042	MzaA
																	YN	119	0.099122	99	0.00100123	0	MzaA		YN	641	0.588784	1.22268	0.48155	0.174693	MzaA
																	YN	125	0.121057	1.28687	0.0940709	0.000211547	MzaA		YN	647	0.590566	0.673164	0.877299	0.998389	MzaA
																	YN	131	0.123351	1.16557	0.105829	0.000369647	MzaA		YN	653	0.622732	0.826459	0.753494	0.741186	MzaA
																	YN	137	0.115474	1.24845	0.0924937	0.000278604	MzaA		YN	659	0.453215	1.06168	0.426886	0.331728	MzaA
																	YN	143	0.114754	1.28765	0.0891189	0.000238646	MzaA		YN	665	0.290716	1.36876	0.212394	0.075535	MzaA
																	YN	149	0.114134	2.89639	0.0394055	0.00020535	MzaA		YN	671	0.27516	1.70131	0.161734	0.0309242	MzaA
																	YN	155	0.10382	2.06228	0.0503423	2.10234e-06	MzaA		YN	677	0.406062	0.902048	0.450156	0.346571	MzaA
																	YN	161	0.104812	5.72804	0.018298	3.31866e-06	MzaA		YN	683	0.527448	1.08342	0.486834	0.324332	MzaA
																	YN	167	0.0479187	1.97473	0.0242659	4.74276e-10	MzaA		YN	689	0.610062	1.44776	0.421382	0.345077	MzaA
																	YN	173	0.0232276	1.93956	0.0119757	4.16556e-10	MzaA		YN	695	0.446814	3.04344	0.146812	0.00876649	MzaA
																	YN	287	0	99	1.88263e-10	0	MzaA		YN	701	0.448736	1.71602	0.261499	0.000793821	MzaA
																	YN	293	0	99	1.8284e-10	0	MzaA		YN	707	0.349643	1.68446	0.207569	0.00162163	MzaA
																	YN	299	0	99	1.38816e-10	0	MzaA		YN	713	0.344106	1.60527	0.21436	0.000354334	MzaA
																	YN	305	0	99	1.24235e-10	0	MzaA		YN	719	0.384785	1.59048	0.24193	0.00418366	MzaA
																	YN	311	0.0461538	1.86857	0.0247001	1.62804e-10	MzaA		YN	725	0.437428	1.72917	0.25297	0.00727383	MzaA
																	YN	317	0.0701258	99	0.000708342	0	MzaA		YN	731	0.348906	2.6993	0.129258	0.00303891	MzaA
																	YN	323	0.101677	2.0039	0.0507398	4.14103e-07	MzaA		YN	737	0.42174	1.49117	0.282824	0.0577725	MzaA
																	YN	329	0.104447	2.40794	0.0433761	1.13274e-05	MzaA		YN	743	0.28018	1.34337	0.208565	0.00220711	MzaA
																	YN	335	0.100377	1.96696	0.0510316	1.5319e-06	MzaA		YN	749	0.342709	1.41455	0.242275	0.0111488	MzaA
																	YN	341	0.135372	99	0.00136739	0	MzaA		YN	755	0.401991	0.865691	0.464359	0.384247	MzaA
																	YN	347	0.13448	99	0.00135839	0	MzaA		YN	761	0.400947	1.00039	0.400791	0.241821	MzaA
																	YN	353	0.13209	99	0.00133424	0	MzaA		YN	767	0.371645	1.75536	0.21172	0.127227	MzaA
																	YN	359	0.130529	99	0.00131848	0	MzaA		YN	773	0.434381	0.691283	0.62837	0.568834	MzaA
																	YN	365	0.0889134	1.66354	0.0534483	3.45302e-06	MzaA		YN	779	0.352886	2.24768	0.157	0.0391402	MzaA
																	YN	371	0.0864654	1.54928	0.05581	7.6619e-06	MzaA		YN	785	0.277017	1.54528	0.179266	0.00114738	MzaA
																	YN	377	0.09236	2.94113	0.0314029	3.44162e-05	MzaA		YN	791	0.23141	1.51296	0.152952	0.000848707	MzaA
																	YN	383	0.0680252	1.48822	0.045709	0.000102312	MzaA		YN	797	0.249127	1.53761	0.162022	0.0215716	MzaA
																	YN	389	0.0675814	0.838211	0.0806258	0.0035533	MzaA		YN	803	0.166031	1.50369	0.110415	0.0002707	MzaA
																	YN	395	0.0890861	0.969782	0.091862	0.00355784	MzaA		YN	809	0.128956	2.33417	0.0552471	4.29732e-05	MzaA
																	YN	401	0.0676453	0.756416	0.0894287	0.00357683	MzaA		YN	815	0.127576	1.87276	0.0681217	3.40466e-07	MzaA
																	YN	407	0.145098	1.5891	0.0913083	7.5885e-05	MzaA		YN	821	0.191421	1.98863	0.0962578	5.40308e-07	MzaA
																	YN	413	0.186591	1.29017	0.144625	0.001595	MzaA		YN	827	0.150096	99	0.00151612	0	MzaA
																	YN	419	0.210592	4.16927	0.0505105	0.000882596	MzaA		YN	833	0.149849	99	0.00151363	0	MzaA
																	YN	425	0.295698	1.52008	0.194528	0.010155	MzaA		YN	839	0.154071	1.91605	0.0804106	2.2481e-07	MzaA
																	YN	431	0.381924	1.34484	0.283992	0.0434941	MzaA		YN	845	0.0706581	1.89213	0.0373431	2.29087e-09	MzaA
																	YN	437	0.386817	1.36112	0.284189	0.0401264	MzaA		YN	851	0.0992942	1.91431	0.0518694	2.1574e-08	MzaA
																	YN	443	0.400438	2.81333	0.142336	0.00167332	MzaA		YN	857	0.101676	1.98933	0.0511105	2.67355e-06	MzaA
																	YN	449	0.496066	1.91248	0.259384	0.017445	MzaA		YN	863	0.103299	2.0084	0.0514337	4.72388e-07	MzaA
																	YN	455	0.610174	2.66405	0.22904	0.0192027	MzaA		YN	869	0.100124	1.94546	0.0514653	8.7801e-07	MzaA
																	YN	461	0.480241	2.02194	0.237515	0.00559316	MzaA		YN	875	0.0667082	99	0.00067382	0	MzaA
																	YN	467	0.435938	2.62456	0.1661	0.00604398	MzaA		YN	881	0.0689469	99	0.000696433	0	MzaA
																	YN	473	0.401953	2.0978	0.191607	0.00281765	MzaA		YN	887	0.0671581	99	0.000678365	0	MzaA
																	YN	479	0.351472	2.61275	0.134522	0.00141812	MzaA		YN	893	0.0663956	99	0.000670663	0	MzaA
																	YN	485	0.236385	2.08499	0.113375	4.13073e-06	MzaA		YN	899	0.137195	99	0.00138581	0	MzaA
																	YN	491	0.235374	2.07828	0.113254	2.72838e-07	MzaA		YN	905	0.139935	99	0.00141349	0	MzaA
																	YN	497	0.223913	2.01441	0.111155	3.44913e-06	MzaA		YN	911	0.0890704	99	0.000899701	0	MzaA
																	YN	503	0.182635	1.94859	0.0937268	1.83158e-06	MzaA		YN	917	0.101052	99	0.00102072	0	MzaA
																	YN	509	0.137553	99	0.00138942	0	MzaA		YN	923	0.132841	99	0.00134183	0	MzaA
																	YN	515	0.0994314	99	0.00100436	0	MzaA		YN	929	0.124561	99	0.0012582	0	MzaA
																	YN	521	0.156754	99	0.00158337	0	MzaA		YN	935	0.100979	99	0.00101999	0	MzaA
																	YN	527	0.13066	99	0.00131979	0	MzaA		YN	941	0.156669	1.50321	0.104223	0.000470093	MzaA
																	YN	533	0.153603	2.02921	0.0756961	0	MzaA		YN	947	0.15323	1.39356	0.109956	0.000820417	MzaA
																	YN	539	0.147967	99	0.00149462	0	MzaA		YN	953	0.211038	1.70453	0.12381	0.00832002	MzaA
																	YN	545	0.220695	1.97465	0.111764	9.83683e-06	MzaA		YN	959	0.238596	1.07288	0.222388	0.00996318	MzaA
																	YN	551	0.219858	1.94167	0.113232	3.53687e-06	MzaA		YN	965	0.244371	1.30915	0.186663	0.0038798	MzaA
																	YN	557	0.216697	99	0.00218886	0	MzaA		YN	971	0.317607	1.4018	0.22657	0.00671722	MzaA
																	YN	563	0.214044	1.95966	0.109225	6.25581e-06	MzaA		YN	977	0.26991	2.68972	0.100349	0.00106346	MzaA
																	YN	569	0.211915	1.8198	0.116449	9.41509e-07	MzaA		YN	983	0.26969	1.34617	0.200338	0.00643949	MzaA
																	YN	575	0.220245	1.84231	0.119549	0	MzaA		YN	989	0.266994	1.67702	0.159207	0.000337252	MzaA
																	YN	581	0.143761	99	0.00145214	0	MzaA		YN	995	0.261671	1.19754	0.218507	0.0179257	MzaA
																	YN	587	0.158377	99	0.00159977	0	MzaA		YN	1001	0.249366	2.23287	0.11168	0.00422244	MzaA
																	YN	593	0.1598	99	0.00161414	0	MzaA		YN	1007	0.2455	1.66465	0.147478	0.00224804	MzaA
																	YN	599	0.130585	99	0.00131904	0	MzaA		YN	1013	0.181188	1.70854	0.106048	6.95269e-06	MzaA
																	YN	605	0.107432	99	0.00108517	0	MzaA		YN	1019	0.217239	1.52768	0.142202	0.00119696	MzaA
																	YN	611	0.144437	99	0.00145896	0	MzaA		YN	1025	0.149661	1.60331	0.0933451	0	MzaA
																	YN	617	0.170275	99	0.00171995	0	MzaA		YN	1031	0.207629	1.47667	0.140606	3.54279e-05	MzaA
																	YN	623	0.181681	1.76826	0.102746	1.77666e-06	MzaA		YN	1037	0.215904	1.60575	0.134457	2.41727e-05	MzaA
																	YN	629	0.204189	1.67453	0.121938	0.000100435	MzaA		YN	1043	0.2367	2.03974	0.116044	0.00826717	MzaA
																	YN	635	0.151372	1.77016	0.0855132	1.32493e-05	MzaA		YN	1049	0.196936	1.77159	0.111163	3.01774e-05	MzaA
																	YN	641	0.200971	99	0.00203001	0	MzaA		YN	1055	0.201961	1.7996	0.112226	0.000109575	MzaA
																	YN	647	0.183203	1.63931	0.111756	0	MzaA		YN	1061	0.135241	1.81465	0.0745271	4.5752e-08	MzaA
																	YN	653	0.244403	1.57184	0.155488	0.000590853	MzaA		YN	1067	0.106166	1.9736	0.0537928	8.10403e-05	MzaA
																	YN	659	0.241878	1.56923	0.154138	0.000566886	MzaA		YN	1073	0.103936	1.64478	0.0631914	4.61125e-05	MzaA
																	YN	665	0.296936	1.59537	0.186123	0.000108766	MzaA		YN	1079	0.0521401	1.53194	0.0340354	3.51401e-06	MzaA
																	YN	671	0.303959	1.59017	0.191149	0.000159714	MzaA		YN	1085	0.0502559	2.05816	0.0244179	1.10538e-07	MzaA
																	YN	677	0.356338	99	0.00359937	0	MzaA		YN	1385	0.0479504	0.781696	0.0613415	0.00133695	MzaA
																	YN	683	0.375062	99	0.00378851	0	MzaA		YN	1391	0.0482018	1.18841	0.04056	0.000284031	MzaA
																	YN	689	0.393956	99	0.00397935	0	MzaA		YN	1397	0.0447465	4.36086	0.0102609	2.80272e-06	MzaA
																	YN	695	0.308508	99	0.00311625	0	MzaA		YN	1403	0.0443288	1.73431	0.0255599	1.30294e-06	MzaA
																	YN	701	0.450417	99	0.00454967	0	MzaA		YN	1409	0.0455739	1.8077	0.0252109	3.80176e-07	MzaA
																	YN	707	0.341435	99	0.00344884	0	MzaA		YN	1415	0.0447437	1.75645	0.0254739	1.20674e-07	MzaA
																	YN	713	0.316453	99	0.0031965	0	MzaA		YN	1421	0.0467549	2.62701	0.0177978	1.82859e-06	MzaA
																	YN	719	0.259241	99	0.00261859	0	MzaA		YN	1427	0.0484491	1.36687	0.0354453	4.64998e-05	MzaA
																	YN	725	0.201132	99	0.00203164	0	MzaA		YN	1433	0.0514902	1.30314	0.0395124	4.10681e-05	MzaA
																	YN	731	0.231782	99	0.00234123	0	MzaA		YN	1439	0.0531159	1.73102	0.0306847	2.04567e-05	MzaA
																	YN	737	0.19547	1.81683	0.107588	0	MzaA		YN	1565	0.0505929	1.6573	0.0305273	5.50123e-05	MzaA
																	YN	743	0.235485	99	0.00237864	0	MzaA		YN	1571	0.0801029	1.20012	0.0667454	0.000479427	MzaA
																	YN	749	0.255426	99	0.00258006	0	MzaA		YN	1577	0.0813383	0.747752	0.108777	0.00246397	MzaA
																	YN	755	0.304062	99	0.00307133	0	MzaA		YN	1583	0.10639	0.654815	0.162473	0.00947083	MzaA
																	YN	761	0.219235	99	0.0022145	0	MzaA		YN	1589	0.105175	1.06081	0.0991456	0.000586489	MzaA
																	YN	767	0.230374	99	0.00232701	0	MzaA		YN	1595	0.133193	1.12424	0.118474	0.00113989	MzaA
																	YN	773	0.225395	99	0.00227672	0	MzaA		YN	1601	0.12914	1.07853	0.119737	0.00194514	MzaA
																	YN	779	0.225549	99	0.00227827	0	MzaA		YN	1607	0.127265	1.47051	0.0865449	0.000289906	MzaA
																	YN	785	0.128953	99	0.00130256	0	MzaA		YN	1613	0.135731	0.816968	0.16614	0.00561499	MzaA
																	YN	791	0.129319	1.70026	0.0760585	1.01799e-06	MzaA		YN	1619	0.0999047	1.39458	0.0716376	0.000405127	MzaA
																	YN	797	0.105797	99	0.00106866	0	MzaA		YN	1625	0.0754863	1.25483	0.0601565	7.05879e-05	MzaA
																	YN	803	0.0482431	99	0.000487304	0	MzaA		YN	1631	0.0813858	1.20541	0.0675173	0.000141305	MzaA
																	YN	809	0.0230821	99	0.000233153	0	MzaA		YN	1637	0.0483702	1.9796	0.0244343	1.36936e-07	MzaA
																	YN	1055	0.0436818	1.67849	0.0260245	1.58439e-08	MzaA		YN	1643	0.0536401	1.38336	0.0387753	1.08486e-05	MzaA
																	YN	1061	0.0429778	99	0.000434119	0	MzaA		YN	1649	0.0512929	1.093	0.0469283	7.0365e-05	MzaA
																	YN	1067	0.0422139	99	0.000426403	0	MzaA		YN	1655	0.027359	0.879037	0.0311238	3.00089e-05	MzaA
																	YN	1073	0.0425932	99	0.000430235	0	MzaA		YN	1661	0.0278535	0.680541	0.0409285	0.000172144	MzaA
																	YN	1079	0.0418865	99	0.000423096	0	MzaA		YN	1667	0.0282827	0.645914	0.043787	0.000229038	MzaA
																	YN	1085	0.0403049	99	0.00040712	0	MzaA		YN	1673	0.0281676	0.659854	0.0426877	0.000211545	MzaA
																	YN	1091	0.0414365	1.41376	0.0293094	6.21139e-05	MzaA		YN	1679	0.02715	0.741488	0.0366155	0.000102082	MzaA
																	YN	1097	0.0429439	0.922273	0.0465631	0.00193112	MzaA		YN	1685	0.0243329	0.997073	0.0244044	3.28996e-05	MzaA
																	YN	1103	0.0693909	1.22679	0.056563	0.000668466	MzaA		YN	1799	0.0246568	1.21649	0.0202687	8.17636e-06	MzaA
																	YN	1109	0.0697026	0.802807	0.0868236	0.00552967	MzaA		YN	1805	0.0222035	2.29516	0.00967403	1.05052e-06	MzaA
																	YN	1115	0.0455592	0.881483	0.0516848	0.00109511	MzaA		YN	1811	0.0230094	1.01236	0.0227285	3.84197e-05	MzaA
																	YN	1121	0.0460321	1.08526	0.0424159	0.000236753	MzaA		YN	1817	0.0242809	0.784666	0.0309442	0.00016721	MzaA
																	YN	1127	0.0461078	1.95879	0.0235388	3.10819e-05	MzaA		YN	1823	0.0243042	0.519088	0.0468209	0.00352173	MzaA
																	YN	1133	0.0974652	3.25389	0.0299535	5.73575e-05	MzaA		AIC	29	0.0470737	2.19421	0.0214536	0	MzaA
																	YN	1139	0.100423	1.80043	0.0557772	9.69784e-05	MzaA		AIC	35	0.046289	4.65086	0.00995279	0	MzaA
																	YN	1145	0.102955	1.95155	0.0527558	2.94769e-05	MzaA		AIC	41	0.00265855	2.65855	0.001	0	MzaA
																	YN	1151	0.0972972	1.79191	0.0542979	1.93691e-07	MzaA		AIC	47	0.00326122	3.26122	0.001	0	MzaA
																	YN	1157	0.069711	1.77069	0.0393694	6.50506e-07	MzaA		AIC	53	0.00315054	3.15054	0.001	0	MzaA
																	YN	1163	0.0682733	1.72353	0.0396125	2.10557e-07	MzaA		AIC	59	0.00266388	2.66388	0.001	0	MzaA
																	YN	1169	0.0677307	1.6644	0.0406939	4.13324e-08	MzaA		AIC	65	0.00285193	2.85193	0.001	0	MzaA
																	YN	1175	0.0454725	1.74807	0.026013	9.88807e-08	MzaA		AIC	71	0.00184878	1.84878	0.001	0	MzaA
																	YN	1181	0.0447853	1.69853	0.0263671	6.63346e-07	MzaA		AIC	77	0.00229882	2.29882	0.001	0	MzaA
																	AIC	29	0.00186903	1.86903	0.001	0	MzaA		AIC	83	0.0022639	2.2639	0.001	0	MzaA
																	AIC	35	0.00480615	4.80615	0.001	0	MzaA		AIC	89	0.00249038	2.49038	0.001	0	MzaA
																	AIC	41	0.00200061	2.00061	0.001	0	MzaA		AIC	95	0.00215175	2.15175	0.001	0	MzaA
																	AIC	47	0.0226369	3.88448	0.00582753	0	MzaA		AIC	101	0.00366225	3.66225	0.001	0	MzaA
																	AIC	53	0.0220921	3.95811	0.00558149	0	MzaA		AIC	107	0.00409246	4.09246	0.001	0	MzaA
																	AIC	59	0.0226434	3.87045	0.00585033	0	MzaA		AIC	113	0.000413154	0.413154	0.001	0	MzaA
																	AIC	65	0.0756541	3.33067	0.0227144	0	MzaA		AIC	119	0.000447019	0.447019	0.001	0	MzaA
																	AIC	71	0.0732062	3.13555	0.0233472	0	MzaA		AIC	125	0.0047189	4.7189	0.001	0	MzaA
																	AIC	77	0.071069	3.64665	0.0194889	0	MzaA		AIC	131	0.00277552	2.77552	0.001	0	MzaA
																	AIC	83	0.0705496	3.73781	0.0188746	0	MzaA		AIC	137	0.000491779	0.491779	0.001	0	MzaA
																	AIC	89	0.0722427	3.37203	0.0214241	0	MzaA		AIC	143	0.000430763	0.430763	0.001	0	MzaA
																	AIC	95	0.0752633	3.71634	0.020252	0	MzaA		AIC	149	0.0485465	0.787674	0.0616327	0.000135719	MzaA
																	AIC	101	0.0474863	4.10191	0.0115766	0	MzaA		AIC	155	0.0477475	1.26971	0.0376051	0	MzaA
																	AIC	107	0.0478136	4.30648	0.0111027	0	MzaA		AIC	161	0.0470275	3.6046	0.0130465	0	MzaA
																	AIC	113	0.131574	3.59869	0.0365616	0	MzaA		AIC	167	0.0725906	1.01843	0.0712768	8.33236e-07	MzaA
																	AIC	119	0.100876	3.82661	0.0263617	0	MzaA		AIC	173	0.0742582	0.894909	0.0829785	1.71084e-06	MzaA
																	AIC	125	0.103547	3.62741	0.0285458	0	MzaA		AIC	179	0.130325	0.723243	0.180196	0.000350531	MzaA
																	AIC	131	0.108382	3.2515	0.033333	1.36438e-10	MzaA		AIC	185	0.196647	0.571863	0.34387	0.0143092	MzaA
																	AIC	137	0.104718	3.30741	0.0316616	7.00554e-11	MzaA		AIC	191	0.210422	0.809529	0.259931	0.000952588	MzaA
																	AIC	143	0.103645	3.96283	0.0261542	0	MzaA		AIC	197	0.209849	1.62335	0.129269	3.49828e-06	MzaA
																	AIC	149	0.106713	3.67012	0.0290762	5.73973e-11	MzaA		AIC	203	0.233409	1.45242	0.160703	1.83552e-05	MzaA
																	AIC	155	0.0951355	4.10405	0.0231809	0	MzaA		AIC	209	0.141868	1.0294	0.137815	8.39765e-05	MzaA
																	AIC	161	0.0961063	3.87029	0.0248318	0	MzaA		AIC	215	0.161297	0.774898	0.208152	0.00481327	MzaA
																	AIC	167	0.0429288	6.90609	0.00621607	0	MzaA		AIC	221	0.201144	0.801096	0.251086	0.017982	MzaA
																	AIC	173	0.022517	4.72871	0.00476177	0	MzaA		AIC	227	0.160176	2.09399	0.0764932	5.85193e-05	MzaA
																	AIC	179	0.00385707	3.85707	0.001	0	MzaA		AIC	233	0.224483	1.79026	0.125391	5.41438e-05	MzaA
																	AIC	185	0.00297267	2.97267	0.001	0	MzaA		AIC	239	0.166477	1.81503	0.0917211	5.45015e-05	MzaA
																	AIC	191	0.00192454	1.92454	0.001	0	MzaA		AIC	245	0.110269	2.08813	0.0528076	0	MzaA
																	AIC	197	0.00291522	2.91522	0.001	0	MzaA		AIC	251	0.113913	2.20772	0.0515977	0	MzaA
																	AIC	203	0.00347767	3.47767	0.001	0	MzaA		AIC	257	0.0900661	2.29158	0.0393031	0	MzaA
																	AIC	209	0.00269996	2.69996	0.001	0	MzaA		AIC	263	0.0848319	2.43976	0.0347706	0	MzaA
																	AIC	215	0.00389455	3.89455	0.001	0	MzaA		AIC	269	0.0853882	2.54357	0.0335703	0	MzaA
																	AIC	221	0.00388256	3.88256	0.001	0	MzaA		AIC	275	0.0790402	3.16001	0.0250127	0	MzaA
																	AIC	227	0.00113874	1.13874	0.001	0	MzaA		AIC	281	0.0763169	1.85812	0.0410722	2.24332e-07	MzaA
																	AIC	233	0.0037943	3.7943	0.001	0	MzaA		AIC	287	0.0475346	1.36615	0.0347945	0	MzaA
																	AIC	239	0.0043235	4.3235	0.001	0	MzaA		AIC	293	0.0474811	1.45563	0.032619	0	MzaA
																	AIC	245	0.00375823	3.75823	0.001	0	MzaA		AIC	299	0.00130028	1.30028	0.001	0	MzaA
																	AIC	251	0.0034084	3.4084	0.001	0	MzaA		AIC	305	0.00285716	2.85716	0.001	0	MzaA
																	AIC	257	0.00426353	4.26353	0.001	0	MzaA		AIC	311	0.00267093	2.67093	0.001	0	MzaA
																	AIC	263	0.00484746	4.84746	0.001	0	MzaA		AIC	317	0.00231458	2.31458	0.001	0	MzaA
																	AIC	269	0.00462331	4.62331	0.001	0	MzaA		AIC	323	0.00191432	1.91432	0.001	0	MzaA
																	AIC	275	0.0049588	4.9588	0.001	0	MzaA		AIC	329	0.00196675	1.96675	0.001	0	MzaA
																	AIC	281	0.005464	5.464	0.001	0	MzaA		AIC	335	0.000436668	0.436668	0.001	0	MzaA
																	AIC	287	0.00493587	4.93587	0.001	0	MzaA		AIC	341	0.00118408	1.18408	0.001	0	MzaA
																	AIC	293	0.00534215	5.34215	0.001	0	MzaA		AIC	347	0.000435284	0.435284	0.001	0	MzaA
																	AIC	299	0.00495992	4.95992	0.001	0	MzaA		AIC	353	0.000949229	0.949229	0.001	0	MzaA
																	AIC	305	0.00512895	5.12895	0.001	0	MzaA		AIC	359	0.000827312	0.827312	0.001	0	MzaA
																	AIC	311	0.0477475	4.20466	0.0113558	0	MzaA		AIC	365	0.000914104	0.914104	0.001	0	MzaA
																	AIC	317	0.0709239	4.55614	0.0155667	0	MzaA		AIC	371	0.00108223	1.08223	0.001	0	MzaA
																	AIC	323	0.0940608	4.58036	0.0205357	0	MzaA		AIC	377	0.0249525	3.29762	0.00756684	0	MzaA
																	AIC	329	0.0916468	5.92821	0.0154594	0	MzaA		AIC	383	0.0458733	4.3257	0.0106048	0	MzaA
																	AIC	335	0.0897098	7.04846	0.0127276	0	MzaA		AIC	389	0.0471616	4.19017	0.0112553	0	MzaA
																	AIC	341	0.149127	4.53737	0.0328665	0	MzaA		AIC	395	0.0824142	3.2383	0.0254498	0	MzaA
																	AIC	347	0.154163	3.94626	0.0390657	0	MzaA		AIC	401	0.160691	3.16816	0.0507206	1.87506e-10	MzaA
																	AIC	353	0.145254	4.4838	0.0323952	0	MzaA		AIC	407	0.193495	3.19324	0.0605952	1.58396e-10	MzaA
																	AIC	359	0.149416	4.32539	0.0345439	0	MzaA		AIC	413	0.235568	1.52339	0.154634	5.16066e-06	MzaA
																	AIC	365	0.0991303	3.81602	0.0259774	0	MzaA		AIC	419	0.286359	2.02129	0.141672	4.53381e-09	MzaA
																	AIC	371	0.103727	3.99525	0.0259624	0	MzaA		AIC	425	0.302455	1.6081	0.188082	3.94106e-07	MzaA
																	AIC	377	0.102567	1.8526	0.055364	4.01037e-08	MzaA		AIC	431	0.367165	2.24285	0.163704	0	MzaA
																	AIC	383	0.0707063	1.26887	0.0557238	3.17839e-07	MzaA		AIC	437	0.325053	1.82256	0.178349	5.85493e-08	MzaA
																	AIC	389	0.0684368	0.729261	0.093844	0.000209203	MzaA		AIC	443	0.275545	3.05686	0.0901398	0	MzaA
																	AIC	395	0.092118	0.650362	0.141641	0.000394908	MzaA		AIC	449	0.299419	3.34414	0.0895356	0	MzaA
																	AIC	401	0.0689846	0.613987	0.112355	0.000358336	MzaA		AIC	455	0.225547	1.50682	0.149683	5.73558e-07	MzaA
																	AIC	407	0.126844	5.04631	0.025136	0	MzaA		AIC	461	0.220237	3.69951	0.0595314	0	MzaA
																	AIC	413	0.156804	5.04983	0.0310514	0	MzaA		AIC	467	0.154529	1.93526	0.0798492	2.01325e-09	MzaA
																	AIC	419	0.185929	5.00238	0.037168	0	MzaA		AIC	473	0.157935	3.73519	0.042283	0	MzaA
																	AIC	425	0.241968	4.76867	0.0507413	0	MzaA		AIC	479	0.0942703	2.43435	0.038725	7.51892e-10	MzaA
																	AIC	431	0.301065	4.05544	0.0742375	0	MzaA		AIC	485	0.0944759	4.02636	0.0234643	1.10787e-10	MzaA
																	AIC	437	0.308313	4.25422	0.0724723	0	MzaA		AIC	491	0.0858841	3.27834	0.0261974	0	MzaA
																	AIC	443	0.329849	3.41939	0.0964641	0	MzaA		AIC	497	0.0864377	4.7784	0.0180893	0	MzaA
																	AIC	449	0.707053	1.98973	0.35535	0.000130779	MzaA		AIC	503	0.0653469	4.7969	0.0136227	0	MzaA
																	AIC	455	0.527836	2.64317	0.199698	0	MzaA		AIC	509	0.0769615	4.8579	0.0158425	0	MzaA
																	AIC	461	0.474373	3.21893	0.14737	0	MzaA		AIC	515	0.0996762	2.13046	0.0467863	0	MzaA
																	AIC	467	0.445095	2.9964	0.148543	0	MzaA		AIC	521	0.102708	2.9221	0.0351488	0	MzaA
																	AIC	473	0.378318	3.27956	0.115356	0	MzaA		AIC	527	0.535801	2.91503	0.183806	0	MzaA
																	AIC	479	0.335209	3.07977	0.108842	0	MzaA		AIC	533	0.69336	3.03597	0.228382	0	MzaA
																	AIC	485	0.226052	3.98925	0.0566653	0	MzaA		AIC	539	0.828656	2.5124	0.329826	0	MzaA
																	AIC	491	0.228895	4.50102	0.0508539	0	MzaA		AIC	545	0.865552	1.91131	0.452858	0	MzaA
																	AIC	497	0.224129	4.30831	0.0520225	0	MzaA		AIC	551	0.952774	1.25505	0.759155	0.323077	MzaA
																	AIC	503	0.181641	4.44667	0.0408489	0	MzaA		AIC	557	0.926867	1.32782	0.698036	0.0644834	MzaA
																	AIC	509	0.147301	3.77356	0.039035	0	MzaA		AIC	563	0.937732	1.2921	0.725742	0.214261	MzaA
																	AIC	515	0.0937627	5.51761	0.0169934	0	MzaA		AIC	569	0.895735	1.64071	0.545944	0.00191735	MzaA
																	AIC	521	0.149978	5.04782	0.0297115	0	MzaA		AIC	575	0.899596	1.58394	0.567949	0.000732323	MzaA
																	AIC	527	0.122157	4.72946	0.0258289	0	MzaA		AIC	581	0.933096	1.33954	0.696577	0.116883	MzaA
																	AIC	533	0.129432	4.07556	0.031758	0	MzaA		AIC	587	0.933168	1.30987	0.71241	0.0569687	MzaA
																	AIC	539	0.127347	4.32024	0.0294768	0	MzaA		AIC	593	0.894984	1.54811	0.578113	0.0229449	MzaA
																	AIC	545	0.195221	3.7536	0.0520091	0	MzaA		AIC	599	1.03664	0.896207	1.1567	0.552205	MzaA
																	AIC	551	0.185914	3.86337	0.0481222	0	MzaA		AIC	605	1.02354	0.914536	1.11919	0.737167	MzaA
																	AIC	557	0.184175	4.14338	0.0444504	0	MzaA		AIC	611	1.05946	0.795692	1.33149	0.182669	MzaA
																	AIC	563	0.193561	3.46762	0.0558194	0	MzaA		AIC	617	1.01692	0.943351	1.07798	0.750144	MzaA
																	AIC	569	0.182626	5.0234	0.0363552	0	MzaA		AIC	623	0.955001	1.16515	0.819637	0.529075	MzaA
																	AIC	575	0.219835	3.81348	0.0576469	0	MzaA		AIC	629	0.962181	1.14157	0.842855	0.74339	MzaA
																	AIC	581	0.155236	3.9372	0.0394281	0	MzaA		AIC	635	0.910642	1.39544	0.652584	0.181491	MzaA
																	AIC	587	0.175957	2.21012	0.0796144	0	MzaA		AIC	641	0.935146	1.28357	0.728552	0.494835	MzaA
																	AIC	593	0.177181	3.34459	0.0529755	0	MzaA		AIC	647	0.848362	1.25022	0.678572	0.319755	MzaA
																	AIC	599	0.149212	4.12822	0.0361445	0	MzaA		AIC	653	0.74589	0.819401	0.910287	0.759753	MzaA
																	AIC	605	0.120189	4.43509	0.0270995	0	MzaA		AIC	659	0.459109	1.3134	0.349557	0.00098868	MzaA
																	AIC	611	0.147269	5.73595	0.0256748	0	MzaA		AIC	665	0.297723	1.28113	0.232391	3.31829e-05	MzaA
																	AIC	617	0.171379	6.33416	0.0270563	0	MzaA		AIC	671	0.279745	1.35878	0.20588	4.61544e-05	MzaA
																	AIC	623	0.175605	6.46813	0.0271493	0	MzaA		AIC	677	0.419663	1.26176	0.332601	0.00122393	MzaA
																	AIC	629	0.20478	7.85581	0.0260673	0	MzaA		AIC	683	0.582429	1.27101	0.458242	0.017599	MzaA
																	AIC	635	0.144744	7.57354	0.0191118	0	MzaA		AIC	689	0.679978	2.12041	0.320683	0	MzaA
																	AIC	641	0.21683	6.16853	0.0351511	0	MzaA		AIC	695	0.539554	2.94941	0.182937	0	MzaA
																	AIC	647	0.183208	6.00777	0.0304951	0	MzaA		AIC	701	0.527708	3.01256	0.175169	0	MzaA
																	AIC	653	0.232337	6.1695	0.0376589	0	MzaA		AIC	707	0.448486	3.47149	0.129191	0	MzaA
																	AIC	659	0.250618	6.12591	0.0409111	0	MzaA		AIC	713	0.357549	3.72446	0.0960002	0	MzaA
																	AIC	665	0.375436	5.03677	0.0745391	0	MzaA		AIC	719	0.396971	3.4037	0.116629	0	MzaA
																	AIC	671	0.468998	4.57029	0.102619	0	MzaA		AIC	725	0.465212	2.95371	0.157501	0	MzaA
																	AIC	677	0.330631	4.59456	0.0719614	0	MzaA		AIC	731	0.376186	3.33204	0.1129	0	MzaA
																	AIC	683	0.34177	4.56332	0.074895	0	MzaA		AIC	737	0.424922	2.80236	0.15163	0	MzaA
																	AIC	689	0.409367	3.89136	0.105199	0	MzaA		AIC	743	0.278093	3.26907	0.0850677	0	MzaA
																	AIC	695	0.297398	4.41908	0.0672986	0	MzaA		AIC	749	0.36958	1.73843	0.212594	1.64006e-06	MzaA
																	AIC	701	0.387632	3.9853	0.0972654	0	MzaA		AIC	755	0.437169	1.31229	0.333133	0.00236077	MzaA
																	AIC	707	0.338834	4.29106	0.0789627	0	MzaA		AIC	761	0.419026	1.87182	0.22386	1.42572e-05	MzaA
																	AIC	713	0.296253	3.98905	0.0742667	0	MzaA		AIC	767	0.390372	1.05461	0.370158	0.00466039	MzaA
																	AIC	719	0.255405	3.96093	0.0644811	0	MzaA		AIC	773	0.440248	0.871633	0.505084	0.0394761	MzaA
																	AIC	725	0.190123	4.83959	0.0392848	0	MzaA		AIC	779	0.33566	2.53412	0.132456	8.7403e-11	MzaA
																	AIC	731	0.22392	4.32703	0.0517492	0	MzaA		AIC	785	0.276316	2.77404	0.0996079	7.75272e-11	MzaA
																	AIC	737	0.193003	4.09434	0.0471391	0	MzaA		AIC	791	0.246567	3.06959	0.0803257	1.97475e-09	MzaA
																	AIC	743	0.223134	3.72432	0.0599127	0	MzaA		AIC	797	0.239064	2.63314	0.0907902	1.67077e-09	MzaA
																	AIC	749	0.247134	4.11398	0.0600717	0	MzaA		AIC	803	0.168137	2.91006	0.0577778	2.08963e-10	MzaA
																	AIC	755	0.258855	3.89384	0.0664782	0	MzaA		AIC	809	0.127402	4.21095	0.030255	0	MzaA
																	AIC	761	0.21098	4.25739	0.0495563	0	MzaA		AIC	815	0.126747	4.15182	0.030528	0	MzaA
																	AIC	767	0.214273	3.93212	0.0544932	0	MzaA		AIC	821	0.184915	3.62135	0.0510624	0	MzaA
																	AIC	773	0.2119	3.85588	0.054955	0	MzaA		AIC	827	0.145154	4.38096	0.0331328	0	MzaA
																	AIC	779	0.204494	4.33064	0.0472204	0	MzaA		AIC	833	0.144933	4.38183	0.0330758	0	MzaA
																	AIC	785	0.126254	3.02125	0.0417887	0	MzaA		AIC	839	0.154142	2.5984	0.0593219	0	MzaA
																	AIC	791	0.131871	3.65807	0.0360493	0	MzaA		AIC	845	0.0729555	3.12176	0.02337	0	MzaA
																	AIC	797	0.0937093	5.59889	0.0167371	0	MzaA		AIC	851	0.101058	4.08977	0.0247099	0	MzaA
																	AIC	803	0.0435728	6.24302	0.00697944	0	MzaA		AIC	857	0.0984517	3.24435	0.0303456	5.30163e-11	MzaA
																	AIC	809	0.0215172	6.89493	0.00312073	0	MzaA		AIC	863	0.0990082	3.50616	0.0282384	9.19334e-13	MzaA
																	AIC	815	0.00409951	4.09951	0.001	0	MzaA		AIC	869	0.0951888	4.2634	0.022327	0	MzaA
																	AIC	821	0.00641955	6.41955	0.001	0	MzaA		AIC	875	0.0662714	4.68658	0.0141407	0	MzaA
																	AIC	827	0.00236002	2.36002	0.001	0	MzaA		AIC	881	0.0807266	2.95257	0.0273411	0	MzaA
																	AIC	833	0.00500239	5.00239	0.001	0	MzaA		AIC	887	0.0770261	3.05621	0.0252032	0	MzaA
																	AIC	839	0.000607576	0.607576	0.001	0	MzaA		AIC	893	0.0777876	3.34957	0.0232232	0	MzaA
																	AIC	845	0.00441857	4.41857	0.001	0	MzaA		AIC	899	0.135777	5.87376	0.0231159	0	MzaA
																	AIC	851	0.00426974	4.26974	0.001	0	MzaA		AIC	905	0.133613	5.77944	0.0231188	0	MzaA
																	AIC	857	0.00516469	5.16469	0.001	0	MzaA		AIC	911	0.085722	6.67631	0.0128397	0	MzaA
																	AIC	863	0.00521666	5.21666	0.001	0	MzaA		AIC	917	0.093809	5.19544	0.018056	0	MzaA
																	AIC	869	0.00499168	4.99168	0.001	0	MzaA		AIC	923	0.120167	5.52618	0.021745	0	MzaA
																	AIC	875	0.00067792	0.67792	0.001	0	MzaA		AIC	929	0.118051	5.81285	0.0203086	0	MzaA
																	AIC	881	0.00544774	5.44774	0.001	0	MzaA		AIC	935	0.0961319	5.18536	0.0185391	0	MzaA
																	AIC	887	0.00476835	4.76835	0.001	0	MzaA		AIC	941	0.150707	2.05961	0.0731723	0	MzaA
																	AIC	893	0.00405555	4.05555	0.001	0	MzaA		AIC	947	0.128985	5.05423	0.0255201	0	MzaA
																	AIC	899	0.000752988	0.752988	0.001	0	MzaA		AIC	953	0.225094	1.11115	0.202578	4.65649e-05	MzaA
																	AIC	905	0.000753045	0.753045	0.001	0	MzaA		AIC	959	0.256814	1.15246	0.22284	6.24041e-05	MzaA
																	AIC	911	0.000687307	0.687307	0.001	0	MzaA		AIC	965	0.265715	1.53869	0.172689	2.22846e-06	MzaA
																	AIC	917	0.000520899	0.520899	0.001	0	MzaA		AIC	971	0.339013	1.95081	0.173781	0	MzaA
																	AIC	923	0.00452743	4.52743	0.001	0	MzaA		AIC	977	0.296602	2.06046	0.14395	0	MzaA
																	AIC	929	0.000547134	0.547134	0.001	0	MzaA		AIC	983	0.287822	1.53873	0.187052	0	MzaA
																	AIC	935	0.000620153	0.620153	0.001	0	MzaA		AIC	989	0.279025	2.83951	0.0982653	0	MzaA
																	AIC	941	0.000738355	0.738355	0.001	0	MzaA		AIC	995	0.26581	1.97672	0.13447	0	MzaA
																	AIC	947	0.000786438	0.786438	0.001	0	MzaA		AIC	1001	0.257693	2.79577	0.0921726	0	MzaA
																	AIC	953	0.000864223	0.864223	0.001	0	MzaA		AIC	1007	0.257347	3.0961	0.0831199	0	MzaA
																	AIC	959	0.00101	1.01	0.001	0	MzaA		AIC	1013	0.181871	5.33905	0.0340644	0	MzaA
																	AIC	965	0.00291666	2.91666	0.001	0	MzaA		AIC	1019	0.208999	4.7854	0.0436743	0	MzaA
																	AIC	971	0.00312731	3.12731	0.001	0	MzaA		AIC	1025	0.149654	4.82448	0.0310198	0	MzaA
																	AIC	977	0.00363003	3.63003	0.001	0	MzaA		AIC	1031	0.233605	1.94983	0.119808	0	MzaA
																	AIC	983	0.00304046	3.04046	0.001	0	MzaA		AIC	1037	0.259363	3.19058	0.0812904	0	MzaA
																	AIC	989	0.00420248	4.20248	0.001	0	MzaA		AIC	1043	0.233622	3.58335	0.0651965	0	MzaA
																	AIC	995	0.00356258	3.56258	0.001	0	MzaA		AIC	1049	0.189084	4.5973	0.0411293	0	MzaA
																	AIC	1001	0.00253731	2.53731	0.001	0	MzaA		AIC	1055	0.190859	4.21797	0.0452491	0	MzaA
																	AIC	1007	0.00246879	2.46879	0.001	0	MzaA		AIC	1061	0.129209	3.82826	0.0337515	0	MzaA
																	AIC	1013	0.00165958	1.65958	0.001	0	MzaA		AIC	1067	0.0951645	4.13481	0.0230155	0	MzaA
																	AIC	1019	0.000599228	0.599228	0.001	0	MzaA		AIC	1073	0.0989606	3.75196	0.0263757	8.92368e-11	MzaA
																	AIC	1025	0.000592457	0.592457	0.001	0	MzaA		AIC	1079	0.0500526	3.52409	0.014203	0	MzaA
																	AIC	1031	0.000582436	0.582436	0.001	0	MzaA		AIC	1085	0.0488515	4.04848	0.0120666	0	MzaA
																	AIC	1037	0.00171954	1.71954	0.001	0	MzaA		AIC	1091	0.00340562	3.40562	0.001	0	MzaA
																	AIC	1043	0.00194406	1.94406	0.001	0	MzaA		AIC	1097	0.00348542	3.48542	0.001	0	MzaA
																	AIC	1049	0.00162796	1.62796	0.001	0	MzaA		AIC	1103	0.0034322	3.4322	0.001	0	MzaA
																	AIC	1055	0.0438076	2.96194	0.0147902	0	MzaA		AIC	1109	0.00307156	3.07156	0.001	0	MzaA
																	AIC	1061	0.04274	4.21805	0.0101326	0	MzaA		AIC	1115	0.00321419	3.21419	0.001	0	MzaA
																	AIC	1067	0.0418969	4.53717	0.00923414	0	MzaA		AIC	1121	0.00306364	3.06364	0.001	0	MzaA
																	AIC	1073	0.0423918	4.5932	0.00922924	0	MzaA		AIC	1127	0.00287868	2.87868	0.001	0	MzaA
																	AIC	1079	0.0414227	6.11346	0.00677565	0	MzaA		AIC	1133	0.00308312	3.08312	0.001	0	MzaA
																	AIC	1085	0.0408732	3.95686	0.0103297	0	MzaA		AIC	1139	0.000772363	0.772363	0.001	0	MzaA
																	AIC	1091	0.0413659	1.63385	0.0253181	6.51313e-07	MzaA		AIC	1145	0.000371997	0.371997	0.001	0	MzaA
																	AIC	1097	0.042038	0.968724	0.0433953	7.79092e-06	MzaA		AIC	1151	0.000395853	0.395853	0.001	0	MzaA
																	AIC	1103	0.0691157	1.0478	0.0659627	1.57144e-06	MzaA		AIC	1157	0.000405998	0.405998	0.001	0	MzaA
																	AIC	1109	0.0718038	0.608564	0.117989	0.000208203	MzaA		AIC	1163	0.000542837	0.542837	0.001	0	MzaA
																	AIC	1115	0.0460953	0.730254	0.0631223	1.79436e-05	MzaA		AIC	1169	0.000508659	0.508659	0.001	0	MzaA
																	AIC	1121	0.0464837	0.961228	0.0483586	3.26239e-06	MzaA		AIC	1175	0.00201442	2.01442	0.001	0	MzaA
																	AIC	1127	0.046094	1.35262	0.0340776	1.4046e-07	MzaA		AIC	1181	0.0013414	1.3414	0.001	0	MzaA
																	AIC	1133	0.0986758	1.44136	0.0684604	0	MzaA		AIC	1187	0.00166671	1.66671	0.001	0	MzaA
																	AIC	1139	0.0933048	6.15638	0.0151558	0	MzaA		AIC	1193	0.00748905	7.48905	0.001	0	MzaA
																	AIC	1145	0.100127	1.50643	0.0664666	1.00185e-09	MzaA		AIC	1199	0.00888638	8.88638	0.001	0	MzaA
																	AIC	1151	0.0950808	4.70342	0.0202153	0	MzaA		AIC	1205	0.00892343	8.92343	0.001	0	MzaA
																	AIC	1157	0.0650557	4.96697	0.0130977	0	MzaA		AIC	1211	0.000800509	0.800509	0.001	0	MzaA
																	AIC	1163	0.0660478	4.52785	0.014587	0	MzaA		AIC	1217	0.00105523	1.05523	0.001	0	MzaA
																	AIC	1169	0.0500783	6.6124	0.00757339	0	MzaA		AIC	1223	0.000759202	0.759202	0.001	0	MzaA
																	AIC	1175	0.0421151	6.82583	0.00616996	0	MzaA		AIC	1229	0.00442256	4.42256	0.001	0	MzaA
																	AIC	1181	0.0425637	6.44424	0.00660491	0	MzaA		AIC	1235	0.00443955	4.43955	0.001	0	MzaA
																	AIC	1187	0.00077998	0.77998	0.001	0	MzaA		AIC	1241	0.00535558	5.35558	0.001	0	MzaA
																	AIC	1193	0.000643016	0.643016	0.001	0	MzaA		AIC	1247	0.00597997	5.97997	0.001	0	MzaA
																	AIC	1199	0.00257563	2.57563	0.001	0	MzaA		AIC	1253	0.000424851	0.424851	0.001	0	MzaA
																	AIC	1205	0.000565657	0.565657	0.001	0	MzaA		AIC	1259	0.000407468	0.407468	0.001	0	MzaA
																	AIC	1211	0.00047837	0.47837	0.001	0	MzaA		AIC	1265	0.000534152	0.534152	0.001	0	MzaA
																	AIC	1217	0.000436412	0.436412	0.001	0	MzaA		AIC	1271	0.000607489	0.607489	0.001	0	MzaA
																	AIC	1223	0.000470758	0.470758	0.001	0	MzaA		AIC	1277	0.000590708	0.590708	0.001	0	MzaA
																	AIC	1229	0.000316116	0.316116	0.001	0	MzaA		AIC	1283	0.000557269	0.557269	0.001	0	MzaA
																	AIC	1235	0.000338884	0.338884	0.001	0	MzaA		AIC	1289	0.000542412	0.542412	0.001	0	MzaA
																	AIC	1241	0.000413796	0.413796	0.001	0	MzaA		AIC	1295	0.000438003	0.438003	0.001	0	MzaA
																	AIC	1247	0.000390841	0.390841	0.001	0	MzaA		AIC	1301	0.000621717	0.621717	0.001	0	MzaA
																	AIC	1253	0.00042571	0.42571	0.001	0	MzaA		AIC	1307	0.00146909	1.46909	0.001	0	MzaA
																	AIC	1259	0.000420856	0.420856	0.001	0	MzaA		AIC	1313	0.0016188	1.6188	0.001	0	MzaA
																	AIC	1265	0.000421891	0.421891	0.001	0	MzaA		AIC	1319	0.00151736	1.51736	0.001	0	MzaA
																	AIC	1271	0.00055744	0.55744	0.001	0	MzaA		AIC	1325	0.00115504	1.15504	0.001	0	MzaA
																	AIC	1277	0.000605238	0.605238	0.001	0	MzaA		AIC	1331	0.00106718	1.06718	0.001	0	MzaA
																	AIC	1283	0.000695859	0.695859	0.001	0	MzaA		AIC	1337	0.000848481	0.848481	0.001	0	MzaA
																	AIC	1289	0.00070043	0.70043	0.001	0	MzaA		AIC	1343	0.00071977	0.71977	0.001	0	MzaA
																	AIC	1295	0.000812518	0.812518	0.001	0	MzaA		AIC	1349	0.000857997	0.857997	0.001	0	MzaA
																	AIC	1301	0.000833849	0.833849	0.001	0	MzaA		AIC	1355	0.00112864	1.12864	0.001	0	MzaA
																	AIC	1307	0.00420562	4.20562	0.001	0	MzaA		AIC	1361	0.0013461	1.3461	0.001	0	MzaA
																	AIC	1313	0.00444678	4.44678	0.001	0	MzaA		AIC	1367	0.00160209	1.60209	0.001	0	MzaA
																	AIC	1319	0.00536061	5.36061	0.001	0	MzaA		AIC	1373	0.000835416	0.835416	0.001	0	MzaA
																	AIC	1325	0.00639396	6.39396	0.001	0	MzaA		AIC	1379	0.00204042	2.04042	0.001	0	MzaA
																	AIC	1331	0.00084095	0.84095	0.001	0	MzaA		AIC	1385	0.0475602	4.71238	0.0100926	0	MzaA
																	AIC	1337	0.000648454	0.648454	0.001	0	MzaA		AIC	1391	0.042594	6.03756	0.00705484	0	MzaA
																	AIC	1343	0.00121814	1.21814	0.001	0	MzaA		AIC	1397	0.0439453	5.17222	0.00849641	0	MzaA
																	AIC	1349	0.00126827	1.26827	0.001	0	MzaA		AIC	1403	0.0431492	5.88409	0.0073332	0	MzaA
																	AIC	1355	0.00153277	1.53277	0.001	0	MzaA		AIC	1409	0.0445307	5.30112	0.00840023	0	MzaA
																	AIC	1361	0.00332333	3.32333	0.001	0	MzaA		AIC	1415	0.0440434	5.55886	0.0079231	0	MzaA
																	AIC	1367	0.00246003	2.46003	0.001	0	MzaA		AIC	1421	0.0454407	4.78971	0.00948715	0	MzaA
																	AIC	1373	0.00249099	2.49099	0.001	0	MzaA		AIC	1427	0.0481356	1.66137	0.0289735	0	MzaA
																	AIC	1379	0.00172441	1.72441	0.001	0	MzaA		AIC	1433	0.0498541	1.50593	0.0331052	1.3913e-07	MzaA
																	AIC	1385	0.00314607	3.14607	0.001	0	MzaA		AIC	1439	0.046686	4.49085	0.0103958	0	MzaA
																	AIC	1391	0.00621826	6.21826	0.001	0	MzaA		AIC	1445	0.000723105	0.723105	0.001	0	MzaA
																	AIC	1397	0.00298501	2.98501	0.001	0	MzaA		AIC	1451	0.000664498	0.664498	0.001	0	MzaA
																	AIC	1403	0.0030071	3.0071	0.001	0	MzaA		AIC	1457	0.000619339	0.619339	0.001	0	MzaA
																	AIC	1409	0.00316799	3.16799	0.001	0	MzaA		AIC	1463	0.00139437	1.39437	0.001	0	MzaA
																	AIC	1415	0.00159299	1.59299	0.001	0	MzaA		AIC	1469	0.00120653	1.20653	0.001	0	MzaA
																	AIC	1421	0.00164322	1.64322	0.001	0	MzaA		AIC	1475	0.00216909	2.16909	0.001	0	MzaA
																	AIC	1427	0.00074983	0.74983	0.001	0	MzaA		AIC	1481	0.00226512	2.26512	0.001	0	MzaA
																	AIC	1433	0.000748731	0.748731	0.001	0	MzaA		AIC	1487	0.0034994	3.4994	0.001	0	MzaA
																	AIC	1439	0.000789766	0.789766	0.001	0	MzaA		AIC	1493	0.000564504	0.564504	0.001	0	MzaA
																	AIC	1445	0.000886053	0.886053	0.001	0	MzaA		AIC	1499	0.00723959	7.23959	0.001	0	MzaA
																	AIC	1451	0.0027332	2.7332	0.001	0	MzaA		AIC	1505	0.00684815	6.84815	0.001	0	MzaA
																	AIC	1457	0.000898851	0.898851	0.001	0	MzaA		AIC	1511	0.00248049	2.48049	0.001	0	MzaA
																	AIC	1463	0.000707216	0.707216	0.001	0	MzaA		AIC	1517	0.00573316	5.73316	0.001	0	MzaA
																	AIC	1469	0.000823886	0.823886	0.001	0	MzaA		AIC	1523	0.00423693	4.23693	0.001	0	MzaA
																	AIC	1475	0.00287307	2.87307	0.001	0	MzaA		AIC	1529	0.00173457	1.73457	0.001	0	MzaA
																	AIC	1481	0.00359076	3.59076	0.001	0	MzaA		AIC	1535	0.000542039	0.542039	0.001	0	MzaA
																	AIC	1487	0.00448147	4.48147	0.001	0	MzaA		AIC	1541	0.00156081	1.56081	0.001	0	MzaA
																	AIC	1493	0.0054647	5.4647	0.001	0	MzaA		AIC	1547	0.0030615	3.0615	0.001	0	MzaA
																	AIC	1499	0.00600615	6.00615	0.001	0	MzaA		AIC	1553	0.000617223	0.617223	0.001	0	MzaA
																	AIC	1505	0.00559277	5.59277	0.001	0	MzaA		AIC	1559	0.000604465	0.604465	0.001	0	MzaA
																	AIC	1511	0.00440445	4.40445	0.001	0	MzaA		AIC	1565	0.0457086	1.68716	0.0270921	0	MzaA
																	AIC	1517	0.00350076	3.50076	0.001	0	MzaA		AIC	1571	0.0712354	2.56604	0.0277608	2.49706e-09	MzaA
																									AIC	1577	0.0719345	1.3006	0.0553087	1.77043e-07	MzaA
																									AIC	1583	0.0956523	1.05117	0.0909963	8.04061e-06	MzaA
																									AIC	1589	0.0989369	1.43305	0.0690393	8.40379e-07	MzaA
																									AIC	1595	0.128317	1.26281	0.101612	1.10512e-07	MzaA
																									AIC	1601	0.12544	1.17709	0.106568	6.0669e-06	MzaA
																									AIC	1607	0.126201	1.46118	0.0863693	1.16912e-08	MzaA
																									AIC	1613	0.133061	1.21522	0.109495	4.00036e-06	MzaA
																									AIC	1619	0.0994814	1.51932	0.0654774	3.64743e-08	MzaA
																									AIC	1625	0.0764773	1.59841	0.0478457	3.79306e-07	MzaA
																									AIC	1631	0.0804474	1.47546	0.0545235	2.95057e-07	MzaA
																									AIC	1637	0.048036	2.52208	0.0190462	0	MzaA
																									AIC	1643	0.0526244	1.98718	0.0264819	0	MzaA
																									AIC	1649	0.0506561	1.33214	0.038026	0	MzaA
																									AIC	1655	0.0273906	1.29566	0.0211403	0	MzaA
																									AIC	1661	0.0281039	0.907333	0.0309742	0	MzaA
																									AIC	1667	0.0285357	0.837057	0.0340905	0	MzaA
																									AIC	1673	0.0280129	1.02913	0.0272199	0	MzaA
																									AIC	1679	0.0275399	1.23594	0.0222826	0	MzaA
																									AIC	1685	0.0246044	1.11987	0.0219707	0	MzaA
																									AIC	1691	0.000457447	0.457447	0.001	0	MzaA
																									AIC	1697	0.000361612	0.361612	0.001	0	MzaA
																									AIC	1703	0.000378664	0.378664	0.001	0	MzaA
																									AIC	1709	0.000389792	0.389792	0.001	0	MzaA
																									AIC	1715	0.000510172	0.510172	0.001	0	MzaA
																									AIC	1721	0.000608509	0.608509	0.001	0	MzaA
																									AIC	1727	0.000621534	0.621534	0.001	0	MzaA
																									AIC	1733	0.00284968	2.84968	0.001	0	MzaA
																									AIC	1739	0.00317921	3.17921	0.001	0	MzaA
																									AIC	1745	0.00209272	2.09272	0.001	0	MzaA
																									AIC	1751	0.0028849	2.8849	0.001	0	MzaA
																									AIC	1757	0.00319702	3.19702	0.001	0	MzaA
																									AIC	1763	0.00318601	3.18601	0.001	0	MzaA
																									AIC	1769	0.00278588	2.78588	0.001	0	MzaA
																									AIC	1775	0.00223394	2.23394	0.001	0	MzaA
																									AIC	1781	0.00256695	2.56695	0.001	0	MzaA
																									AIC	1787	0.00250257	2.50257	0.001	0	MzaA
																									AIC	1793	0.000502321	0.502321	0.001	0	MzaA
																									AIC	1799	0.0171534	3.80812	0.00450441	0	MzaA
																									AIC	1805	0.0157168	3.89638	0.0040337	0	MzaA
																									AIC	1811	0.0188577	3.74096	0.00504088	0	MzaA
																									AIC	1817	0.0205168	3.68966	0.00556061	0	MzaA
																									AIC	1823	0.0189636	4.3479	0.00436156	0	MzaA
