# Supplementary material for: The defensome of complex bacterial communities
Source: Nat Commun. 2024 Mar 8;15:2146. doi: 10.1038/s41467-024-46489-0 (PMC10924106; doi:10.1038/s41467-024-46489-0)
Supplement: Supplementary file 20 — Source Data [file 41467_2024_46489_MOESM20_ESM.xlsx]

## Sheet: Fig. 1
	Latitude and longitude for soil and marine sample collection sites, as well as the percentage of human gut samples recovered from each country. These data were used for the world map on Fig. 1a. Repeated entries correspond to multiple metagenomes sampled at the same site.
	SOIL			MARINE			HUMAN GUT
	Longitude	Latitude		Longitude	Latitude		Contry	Percentage
	7.1648	47.379		31.66	-64.16		Australia	0.0859845
	7.1648	47.379		31.66	-64.16		Austria	3.08111
	7.1648	47.379		36.2067	-53.2681		Bangladesh	0.057323
	-85.3738	42.3948		34.3277	-55.4316		Canada	1.03181
	-85.3738	42.3948		27.5831	-49.633		China	16.1364
	-85.3738	42.3948		47.8007	-39.399		Denmark	6.89309
	-76.3402	40.7999		-48.9358	-48.7933		El Salvador	0.200631
	-76.3402	40.7999		17.3516	-20.8167		Estonia	1.33276
	-76.3402	40.7999		-32.5125	-158.028		Fiji	4.78647
	-76.3402	40.7999		-32.515	-164.981		Finland	2.45056
	-76.3402	40.7999		-32.515	-164.981		France	1.20378
	-76.3402	40.7999		-32.4948	-154.004		Germany	2.57954
	-76.3402	40.7999		22.75	-158		Iceland	0.0286615
	-76.3402	40.7999		22.75	-158		Ireland	0.100315
	-76.3402	40.7999		-33.55	39.89		Israel	6.16222
	-76.3402	40.7999		9.22	-163.53		Italy	0.745199
	-76.3402	40.7999		9.22	-163.53		Japan	0.487246
	-87.3692	30.7036		-5.75	-170.741		Kazakhstan	1.77701
	-87.3692	30.7036		-22.97	-36.95		Madagascar	0.257954
	-87.3692	30.7036		-22.97	-36.95		Mexico	0.0143308
	-87.3692	30.7036		7.33	-26		Mongolia	0.343938
	11.881	50.1318		-31.81	6.84		Netherlands	0.888507
	-122.427	38.8722		9.22	-163.53		Peru	0.315277
	-85.3708	42.3938		14.52	-26		Russia	1.53339
	-85.3708	42.3938		-29.81	82.62		Singapore	0.229292
	-85.3708	42.3938		29.97	-23.69		Slovakia	0.0143308
	-85.3708	42.3938		14.52	-26		Spain	6.00459
	-85.3708	42.3938		19.9897	-52.6367		Sweden	7.93924
	-85.3708	42.3938		-15.83	-33.41		UK	6.56349
	-85.3708	42.3938		-30.3327	103.308		Tanzania	0.0429923
	-85.3708	42.3938		-30.3327	103.308		USA	26.6982
	-85.3708	42.3938		19.9897	-52.6367
	12.3322	78.9789		19.9897	-52.6367
	-89.4011	43.073		19.9897	-52.6367
	-89.4011	43.073		19.9897	-52.6367
	-89.4011	43.073		-39.23	135.19
	-89.4011	43.073		-32.8128	12.7692
	-89.4011	43.073		-32.8128	12.7692
	-89.4011	43.073		32.0788	-17.2662
	-89.4011	43.073		-28.4063	179.141
	-89.4011	43.073		21.51	-23.45
	-89.4011	43.073		15.9087	-124.474
	-89.4011	43.073		15.9087	-124.474
	-89.4011	43.073		32.0788	-17.2662
	-89.4011	43.073		32.0788	-17.2662
	-89.4011	43.073		37.051	1.9378
	-89.4011	43.073		42.1735	17.7252
	-89.4011	43.073		42.1735	17.7252
	-89.4011	43.073		33.9235	32.8118
	-89.4011	43.073		33.9235	32.8118
	-89.4011	43.073		33.9235	32.8118
	-89.4011	43.073		33.9235	32.8118
	-89.4011	43.073		33.9235	32.8118
	-89.4011	43.073		33.9235	32.8118
	-89.4011	43.073		33.9235	32.8118
	-89.4011	43.073		36.5533	-6.5669
	-89.4011	43.073		39.1633	5.916
	-89.4011	43.073		39.1633	5.916
	-89.4011	43.073		39.1633	5.916
	-89.4011	43.073		39.1633	5.916
	-89.4011	43.073		39.1633	5.916
	-89.4011	43.073		39.1633	5.916
	-89.4011	43.073		39.0609	5.9422
	-89.4011	43.073		39.0609	5.9422
	-89.4011	43.073		39.0609	5.9422
	-89.4011	43.073		39.0609	5.9422
	-89.4011	43.073		35.759	14.2574
	-89.4011	43.073		35.759	14.2574
	-89.4011	43.073		35.759	14.2574
	-89.4011	43.073		35.759	14.2574
	-89.4011	43.073		35.759	14.2574
	-89.4011	43.073		35.759	14.2574
	-89.4011	43.073		35.759	14.2574
	-89.4011	43.073		35.759	14.2574
	-89.4011	43.073		35.7528	14.2765
	-89.4011	43.073		35.7528	14.2765
	-89.4011	43.073		35.7528	14.2765
	-89.4011	43.073		35.7528	14.2765
	-89.4011	43.073		35.7528	14.2765
	-89.4011	43.073		35.7528	14.2765
	-89.4011	43.073		39.3888	19.3905
	-89.4011	43.073		39.3888	19.3905
	-89.4011	43.073		39.3888	19.3905
	-89.4011	43.073		39.3888	19.3905
	-89.4011	43.073		39.3888	19.3905
	-89.4011	43.073		39.3888	19.3905
	-89.4011	43.073		39.3888	19.3905
	-89.4011	43.073		39.3888	19.3905
	-89.4011	43.073		39.3888	19.3905
	-89.4011	43.073		39.3991	19.3997
	-89.4011	43.073		39.3991	19.3997
	-89.4011	43.073		39.3991	19.3997
	-89.4011	43.073		39.3991	19.3997
	-89.4011	43.073		39.3991	19.3997
	-89.4011	43.073		39.3991	19.3997
	-89.4011	43.073		39.3991	19.3997
	-89.4011	43.073		39.3991	19.3997
	-89.4011	43.073		27.16	34.835
	-89.4011	43.073		27.16	34.835
	-89.4011	43.073		27.16	34.835
	-89.4011	43.073		23.36	37.2183
	-89.4011	43.073		23.4183	37.245
	-89.4011	43.073		23.4183	37.245
	-89.4011	43.073		23.4183	37.245
	-89.4011	43.073		23.4183	37.245
	-89.4011	43.073		23.4183	37.245
	-89.4011	43.073		23.4183	37.245
	-89.4011	43.073		23.4183	37.245
	-89.4011	43.073		23.4183	37.245
	-89.4011	43.073		23.4183	37.245
	-89.4011	43.073		23.4183	37.245
	-89.4011	43.073		23.4183	37.245
	-89.4011	43.073		18.3967	39.875
	-89.4011	43.073		18.4417	39.8567
	-89.4011	43.073		18.4417	39.8567
	-89.4011	43.073		18.4417	39.8567
	-89.4011	43.073		18.4417	39.8567
	-89.4011	43.073		18.4417	39.8567
	-89.4011	43.073		18.4417	39.8567
	-89.4011	43.073		18.4417	39.8567
	-89.4011	43.073		18.4417	39.8567
	-89.4011	43.073		18.4417	39.8567
	-89.4011	43.073		18.4417	39.8567
	-89.4011	43.073		18.4417	39.8567
	-89.4011	43.073		18.4417	39.8567
	-89.4011	43.073		18.4417	39.8567
	-89.38	43.3		18.4417	39.8567
	-109.55	38.5733		18.4417	39.8567
	-109.55	38.5733		18.4417	39.8567
	-109.55	38.5733		18.4417	39.8567
	-109.55	38.5733		18.4417	39.8567
	-109.55	38.5733		20.8183	63.5047
	-109.55	38.5733		20.8183	63.5047
	-109.55	38.5733		20.8457	63.5851
	-109.55	38.5733		20.8457	63.5851
	-109.55	38.5733		20.8457	63.5851
	-109.55	38.5733		20.8457	63.5851
	-109.55	38.5733		20.8457	63.5851
	-109.55	38.5733		20.8457	63.5851
	-109.55	38.5733		20.8457	63.5851
	-109.55	38.5733		20.8457	63.5851
	-122.29	37.83		19.0393	64.4913
	-122.29	37.83		19.0284	64.5126
	-122.29	37.83		19.0284	64.5126
	-122.29	37.83		19.0351	64.5638
	-122.29	37.83		19.0351	64.5638
	-122.29	37.83		19.0351	64.5638
	-122.29	37.83		19.0351	64.5638
	-122.29	37.83		19.0351	64.5638
	-122.29	37.83		19.0351	64.5638
	-122.29	37.83		19.0351	64.5638
	-122.29	37.83		19.0351	64.5638
	-122.29	37.83		18.5839	66.4727
	-122.29	37.83		18.7341	66.3896
	-122.29	37.83		18.7341	66.3896
	-79.9761	39.6018		18.7341	66.3896
	-50.0837	67.1565		18.7341	66.3896
	-50.064	67.1565		14.5536	70.0128
	-65.8172	18.321		14.5536	70.0128
	-65.8172	18.321		6.0001	73.8955
	-116.158	51.1699		6.0001	73.8955
	-116.158	51.1699		6.0001	73.8955
	-116.158	51.1699		6.0001	73.8955
	-116.158	51.1699		5.9998	73.9067
	-116.158	51.1699		5.9998	73.9067
	-116.158	51.1699		-0.6625	73.161
	-116.158	51.1699		-0.6625	73.161
	-122.29	37.83		-0.6625	73.161
	-122.29	37.83		-9.3921	66.4228
	-122.29	37.83		-9.3921	66.4228
	-122.29	37.83		-9.3921	66.4228
	-122.29	37.83		-9.3921	66.4228
	-122.29	37.83		-16.957	53.9801
	-122.29	37.83		-15.3424	43.2965
	-122.29	37.83		-15.3424	43.2965
	-122.29	37.83		-15.3379	43.2948
	-122.29	37.83		-17.0248	42.7401
	-122.29	37.83		-29.5019	37.9889
	-122.29	37.83		-29.5019	37.9889
	-122.29	37.83		-29.5046	37.9599
	-122.29	37.83		-29.5046	37.9599
	-122.29	37.83		-34.9449	17.9189
	-122.29	37.83		-34.8901	18.0459
	-122.29	37.83		-34.8901	18.0459
	-122.29	37.83		-32.2401	17.7103
	-122.29	37.83		-32.2401	17.7103
	-122.29	37.83		-32.2401	17.7103
	-122.29	37.83		-31.0198	4.6685
	-122.29	37.83		-31.0266	4.665
	-122.29	37.83		-31.0266	4.665
	-122.29	37.83		-31.0266	4.665
	-122.29	37.83		-31.0266	4.665
	-122.29	37.83		-31.027	4.6802
	-122.29	37.83		-20.4091	-3.1759
	-122.29	37.83		-20.4091	-3.1759
	-122.29	37.83		-20.4091	-3.1759
	-122.29	37.83		-20.4091	-3.1759
	-122.29	37.83		-20.4091	-3.1759
	-122.29	37.83		-20.4075	-3.1641
	-122.29	37.83		-20.4075	-3.1641
	-122.29	37.83		-8.7986	-17.9034
	-122.29	37.83		-20.9354	-35.1803
	-122.29	37.83		-20.9354	-35.1803
	-109.695	38.7121		-20.9354	-35.1803
	-109.695	38.7121		-20.9354	-35.1803
	-109.695	38.7121		-21.0292	-35.3498
	-109.695	38.7121		-21.0292	-35.3498
	-109.695	38.7121		-21.0292	-35.3498
	-109.695	38.7121		-21.0292	-35.3498
	-109.695	38.7121		-21.0292	-35.3498
	-109.695	38.7121		-21.0292	-35.3498
	-109.695	38.7121		-21.0292	-35.3498
	-109.695	38.7121		-21.0292	-35.3498
	-109.695	38.7121		-21.0292	-35.3498
	-109.695	38.7121		-21.0292	-35.3498
	-109.695	38.7121		-21.0292	-35.3498
	-109.695	38.7121		-21.0292	-35.3498
	-109.695	38.7121		-21.0292	-35.3498
	-109.695	38.7121		-21.0292	-35.3498
	-109.695	38.7121		-21.0292	-35.3498
	-109.695	38.7121		-21.0292	-35.3498
	-109.695	38.7121		-21.0292	-35.3498
	-109.695	38.7121		-20.9315	-35.1794
	-109.695	38.7121		-20.9315	-35.1794
	-109.695	38.7121		-20.9315	-35.1794
	-109.695	38.7121		-20.9315	-35.1794
	-116.255	33.305		-20.9315	-35.1794
	-116.255	33.3049		-20.9315	-35.1794
	-116.255	33.3049		-20.9315	-35.1794
	-116.255	33.3049		-30.1367	-43.2899
	-122.29	37.83		-30.1484	-43.2705
	-122.29	37.83		-30.1484	-43.2705
	-122.29	37.83		-30.1484	-43.2705
	-122.29	37.83		-30.1484	-43.2705
	-122.29	37.83		-30.1484	-43.2705
	-72.1783	42.481		-30.1484	-43.2705
	-72.1783	42.481		-30.1484	-43.2705
	-72.1783	42.481		-30.1484	-43.2705
	-72.1783	42.481		-30.1484	-43.2705
	-43.5919	-19.28		-30.1484	-43.2705
	-43.5919	-19.28		-30.1471	-43.2915
	-93	42		-47.1863	-58.2902
	-87.0297	40.4449		-60.2287	-60.6476
	-87.0297	40.4449		-60.2287	-60.6476
	-87.0297	40.4449		-62.0385	-49.529
	-156.61	71.2999		-62.0385	-49.529
	-122.439	38.874		-62.0385	-49.529
	-122.439	38.874		-61.9689	-49.5017
	-122.439	38.874		-61.9689	-49.5017
	-122.439	38.874		-61.9689	-49.5017
	-122.439	38.874		-34.0614	-73.1066
	-122.439	38.874		-33.9116	-73.0537
	-122.439	38.874		-33.9116	-73.0537
	-122.439	38.874		-32.7971	-87.0693
	-122.439	38.874		-32.7971	-87.0693
	-122.439	38.874		-29.7238	-101.16
	-122.439	38.874		-25.8051	-111.72
	-122.439	38.874		-25.8051	-111.72
	-122.439	38.874		-25.826	-111.729
	-122.439	38.874		-13.0023	-95.9759
	-122.439	38.874		-12.9723	-96.0122
	-122.439	38.874		-12.9723	-96.0122
	-122.439	38.874		-12.9794	-96.0232
	-122.439	38.874		-12.9794	-96.0232
	-122.439	38.874		-12.9794	-96.0232
	-122.439	38.874		-12.9794	-96.0232
	-122.439	38.874		-12.9794	-96.0232
	-122.439	38.874		-5.261	-85.1678
	-122.01	38.1972		-5.261	-85.1678
	-156.788	71.2909		-5.2669	-85.2732
	-156.788	71.2909		-5.2669	-85.2732
	-156.788	71.2909		1.9928	-84.5766
	-156.788	71.2909		1.9928	-84.5766
	-156.788	71.2909		2.0299	-84.5546
	-122.502	38.015		2.0649	-84.5546
	-156.61	71.2999		-2.0133	-84.589
	-156.598	71.2838		-16.9601	-100.633
	-156.61	71.299		-16.9587	-100.675
	-156.61	71.299		-16.9587	-100.675
	-156.81	71.2709		-16.9486	-100.671
	-156.81	71.2709		-23.2189	-129.5
	-85.3738	42.3948		-23.2189	-129.5
	-85.451	42.4774		-23.2232	-129.599
	-81.073	40.178		-23.2232	-129.599
	-81.073	40.178		-8.9971	-139.196
	-81.073	40.178		-8.9971	-139.196
	-81.073	40.178		-8.9971	-139.196
	-81.073	40.178		-8.9971	-139.196
	-81.073	40.178		-8.9729	-139.239
	-81.073	40.178		-8.9729	-139.239
	-81.073	40.178		-8.9729	-139.239
	-81.073	40.178		-9.0063	-139.139
	-81.073	40.178		-9.0063	-139.139
	-81.073	40.178		-9.0063	-139.139
	-81.073	40.178		-9.0063	-139.139
	-81.073	40.178		-9.0063	-139.139
	-81.073	40.178		-9.0063	-139.139
	-81.073	40.178		-9.0063	-139.139
	-81.073	40.178		-9.0063	-139.139
	-81.073	40.178		-9.0063	-139.139
	-81.073	40.178		-9.0063	-139.139
	-81.073	40.178		-9.0063	-139.139
	-81.073	40.178		-9.0063	-139.139
	7.1648	47.379		-9.0063	-139.139
	7.1648	47.379		-9.0063	-139.139
	7.1648	47.379		-9.0063	-139.139
	7.1648	47.379		-9.0063	-139.139
	7.1648	47.379		-9.0063	-139.139
	7.1648	47.379		-9.0063	-139.139
	7.1648	47.379		-8.9068	-140.283
	7.1648	47.379		-8.9068	-140.283
	7.1648	47.379		-8.9068	-140.283
	7.1648	47.379		-8.9068	-140.283
	7.1648	47.379		-8.9068	-140.283
	7.1648	47.379		-8.9068	-140.283
	7.1648	47.379		-8.9068	-140.283
	7.1648	47.379		-8.9068	-140.283
	7.1648	47.379		-8.9068	-140.283
	7.1648	47.379		-8.9068	-140.283
	7.1648	47.379		-8.9068	-140.283
	-81.036	39.849		-8.9068	-140.283
	-120.64	38.88		-8.9068	-140.283
	7.1648	47.379		-8.9109	-140.285
	7.1648	47.379		-8.9109	-140.285
	7.1648	47.379		-8.9109	-140.285
	7.1648	47.379		-8.9109	-140.285
	11.881	50.1318		-8.9109	-140.285
	-83.4195	33.8834		-8.9109	-140.285
	-76.3402	40.7999		-8.9109	-140.285
	-76.3402	40.7999		-8.9109	-140.285
	-76.3402	40.7999		-8.9109	-140.285
	-76.3402	40.7999		-8.9109	-140.285
	-76.3402	40.7999		-8.9109	-140.285
	-76.3402	40.7999		-8.9109	-140.285
	-76.3402	40.7999		-8.9109	-140.285
	-76.3402	40.7999		-9.1504	-140.522
	-76.3402	40.7999		-9.1504	-140.522
	-76.3402	40.7999		-9.1504	-140.522
	-76.3402	40.7999		-9.1504	-140.522
	-76.3402	40.7999		-9.1504	-140.522
	-76.3402	40.7999		-9.1504	-140.522
	-76.3402	40.7999		-9.1504	-140.522
	-76.3402	40.7999		-9.1504	-140.522
	-76.3402	40.7999		-9.1504	-140.522
	-76.3402	40.7999		-9.1504	-140.522
	-76.3402	40.7999		-9.1504	-140.522
	-76.3402	40.7999		-9.1504	-140.522
	-76.3402	40.7999		-9.1504	-140.522
	-76.3402	40.7999		-9.1504	-140.522
	-76.3402	40.7999		-9.1504	-140.522
	-76.3402	40.7999		-9.1504	-140.522
	-76.3402	40.7999		-9.1504	-140.522
	-76.3402	40.7999		-9.1504	-140.522
	-76.3402	40.7999		-9.1504	-140.522
	-76.3402	40.7999		-9.1504	-140.522
	-76.3402	40.7999		-9.0714	-140.597
	-76.3402	40.7999		-9.0714	-140.597
	-76.3402	40.7999		-9.0714	-140.597
	-76.3402	40.7999		-9.0714	-140.597
	-76.3402	40.7999		-9.0714	-140.597
	-76.3402	40.7999		-9.0714	-140.597
	-76.3402	40.7999		-9.0714	-140.597
	-76.3402	40.7999		-9.0714	-140.597
	-76.3402	40.7999		-9.0714	-140.597
	-76.3402	40.7999		-9.0714	-140.597
	-76.3402	40.7999		-9.0714	-140.597
	-76.3402	40.7999		-9.0714	-140.597
	-76.3402	40.7999		-9.0714	-140.597
	-76.3402	40.7999		-9.0714	-140.597
	-76.3402	40.7999		-8.9111	-142.557
	-76.3402	40.7999		-8.9111	-142.557
	-76.3402	40.7999		-8.9111	-142.557
	-76.3402	40.7999		-8.9111	-142.557
	-76.3402	40.7999		-8.9111	-142.557
	-76.3402	40.7999		-8.9111	-142.557
	-76.3402	40.7999		-8.9111	-142.557
	-76.3402	40.7999		-8.9111	-142.557
	-76.3402	40.7999		-8.9111	-142.557
	-76.3402	40.7999		-8.9111	-142.557
	-76.3402	40.7999		-8.9111	-142.557
	-76.3402	40.7999		-8.9111	-142.557
	-76.3402	40.7999		-8.9111	-142.557
	-76.3402	40.7999		-8.9111	-142.557
	-76.3402	40.7999		-8.9111	-142.557
	-76.3402	40.7999		-8.9111	-142.557
	-76.3402	40.7999		-8.9111	-142.557
	-76.3402	40.7999		-8.9111	-142.557
	-76.3402	40.7999		-8.9111	-142.557
	-79.976	39.898		-8.9111	-142.557
	26.7944	-28.2323		-8.9111	-142.557
	26.7944	-28.2323		-8.9111	-142.557
				-8.9111	-142.557
				-8.9111	-142.557
				-8.9111	-142.557
				-8.9111	-142.557
				-8.9111	-142.557
				-8.9111	-142.557
				-8.8999	-142.546
				-8.8999	-142.546
				-8.8999	-142.546
				-8.8999	-142.546
				-8.8999	-142.546
				-8.8999	-142.546
				-8.8999	-142.546
				-8.8999	-142.546
				-8.8999	-142.546
				-8.8999	-142.546
				-8.8999	-142.546
				-8.8999	-142.546
				-8.8999	-142.546
				-8.8999	-142.546
				-8.8999	-142.546
				-8.8999	-142.546
				-8.8999	-142.546
				-8.8999	-142.546
				-8.8999	-142.546
				-8.8999	-142.546
				-8.8999	-142.546
				-8.8999	-142.546
				-8.8999	-142.546
				-8.8999	-142.546
				-8.8999	-142.546
				-8.8999	-142.546
				-8.8999	-142.546
				-8.8999	-142.546
				-8.8999	-142.546
				-8.8999	-142.546
				-8.8999	-142.546
				-8.8999	-142.546
				-8.8999	-142.546
				-8.8999	-142.546
				-8.8999	-142.546
				-8.8999	-142.546
				-8.8999	-142.546
				-8.8999	-142.546
				-8.8999	-142.546
				3,00E-04	-153.676
				0.0222	-153.686
				31.5213	-158.996
				31.5168	-159.046
				31.5168	-159.046
				35.3671	-127.742
				35.3671	-127.742
				35.3671	-127.742
				35.3671	-127.742
				35.2698	-127.727
				14.2075	-116.647
				14.2075	-116.647
				14.2075	-116.647
				14.2075	-116.647
				14.2025	-116.643
				14.2025	-116.643
				14.2025	-116.643
				14.2025	-116.643
				14.2025	-116.643
				6.3332	-102.943
				6.3378	-102.954
				6.3559	-103.06
				6.3559	-103.06
				6.3559	-103.06
				6.3559	-103.06
				6.3559	-103.06
				6.3559	-103.06
				9.8481	-80.0454
				25.5264	-88.394
				25.6168	-88.4532
				39.2305	-70.0377
				39.2392	-70.0343
				39.2392	-70.0343
				34.6712	-71.3093
				31.6948	-64.2489
				34.1504	-56.9684
				34.1504	-56.9684
				34.1504	-56.9684
				34.1132	-49.9181
				34.1132	-49.9181
				35.8427	-37.1526
				36.1811	-28.9373
				36.1811	-28.9373
				43.6792	-16.8344
				43.6792	-16.8344
				43.7056	-16.8794
				43.7056	-16.8794
				54.5305	-16.9377
				54.5742	-16.8345
				54.5742	-16.8345
				54.5742	-16.8345
				54.5742	-16.8345
				54.5742	-16.8345
				54.5742	-16.8345
				54.5451	-16.7943
				54.5451	-16.7943
				54.5451	-16.7943
				67.141	0.2355
				67.141	0.2355
				67.141	0.2355
				67.141	0.2355
				67.161	0.3964
				67.161	0.3964
				67.161	0.3964
				67.1675	0.2177
				67.1675	0.2177
				67.1675	0.2177
				67.1675	0.2177
				76.1825	1.3918
				76.1246	1.3648
				76.1246	1.3648
				72.5128	44.0775
				72.5128	44.0775
				72.5128	44.0775
				72.5128	44.0775
				72.5128	44.0775
				72.5432	44.102
				72.5432	44.102
				72.5432	44.102
				72.5432	44.102
				72.5432	44.102
				72.5432	44.102
				72.5432	44.102
				72.5432	44.102
				72.5432	44.102
				72.5432	44.102
				72.5432	44.102
				72.5199	44.0552
				72.5199	44.0552
				72.5199	44.0552
				72.5199	44.0552
				72.5199	44.0552
				72.5199	44.0552
				72.5199	44.0552
				72.5199	44.0552
				72.5199	44.0552
				78.9564	79.4201
				78.9564	79.4201
				78.9564	79.4201
				78.9354	79.0604
				78.9354	79.0604
				78.9354	79.0604
				78.9354	79.0604
				78.9354	79.0604
				78.9354	79.0604
				78.9354	79.0604
				78.9354	79.0604
				78.9354	79.0604
				78.9354	79.0604
				78.9354	79.0604
				79.2233	66.3435
				79.2233	66.3435
				79.2233	66.3435
				79.2233	66.3435
				79.2233	66.3435
				79.2233	66.3435
				79.2233	66.3435
				79.2026	66.4827
				79.2026	66.4827
				79.2026	66.4827
				79.2026	66.4827
				79.3349	66.2954
				79.3349	66.2954
				79.3349	66.2954
				79.3349	66.2954
				77.1604	73.2057
				77.1604	73.2057
				77.1604	73.2057
				77.1604	73.2057
				77.1604	73.2057
				77.1604	73.2057
				77.1604	73.2057
				74.8023	76.1478
				74.8023	76.1478
				74.8023	76.1478
				74.8023	76.1478
				74.8023	76.1478
				74.8023	76.1478
				74.8023	76.1478
				74.8023	76.1478
				74.8023	76.1478
				74.8283	76.2096
				74.8283	76.2096
				74.8283	76.2096
				74.8283	76.2096
				74.8283	76.2096
				78.2518	91.8557
				78.2518	91.8557
				78.2518	91.8557
				78.2518	91.8557
				78.2518	91.8557
				78.2518	91.8557
				78.2518	91.8557
				78.2518	91.8557
				78.3555	91.6084
				78.3555	91.6084
				77.9028	117.154
				77.9028	117.154
				77.9668	116.656
				78.0391	116.41
				78.0391	116.41
				71.5955	160.938
				71.5955	160.938
				71.0704	174.992
				71.0704	174.992
				71.0704	174.992
				71.0704	174.992
				71.0704	174.992
				73.3833	-168.133
				73.3833	-168.133
				73.3833	-168.133
				73.3833	-168.133
				73.3833	-168.133
				73.3833	-168.133
				73.3275	-168.814
				73.3275	-168.814
				71.8895	-154.91
				71.8895	-154.91
				71.8895	-154.91
				71.8895	-154.91
				71.8895	-154.91
				74.305	-85.6552
				74.305	-85.6552
				74.305	-85.6552
				74.2987	-85.7806
				74.2987	-85.7806
				74.2987	-85.7806
				74.3386	-85.6208
				74.3386	-85.6208
				72.4693	-71.892
				72.4693	-71.892
				72.4693	-71.892
				72.4693	-71.892
				70.9574	-53.5989
				70.9574	-53.5989
				70.9574	-53.5989
				70.9574	-53.5989
				70.9574	-53.5989
				70.9574	-53.5989
				70.9574	-53.5989
				70.9433	-53.5127
				70.9433	-53.5127
				70.9433	-53.5127
				70.9433	-53.5127
				70.9433	-53.5127
				69.1136	-51.5086
				69.1136	-51.5086
				69.1136	-51.5086
				69.1136	-51.5086
				64.7127	-53.0106
				64.7127	-53.0106
				64.7127	-53.0106
				64.7127	-53.0106
				64.7127	-53.0106
				64.7	-52.996
				64.7	-52.996
				61.5427	-55.9869
				61.5427	-55.9869
				61.5427	-55.9869
				61.5427	-55.9869
				61.5427	-55.9869
				61.5427	-55.9869
				61.5427	-55.9869
				61.5427	-55.9869
				61.5754	-55.9846
				61.5754	-55.9846
				61.5754	-55.9846
				61.5754	-55.9846
				61.5754	-55.9846
				61.5754	-55.9846

## Sheet: Fig. 2
	Data allowing to reproduce Fig 2a. Shown are the percentage of N50 ≥ 100 kb MAGs containing systems pertaining to each defense family.											Data allowing to reproduce the distributions shown on Fig 2b.								Data allowing to reproduce the distributions shown on Fig 2c.														Data allowing to reproduce the outer layers of the circos plot on Fig. 2d.
												Each line corresponds to an individual MAG.								Each line corresponds to an individual MAG.
	SOIL			MARINE			HUMAN GUT					SOIL		MARINE		HUMAN GUT				SOIL				MARINE				HUMAN GUT						SOIL
	Defense family	Percentage		Defense family	Percentage		Defense family	Percentage				#DSs		#DSs		#DSs				Size (Mb)	#DSs	Density of DSs		Size (Mb)	# DSs	Density of DSs		Size (Mb)	# DSs	Density of DSs				MAG ID	Size (bp)	Phylum	Density of DGs	Density of DSs	Density of MGEs	Number of DIs
	Abi2	7.08861		Abi2	5.18135		Abi2	19.7048				16		2		0				]0-1]	0	0		]0-1]	0	0		]0-1]	0	0				3300002468_6	7018560	Desulfobacterota	0.0322003	0.00227967	0.0022797	5
	AbiEii	15.1899		AbiEii	11.399		AbiEii	13.2846				1		1		13				]1-2]	2	0.00106967		]0-1]	0	0		]0-1]	0	0				3300002544_6	3253687	Proteobacteria	0.0190553	0.000307344	0.0039955	0
	AbiH	2.78481		AbiH	2.59067		AbiH	9.20034				8		6		6				]1-2]	6	0.00307142		]0-1]	0	0		]0-1]	1	0.00101971				3300002735_4	4571656	Firmicutes_B	0.0345608	0.00174991	0.0019687	5
	AVAST	3.29114		AVAST	1.81347		Aditi	0.616222				4		2		3				]1-2]	7	0.00400298		]0-1]	0	0		]0-1]	1	0.00116439				3300005337_12	4290430	Bacteroidota	0.0219092	0.000932307	0.0002331	2
	Azaca	1.77215		Borvo	2.59067		AVAST	2.47922				11		7		4				]2-3]	0	0		]0-1]	0	0		]0-1]	1	0.00171452				3300005337_7	5736630	Acidobacteriota	0.0310287	0.0019175	0.0006973	1
	Borvo	8.10127		BREX	3.62694		Azaca	0.530238				5		5		8				]2-3]	0	0		]0-1]	0	0		]0-1]	2	0.00205147				3300005466_12	3633951	Proteobacteria	0.0280686	0.00137591	0.0016511	0
	BREX	6.58228		BstA	1.81347		Borvo	0.38693				4		5		1				]2-3]	0	0		]0-1]	0	0		]0-1]	2	0.00205162				3300005529_26	6948547	Verrucomicrobiota	0.0201481	0.00057566	0.0008635	2
	Cas	35.6962		Cas	12.9534		BREX	5.71797				10		9		5				]2-3]	0	0		]0-1]	0	0		]0-1]	2	0.00214199				3300005529_29	6596876	Chloroflexota	0.0319848	0.00151587	0.0059119	4
	CBASS	16.7089		CBASS	16.5803		BstA	0.444253				7		1		5				]2-3]	10	0.00369262		]0-1]	0	0		]0-1]	2	0.00216204				3300005529_32	6303246	UBP10	0.0225281	0.00111054	0.0007932	1
	DarTG	3.79747		DarTG	2.07254		Bunzi	0.616222				7		0		3				]2-3]	1	0.000388901		]0-1]	0	0		]0-1]	2	0.00226006				3300005529_34	5655524	Verrucomicrobiota	0.0196268	0.00123773	0.0007073	0
	Dazbog	1.01266		Dazbog	0.518135		Cas	47.5208				1		0		5				]2-3]	1	0.000416484		]0-1]	0	0		]0-1]	2	0.00230625				3300005529_36	5380763	Acidobacteriota	0.0334525	0.000185847	0.0013009	4
	dCTPdeaminase	2.78481		dCTPdeaminase	2.84974		CBASS	8.3405				2		0		3				]2-3]	1	0.000428493		]0-1]	0	0		]0-1]	3	0.00332667				3300005529_42	4991591	Acidobacteriota	0.0212357	0.000400674	0.0008013	2
	dGTPase	0.759494		dGTPase	5.44041		DarTG	2.30725				6		0		5				]2-3]	1	0.000478896		]0-1]	1	0.00105064		]0-1]	3	0.0033338				3300005529_43	4944954	UBP10	0.0228516	0.00121336	0.0014156	1
	DISARM	2.27848		DISARM	2.07254		Dazbog	0.272284				4		1		1				]2-3]	11	0.00380552		]0-1]	1	0.00108657		]0-1]	3	0.00333449				3300005529_46	4644232	Acidobacteriota	0.0310062	0.000861283	0.0004306	3
	Dnd	2.02532		Dnd	0.518135		dCTPdeaminase	0.544569				4		0		2				]2-3]	11	0.00391123		]1-2]	0	0		]0-1]	3	0.00334377				3300005529_78	2933052	Verrucomicrobiota	0.0238659	0.00136377	0.0013638	1
	DRT	4.55696		DRT	2.84974		dGTPase	0.601892				4		5		5				]2-3]	11	0.00428621		]1-2]	0	0		]0-1]	6	0.00629543				3300005529_85	2638617	Gemmatimonadota	0.0382776	0.00151595	0	3
	Druantia	3.5443		Druantia	1.29534		DISARM	0.429923				4		0		5				]2-3]	11	0.00431506		]1-2]	0	0		]1-2]	0	0				3300005529_93	2285232	Proteobacteria	0.0376329	0.00175037	0.0008752	1
	Dsr	1.77215		Dsr	1.03627		Dnd	0.931499				3		0		2				]2-3]	13	0.00579896		]1-2]	0	0		]1-2]	0	0				3300006176_16	3097634	UBP12	0.0229207	0.000968481	0.0041968	1
	Dynamins	2.02532		Gabija	6.47668		Dodola	0.816853				9		0		5				]2-3]	17	0.00609867		]1-2]	0	0		]1-2]	0	0				3300009566_26	2263332	Bacteroidota	0.0353461	0.00397644	0.0035346	2
	Gabija	14.4304		Gao_Ape	1.81347		DRT	2.65119				4		5		9				]2-3]	2	0.000671554		]1-2]	0	0		]1-2]	0	0				3300009566_5	4679606	KSB1	0.0196598	0.000854773	0.0008548	0
	Gao_Her	1.01266		Gao_Hhe	0.518135		Druantia	2.36457				4		0		4				]2-3]	2	0.000675146		]1-2]	0	0		]1-2]	0	0				3300009566_6	4592935	Bacteroidota	0.0165472	0.000870903	0.0067495	1
	Gao_Hhe	0.506329		Gao_Iet	1.03627		Dsr	0.630553				10		0		8				]2-3]	2	0.000693319		]1-2]	0	0		]1-2]	0	0				3300009566_7	4194784	Desulfobacterota	0.0278918	0.00238391	0.0023839	2
	Gao_Iet	0.759494		Gao_Mza	0.259067		Dynamins	0.300946				8		0		2				]2-3]	2	0.000699119		]1-2]	0	0		]1-2]	0	0				3300009824_14	3808680	UBP10	0.0286188	0.00210047	0.0026256	0
	Gao_Mza	0.253165		Gao_Ppl	0.259067		Gabija	11.307				1		0		10				]2-3]	2	0.000699273		]1-2]	0	0		]1-2]	0	0				3300009840_13	2401050	Actinobacteriota	0.0383166	0.000416484	0.000833	1
	Gao_Ppl	0.759494		Gao_Qat	1.81347		Gao_Ape	0.171969				18		0		4				]2-3]	2	0.000711762		]1-2]	0	0		]1-2]	0	0				3300010371_18	8768264	Acidobacteriota	0.0328457	0.00205286	0.0007983	3
	Gao_Qat	1.51899		Gao_RL	0.518135		Gao_Her	2.0493				9		8		2				]2-3]	2	0.000723817		]1-2]	0	0		]1-2]	0	0				3300010371_41	3409496	Bacteroidota	0.0287433	0.00263969	0.0005866	2
	Gao_RL	1.01266		Gao_Upx	0.777202		Gao_Hhe	0.057323				4		5		3				]2-3]	2	0.0007442		]1-2]	0	0		]1-2]	0	0				3300010371_48	2868646	Bdellovibrionota	0.0352082	0.00139439	0.0006972	1
	Gao_Tmn	1.26582		Hachiman	3.62694		Gao_Iet	1.34709				3		0		8				]2-3]	2	0.000751236		]1-2]	0	0		]1-2]	0	0				3300010373_49	3076842	Actinobacteriota	0.0295758	0.000975026	0.000975	0
	Gao_Upx	0.253165		Kiwa	2.59067		Gao_Mza	0.0429923				0		0		9				]2-3]	2	0.000809481		]1-2]	0	0		]1-2]	0	0				3300010396_104	927582	Verrucomicrobiota	0.0204834	0	0.0032342	0
	GasderMIN	0.506329		Lamassu-Fam	5.44041		Gao_Ppl	0.343938				1		0		3				]2-3]	2	0.000815281		]1-2]	0	0		]1-2]	0	0				3300010396_50	3015815	Actinobacteriota	0.0255321	0.000331585	0.0029843	1
	Hachiman	3.03797		Lit	1.03627		Gao_Qat	1.47607				26		0		3				]2-3]	2	0.000902211		]1-2]	0	0		]1-2]	0	0				3300010397_8	11482978	Acidobacteriota	0.0278673	0.00226422	0.0013063	6
	ISG15-like	1.01266		Menshen	0.259067		Gao_RL	0.816853				12		0		0				]2-3]	2	0.000925399		]1-2]	0	0		]1-2]	0	0				3300010399_12	6055941	Bacteroidota	0.0222922	0.00198153	0.0004954	2
	Kiwa	2.53165		Mokosh	4.14508		Gao_TerY	0.0143308				7		0		8				]2-3]	3	0.00101171		]1-2]	0	0		]1-2]	0	0				3300010399_20	4149995	Bacteroidota	0.0255422	0.00168675	0.0004819	1
	Lamassu	0.253165		Nhi	3.36788		Gao_Tmn	0.702207				5		2		7				]2-3]	3	0.00101796		]1-2]	0	0		]1-2]	0	0				3300011244_1	5525864	Proteobacteria	0.0202683	0.000904836	0.0016287	0
	Lamassu-Fam	7.34177		Olokun	0.777202		Hachiman	5.74663				16		7		7				]2-3]	3	0.00102796		]1-2]	0	0		]1-2]	0	0				3300011987_7	3374688	Proteobacteria	0.0429669	0.00474118	0.0035559	4
	Lit	2.02532		PrrC	2.59067		Kiwa	4.0556				2		4		7				]2-3]	3	0.00105603		]1-2]	0	0		]1-2]	0	0				3300012004_1	3118961	Chloroflexota	0.0282145	0.000641239	0	1
	Menshen	1.77215		PsyrTA	3.88601		Lamassu	0.429923				1		0		7				]2-3]	3	0.00106721		]1-2]	0	0		]1-2]	0	0				3300012789_1	3323948	Actinobacteriota	0.0288813	0.000300847	0	1
	Mokosh	6.58228		Retron	4.92228		Lamassu-Fam	9.42964				8		0		15				]2-3]	3	0.00112301		]1-2]	0	0		]1-2]	0	0				3300012794_2	4627964	Actinobacteriota	0.0289544	0.00172862	0	2
	Nhi	6.58228		RM	55.1813		Lit	1.40441				6		0		4				]2-3]	3	0.00112864		]1-2]	0	0		]1-2]	0	0				3300012796_1	6789809	Proteobacteria	0.0203246	0.000883677	0.0011782	1
	Olokun	1.26582		RosmerTA	1.29534		Menshen	2.02064				3		0		8				]2-3]	3	0.00114903		]1-2]	0	0		]1-2]	0	0				3300012796_2	5330055	Bacteroidota	0.0213881	0.000562846	0.0005628	2
	PrrC	2.53165		Rst_DUF4238	0.259067		Mokosh	11.5649				8		0		5				]2-3]	3	0.00116996		]1-2]	0	0		]1-2]	0	0				3300012796_3	4628887	Actinobacteriota	0.0289486	0.00172828	0	2
	PsyrTA	5.06329		Rst_HelicaseDUF2290	0.518135		Nhi	6.33419				4		6		3				]2-3]	3	0.00120253		]1-2]	0	0		]1-2]	0	0				3300012796_5	3303899	Proteobacteria	0.0257272	0.00121069	0.000908	1
	Retron	5.06329		Rst_PARIS	1.03627		Olokun	0.587561				0		0		1				]2-3]	3	0.00120502		]1-2]	0	0		]1-2]	0	0				3300012799_1	6508154	Proteobacteria	0.015058	0	0.000461	1
	RM	80.5063		SEFIR	0.518135		Pif	0.143308				8		12		7				]2-3]	3	0.00120661		]1-2]	0	0		]1-2]	0	0				3300012799_3	6121638	Bacteroidota	0.0215629	0.00065342	0.0008168	2
	RosmerTA	4.81013		Septu	5.18135		PrrC	2.92347				4		14		8				]2-3]	3	0.00122193		]1-2]	0	0		]1-2]	0	0				3300012799_4	4628805	Actinobacteriota	0.0289492	0.00172831	0	2
	Rst_3HP	0.506329		Shango	2.33161		PsyrTA	9.9742				8		0		8				]2-3]	3	0.00122671		]1-2]	0	0		]1-2]	0	0				3300012799_5	4327445	Bacteroidota	0.0235705	0.000231083	0.0002311	0
	Rst_DprA-PPRT	0.506329		Shedu	5.95855		RADAR	0.0716538				1		0		5				]2-3]	3	0.00123754		]1-2]	0	0		]1-2]	0	0				3300012801_1	6550804	Proteobacteria	0.0206082	0.000763265	0.0001527	1
	Rst_HelicaseDUF2290	1.26582		ShosTA	2.33161		Retron	9.55861				5		0		3				]2-3]	4	0.00136377		]1-2]	0	0		]1-2]	0	0				3300012801_3	6107061	Bacteroidota	0.0212868	0.00065498	0.0008187	1
	Rst_PARIS	4.81013		SoFIC	16.3212		RexAB	0.128977				4		4		3				]2-3]	4	0.00139439		]1-2]	0	0		]1-2]	0	0				3300012804_1	6631337	Proteobacteria	0.0158339	0.000301598	0.0001508	1
	Rst_TIR-NLR	0.759494		SspBCDE	3.10881		RM	92.6197				2		0		4				]2-3]	4	0.00151595		]1-2]	0	0		]1-2]	0	0				3300012804_2	6107219	Bacteroidota	0.0212863	0.000654963	0.0008187	1
	SEFIR	1.26582		Thoeris	1.29534		RosmerTA	3.43938				4		3		9				]2-3]	4	0.001621		]1-2]	0	0		]1-2]	0	0				3300012804_3	5625253	Proteobacteria	0.027021	0.00142216	0.0007111	1
	Septu	9.62025		Tiamat	1.5544		Rst_3HP	0.458584				8		0		9				]2-3]	4	0.00162817		]1-2]	0	0		]1-2]	0	0				3300012808_2	5938662	Firmicutes	0.0298047	0.0013471	0.0015155	3
	Shango	5.82278		Uzume	1.03627		Rst_DprA-PPRT	0.057323				8		1		3				]2-3]	4	0.00171942		]1-2]	0	0		]1-2]	0	0				3300012808_6	5096179	Bacteroidota	0.0198188	0.000392451	0.0007849	0
	Shedu	5.31646		Viperin	0.518135		Rst_DUF4238	0.0429923				4		0		7				]2-3]	4	0.00175037		]1-2]	0	0		]1-2]	0	0				3300012808_8	3671597	Bacteroidota	0.0258743	0.00108944	0.0005447	1
	ShosTA	4.81013		Wadjet	6.73575		Rst_gop_beta_cll	0.0429923				2		0		4				]2-3]	5	0.00166966		]1-2]	0	0		]1-2]	0	0				3300012811_1	6096904	Bacteroidota	0.0213223	0.000656071	0.0008201	1
	SoFIC	25.8228		Zorya	2.07254		Rst_HelicaseDUF2290	0.716538				4		0		3				]2-3]	5	0.0016748		]1-2]	0	0		]1-2]	0	0				3300012811_2	5622608	Proteobacteria	0.0270337	0.00142283	0.0007114	1
	SspBCDE	2.53165					Rst_Hydrolase-3Tm	0.0429923				4		0		3				]2-3]	5	0.00168646		]1-2]	0	0		]1-2]	0	0				3300012811_6	3823385	Actinobacteriota	0.0300781	0.00104619	0	2
	Thoeris	4.05063					Rst_PARIS	19.5758				8		1		7				]2-3]	5	0.00179878		]1-2]	0	0		]1-2]	0	0				3300012816_1	5640461	Bacteroidota	0.0239342	0.00230478	0.0005319	2
	Tiamat	6.58228					Rst_RT-nitrilase-Tm	0.0859845				4		8		4				]2-3]	5	0.00199243		]1-2]	0	0		]1-2]	0	0				3300012816_11	3668005	Bacteroidota	0.0258996	0.00109051	0.0005453	2
	Uzume	1.51899					Rst_TIR-NLR	1.1178				13		0		3				]2-3]	5	0.00205337		]1-2]	0	0		]1-2]	0	0				3300012816_3	5356399	Proteobacteria	0.0153088	0.000933463	0.0005601	0
	Wadjet	15.1899					SEFIR	1.97764				4		0		3				]2-3]	5	0.0022625		]1-2]	0	0		]1-2]	0	0				3300012816_9	3823600	Actinobacteriota	0.0300764	0.00104613	0	2
	Zorya	3.03797					Septu	10.4185				5		11		4				]2-3]	5	0.00226388		]1-2]	0	0		]1-2]	0	0				3300012821_3	6609183	Proteobacteria	0.0154331	0.000302609	0.0001513	1
							Shango	2.76584				4		7		5				]2-3]	5	0.00249799		]1-2]	0	0		]1-2]	0	0				3300012821_4	5627814	Proteobacteria	0.0270087	0.00142151	0.0007108	1
							Shedu	3.25308				4		8		3				]2-3]	6	0.00214241		]1-2]	0	0		]1-2]	0	0				3300012821_8	4354047	Bacteroidota	0.0261825	0.000918686	0.0002297	2
							ShosTA	4.58584				2		3		1				]2-3]	6	0.00228532		]1-2]	0	0		]1-2]	0	0				3300012821_9	3823670	Actinobacteriota	0.0300758	0.00104612	0	2
							SoFIC	6.64947				8		1		19				]2-3]	6	0.00232479		]1-2]	0	0		]1-2]	0	0				3300012822_1	6322639	Bacteroidota	0.0185049	0.000790809	0.0001582	2
							SspBCDE	2.09229				4		5		7				]2-3]	6	0.00248516		]1-2]	0	0		]1-2]	0	0				3300012822_4	3195214	Bacteroidota	0.0338006	0.00156484	0.0015648	1
							Stk2	0.1863				4		7		3				]2-3]	6	0.00274244		]1-2]	0	0		]1-2]	0	0				3300012822_5	2860112	Proteobacteria	0.0223767	0.000699273	0.0003496	1
							Thoeris	4.87246				5		0		0				]2-3]	7	0.00237409		]1-2]	0	0		]1-2]	0	0				3300012826_10	3270963	Actinobacteriota	0.0311835	0.00122288	0	2
							Tiamat	1.84867				7		3		4				]2-3]	7	0.00267203		]1-2]	0	0		]1-2]	0	0				3300012826_2	6247403	Proteobacteria	0.0161667	0.000320133	0.0004802	1
							Uzume	0.859845				5		1		4				]2-3]	7	0.0030047		]1-2]	0	0		]1-2]	0	0				3300012826_6	4757868	Bacteroidota	0.0220687	0.000840713	0.0002102	1
							Viperin	0.0143308				5		3		5				]2-3]	7	0.0031378		]1-2]	0	0		]1-2]	0	0				3300012826_7	4358447	Bacteroidota	0.0261561	0.000917758	0.0002294	2
							Wadjet	7.69561				2		0		7				]2-3]	8	0.00270939		]1-2]	0	0		]1-2]	0	0				3300012826_8	3303767	Proteobacteria	0.0257282	0.00121074	0.0009081	1
							Zorya	1.40441				4		3		5				]2-3]	8	0.0027753		]1-2]	0	0		]1-2]	0	0				3300012827_4	5152561	Bacteroidota	0.0244539	0.000582235	0.0003882	1
												2		3		2				]2-3]	8	0.00280557		]1-2]	0	0		]1-2]	0	0				3300012827_7	3210097	Actinobacteriota	0.0280365	0	0.0003115	0
												4		7		3				]2-3]	8	0.0032799		]1-2]	0	0		]1-2]	0	0				3300012830_1	7101432	Firmicutes	0.0219674	0.000563267	0.0005633	2
												4		0		4				]2-3]	9	0.00322227		]1-2]	0	0		]1-2]	0	0				3300012830_2	6309805	Bacteroidota	0.0185426	0.000792418	0.0001585	2
												4		0		7				]2-3]	9	0.00327055		]1-2]	0	0		]1-2]	0	0				3300012830_4	5382526	Proteobacteria	0.0183929	0	0.0001858	0
												3		7		5				]2-3]	9	0.00333515		]1-2]	0	0		]1-2]	0	0				3300012830_6	3938371	Bacteroidota	0.025899	0.000761736	0.0007617	1
												0		7		4				]2-3]	9	0.00341134		]1-2]	0	0		]1-2]	0	0				3300012833_4	5237252	Proteobacteria	0.025395	0.000763759	0.0003819	2
												4		3		4				]2-3]	9	0.00397644		]1-2]	0	0		]1-2]	0	0				3300012833_6	4567425	Proteobacteria	0.015107	0.000656825	0.0041599	0
												5		4		6				]3-4]	0	0		]1-2]	0	0		]1-2]	0	0				3300012838_1	9218350	Bacteroidota	0.0195263	0.00119327	0.0007594	0
												0		3		5				]3-4]	0	0		]1-2]	0	0		]1-2]	0	0				3300012838_10	3216652	Actinobacteriota	0.0282903	0	0	0
												3		4		9				]3-4]	0	0		]1-2]	0	0		]1-2]	0	0				3300012838_9	3304641	Proteobacteria	0.0257214	0.00121042	0.0009078	1
												4		4		6				]3-4]	0	0		]1-2]	0	0		]1-2]	0	0				3300012840_3	6663846	Proteobacteria	0.0162069	0	0.0006003	1
												3		8		2				]3-4]	0	0		]1-2]	0	0		]1-2]	0	0				3300012842_10	3823828	Actinobacteriota	0.0300746	0.00104607	0	2
												11		4		3				]3-4]	0	0		]1-2]	0	0		]1-2]	0	0				3300012842_2	5354180	Proteobacteria	0.0153151	0.00093385	0.0009338	0
												0		0		8				]3-4]	10	0.00250981		]1-2]	0	0		]1-2]	0	0				3300012842_4	5025673	Bacteroidota	0.0200968	0.000397957	0.0005969	0
												4		8		3				]3-4]	10	0.00291344		]1-2]	1	0.000515079		]1-2]	0	0				3300012842_9	3917263	Proteobacteria	0.0165932	0.000765841	0.0010211	0
												0		0		4				]3-4]	10	0.00294616		]1-2]	1	0.000564168		]1-2]	0	0				3300012843_4	5148116	Bacteroidota	0.024475	0.000582737	0.0003885	1
												4		8		8				]3-4]	1	0.000299908		]1-2]	1	0.000600478		]1-2]	0	0				3300012843_7	4186670	Actinobacteriota	0.0284235	0.00119427	0.0004777	0
												9		0		9				]3-4]	1	0.000300847		]1-2]	1	0.000618858		]1-2]	0	0				3300012843_9	3215592	Actinobacteriota	0.0282996	0	0	0
												4		3		8				]3-4]	1	0.000303365		]1-2]	1	0.000631852		]1-2]	0	0				3300012844_10	3304495	Proteobacteria	0.0257225	0.00121047	0.0009079	1
												5		3		5				]3-4]	1	0.000307344		]1-2]	1	0.000643465		]1-2]	0	0				3300012844_5	4896814	Bacteroidota	0.0214425	0.00122529	0.0008169	0
												4		2		5				]3-4]	10	0.00318516		]1-2]	1	0.000718565		]1-2]	0	0				3300012853_4	5933497	Bacteroidota	0.0205612	0.00134828	0.0006741	3
												2		2		1				]3-4]	10	0.00319074		]1-2]	2	0.0010524		]1-2]	0	0				3300012859_10	3296357	Proteobacteria	0.0197187	0.000303365	0.0006067	1
												3		7		6				]3-4]	1	0.000319398		]1-2]	2	0.0011222		]1-2]	10	0.00500849				3300012859_12	2918415	Actinobacteriota	0.0322093	0.00102796	0.0006853	1
												3		0		6				]3-4]	1	0.000321011		]1-2]	2	0.00112233		]1-2]	1	0.000501462				3300012859_13	2860744	Proteobacteria	0.0223718	0.000699119	0.0003496	1
												5		4		3				]3-4]	1	0.000321362		]1-2]	2	0.00115402		]1-2]	1	0.000501743				3300012859_4	5381640	Proteobacteria	0.0185817	0	0.0001858	0
												0		5		7				]3-4]	1	0.000325398		]1-2]	2	0.00118249		]1-2]	1	0.000503538				3300012859_6	4308244	Bacteroidota	0.0278536	0.00208902	0.0002321	3
												4		0		7				]3-4]	1	0.000325781		]1-2]	2	0.00130757		]1-2]	10	0.00504346				3300012859_8	3764888	Actinobacteriota	0.0294829	0.000531224	0.0002656	1
												6		0		3				]3-4]	1	0.000331585		]1-2]	2	0.00130948		]1-2]	1	0.000505024				3300012860_3	4998234	Proteobacteria	0.0174061	0.00100035	0.0026009	1
												6		3		7				]3-4]	11	0.00282393		]1-2]	2	0.0014301		]1-2]	1	0.000505253				3300012860_6	3563280	Proteobacteria	0.0221706	0.000561281	0	1
												8		0		3				]3-4]	11	0.00292446		]1-2]	3	0.00172636		]1-2]	1	0.000506147				3300012860_8	3051445	Bacteroidota	0.0301497	0.00163857	0.0003277	1
												6		3		6				]3-4]	11	0.00293722		]1-2]	3	0.00172722		]1-2]	1	0.000506188				3300012862_12	3334352	Proteobacteria	0.019494	0.000299908	0.0005998	1
												1		9		1				]3-4]	12	0.00356811		]1-2]	6	0.00301809		]1-2]	10	0.00506317				3300012862_15	3054891	Bacteroidota	0.0301156	0.00163672	0.0003273	1
												3		8		6				]3-4]	12	0.00370132		]2-3]	0	0		]1-2]	1	0.000508078				3300012862_4	4084339	Bacteroidota	0.0264425	0.000734513	0.0004897	0
												2		3		5				]3-4]	13	0.00351266		]2-3]	0	0		]1-2]	1	0.000509345				3300012862_7	3822893	Actinobacteriota	0.0321746	0.00104633	0.0005232	2
												0		0		8				]3-4]	16	0.00474118		]2-3]	0	0		]1-2]	1	0.000509406				3300012864_7	4992677	Bacteroidota	0.0210308	0.00100147	0.0018026	2
												9		4		7				]3-4]	2	0.000522473		]2-3]	0	0		]1-2]	1	0.000511795				3300012865_17	2453142	Actinobacteriota	0.0293501	0.000815281	0	2
												2		9		4				]3-4]	2	0.000524324		]2-3]	0	0		]1-2]	1	0.000512423				3300012865_2	9244648	Bacteroidota	0.0194707	0.00118988	0.000649	0
												5		5		6				]3-4]	2	0.000528688		]2-3]	0	0		]1-2]	1	0.000512859				3300012878_5	3851531	Proteobacteria	0.0238866	0.000778911	0.0015578	1
												2		0		6				]3-4]	2	0.000531224		]2-3]	0	0		]1-2]	1	0.000513072				3300012879_10	3059660	Bacteroidota	0.0300687	0.00163417	0.0003268	1
												5		3		1				]3-4]	2	0.000539166		]2-3]	0	0		]1-2]	1	0.000513423				3300012879_9	3306661	Proteobacteria	0.0341734	0.00241936	0	3
												1		0		8				]3-4]	2	0.00054912		]2-3]	0	0		]1-2]	1	0.0005139				3300012880_4	4903010	Bacteroidota	0.0230471	0.00101978	0.0006119	2
												5		0		7				]3-4]	2	0.000561281		]2-3]	0	0		]1-2]	1	0.000513906				3300012913_2	2161229	Actinobacteriota	0.0365533	0.000925399	0.0009254	1
												3		9		4				]3-4]	2	0.000564071		]2-3]	0	0		]1-2]	1	0.000514505				3300012921_10	5878065	Planctomycetota	0.0289211	0.000510372	0.0011909	2
												4		2		8				]3-4]	2	0.000579621		]2-3]	0	0		]1-2]	1	0.000514668				3300012921_12	5734785	Actinobacteriota	0.0252843	0.000348749	0.0008719	1
												5		0		4				]3-4]	2	0.000587567		]2-3]	0	0		]1-2]	1	0.00051536				3300012921_13	5595490	Bacteroidota	0.0221607	0.00107229	0.0001787	0
												6		2		5				]3-4]	2	0.000588198		]2-3]	0	0		]1-2]	1	0.000516541				3300012921_19	4734379	Acidobacteriota	0.025769	0.00211221	0.0008449	2
												2		0		3				]3-4]	2	0.000592279		]2-3]	0	0		]1-2]	1	0.000516746				3300012921_23	4057801	Actinobacteriota	0.0211937	0.000246439	0.0002464	0
												11		0		5				]3-4]	2	0.00061881		]2-3]	0	0		]1-2]	1	0.000517191				3300012921_25	3911287	Proteobacteria	0.024033	0.000767011	0.0002557	0
												6		8		5				]3-4]	2	0.000641239		]2-3]	0	0		]1-2]	10	0.00518114				3300012921_27	3827946	Proteobacteria	0.0229888	0.000522473	0.0007837	0
												3		0		15				]3-4]	3	0.000751294		]2-3]	0	0		]1-2]	1	0.000518169				3300012921_28	3775024	Proteobacteria	0.0203972	0	0.0005298	0
												5		0		3				]3-4]	3	0.000753348		]2-3]	0	0		]1-2]	1	0.000520295				3300012921_29	3761384	Planctomycetota	0.0327007	0.00292446	0.001861	3
												7		0		9				]3-4]	3	0.000761736		]2-3]	0	0		]1-2]	1	0.000520808				3300012921_36	3368624	Proteobacteria	0.024936	0.00178114	0.0017811	2
												5		0		6				]3-4]	3	0.000765841		]2-3]	0	0		]1-2]	1	0.000520927				3300012921_41	2890537	Bacteroidota	0.039439	0.00380552	0.0013838	3
												8		13		3				]3-4]	3	0.000767011		]2-3]	0	0		]1-2]	1	0.000520938				3300012921_5	8620517	Myxococcota	0.0462849	0.000464009	0.000116	12
												5		7		8				]3-4]	3	0.000777736		]2-3]	0	0		]1-2]	1	0.000520995				3300012921_7	6616664	Cyanobacteriota	0.0355164	0.00120907	0.0018136	5
												2		9		2				]3-4]	3	0.000778911		]2-3]	0	0		]1-2]	1	0.000521858				3300012940_25	5251808	Bacteroidota	0.0215164	0.00114246	0.0007616	1
												3		2		5				]3-4]	3	0.000789559		]2-3]	0	0		]1-2]	1	0.000521901				3300012940_28	5148037	Actinobacteriota	0.0233099	0.00116549	0.000777	2
												2		8		6				]3-4]	3	0.000792925		]2-3]	0	0		]1-2]	1	0.000522829				3300012940_31	4975506	Bacteroidota	0.0194955	0.000401969	0	1
												6		7		5				]3-4]	3	0.000850417		]2-3]	0	0		]1-2]	1	0.000523326				3300012940_35	4635286	Bacteroidota	0.0250254	0.00107868	0.0006472	2
												4		5		5				]3-4]	3	0.000951983		]2-3]	0	0		]1-2]	1	0.00052421				3300012940_44	3814434	Bacteroidota	0.0214973	0.000524324	0.0002622	0
												10		1		7				]3-4]	3	0.000962837		]2-3]	0	0		]1-2]	10	0.00525729				3300012940_45	3739677	Bacteroidota	0.0262055	0.00160442	0.0005348	1
												1		0		1				]3-4]	3	0.000968481		]2-3]	0	0		]1-2]	1	0.000525833				3300012940_62	2962323	Bacteroidota	0.0246428	0.000675146	0	0
												3		3		11				]3-4]	3	0.00097051		]2-3]	0	0		]1-2]	10	0.00526978				3300012943_17	5144424	Myxococcota	0.0342118	0.0013607	0.0042765	2
												2		2		4				]3-4]	3	0.000975026		]2-3]	0	0		]1-2]	1	0.000527095				3300012943_23	4658068	Proteobacteria	0.0341343	0.00407894	0.0010734	5
												0		0		5				]3-4]	4	0.00104272		]2-3]	0	0		]1-2]	1	0.000527446				3300012943_24	4641299	Bacteroidota	0.0252085	0.0015082	0.0010773	0
												11		0		5				]3-4]	4	0.00104607		]2-3]	0	0		]1-2]	1	0.000527651				3300012943_26	4436562	Fibrobacterota	0.0261464	0.0015778	0.0006762	4
												6		2		2				]3-4]	4	0.00104612		]2-3]	0	0		]1-2]	1	0.000528195				3300012943_32	3946666	Proteobacteria	0.0304054	0.00228041	0.0015203	3
												11		0		5				]3-4]	4	0.00104613		]2-3]	0	0		]1-2]	1	0.000528644				3300012943_34	3745042	Bacteroidota	0.0253669	0.00293722	0	2
												4		2		7				]3-4]	4	0.00104619		]2-3]	0	0		]1-2]	1	0.000529096				3300013017_2	3906500	Verrucomicrobiota	0.0299501	0.00204787	0.0012799	1
												8		0		4				]3-4]	4	0.00104633		]2-3]	0	0		]1-2]	1	0.000529769				3300013427_3	4944724	Proteobacteria	0.0266951	0.00242683	0.0030335	2
												6		0		9				]3-4]	4	0.00107424		]2-3]	0	0		]1-2]	1	0.000529858				3300015061_1	4076592	Verrucomicrobiota	0.0272286	0.00220773	0.0041701	0
												6		0		4				]3-4]	4	0.00108944		]2-3]	0	0		]1-2]	1	0.000529907				3300015158_12	2671386	UBP12	0.0280753	0.00112301	0.0048664	1
												2		0		7				]3-4]	4	0.00109051		]2-3]	0	0		]1-2]	1	0.0005307				3300016422_6	4349660	Proteobacteria	0.0252893	0.00114952	0.0006897	2
												5		0		2				]3-4]	4	0.00112428		]2-3]	0	0		]1-2]	1	0.000530747				3300016445_5	4353170	Proteobacteria	0.0252689	0.00114859	0.0009189	2
												2		0		2				]3-4]	4	0.00114087		]2-3]	0	0		]1-2]	1	0.000530851				3300017426_13	5570124	Acidobacteriota	0.0226207	0.00107718	0.0017953	2
												6		0		4				]3-4]	4	0.00116485		]2-3]	10	0.00340553		]1-2]	1	0.000530878				3300017426_21	4460522	Proteobacteria	0.0204012	0.00269027	0.0006726	1
												2		2		3				]3-4]	4	0.00121015		]2-3]	10	0.00344513		]1-2]	1	0.000531079				3300017426_22	3642189	Firmicutes_H	0.0200429	0.00054912	0.0010982	1
												7		7		5				]3-4]	4	0.00121042		]2-3]	1	0.000349157		]1-2]	1	0.000531539				3300017426_29	3088767	Dormibacterota	0.0323754	0.00194252	0.001295	2
												19		0		3				]3-4]	4	0.00121047		]2-3]	1	0.000352894		]1-2]	1	0.000532067				3300017448_12	9675262	Planctomycetota	0.0411358	0.00186041	0.0015503	7
												7		2		6				]3-4]	4	0.00121069		]2-3]	1	0.000377513		]1-2]	1	0.000532099				3300017448_25	3450531	Actinobacteriota	0.0252135	0.000579621	0.0002898	1
												7		0		5				]3-4]	4	0.00121074		]2-3]	1	0.00038029		]1-2]	1	0.00053213				3300017448_70	5123844	Acidobacteriota	0.0173698	0.001171	0.0009758	1
												9		0		6				]3-4]	4	0.00122133		]2-3]	1	0.000395443		]1-2]	1	0.000532649				3300017540_18	2187835	Bacteroidota	0.0361088	0.00274244	0	0
												11		7		6				]3-4]	4	0.0012222		]2-3]	1	0.000396095		]1-2]	1	0.000532776				3300017540_7	6533445	Planctomycetota	0.0231118	0.00107141	0.0007653	2
												11		0		4				]3-4]	4	0.00122288		]2-3]	1	0.000397277		]1-2]	1	0.000533267				3300017548_13	2486312	Bacteroidota	0.033785	0.00120661	0	2
												8		0		4				]3-4]	5	0.0013202		]2-3]	1	0.000401781		]1-2]	1	0.000533838				3300017548_7	3544083	Bacteroidota	0.0290625	0.00169296	0.0002822	4
												12		0		2				]3-4]	5	0.00137591		]2-3]	1	0.000408812		]1-2]	1	0.000534137				3300017548_8	3427803	Proteobacteria	0.0306319	0.00175039	0.0002917	2
												9		1		1				]3-4]	5	0.00142724		]2-3]	1	0.000466807		]1-2]	1	0.000534497				3300017548_9	3376788	Bdellovibrionota	0.0313908	0.000592279	0.0011846	1
												3		0		1				]3-4]	5	0.0014415		]2-3]	1	0.000484596		]1-2]	1	0.00053481				3300017553_13	2456746	Bacteroidota	0.0305282	0.00162817	0.0008141	1
												5		0		3				]3-4]	5	0.00145592		]2-3]	1	0.000498294		]1-2]	1	0.00053515				3300017553_9	3134070	Bacteroidota	0.0354172	0.00319074	0.0003191	3
												5		0		8				]3-4]	5	0.0014621		]2-3]	12	0.00408128		]1-2]	1	0.000535498				3300017560_8	4835050	Bacteroidota	0.0217164	0.00144776	0	2
												6		0		2				]3-4]	5	0.00147528		]2-3]	2	0.000673219		]1-2]	1	0.000535865				3300017560_9	4629897	Bacteroidota	0.0231107	0.000647963	0.000216	3
												12		7		5				]3-4]	5	0.0015049		]2-3]	2	0.000777867		]1-2]	1	0.0005367				3300017565_10	5427162	Planctomycetota	0.0274545	0.00147407	0.0035009	2
												2		15		2				]3-4]	5	0.00152567		]2-3]	2	0.000784897		]1-2]	1	0.000536723				3300017565_11	4554890	Bacteroidota	0.0234912	0.000658633	0	4
												6		6		3				]3-4]	5	0.00153563		]2-3]	2	0.000795355		]1-2]	1	0.000537276				3300017565_9	5618253	Acidobacteriota	0.0252748	0.00249188	0.0016019	4
												18		3		3				]3-4]	5	0.00156484		]2-3]	2	0.000859386		]1-2]	1	0.000538043				3300017646_12	3539191	Bacteroidota	0.0293852	0.00197785	0	4
												2		4		3				]3-4]	5	0.00163417		]2-3]	3	0.00103897		]1-2]	1	0.000538454				3300017646_13	3440784	Proteobacteria	0.0316788	0.00203442	0.0005813	4
												6		5		5				]3-4]	5	0.00163672		]2-3]	3	0.00105272		]1-2]	1	0.000538683				3300017646_14	3403867	Bdellovibrionota	0.0311411	0.000587567	0.0011751	1
												6		2		6				]3-4]	5	0.00163857		]2-3]	3	0.00115276		]1-2]	1	0.000539328				3300017646_16	2489580	Bacteroidota	0.0341423	0.00120502	0.0008033	2
												7		0		7				]3-4]	6	0.00154618		]2-3]	3	0.00115673		]1-2]	1	0.000539809				3300017646_8	5395380	Proteobacteria	0.0220559	0.000926719	0.0003707	2
												3		0		7				]3-4]	6	0.00156899		]2-3]	3	0.00117582		]1-2]	1	0.000539908				3300017647_6	3557846	Bacteroidota	0.0247341	0.00112428	0.0002811	1
												6		0		4				]3-4]	6	0.00160442		]2-3]	3	0.00119285		]1-2]	1	0.000540119				3300017647_7	3434262	Proteobacteria	0.0294095	0.00145592	0.0002912	1
												6		0		4				]3-4]	6	0.00165875		]2-3]	3	0.00126611		]1-2]	1	0.000540442				3300017648_12	3232010	Proteobacteria	0.0300123	0.00061881	0	3
												2		3		3				]3-4]	6	0.00169296		]2-3]	4	0.00143956		]1-2]	1	0.000540924				3300017649_10	4830325	Bacteroidota	0.0223587	0.000621076	0	0
												4		0		4				]3-4]	6	0.00175039		]2-3]	4	0.0014617		]1-2]	1	0.000541454				3300017650_8	5292219	Planctomycetota	0.0292883	0.00207852	0.0017006	4
												10		0		2				]3-4]	6	0.00178114		]2-3]	4	0.00147184		]1-2]	1	0.00054153				3300017650_9	4811253	Bacteroidota	0.0214081	0.00124708	0	2
												7		0		6				]3-4]	6	0.00180486		]2-3]	4	0.00149595		]1-2]	1	0.000542118				3300017651_10	4958855	Firmicutes	0.0324672	0.000806638	0.0010083	1
												3		0		6				]3-4]	6	0.00186042		]2-3]	4	0.00152313		]1-2]	1	0.000542185				3300017652_11	3521385	Bacteroidota	0.0289659	0.00198785	0.000568	4
												8		0		4				]3-4]	6	0.00194252		]2-3]	4	0.00158229		]1-2]	1	0.000542311				3300017652_12	3419741	Proteobacteria	0.0295344	0.0014621	0.0002924	1
												3		1		5				]3-4]	7	0.001788		]2-3]	4	0.0017146		]1-2]	1	0.00054281				3300017652_13	3400215	Bdellovibrionota	0.0308804	0.000588198	0.0011764	1
												14		2		5				]3-4]	7	0.00179426		]2-3]	5	0.00174188		]1-2]	1	0.00054298				3300017652_14	2494736	Bacteroidota	0.0336709	0.00120253	0	2
												7		0		2				]3-4]	7	0.00182315		]2-3]	5	0.00176621		]1-2]	1	0.000543534				3300017652_8	4690008	Bacteroidota	0.0232409	0.00127932	0	2
												7		0		6				]3-4]	7	0.00183239		]2-3]	5	0.00180723		]1-2]	1	0.000544585				3300017655_12	5496810	Firmicutes	0.0294716	0.00127347	0.0010915	2
												2		5		1				]3-4]	7	0.0018482		]2-3]	5	0.00180855		]1-2]	1	0.000544709				3300017655_13	5467494	Firmicutes	0.0294468	0.000914496	0.0012803	1
												3		0		2				]3-4]	7	0.00188064		]2-3]	5	0.00180893		]1-2]	1	0.00054485				3300017658_17	4746882	Planctomycetota	0.0267544	0.00126399	0.001896	2
												5		0		4				]3-4]	7	0.00197785		]2-3]	5	0.00181226		]1-2]	1	0.000545191				3300017658_22	3535201	Bacteroidota	0.0294184	0.00198009	0.0002829	4
												4		0		12				]3-4]	7	0.00198009		]2-3]	5	0.00181309		]1-2]	1	0.000545849				3300017658_24	3139560	Bacteroidota	0.0353553	0.00318516	0.0003185	3
												5		1		8				]3-4]	7	0.0019809		]2-3]	5	0.00181708		]1-2]	1	0.000546611				3300017658_25	2948498	Bacteroidota	0.0288282	0.00237409	0	1
												2		0		8				]3-4]	7	0.00198785		]2-3]	5	0.00185717		]1-2]	1	0.000546637				3300018719_4	6251382	Firmicutes	0.0265541	0.00143968	0.00016	1
												3		2		2				]3-4]	7	0.00203442		]2-3]	5	0.00187821		]1-2]	1	0.000546691				3300018719_5	5961445	Firmicutes	0.0298585	0.000838723	0.0011742	0
												11		1		9				]3-4]	8	0.00204787		]2-3]	5	0.00189349		]1-2]	1	0.000546974				3300018719_6	5283760	Firmicutes	0.0268748	0.000757037	0.0001893	1
												6		2		4				]3-4]	8	0.00210047		]2-3]	5	0.00190085		]1-2]	1	0.000547169				3300018757_2	6090005	Firmicutes	0.0256157	0.000656814	0.0001642	1
												4		0		6				]3-4]	8	0.00241936		]2-3]	5	0.00190188		]1-2]	1	0.000547335				3300018875_4	5074237	Firmicutes	0.0291669	0.000394148	0.0005912	0
												7		0		10				]3-4]	8	0.00266116		]2-3]	5	0.00196799		]1-2]	1	0.00054754				3300018875_5	3545656	Firmicutes	0.0344083	0.000564071	0.0011281	0
												5		1		7				]3-4]	9	0.00228041		]2-3]	5	0.00197712		]1-2]	1	0.000548138				3300018875_6	3394254	Firmicutes	0.0436031	0.00294616	0.0044192	2
												2		0		5				]3-4]	9	0.00248469		]2-3]	5	0.0021264		]1-2]	1	0.000548576				3300018875_7	3275116	Firmicutes	0.0390826	0.00122133	0.003664	3
												3		0		1				]3-4]	9	0.0025092		]2-3]	5	0.00229601		]1-2]	1	0.000548762				3300018877_5	2884673	Firmicutes	0.033626	0.000693319	0	0
												6		0		7				]3-4]	9	0.00263939		]2-3]	6	0.00201309		]1-2]	1	0.000548768				3300018910_6	4859179	Chloroflexota	0.031281	0.00267535	0.0026753	3
												7		1		7				]3-4]	9	0.00263969		]2-3]	6	0.00202391		]1-2]	1	0.000549195				3300018914_9	3322481	Firmicutes	0.0388264	0.0015049	0.000602	2
												5		0		5				]3-4]	9	0.00265654		]2-3]	6	0.00224619		]1-2]	1	0.000549618				3300018933_7	6461790	Firmicutes	0.0264633	0.000619024	0.0003095	2
												6		0		5				]4-5]	0	0		]2-3]	6	0.00261955		]1-2]	1	0.000550283				3300018939_6	3115156	Firmicutes	0.0414104	0.000321011	0.000963	2
												7		0		10				]4-5]	0	0		]2-3]	7	0.00244601		]1-2]	1	0.000551507				3300018946_6	3617179	Proteobacteria	0.0229461	0.00165875	0.0002765	1
												10		0		8				]4-5]	0	0		]2-3]	7	0.00298657		]1-2]	1	0.000551557				3300018984_8	3111756	Firmicutes	0.0417771	0.000321362	0.0009641	3
												7		0		6				]4-5]	1	0.000201314		]2-3]	8	0.00266696		]1-2]	1	0.000551575				3300019124_8	3151317	Firmicutes	0.0352234	0.000951983	0.0012693	1
												9		0		4				]4-5]	1	0.000207607		]2-3]	8	0.0026959		]1-2]	1	0.000553281				3300019132_4	6149748	Firmicutes	0.0247165	0.000325217	0.0003252	0
												5		0		4				]4-5]	10	0.00211221		]2-3]	9	0.0033136		]1-2]	10	0.00553614				3300019132_5	4500989	Firmicutes	0.026883	0	0.0011109	0
												4		1		12				]4-5]	1	0.000211423		]3-4]	0	0		]1-2]	1	0.000553769				3300019132_7	3115792	Firmicutes	0.035304	0.000962837	0.0003209	1
												1		2		6				]4-5]	10	0.00222791		]3-4]	0	0		]1-2]	1	0.000554256				3300019135_7	3044349	Firmicutes	0.0344901	0	0.0003285	0
												4		1		11				]4-5]	1	0.000231083		]3-4]	0	0		]1-2]	1	0.000554816				3300020147_5	4969809	Proteobacteria	0.0358163	0.00241458	0.0016097	3
												2		2		2				]4-5]	10	0.00236526		]3-4]	0	0		]1-2]	1	0.000555962				3300020152_7	5475305	Bacteroidota	0.021186	0.00182638	0.0009132	2
												2		0		5				]4-5]	10	0.00238391		]3-4]	0	0		]1-2]	1	0.000556144				3300020154_4	5116461	Proteobacteria	0.0345942	0.00332261	0.0015636	2
												10		1		2				]4-5]	1	0.000246439		]3-4]	0	0		]1-2]	1	0.000556852				3300020156_7	3914978	Bacteroidota	0.0255429	0.001788	0	1
												4		1		4				]4-5]	12	0.00241458		]3-4]	0	0		]1-2]	10	0.00557001				3300020591_7	3622186	Bacteroidota	0.0309206	0.00248469	0.0002761	5
												2		0		4				]4-5]	12	0.00242683		]3-4]	0	0		]1-2]	1	0.000557351				3300020591_8	3468599	Proteobacteria	0.0291184	0.0014415	0.0002883	1
												13		5		2				]4-5]	12	0.00269027		]3-4]	0	0		]1-2]	1	0.000557617				3300020592_7	3305363	Proteobacteria	0.0278336	0.00121015	0.0003025	1
												2		0		6				]4-5]	13	0.00267535		]3-4]	10	0.00251686		]1-2]	1	0.000558015				3300020593_5	4162157	Proteobacteria	0.0233052	0.00144156	0.0014416	1
												5		0		8				]4-5]	13	0.00309356		]3-4]	1	0.000253145		]1-2]	10	0.005581				3300020594_5	5835230	Bacteroidota	0.0169659	0.000685491	0	2
												5		1		11				]4-5]	13	0.0031869		]3-4]	10	0.00258111		]1-2]	1	0.000558417				3300021168_6	3277246	Bacteroidota	0.0256313	0.00152567	0.0003051	2
												4		7		5				]4-5]	18	0.00393655		]3-4]	10	0.00258208		]1-2]	1	0.000559457				3300021402_5	3857349	Bacteroidota	0.0215174	0.000777736	0.0002592	0
												1		2		8				]4-5]	19	0.00407894		]3-4]	10	0.00261038		]1-2]	10	0.0055971				3300021403_4	5194645	Acidobacteriota	0.0213682	0.00134754	0.001155	2
												6		9		5				]4-5]	2	0.000400674		]3-4]	10	0.00271088		]1-2]	1	0.000561984				3300021407_5	5896629	Bacteroidota	0.0193331	0.00101753	0.0020351	1
												1		4		3				]4-5]	2	0.000401969		]3-4]	1	0.000274057		]1-2]	1	0.000562504				3300021444_5	6476328	Bacteroidota	0.0217716	0.00123527	0.0003088	1
												3		7		6				]4-5]	2	0.000414938		]3-4]	1	0.000278036		]1-2]	1	0.000562942				3300021444_6	4776908	Bacteroidota	0.0236555	0.00188406	0.0002093	1
												2		0		8				]4-5]	2	0.000442303		]3-4]	1	0.000287462		]1-2]	1	0.000563569				3300023065_5	4967361	Proteobacteria	0.0259695	0.000201314	0.0008053	2
												0		0		5				]4-5]	2	0.000464972		]3-4]	1	0.000294491		]1-2]	1	0.000563621				3300024179_1	6425315	Acidobacteriota	0.0320607	0.00217888	0.0018676	3
												3		0		8				]4-5]	3	0.000612414		]3-4]	10	0.00328507		]1-2]	1	0.000564341				3300024222_2	6304453	Acidobacteriota	0.0317236	0.00190342	0.0026965	3
												0		0		11				]4-5]	3	0.000617724		]3-4]	10	0.003328		]1-2]	1	0.000564602				3300024325_2	6601242	Acidobacteriota	0.0310548	0.00181784	0.0036357	3
												12		2		6				]4-5]	3	0.000621076		]3-4]	11	0.00278575		]1-2]	1	0.000565373				3300025484_9	3586796	Acidobacteriota	0.0342924	0.0025092	0.0050184	2
												10		0		8				]4-5]	3	0.000641335		]3-4]	11	0.00339566		]1-2]	1	0.000566524				3300025497_10	1748698	Actinobacteriota	0.0417453	0.00400298	0.0011437	2
												17		4		1				]4-5]	3	0.000647963		]3-4]	11	0.00354033		]1-2]	1	0.000566793				3300025510_2	3225081	Proteobacteria	0.0248056	0.00186042	0.0006201	4
												7		0		11				]4-5]	3	0.000656825		]3-4]	12	0.00313053		]1-2]	1	0.000568549				3300025516_11	2230860	Actinobacteriota	0.0425845	0.0031378	0.0004483	1
												9		0		4				]4-5]	3	0.000658633		]3-4]	2	0.00051965		]1-2]	1	0.00056887				3300025516_14	1953493	Actinobacteriota	0.0378809	0.00307142	0.0015357	2
												5		10		7				]4-5]	3	0.000704474		]3-4]	2	0.000524399		]1-2]	1	0.000569542				3300025518_10	2414330	Bacteroidota	0.0327213	0.00248516	0.0008284	2
												4		7		1				]4-5]	3	0.000734513		]3-4]	2	0.000537511		]1-2]	1	0.00056986				3300025518_15	2241782	Firmicutes_D	0.0517446	0.00579896	0.0035686	3
												6		8		3				]4-5]	4	0.000806638		]3-4]	2	0.000564287		]1-2]	1	0.000570656				3300025518_2	4974910	Proteobacteria	0.022312	0.00160807	0.0016081	4
												4		4		6				]4-5]	4	0.000840713		]3-4]	2	0.000588628		]1-2]	1	0.000571636				3300025518_4	3799589	Proteobacteria	0.0228972	0.000789559	0.0060533	1
												5		0		7				]4-5]	4	0.000854773		]3-4]	2	0.000589102		]1-2]	1	0.000573181				3300025518_6	2779669	Firmicutes_D	0.0341767	0.00179878	0.0007195	4
												3		0		8				]4-5]	4	0.000861283		]3-4]	3	0.000755352		]1-2]	10	0.00573337				3300025518_9	2549213	Proteobacteria	0.0482502	0.00431506	0.0003923	3
												7		8		8				]4-5]	4	0.000870903		]3-4]	3	0.000770104		]1-2]	1	0.000573374				3300025520_10	2708106	Bacteroidota	0.0406188	0.00369262	0	4
												6		1		12				]4-5]	4	0.000881801		]3-4]	3	0.000775861		]1-2]	1	0.000573638				3300025520_3	4488516	Bacteroidota	0.0262893	0.00222791	0.0006684	2
												8		2		6				]4-5]	4	0.000896224		]3-4]	3	0.000800569		]1-2]	1	0.000573695				3300025520_5	3389178	Proteobacteria	0.0241947	0.00147528	0.0011802	0
												9		2		8				]4-5]	4	0.000917758		]3-4]	3	0.000837728		]1-2]	1	0.000574802				3300025522_1	4572527	Proteobacteria	0.0419899	0.00393655	0.0008748	3
												1		7		7				]4-5]	4	0.000918686		]3-4]	3	0.000903257		]1-2]	1	0.000575716				3300025522_2	3901322	Bacteroidota	0.0281956	0.00179426	0.0023069	2
												14		5		7				]4-5]	4	0.000926929		]3-4]	3	0.000910758		]1-2]	1	0.000578083				3300025525_10	3363128	Bacteroidota	0.0297342	0.00356811	0.0014867	1
												12		10		7				]4-5]	4	0.000932307		]3-4]	3	0.000958743		]1-2]	1	0.000579033				3300025525_14	2638263	Nitrospirota	0.0352505	0.00341134	0.0049275	2
												12		10		6				]4-5]	4	0.000988816		]3-4]	3	0.000960058		]1-2]	1	0.000579928				3300025525_16	2329685	Proteobacteria	0.0403488	0.0030047	0.0004292	1
												9		10		7				]4-5]	5	0.00100035		]3-4]	3	0.000990154		]1-2]	1	0.000580191				3300025526_11	4032028	Bacteroidota	0.0297617	0.00124007	0.000248	4
												7		10		10				]4-5]	5	0.00100147		]3-4]	3	0.00099714		]1-2]	1	0.000584181				3300025536_10	2662278	Bacteroidota	0.025542	0.000751236	0.0003756	1
												6		0		8				]4-5]	5	0.00101978		]3-4]	4	0.00107254		]1-2]	1	0.000584232				3300025536_7	3503261	Bacteroidota	0.0259758	0.00142724	0	3
												7		9		10				]4-5]	5	0.00103827		]3-4]	4	0.0011204		]1-2]	10	0.00589442				3300025562_4	4258494	Bacteroidota	0.0208994	0.000704474	0.0049313	1
												6		3		6				]4-5]	5	0.00105462		]3-4]	4	0.00118464		]1-2]	1	0.000596054				3300025575_11	4536172	Bacteroidota	0.0189587	0.000881801	0.0008818	1
												6		0		10				]4-5]	5	0.00106569		]3-4]	4	0.00119921		]1-2]	1	0.000596649				3300025575_13	4227857	Firmicutes_C	0.030985	0.00236526	0.0030748	1
												13		5		9				]4-5]	5	0.00107868		]3-4]	4	0.00122868		]1-2]	1	0.000596855				3300025575_7	6261750	Bacteroidota	0.0215595	0.0027149	0.0014373	0
												8		10		12				]4-5]	5	0.00114859		]3-4]	4	0.00123336		]1-2]	1	0.000597933				3300025600_11	4463171	Bacteroidota	0.0194929	0.000896224	0.0006722	1
												7		3		5				]4-5]	5	0.00114952		]3-4]	4	0.00125896		]1-2]	1	0.000598005				3300025600_8	6284408	Bacteroidota	0.0219591	0.00286423	0.0014321	1
												3		8		3				]4-5]	5	0.00116681		]3-4]	4	0.00127834		]1-2]	1	0.000600712				3300025615_12	3506102	Desulfuromonadota	0.0285217	0.00114087	0.0011409	0
												5		9		9				]4-5]	5	0.00116914		]3-4]	4	0.00129087		]1-2]	1	0.000618952				3300025679_17	2882571	Armatimonadota	0.0291407	0.0027753	0.0024284	2
												11		5		4				]4-5]	5	0.00119427		]3-4]	4	0.0013052		]1-2]	1	0.00062539				3300025718_13	3836138	Bacteroidota	0.0252858	0.00104272	0.0010427	3
												10		3		10				]4-5]	5	0.00124007		]3-4]	4	0.00133184		]1-2]	1	0.000634559				3300025862_18	3533745	UBP12	0.0266007	0.0019809	0	1
												10		4		2				]4-5]	6	0.00121336		]3-4]	5	0.0012656		]1-2]	1	0.000638885				3300025862_25	2580878	Actinobacteriota	0.0348719	0.00232479	0.0023248	2
												5		3		9				]4-5]	6	0.00121939		]3-4]	5	0.00130011		]1-2]	10	0.00641129				3300025888_20	3130889	Firmicutes_A	0.0316204	0.000319398	0.0006388	0
												18		5		8				]4-5]	6	0.00121972		]3-4]	5	0.00139865		]1-2]	1	0.000652347				3300025888_25	2698530	Acidobacteriota	0.0392806	0.00333515	0.0007411	2
												7		0		7				]4-5]	6	0.00122273		]3-4]	5	0.00140043		]1-2]	1	0.000658994				3300025912_15	7021919	Acidobacteriota	0.0264885	0.00156652	0.0044147	4
												12		10		7				]4-5]	6	0.00122529		]3-4]	5	0.00145422		]1-2]	1	0.000660517				3300025928_16	2840824	Actinobacteriota	0.0362571	0.00105603	0	0
												9		6		8				]4-5]	6	0.00124127		]3-4]	5	0.00155044		]1-2]	1	0.000661796				3300027276_11	2809930	Firmicutes_A	0.0277587	0.000711762	0.0003559	0
												7		10		9				]4-5]	6	0.00124708		]3-4]	5	0.0015531		]1-2]	1	0.000662645				3300027276_13	2793059	Bacteroidota	0.0336549	0.00322227	0.0021482	3
												5		5		1				]4-5]	6	0.00125183		]3-4]	5	0.00160406		]1-2]	1	0.000666058				3300027276_14	2787495	Bacteroidota	0.0391032	0.00609867	0.0007175	3
												2		5		8				]4-5]	6	0.00126399		]3-4]	5	0.00165863		]1-2]	1	0.000666342				3300027276_15	2763131	Spirochaetota	0.0249717	0.000723817	0.0076001	1
												5		0		2				]4-5]	6	0.00127932		]3-4]	6	0.00156088		]1-2]	1	0.00066704				3300027276_19	2625449	Bacteroidota	0.0262812	0.00228532	0.0007618	2
												3		0		5				]4-5]	6	0.00142722		]3-4]	6	0.00172263		]1-2]	1	0.000667539				3300027276_2	4202278	Verrucomicrobiota	0.0321254	0.00309356	0.0004759	2
												4		5		10				]4-5]	6	0.00144156		]3-4]	6	0.0018406		]1-2]	1	0.000668774				3300027276_20	2619735	Firmicutes_A	0.0389352	0.00267203	0.0011452	3
												10		12		7				]4-5]	6	0.00147654		]3-4]	6	0.00192299		]1-2]	1	0.000669539				3300027276_22	2571346	Firmicutes_G	0.0408346	0.000388901	0	1
												17		12		7				]4-5]	7	0.00144776		]3-4]	6	0.00192812		]1-2]	1	0.000671298				3300027276_23	2566371	Bacteroidota	0.0276655	0.00428621	0.0007793	2
												4		3		7				]4-5]	7	0.00145764		]3-4]	7	0.00175796		]1-2]	1	0.000672848				3300027276_27	2455129	Firmicutes_A	0.0395091	0.00122193	0.0016292	1
												18		8		8				]4-5]	7	0.00147223		]3-4]	7	0.00185024		]1-2]	1	0.000674576				3300027276_28	2445568	Firmicutes_A	0.0412992	0.00122671	0.0028623	2
												4		2		4				]4-5]	7	0.0015082		]3-4]	7	0.00193606		]1-2]	1	0.000674972				3300027276_29	2439097	Synergistota	0.0446887	0.0032799	0.00123	2
												8		9		3				]4-5]	7	0.00151982		]3-4]	7	0.00195848		]1-2]	1	0.000678627				3300027276_30	2435022	Firmicutes_A	0.0422994	0.00205337	0.001232	3
												4		0		8				]4-5]	7	0.0015778		]3-4]	7	0.00197032		]1-2]	1	0.000687136				3300027276_33	2333759	Firmicutes_A	0.030423	0.000428493	0.0034279	0
												7		5		6				]4-5]	7	0.00160581		]3-4]	7	0.00198258		]1-2]	1	0.000694163				3300027276_36	2209948	Bacteroidota	0.0248875	0.0022625	0.000905	2
												6		3		8				]4-5]	7	0.00168675		]3-4]	7	0.00199478		]1-2]	1	0.000698875				3300027276_37	2178034	Bacteroidota	0.0192834	0	0.0018365	0
												1		8		9				]4-5]	8	0.00160807		]3-4]	7	0.00199479		]1-2]	1	0.000713745				3300027276_39	2088135	Firmicutes_A	0.0349594	0.000478896	0.0019156	3
												9		5		1				]4-5]	8	0.00172828		]3-4]	7	0.00201077		]1-2]	1	0.00074708				3300027276_42	2001611	Firmicutes_A	0.0314746	0.00249799	0.0004996	1
												11		7		9				]4-5]	8	0.00172831		]3-4]	7	0.00207295		]1-2]	1	0.000751767				3300027276_45	1869730	Firmicutes_A	0.0342295	0.00106967	0	1
												3		0		4				]4-5]	8	0.00172862		]3-4]	7	0.00212478		]1-2]	1	0.000786714				3300027276_7	3091158	Firmicutes_B	0.0333208	0.00097051	0	2
												2		4		7				]4-5]	8	0.00174991		]3-4]	7	0.00216401		]1-2]	1	0.00079453				3300027282_17	2610894	Proteobacteria	0.0233636	0.00114903	0.001149	0
												9		5		13				]4-5]	9	0.00188406		]3-4]	7	0.00218505		]1-2]	1	0.000808143				3300027282_18	2564199	Proteobacteria	0.0233991	0.00116996	0.0015599	0
												17		5		4				]4-5]	9	0.00208902		]3-4]	7	0.00226304		]1-2]	1	0.000836479				3300027282_8	3387867	Proteobacteria	0.0301074	0.00265654	0.0005903	1
												2		1		4				]4-5]	9	0.00220773		]3-4]	8	0.00218858		]1-2]	1	0.000867908				3300027283_12	3984370	Firmicutes_B	0.0368942	0.00250981	0.0007529	4
												6		3		6				]5-6]	0	0		]3-4]	8	0.0022019		]1-2]	1	0.000918692				3300027283_14	3723565	Proteobacteria	0.0214848	0.00107424	0.0005371	0
												13		12		7				]5-6]	0	0		]3-4]	8	0.00223984		]1-2]	1	0.000951116				3300027283_15	3722143	Proteobacteria	0.0225676	0.00188064	0.0032239	2
												7		6		7				]5-6]	10	0.00170314		]3-4]	8	0.00224028		]1-2]	1	0.000963414				3300027283_3	6026960	Desulfobacterota	0.0292021	0.00199105	0.0008296	2
												1		4		8				]5-6]	10	0.00173008		]3-4]	8	0.00224871		]1-2]	1	0.000969344				3300027283_33	2985432	Proteobacteria	0.0278017	0.0016748	0.0013398	1
												11		4		5				]5-6]	10	0.00182638		]3-4]	8	0.00225061		]1-2]	1	0.000996568				3300027283_7	5278142	Proteobacteria	0.0221669	0.00170515	0.0047365	2
												3		2		10				]5-6]	1	0.000185847		]3-4]	8	0.00225085		]1-2]	11	0.00551801				3300027284_16	3409876	Proteobacteria	0.0302064	0.00263939	0.0005865	1
												3		2		12				]5-6]	11	0.0019175		]3-4]	8	0.00231684		]1-2]	11	0.00561746				3300027284_2	6216365	Desulfobacterota	0.0313688	0.00225212	0.0011261	7
												8		12		8				]5-6]	11	0.00207852		]3-4]	8	0.00235349		]1-2]	11	0.00565063				3300027284_21	3006208	Proteobacteria	0.0372562	0.00266116	0.0013306	1
												5		5		2				]5-6]	13	0.00230478		]3-4]	8	0.00235355		]1-2]	11	0.00567242				3300027284_27	2812413	Proteobacteria	0.0384012	0.00391123	0.0014223	2
												1		2		10				]5-6]	14	0.00249188		]3-4]	8	0.00239123		]1-2]	11	0.00574771				3300027284_32	2424157	Proteobacteria	0.0239258	0.00123754	0.0016501	0
												5		11		5				]5-6]	15	0.00256535		]3-4]	8	0.00262399		]1-2]	11	0.00588421				3300027284_65	2994616	Proteobacteria	0.0277164	0.00166966	0.0010018	1
												0		5		4				]5-6]	16	0.00268636		]3-4]	9	0.00229274		]1-2]	11	0.00591903				3300027284_8	4079197	Proteobacteria	0.0286821	0.0031869	0.008335	5
												1		1		7				]5-6]	17	0.00332261		]3-4]	9	0.00232341		]1-2]	11	0.00617264				3300027365_5	2964788	Proteobacteria	0.0310309	0.00168646	0.0040475	2
												5		6		8				]5-6]	2	0.000348749		]3-4]	9	0.00237353		]1-2]	11	0.00662382				3300027524_2	2658057	Actinobacteriota	0.0308496	0.00112864	0.0011286	0
												2		10		6				]5-6]	2	0.000392451		]3-4]	9	0.00244153		]1-2]	11	0.00700137				3300027640_11	6354325	Desulfobacterota	0.0333631	0.00267534	0.0020459	6
												3		7		2				]5-6]	2	0.000394148		]3-4]	9	0.00244794		]1-2]	11	0.00748123				3300027640_17	4754678	Bacteroidota	0.0252383	0.00147223	0.0004206	1
												3		10		4				]5-6]	2	0.000397957		]3-4]	9	0.00247889		]1-2]	12	0.00641557				3300027640_24	3700904	Proteobacteria	0.0321543	0.00351266	0.001351	4
												3		2		7				]5-6]	3	0.000510372		]3-4]	9	0.00249623		]1-2]	12	0.00651902				3300027640_25	3432364	Proteobacteria	0.0247643	0.00291344	0.0020394	3
												9		3		0				]5-6]	3	0.000562846		]3-4]	9	0.00279682		]1-2]	14	0.00709722				3300027641_8	3839512	UBP10	0.028389	0.00182315	0.0039067	0
												10		7		12				]5-6]	3	0.000582235		]4-5]	0	0		]1-2]	16	0.00854479				3300027653_32	2216776	Proteobacteria	0.0360884	0.000902211	0.0013533	0
												4		6		7				]5-6]	3	0.000582737		]4-5]	0	0		]1-2]	2	0.00100114				3300027706_11	5956011	Chloroflexota	0.0549025	0.00268636	0.004869	9
												7		4		4				]5-6]	4	0.000678191		]4-5]	11	0.00238273		]1-2]	2	0.00100119				3300027706_16	4816803	Proteobacteria	0.0164009	0.000207607	0.001038	0
												12		6		3				]5-6]	4	0.000685491		]4-5]	11	0.00264148		]1-2]	2	0.00100353				3300027706_18	4691806	Cyanobacteriota	0.0309049	0.00106569	0.0019182	4
												5		6		8				]5-6]	4	0.000748419		]4-5]	12	0.00275379		]1-2]	2	0.0010058				3300027706_20	4605805	UBP10	0.0273568	0.00151982	0.0008685	1
												9		0		1				]5-6]	4	0.000757037		]4-5]	12	0.00278297		]1-2]	2	0.00100618				3300027706_23	4285172	Proteobacteria	0.0200692	0.00116681	0.0014002	1
												9		4		7				]5-6]	4	0.000761726		]4-5]	12	0.00281081		]1-2]	2	0.00100646				3300027706_26	3824107	Acidobacteriota	0.0258884	0.00156899	0.001046	0
												14		0		8				]5-6]	4	0.000763759		]4-5]	12	0.00281158		]1-2]	2	0.0010075				3300027706_27	3783460	Acidobacteriota	0.0237877	0.000792925	0.0002643	0
												8		5		8				]5-6]	4	0.000766947		]4-5]	12	0.00281748		]1-2]	2	0.00100764				3300027706_33	2947082	Proteobacteria	0.0220557	0.00101796	0.001018	0
												8		10		4				]5-6]	4	0.000775373		]4-5]	13	0.00319596		]1-2]	2	0.00100765				3300027706_41	2467616	Proteobacteria	0.0397144	0.001621	0.0008105	2
												11		5		8				]5-6]	4	0.000779972		]4-5]	15	0.00361827		]1-2]	2	0.00100814				3300027773_18	5192210	Chloroflexota	0.028119	0.00173337	0.0007704	3
												3		15		2				]5-6]	5	0.000838723		]4-5]	17	0.00417137		]1-2]	2	0.00100859				3300027773_19	5128387	Acidobacteriota	0.0208643	0.000779972	0.0015599	0
												5		6		3				]5-6]	5	0.000901018		]4-5]	2	0.000409304		]1-2]	2	0.00100863				3300027773_20	4792987	Acidobacteriota	0.0225329	0.00125183	0.0006259	0
												13		0		10				]5-6]	5	0.000904836		]4-5]	2	0.000410067		]1-2]	2	0.00100909				3300027773_21	4521792	Chloroflexota	0.0252112	0.000442303	0.0013269	1
												5		10		0				]5-6]	5	0.000914496		]4-5]	2	0.000414209		]1-2]	2	0.00100932				3300027773_24	4315323	Actinobacteriota	0.0252588	0.000926929	0.0016221	1
												3		7		5				]5-6]	5	0.000926719		]4-5]	2	0.000416658		]1-2]	2	0.00101025				3300027773_26	4045241	Firmicutes_H	0.0239788	0.000988816	0.0009888	0
												17		6		1				]5-6]	5	0.000933463		]4-5]	2	0.000419537		]1-2]	2	0.0010103				3300027773_27	3880522	Acidobacteriota	0.0216466	0.00154618	0.0002577	0
												7		11		2				]5-6]	5	0.00093385		]4-5]	2	0.000421735		]1-2]	2	0.00101042				3300027773_28	3787467	UBP10	0.0322115	0.0018482	0.0013201	5
												13		3		0				]5-6]	5	0.000958004		]4-5]	2	0.000439786		]1-2]	2	0.0010111				3300027773_31	3491057	Actinobacteriota	0.0286446	0	0	1
												10		2		3				]5-6]	6	0.00101753		]4-5]	3	0.000617795		]1-2]	2	0.00101146				3300027773_37	2978167	Chloroflexota	0.0265264	0.000671554	0.0006716	0
												7		0		7				]5-6]	6	0.00107229		]4-5]	3	0.000618392		]1-2]	2	0.00101232				3300027773_52	2326361	Acidobacteriota	0.0313795	0.00171942	0	1
												2		0		2				]5-6]	6	0.00107718		]4-5]	3	0.000619051		]1-2]	2	0.00101309				3300027826_10	6976077	Acidobacteriota	0.0230789	0.00100343	0.0001433	2
												16		1		14				]5-6]	6	0.00114246		]4-5]	3	0.000623215		]1-2]	2	0.00101505				3300027826_12	5780084	Chloroflexota	0.0427329	0.00173008	0.000519	4
												1		5		10				]5-6]	6	0.00116549		]4-5]	3	0.000735605		]1-2]	2	0.00101505				3300027826_14	5549278	Proteobacteria	0.0158579	0.000901018	0.0005406	0
												5		5		8				]5-6]	6	0.001171		]4-5]	3	0.000737038		]1-2]	2	0.00101515				3300027826_16	4729845	Acidobacteriota	0.0221995	0.000211423	0.0002114	0
												7		0		0				]5-6]	7	0.00117791		]4-5]	3	0.000741438		]1-2]	2	0.00101682				3300027826_17	4677741	Firmicutes_H	0.0185987	0.000641335	0.0010689	1
												5		0		5				]5-6]	7	0.00123773		]4-5]	4	0.000885436		]1-2]	2	0.00101707				3300027826_18	4473753	Acidobacteriota	0.0165409	0	0.0004471	0
												6		0		5				]5-6]	7	0.00127347		]4-5]	5	0.0012009		]1-2]	2	0.001018				3300027826_21	4203985	Acidobacteriota	0.0240248	0.00142722	0.0009515	2
												3		5		2				]5-6]	7	0.00134754		]4-5]	5	0.00120263		]1-2]	2	0.00101901				3300027826_24	2967737	Proteobacteria	0.0225761	0	0.0010109	0
												3		6		1				]5-6]	7	0.0013607		]4-5]	5	0.00121625		]1-2]	2	0.00101906				3300027857_18	4819992	Proteobacteria	0.0178424	0.000414938	0.0010373	0
												4		10		1				]5-6]	8	0.0013471		]4-5]	6	0.00124939		]1-2]	2	0.00102021				3300027867_6	5416176	Acidobacteriota	0.0284333	0.00147706	0.0012924	3
												9		11		7				]5-6]	8	0.00134828		]4-5]	6	0.00125311		]1-2]	2	0.00102024				3300027867_8	4063560	Gemmatimonadota	0.0278081	0.00147654	0.0007383	3
												4		4		6				]5-6]	8	0.00142151		]4-5]	6	0.00127453		]1-2]	2	0.00102147				3300027869_22	3324352	Verrucomicrobiota	0.0255689	0.00180486	0.0015041	0
												6		1		7				]5-6]	8	0.00142216		]4-5]	6	0.0014132		]1-2]	2	0.00102258				3300027869_8	6450951	Acidobacteriota	0.0201521	0.000930095	0.000465	1
												2		11		11				]5-6]	8	0.00142283		]4-5]	6	0.00141565		]1-2]	2	0.00102376				3300027965_18	5871501	Chloroflexota	0.0439411	0.00170314	0.0003406	5
												4		12		4				]5-6]	8	0.00147407		]4-5]	6	0.00147637		]1-2]	2	0.00102461				3300027965_19	5847157	Chloroflexota	0.0540434	0.00256535	0.0039335	7
												4		7		4				]5-6]	8	0.00147706		]4-5]	7	0.00143565		]1-2]	2	0.00102553				3300027965_29	4802284	Acidobacteriota	0.0233222	0.00145764	0.0006247	2
												6		11		6				]5-6]	9	0.00164152		]4-5]	7	0.00143713		]1-2]	2	0.00102605				3300027965_32	4337580	Acidobacteriota	0.0168297	0	0	0
												7		6		4				]5-6]	9	0.00170515		]4-5]	7	0.00144017		]1-2]	2	0.00102678				3300027965_36	3993108	Acidobacteriota	0.0245423	0.000751294	0.0005009	1
												0		9		4				]5-6]	9	0.00173337		]4-5]	7	0.00144045		]1-2]	2	0.0010268				3300027965_37	3782948	Proteobacteria	0.0206188	0.000528688	0.0089877	0
												2		15		8				>6	0	0		]4-5]	7	0.00144985		]1-2]	2	0.00102747				3300027965_38	3709432	Firmicutes_H	0.01941	0.000539166	0.0002696	1
												4		6		4				>6	0	0		]4-5]	7	0.00149817		]1-2]	2	0.00102781				3300027965_40	3433907	UBP10	0.0250444	0.00116485	0.0002912	1
												7		10		11				>6	10	0.00151587		]4-5]	7	0.00153494		]1-2]	2	0.00103076				3300027965_49	2952692	UBP10	0.0386088	0.00270939	0.001016	3
												10		9		5				>6	11	0.00118988		]4-5]	7	0.00153545		]1-2]	2	0.00103083				3300027965_55	2509501	Proteobacteria	0.0294879	0.00199243	0.0011955	2
												5		17		7				>6	11	0.00119327		]4-5]	8	0.00172402		]1-2]	2	0.00103144				3300027965_56	2470720	Proteobacteria	0.0319745	0.000809481	0	1
												1		6		12				>6	11	0.00156652		]4-5]	8	0.00172902		]1-2]	2	0.00103194				3300027968_17	4898645	UBP10	0.0224552	0.000612414	0.0006124	0
												3		0		8				>6	12	0.00181784		]4-5]	9	0.00216089		]1-2]	2	0.00103291				3300027968_18	4815708	Cyanobacteriota	0.0303175	0.00103827	0.0020765	4
												0		8		5				>6	12	0.00190342		]5-6]	0	0		]1-2]	2	0.00103323				3300027968_20	4359168	Actinobacteriota	0.0305104	0.00160581	0.001147	2
												6		12		13				>6	12	0.00198153		]5-6]	0	0		]1-2]	2	0.00103417				3300027968_22	4276650	Proteobacteria	0.0201092	0.00116914	0.0009353	1
												0		4		2				>6	12	0.00199105		]5-6]	10	0.00174983		]1-2]	2	0.00103456				3300027968_29	3982222	Acidobacteriota	0.0246094	0.000753348	0.0002511	1
												2		7		3				>6	14	0.00217888		]5-6]	10	0.00175329		]1-2]	2	0.00103574				3300027968_31	3787304	UBP10	0.0308927	0.0013202	0.0015842	4
												8		9		3				>6	14	0.00225212		]5-6]	10	0.00182471		]1-2]	2	0.00103596				3300027968_33	3527680	Proteobacteria	0.0221108	0.000850417	0.0138901	0
												6		7		7				>6	16	0.00227967		]5-6]	2	0.000354866		]1-2]	2	0.00103609				3300027968_44	3272782	Actinobacteriota	0.0366661	0.0012222	0.0036666	1
												6		6		3				>6	17	0.00267534		]5-6]	2	0.000357092		]1-2]	2	0.00103674				3300027968_46	3073162	Actinobacteriota	0.0231032	0.000325398	0.001627	1
												6		6		4				>6	17	0.0027149		]5-6]	4	0.000696967		]1-2]	2	0.00103734				3300027968_47	2977739	Actinobacteriota	0.0231719	0	0.0013433	0
												10		1		6				>6	18	0.00186041		]5-6]	5	0.000964904		]1-2]	2	0.0010379				3300027968_49	2965279	Proteobacteria	0.0266417	0.00101171	0	2
												15		4		9				>6	18	0.00205286		]5-6]	5	0.000985643		]1-2]	2	0.0010382				3300027968_50	2811058	Actinobacteriota	0.0288148	0.00106721	0.0060475	3
												3		0		7				>6	18	0.00286423		]5-6]	7	0.00130238		]1-2]	2	0.00103834				3300027968_51	2800578	UBP10	0.0389205	0.00214241	0	4
												7		5		7				>6	2	0.000301598		]5-6]	8	0.0014382		]1-2]	2	0.00103993				3300027968_56	2495670	Actinobacteriota	0.0296514	0	0.0024042	0
												0		8		3				>6	2	0.000302609		>6	0	0		]1-2]	2	0.0010402				3300027986_59	2687450	UBP12	0.0253028	0.0007442	0	1
												3		7		2				>6	2	0.000320133		>6	10	0.00135598		]1-2]	2	0.00104024				3300029153_2	2751829	Proteobacteria	0.0457877	0.00327055	0.0014536	4
												2		12		1				>6	2	0.000325217		>6	10	0.00162201		]1-2]	2	0.00104028				3300029892_4	3242086	Proteobacteria	0.041023	0.00370132	0.0006169	3
												2		10		5				>6	26	0.00226422		>6	10	0.00163894		]1-2]	2	0.00104059				3300029893_12	2208602	Firmicutes_E	0.0457303	0.00226388	0.0049805	0
												4		0		5				>6	4	0.000464009		>6	11	0.00145941		]1-2]	2	0.00104086
												8		5		6				>6	4	0.000563267		>6	11	0.00175433		]1-2]	2	0.00104119
												5		0		7				>6	4	0.00057566		>6	12	0.00174174		]1-2]	2	0.00104178
												2		0		7				>6	4	0.000619024		>6	14	0.00192256		]1-2]	2	0.00104247
												3		0		1				>6	4	0.00065342		>6	15	0.00199527		]1-2]	2	0.0010426
												5		11		2				>6	4	0.000654963		>6	15	0.00241398		]1-2]	2	0.00104352
												7		6		7				>6	4	0.00065498		>6	2	0.000325966		]1-2]	2	0.00104421
												5		0		9				>6	4	0.000656071		>6	4	0.000527561		]1-2]	2	0.0010444
												3		0		4				>6	4	0.000656814		>6	5	0.000590818		]1-2]	2	0.00104463
												5		0		4				>6	5	0.000763265		>6	6	0.000805443		]1-2]	2	0.0010447
												3		3		2				>6	5	0.000790809		>6	6	0.000809099		]1-2]	2	0.00104499
												4		1		8				>6	5	0.000792418		>6	9	0.00122484		]1-2]	2	0.00104518
												1		8		6				>6	6	0.000883677		>6	9	0.00144166		]1-2]	2	0.00104564
												0				6				>6	6	0.000930095						]1-2]	2	0.00104628
												3				1				>6	7	0.00100343						]1-2]	2	0.0010479
												3				11				>6	7	0.00107141						]1-2]	2	0.00104806
												6				7				>6	7	0.00107717						]1-2]	2	0.00104848
												0				10				>6	7	0.00111054						]1-2]	2	0.00104862
												2				3				>6	8	0.00120907						]1-2]	2	0.00104868
												9				4				>6	8	0.00123527						]1-2]	2	0.00104875
												12				6				>6	8	0.00127988						]1-2]	2	0.00104886
												5				13				>6	9	0.00143968						]1-2]	2	0.00104895
																12												]1-2]	2	0.00104905
																5												]1-2]	2	0.00105004
																4												]1-2]	2	0.00105037
																3												]1-2]	2	0.00105078
																10												]1-2]	2	0.00105245
																8												]1-2]	2	0.00105298
																8												]1-2]	2	0.00105299
																5												]1-2]	2	0.00105333
																1												]1-2]	2	0.00105428
																4												]1-2]	2	0.00105509
																9												]1-2]	2	0.00105526
																9												]1-2]	2	0.00105569
																9												]1-2]	2	0.00105569
																4												]1-2]	2	0.00105581
																8												]1-2]	2	0.00105659
																6												]1-2]	2	0.00105669
																8												]1-2]	2	0.00105758
																6												]1-2]	2	0.0010578
																11												]1-2]	2	0.00105864
																7												]1-2]	2	0.00105864
																5												]1-2]	2	0.00105865
																5												]1-2]	2	0.00105866
																4												]1-2]	2	0.00105913
																13												]1-2]	2	0.00106046
																4												]1-2]	2	0.00106147
																5												]1-2]	2	0.00106148
																8												]1-2]	2	0.00106219
																7												]1-2]	2	0.00106223
																4												]1-2]	2	0.00106257
																4												]1-2]	2	0.00106296
																5												]1-2]	2	0.001063
																9												]1-2]	2	0.00106324
																5												]1-2]	2	0.00106351
																6												]1-2]	2	0.00106351
																2												]1-2]	2	0.00106503
																5												]1-2]	2	0.00106646
																6												]1-2]	2	0.00106703
																2												]1-2]	2	0.00106895
																1												]1-2]	2	0.00107024
																4												]1-2]	2	0.00107081
																2												]1-2]	2	0.00107098
																2												]1-2]	2	0.00107182
																4												]1-2]	2	0.00107224
																5												]1-2]	2	0.00107273
																4												]1-2]	2	0.00107362
																6												]1-2]	2	0.00107428
																7												]1-2]	2	0.00107579
																6												]1-2]	2	0.0010765
																7												]1-2]	2	0.00107767
																11												]1-2]	2	0.00107911
																6												]1-2]	2	0.00107911
																6												]1-2]	2	0.00107981
																1												]1-2]	2	0.00107992
																9												]1-2]	2	0.00108019
																2												]1-2]	2	0.00108154
																5												]1-2]	2	0.00108157
																3												]1-2]	2	0.00108306
																8												]1-2]	2	0.0010836
																0												]1-2]	2	0.00108456
																1												]1-2]	2	0.00108523
																2												]1-2]	2	0.00108557
																12												]1-2]	2	0.00108653
																2												]1-2]	2	0.00108653
																8												]1-2]	2	0.00108684
																2												]1-2]	2	0.00108695
																8												]1-2]	2	0.00108742
																11												]1-2]	2	0.00108747
																8												]1-2]	2	0.00108779
																3												]1-2]	2	0.00108912
																7												]1-2]	2	0.00109115
																2												]1-2]	2	0.00109189
																1												]1-2]	2	0.00109269
																2												]1-2]	2	0.00109506
																2												]1-2]	2	0.00109572
																2												]1-2]	2	0.00109573
																5												]1-2]	2	0.00109606
																14												]1-2]	2	0.00109741
																6												]1-2]	2	0.0010986
																6												]1-2]	2	0.00109876
																12												]1-2]	2	0.00109887
																12												]1-2]	2	0.00109912
																5												]1-2]	2	0.00110007
																1												]1-2]	2	0.00110056
																10												]1-2]	2	0.0011014
																5												]1-2]	2	0.00110172
																6												]1-2]	2	0.00110179
																7												]1-2]	2	0.00110409
																4												]1-2]	2	0.00110559
																7												]1-2]	2	0.00110578
																5												]1-2]	2	0.00110737
																1												]1-2]	2	0.00110785
																6												]1-2]	2	0.0011079
																10												]1-2]	2	0.00110982
																3												]1-2]	2	0.00111306
																3												]1-2]	2	0.00111388
																3												]1-2]	2	0.0011143
																5												]1-2]	2	0.00111711
																4												]1-2]	2	0.00111753
																0												]1-2]	2	0.00111874
																9												]1-2]	2	0.001121
																3												]1-2]	2	0.00112355
																1												]1-2]	2	0.00112557
																7												]1-2]	2	0.0011291
																5												]1-2]	2	0.00112937
																3												]1-2]	2	0.00113059
																10												]1-2]	2	0.00113085
																2												]1-2]	2	0.00113937
																5												]1-2]	2	0.00113966
																10												]1-2]	2	0.00113987
																6												]1-2]	2	0.00114142
																6												]1-2]	2	0.00114171
																7												]1-2]	2	0.00114482
																5												]1-2]	2	0.00114855
																2												]1-2]	2	0.00114959
																5												]1-2]	2	0.00115167
																3												]1-2]	2	0.00115629
																8												]1-2]	2	0.00115872
																4												]1-2]	2	0.00117248
																6												]1-2]	2	0.00118343
																6												]1-2]	2	0.00118995
																8												]1-2]	2	0.00119623
																8												]1-2]	2	0.00119715
																9												]1-2]	2	0.00119946
																7												]1-2]	2	0.00121425
																6												]1-2]	2	0.00126203
																9												]1-2]	2	0.00127887
																7												]1-2]	2	0.0012801
																4												]1-2]	2	0.00128241
																8												]1-2]	2	0.00129041
																2												]1-2]	2	0.00129838
																9												]1-2]	2	0.00130206
																7												]1-2]	2	0.00131411
																9												]1-2]	2	0.00131459
																1												]1-2]	2	0.00131618
																10												]1-2]	2	0.00132288
																5												]1-2]	2	0.00132589
																3												]1-2]	2	0.00133267
																7												]1-2]	2	0.00133284
																6												]1-2]	2	0.00135234
																5												]1-2]	2	0.00137376
																7												]1-2]	2	0.00137496
																3												]1-2]	2	0.0013995
																5												]1-2]	2	0.00140169
																5												]1-2]	2	0.00142694
																0												]1-2]	2	0.00144206
																8												]1-2]	2	0.00145587
																1												]1-2]	2	0.00147739
																9												]1-2]	2	0.00158707
																2												]1-2]	2	0.00159584
																15												]1-2]	2	0.00159715
																0												]1-2]	2	0.00164524
																5												]1-2]	2	0.00166375
																6												]1-2]	2	0.0016691
																5												]1-2]	2	0.00167566
																10												]1-2]	2	0.00168374
																9												]1-2]	2	0.00169018
																6												]1-2]	2	0.00170394
																9												]1-2]	2	0.00176636
																6												]1-2]	2	0.0017674
																5												]1-2]	2	0.00177464
																8												]1-2]	2	0.00177833
																5												]1-2]	2	0.00179661
																10												]1-2]	2	0.00180791
																3												]1-2]	2	0.00181928
																8												]1-2]	2	0.00182426
																6												]1-2]	2	0.00182626
																10												]1-2]	2	0.00184512
																3												]1-2]	2	0.00184827
																6												]1-2]	2	0.00188351
																5												]1-2]	2	0.00190883
																6												]1-2]	2	0.00196008
																6												]1-2]	2	0.00196124
																7												]1-2]	3	0.00150057
																4												]1-2]	3	0.00150129
																6												]1-2]	3	0.00150214
																2												]1-2]	3	0.00150255
																4												]1-2]	3	0.00150384
																6												]1-2]	3	0.00150405
																6												]1-2]	3	0.00150486
																7												]1-2]	3	0.00150628
																7												]1-2]	3	0.00150843
																4												]1-2]	3	0.00150872
																1												]1-2]	3	0.00150943
																3												]1-2]	3	0.00151102
																3												]1-2]	3	0.00151107
																5												]1-2]	3	0.00151139
																8												]1-2]	3	0.00151173
																2												]1-2]	3	0.00151217
																7												]1-2]	3	0.00151374
																3												]1-2]	3	0.00151387
																6												]1-2]	3	0.00151397
																5												]1-2]	3	0.00151447
																3												]1-2]	3	0.00151483
																5												]1-2]	3	0.00151605
																7												]1-2]	3	0.00151639
																4												]1-2]	3	0.00151644
																6												]1-2]	3	0.00151703
																1												]1-2]	3	0.00151714
																8												]1-2]	3	0.0015183
																9												]1-2]	3	0.00151893
																5												]1-2]	3	0.00151925
																0												]1-2]	3	0.00151937
																2												]1-2]	3	0.00151959
																5												]1-2]	3	0.00152066
																5												]1-2]	3	0.00152142
																2												]1-2]	3	0.00152317
																4												]1-2]	3	0.0015244
																5												]1-2]	3	0.0015258
																7												]1-2]	3	0.00152697
																6												]1-2]	3	0.00152825
																1												]1-2]	3	0.00152832
																2												]1-2]	3	0.00152891
																9												]1-2]	3	0.00152897
																4												]1-2]	3	0.00152936
																4												]1-2]	3	0.00153075
																5												]1-2]	3	0.00153076
																2												]1-2]	3	0.00153091
																9												]1-2]	3	0.00153149
																1												]1-2]	3	0.00153245
																2												]1-2]	3	0.00153303
																9												]1-2]	3	0.00153473
																3												]1-2]	3	0.0015357
																7												]1-2]	3	0.00153655
																13												]1-2]	3	0.00153737
																6												]1-2]	3	0.00153813
																11												]1-2]	3	0.00153839
																4												]1-2]	3	0.00153854
																3												]1-2]	3	0.00153873
																4												]1-2]	3	0.00153938
																7												]1-2]	3	0.0015397
																4												]1-2]	3	0.00154
																3												]1-2]	3	0.00154016
																7												]1-2]	3	0.00154112
																5												]1-2]	3	0.00154123
																10												]1-2]	3	0.0015423
																5												]1-2]	3	0.00154333
																8												]1-2]	3	0.00154344
																3												]1-2]	3	0.00154449
																1												]1-2]	3	0.00154451
																7												]1-2]	3	0.00154474
																5												]1-2]	3	0.00154492
																6												]1-2]	3	0.00154507
																4												]1-2]	3	0.00154516
																4												]1-2]	3	0.00154598
																8												]1-2]	3	0.00154757
																8												]1-2]	3	0.00154799
																9												]1-2]	3	0.00154949
																11												]1-2]	3	0.00154979
																5												]1-2]	3	0.00155137
																7												]1-2]	3	0.00155174
																9												]1-2]	3	0.00155239
																6												]1-2]	3	0.00155248
																7												]1-2]	3	0.00155285
																4												]1-2]	3	0.00155381
																7												]1-2]	3	0.00155452
																6												]1-2]	3	0.0015555
																8												]1-2]	3	0.00155563
																6												]1-2]	3	0.00155565
																2												]1-2]	3	0.00155825
																8												]1-2]	3	0.00155877
																11												]1-2]	3	0.00156095
																7												]1-2]	3	0.00156096
																8												]1-2]	3	0.00156175
																5												]1-2]	3	0.00156395
																3												]1-2]	3	0.00156443
																7												]1-2]	3	0.00156527
																3												]1-2]	3	0.00156527
																4												]1-2]	3	0.00156566
																3												]1-2]	3	0.00156589
																4												]1-2]	3	0.00156674
																3												]1-2]	3	0.00156717
																4												]1-2]	3	0.00156726
																5												]1-2]	3	0.00156847
																7												]1-2]	3	0.00156895
																2												]1-2]	3	0.00156903
																8												]1-2]	3	0.00156964
																4												]1-2]	3	0.00157015
																8												]1-2]	3	0.00157028
																3												]1-2]	3	0.0015715
																4												]1-2]	3	0.0015734
																2												]1-2]	3	0.00157411
																7												]1-2]	3	0.00157557
																10												]1-2]	3	0.00157596
																7												]1-2]	3	0.00157607
																5												]1-2]	3	0.00157669
																11												]1-2]	3	0.00157776
																2												]1-2]	3	0.00157811
																7												]1-2]	3	0.0015806
																6												]1-2]	3	0.00158143
																7												]1-2]	3	0.0015816
																6												]1-2]	3	0.00158445
																3												]1-2]	3	0.00158501
																6												]1-2]	3	0.00158503
																3												]1-2]	3	0.00158547
																4												]1-2]	3	0.00158671
																10												]1-2]	3	0.00158696
																9												]1-2]	3	0.00158868
																7												]1-2]	3	0.00158915
																7												]1-2]	3	0.00159108
																7												]1-2]	3	0.00159211
																4												]1-2]	3	0.0015935
																4												]1-2]	3	0.0015941
																4												]1-2]	3	0.00159422
																7												]1-2]	3	0.00159647
																4												]1-2]	3	0.00159689
																7												]1-2]	3	0.00159697
																6												]1-2]	3	0.00159739
																5												]1-2]	3	0.00159788
																4												]1-2]	3	0.00159931
																7												]1-2]	3	0.001601
																5												]1-2]	3	0.00160144
																11												]1-2]	3	0.00160199
																6												]1-2]	3	0.00160328
																3												]1-2]	3	0.0016044
																7												]1-2]	3	0.00160512
																8												]1-2]	3	0.00160804
																4												]1-2]	3	0.00160819
																5												]1-2]	3	0.00160861
																4												]1-2]	3	0.0016087
																7												]1-2]	3	0.00160928
																10												]1-2]	3	0.00160946
																9												]1-2]	3	0.00161343
																8												]1-2]	3	0.0016161
																6												]1-2]	3	0.00162192
																3												]1-2]	3	0.00162352
																3												]1-2]	3	0.00162434
																6												]1-2]	3	0.00162572
																9												]1-2]	3	0.00162721
																7												]1-2]	3	0.00162992
																7												]1-2]	3	0.00163438
																10												]1-2]	3	0.00163522
																3												]1-2]	3	0.00163644
																3												]1-2]	3	0.00163745
																3												]1-2]	3	0.00164192
																10												]1-2]	3	0.00164531
																2												]1-2]	3	0.00164683
																9												]1-2]	3	0.00164723
																1												]1-2]	3	0.00165197
																11												]1-2]	3	0.00165284
																1												]1-2]	3	0.00165352
																10												]1-2]	3	0.00165431
																7												]1-2]	3	0.00165929
																13												]1-2]	3	0.00165947
																7												]1-2]	3	0.00166044
																9												]1-2]	3	0.00166082
																3												]1-2]	3	0.00166129
																2												]1-2]	3	0.00166661
																10												]1-2]	3	0.00167115
																12												]1-2]	3	0.00167621
																3												]1-2]	3	0.00167646
																5												]1-2]	3	0.00167693
																4												]1-2]	3	0.00167815
																3												]1-2]	3	0.00167988
																9												]1-2]	3	0.00169173
																7												]1-2]	3	0.0017053
																2												]1-2]	3	0.00171825
																7												]1-2]	3	0.0017197
																10												]1-2]	3	0.0017547
																7												]1-2]	3	0.00176351
																11												]1-2]	3	0.00177076
																1												]1-2]	3	0.00177296
																0												]1-2]	3	0.00178489
																7												]1-2]	3	0.00179217
																5												]1-2]	3	0.00179852
																6												]1-2]	3	0.00179882
																3												]1-2]	3	0.00181137
																3												]1-2]	3	0.00181372
																5												]1-2]	3	0.0018172
																12												]1-2]	3	0.00182234
																1												]1-2]	3	0.00184587
																2												]1-2]	3	0.00184836
																10												]1-2]	3	0.00188185
																8												]1-2]	3	0.00191708
																8												]1-2]	3	0.00191783
																6												]1-2]	3	0.00192667
																4												]1-2]	3	0.00193126
																7												]1-2]	3	0.00194836
																4												]1-2]	3	0.00195315
																5												]1-2]	3	0.00196205
																14												]1-2]	3	0.00196245
																4												]1-2]	3	0.00196296
																6												]1-2]	3	0.00196395
																8												]1-2]	3	0.00196543
																3												]1-2]	3	0.00196972
																9												]1-2]	3	0.00196984
																5												]1-2]	3	0.00197115
																7												]1-2]	3	0.00199304
																9												]1-2]	3	0.00199584
																1												]1-2]	3	0.00200567
																4												]1-2]	3	0.00200951
																9												]1-2]	3	0.00201507
																5												]1-2]	3	0.00202009
																2												]1-2]	3	0.00202655
																5												]1-2]	3	0.00202972
																7												]1-2]	3	0.00203681
																7												]1-2]	3	0.00203784
																2												]1-2]	3	0.00205021
																2												]1-2]	3	0.00205085
																2												]1-2]	3	0.00205098
																2												]1-2]	3	0.00205812
																7												]1-2]	3	0.00207452
																4												]1-2]	3	0.00208592
																4												]1-2]	3	0.00211941
																3												]1-2]	3	0.00212704
																5												]1-2]	3	0.00212955
																9												]1-2]	3	0.00213317
																8												]1-2]	3	0.00223462
																3												]1-2]	3	0.00226199
																3												]1-2]	3	0.00226236
																11												]1-2]	3	0.0022631
																4												]1-2]	3	0.00230038
																8												]1-2]	3	0.00231224
																6												]1-2]	3	0.00231973
																4												]1-2]	3	0.0023418
																4												]1-2]	3	0.00234264
																6												]1-2]	3	0.00235397
																4												]1-2]	3	0.00236288
																7												]1-2]	3	0.00236563
																3												]1-2]	3	0.00237414
																8												]1-2]	3	0.00237423
																7												]1-2]	3	0.00238751
																7												]1-2]	3	0.00239899
																6												]1-2]	3	0.00240174
																4												]1-2]	3	0.0024056
																2												]1-2]	3	0.00241497
																13												]1-2]	3	0.0024244
																0												]1-2]	3	0.00245587
																3												]1-2]	3	0.00250032
																5												]1-2]	3	0.00250752
																2												]1-2]	3	0.00251053
																1												]1-2]	3	0.00253716
																13												]1-2]	3	0.00253939
																5												]1-2]	3	0.00254439
																7												]1-2]	3	0.0025467
																3												]1-2]	3	0.00254876
																7												]1-2]	3	0.00255457
																0												]1-2]	3	0.00255457
																3												]1-2]	3	0.00255489
																8												]1-2]	3	0.00255536
																5												]1-2]	3	0.00255536
																8												]1-2]	3	0.00255711
																6												]1-2]	3	0.00256797
																4												]1-2]	3	0.00258683
																2												]1-2]	3	0.00258909
																5												]1-2]	3	0.00260562
																5												]1-2]	3	0.00262624
																7												]1-2]	3	0.00262971
																2												]1-2]	3	0.00264533
																3												]1-2]	3	0.00264931
																4												]1-2]	3	0.0026522
																12												]1-2]	3	0.00266464
																14												]1-2]	3	0.00267983
																5												]1-2]	3	0.00268031
																4												]1-2]	3	0.00270185
																5												]1-2]	3	0.00270882
																6												]1-2]	3	0.00271453
																10												]1-2]	3	0.00271628
																1												]1-2]	3	0.00271822
																10												]1-2]	3	0.00271915
																17												]1-2]	3	0.00272819
																5												]1-2]	3	0.00276523
																3												]1-2]	3	0.00279843
																2												]1-2]	3	0.00280692
																3												]1-2]	3	0.00284934
																6												]1-2]	4	0.00200124
																8												]1-2]	4	0.00200484
																9												]1-2]	4	0.00200486
																5												]1-2]	4	0.00200486
																4												]1-2]	4	0.00200708
																4												]1-2]	4	0.00200735
																2												]1-2]	4	0.00200966
																9												]1-2]	4	0.00201265
																6												]1-2]	4	0.00201311
																7												]1-2]	4	0.00201479
																4												]1-2]	4	0.00201601
																9												]1-2]	4	0.00201761
																6												]1-2]	4	0.00201783
																2												]1-2]	4	0.002019
																7												]1-2]	4	0.00201941
																7												]1-2]	4	0.00202116
																7												]1-2]	4	0.00202225
																7												]1-2]	4	0.00202236
																5												]1-2]	4	0.00202244
																4												]1-2]	4	0.0020231
																9												]1-2]	4	0.00202321
																9												]1-2]	4	0.00202329
																2												]1-2]	4	0.00202508
																4												]1-2]	4	0.00202923
																4												]1-2]	4	0.00203007
																4												]1-2]	4	0.0020314
																3												]1-2]	4	0.00203163
																4												]1-2]	4	0.00203294
																3												]1-2]	4	0.00203376
																6												]1-2]	4	0.00203403
																5												]1-2]	4	0.00203468
																11												]1-2]	4	0.00203536
																7												]1-2]	4	0.00203574
																9												]1-2]	4	0.0020377
																2												]1-2]	4	0.00203882
																2												]1-2]	4	0.002039
																3												]1-2]	4	0.00203967
																9												]1-2]	4	0.00203992
																6												]1-2]	4	0.00204198
																6												]1-2]	4	0.00204265
																5												]1-2]	4	0.00204315
																7												]1-2]	4	0.00204385
																3												]1-2]	4	0.00204394
																5												]1-2]	4	0.00204507
																8												]1-2]	4	0.00204636
																6												]1-2]	4	0.00204671
																6												]1-2]	4	0.00204793
																4												]1-2]	4	0.0020484
																4												]1-2]	4	0.00204842
																5												]1-2]	4	0.00204969
																3												]1-2]	4	0.00205152
																3												]1-2]	4	0.00205299
																2												]1-2]	4	0.00205358
																2												]1-2]	4	0.00205424
																12												]1-2]	4	0.00205449
																6												]1-2]	4	0.00205462
																4												]1-2]	4	0.00205475
																6												]1-2]	4	0.00205937
																4												]1-2]	4	0.00205971
																4												]1-2]	4	0.0020611
																3												]1-2]	4	0.00206191
																5												]1-2]	4	0.0020641
																3												]1-2]	4	0.00206498
																6												]1-2]	4	0.0020656
																4												]1-2]	4	0.00206761
																2												]1-2]	4	0.00206937
																5												]1-2]	4	0.00207028
																5												]1-2]	4	0.00207258
																7												]1-2]	4	0.00207575
																4												]1-2]	4	0.00207855
																5												]1-2]	4	0.00207929
																4												]1-2]	4	0.00207944
																6												]1-2]	4	0.00208185
																2												]1-2]	4	0.00208308
																5												]1-2]	4	0.00208331
																9												]1-2]	4	0.00208377
																1												]1-2]	4	0.00208632
																6												]1-2]	4	0.00208705
																3												]1-2]	4	0.00208735
																10												]1-2]	4	0.00208762
																10												]1-2]	4	0.00208856
																5												]1-2]	4	0.00208926
																3												]1-2]	4	0.00208984
																3												]1-2]	4	0.00209015
																2												]1-2]	4	0.00209101
																4												]1-2]	4	0.00209303
																2												]1-2]	4	0.00209887
																10												]1-2]	4	0.00210021
																5												]1-2]	4	0.00210276
																5												]1-2]	4	0.00210284
																5												]1-2]	4	0.0021056
																13												]1-2]	4	0.00210951
																6												]1-2]	4	0.00211106
																8												]1-2]	4	0.00211255
																10												]1-2]	4	0.00211812
																10												]1-2]	4	0.00212025
																2												]1-2]	4	0.00212049
																1												]1-2]	4	0.00212054
																7												]1-2]	4	0.00212336
																9												]1-2]	4	0.00212398
																4												]1-2]	4	0.0021251
																3												]1-2]	4	0.0021289
																0												]1-2]	4	0.00213032
																7												]1-2]	4	0.00213865
																6												]1-2]	4	0.00214043
																9												]1-2]	4	0.00214221
																3												]1-2]	4	0.002143
																5												]1-2]	4	0.00214335
																7												]1-2]	4	0.00214677
																7												]1-2]	4	0.00214917
																6												]1-2]	4	0.0021496
																4												]1-2]	4	0.00215314
																3												]1-2]	4	0.00215847
																1												]1-2]	4	0.00215856
																4												]1-2]	4	0.00215929
																9												]1-2]	4	0.00216129
																9												]1-2]	4	0.00216313
																10												]1-2]	4	0.00217636
																9												]1-2]	4	0.00218083
																7												]1-2]	4	0.00218269
																8												]1-2]	4	0.00218424
																8												]1-2]	4	0.00218965
																9												]1-2]	4	0.00219054
																6												]1-2]	4	0.00219533
																4												]1-2]	4	0.00219583
																8												]1-2]	4	0.00220233
																5												]1-2]	4	0.00220287
																4												]1-2]	4	0.00220568
																5												]1-2]	4	0.00221669
																4												]1-2]	4	0.00221827
																10												]1-2]	4	0.00222271
																10												]1-2]	4	0.00224223
																5												]1-2]	4	0.00224487
																2												]1-2]	4	0.00225339
																7												]1-2]	4	0.00225683
																1												]1-2]	4	0.00225718
																4												]1-2]	4	0.00226039
																3												]1-2]	4	0.00228517
																11												]1-2]	4	0.002286
																7												]1-2]	4	0.00232229
																8												]1-2]	4	0.00233469
																6												]1-2]	4	0.00233474
																10												]1-2]	4	0.00235489
																8												]1-2]	4	0.00235594
																5												]1-2]	4	0.00235678
																3												]1-2]	4	0.00237897
																3												]1-2]	4	0.00240298
																13												]1-2]	4	0.00242051
																6												]1-2]	4	0.00242096
																7												]1-2]	4	0.00244768
																3												]1-2]	4	0.00245239
																3												]1-2]	4	0.00254545
																3												]1-2]	4	0.00255156
																0												]1-2]	4	0.0025519
																5												]1-2]	4	0.00255628
																2												]1-2]	4	0.00256377
																7												]1-2]	4	0.00259017
																4												]1-2]	4	0.00259662
																9												]1-2]	4	0.00260328
																6												]1-2]	4	0.00263022
																5												]1-2]	4	0.00263966
																5												]1-2]	4	0.00264238
																9												]1-2]	4	0.00264662
																6												]1-2]	4	0.00265229
																1												]1-2]	4	0.00265314
																6												]1-2]	4	0.00267611
																3												]1-2]	4	0.00267831
																0												]1-2]	4	0.00269664
																11												]1-2]	4	0.00270553
																3												]1-2]	4	0.0027724
																7												]1-2]	4	0.00283912
																2												]1-2]	4	0.0028652
																5												]1-2]	4	0.00290683
																3												]1-2]	4	0.00291934
																7												]1-2]	4	0.002962
																6												]1-2]	4	0.0029783
																5												]1-2]	4	0.00305445
																4												]1-2]	4	0.00309451
																11												]1-2]	4	0.0031031
																7												]1-2]	4	0.00310332
																9												]1-2]	4	0.00310393
																9												]1-2]	4	0.00310465
																6												]1-2]	4	0.00311335
																11												]1-2]	4	0.00312397
																3												]1-2]	4	0.00313498
																4												]1-2]	4	0.00318586
																1												]1-2]	4	0.00320768
																3												]1-2]	4	0.00321141
																7												]1-2]	4	0.00323589
																7												]1-2]	4	0.00325051
																5												]1-2]	4	0.00325131
																6												]1-2]	4	0.0032572
																3												]1-2]	4	0.00326664
																2												]1-2]	4	0.00327454
																4												]1-2]	4	0.00327882
																9												]1-2]	4	0.00328453
																7												]1-2]	4	0.00329409
																5												]1-2]	4	0.00332249
																9												]1-2]	4	0.00332442
																7												]1-2]	4	0.00332793
																11												]1-2]	4	0.00333156
																4												]1-2]	4	0.00333982
																6												]1-2]	4	0.00338457
																2												]1-2]	4	0.00339353
																3												]1-2]	4	0.00339872
																4												]1-2]	4	0.00342835
																3												]1-2]	4	0.00343984
																6												]1-2]	4	0.00345941
																8												]1-2]	4	0.00346241
																7												]1-2]	4	0.00352037
																1												]1-2]	4	0.00355528
																6												]1-2]	4	0.00363306
																12												]1-2]	4	0.00363466
																3												]1-2]	4	0.00364456
																4												]1-2]	4	0.0036865
																5												]1-2]	4	0.00368773
																5												]1-2]	4	0.00368933
																8												]1-2]	4	0.00370116
																8												]1-2]	4	0.00372094
																4												]1-2]	4	0.00381012
																6												]1-2]	5	0.00250043
																10												]1-2]	5	0.0025013
																7												]1-2]	5	0.00250451
																5												]1-2]	5	0.00250532
																3												]1-2]	5	0.00250546
																3												]1-2]	5	0.00250622
																6												]1-2]	5	0.00251171
																8												]1-2]	5	0.00251665
																8												]1-2]	5	0.00251972
																2												]1-2]	5	0.00251998
																2												]1-2]	5	0.00252154
																8												]1-2]	5	0.00252165
																3												]1-2]	5	0.00252293
																7												]1-2]	5	0.00252364
																5												]1-2]	5	0.00252369
																10												]1-2]	5	0.00252437
																2												]1-2]	5	0.00253002
																2												]1-2]	5	0.00253189
																1												]1-2]	5	0.00253213
																4												]1-2]	5	0.00253292
																6												]1-2]	5	0.00253323
																5												]1-2]	5	0.00253376
																3												]1-2]	5	0.0025344
																5												]1-2]	5	0.00253468
																8												]1-2]	5	0.00253493
																14												]1-2]	5	0.00253527
																6												]1-2]	5	0.00253582
																3												]1-2]	5	0.0025366
																6												]1-2]	5	0.00253988
																1												]1-2]	5	0.00254112
																4												]1-2]	5	0.00254176
																1												]1-2]	5	0.00254225
																6												]1-2]	5	0.00254228
																3												]1-2]	5	0.00254293
																6												]1-2]	5	0.00254299
																5												]1-2]	5	0.0025446
																5												]1-2]	5	0.00254607
																3												]1-2]	5	0.00254878
																12												]1-2]	5	0.00254937
																4												]1-2]	5	0.00255009
																10												]1-2]	5	0.00255013
																6												]1-2]	5	0.00255158
																6												]1-2]	5	0.00255246
																7												]1-2]	5	0.00255354
																7												]1-2]	5	0.00255369
																3												]1-2]	5	0.00255572
																1												]1-2]	5	0.00255654
																8												]1-2]	5	0.00255822
																3												]1-2]	5	0.00255856
																7												]1-2]	5	0.00255971
																2												]1-2]	5	0.00256082
																7												]1-2]	5	0.00256086
																18												]1-2]	5	0.00256109
																4												]1-2]	5	0.00256128
																5												]1-2]	5	0.00256347
																1												]1-2]	5	0.00256401
																8												]1-2]	5	0.00256486
																12												]1-2]	5	0.00256743
																9												]1-2]	5	0.00257075
																3												]1-2]	5	0.00257825
																4												]1-2]	5	0.00257912
																9												]1-2]	5	0.00257956
																5												]1-2]	5	0.00257984
																2												]1-2]	5	0.00258104
																7												]1-2]	5	0.00258383
																9												]1-2]	5	0.00258643
																6												]1-2]	5	0.00258683
																5												]1-2]	5	0.0025885
																6												]1-2]	5	0.00258894
																9												]1-2]	5	0.00258932
																8												]1-2]	5	0.00259102
																2												]1-2]	5	0.00259119
																5												]1-2]	5	0.00259404
																7												]1-2]	5	0.00259422
																5												]1-2]	5	0.00259551
																9												]1-2]	5	0.00259824
																7												]1-2]	5	0.00259933
																9												]1-2]	5	0.00260066
																4												]1-2]	5	0.00260188
																6												]1-2]	5	0.00260676
																9												]1-2]	5	0.00260687
																12												]1-2]	5	0.00261177
																10												]1-2]	5	0.00261195
																7												]1-2]	5	0.00261278
																2												]1-2]	5	0.00261296
																6												]1-2]	5	0.00261324
																6												]1-2]	5	0.00261614
																2												]1-2]	5	0.00261616
																1												]1-2]	5	0.00262052
																9												]1-2]	5	0.00262261
																3												]1-2]	5	0.00262695
																16												]1-2]	5	0.00263234
																3												]1-2]	5	0.00263262
																5												]1-2]	5	0.00263526
																4												]1-2]	5	0.00263959
																3												]1-2]	5	0.00264105
																7												]1-2]	5	0.00264319
																5												]1-2]	5	0.00264511
																2												]1-2]	5	0.00264611
																4												]1-2]	5	0.0026468
																2												]1-2]	5	0.00265748
																3												]1-2]	5	0.00265994
																7												]1-2]	5	0.00266282
																3												]1-2]	5	0.00266641
																4												]1-2]	5	0.00267698
																8												]1-2]	5	0.00268054
																4												]1-2]	5	0.0026811
																5												]1-2]	5	0.00268199
																11												]1-2]	5	0.0026826
																7												]1-2]	5	0.00268391
																6												]1-2]	5	0.0026848
																6												]1-2]	5	0.00268662
																6												]1-2]	5	0.00268675
																8												]1-2]	5	0.00268735
																8												]1-2]	5	0.00268981
																7												]1-2]	5	0.00269565
																1												]1-2]	5	0.00269893
																7												]1-2]	5	0.00270424
																7												]1-2]	5	0.00270733
																9												]1-2]	5	0.00271316
																6												]1-2]	5	0.0027242
																16												]1-2]	5	0.00272561
																8												]1-2]	5	0.00273016
																5												]1-2]	5	0.00274771
																7												]1-2]	5	0.00274938
																5												]1-2]	5	0.00275275
																3												]1-2]	5	0.00280576
																3												]1-2]	5	0.00281903
																12												]1-2]	5	0.00282516
																3												]1-2]	5	0.00282892
																9												]1-2]	5	0.00283434
																5												]1-2]	5	0.00283628
																2												]1-2]	5	0.00285424
																9												]1-2]	5	0.00288095
																7												]1-2]	5	0.00289466
																9												]1-2]	5	0.00289609
																3												]1-2]	5	0.00289624
																9												]1-2]	5	0.00290233
																3												]1-2]	5	0.0029799
																1												]1-2]	5	0.0029887
																1												]1-2]	5	0.00299411
																5												]1-2]	5	0.00303192
																3												]1-2]	5	0.00303234
																2												]1-2]	5	0.00304008
																5												]1-2]	5	0.00304713
																4												]1-2]	5	0.00305723
																9												]1-2]	5	0.00306489
																10												]1-2]	5	0.00306684
																0												]1-2]	5	0.00306851
																2												]1-2]	5	0.003108
																6												]1-2]	5	0.00311072
																7												]1-2]	5	0.00312362
																3												]1-2]	5	0.00318174
																9												]1-2]	5	0.00319122
																11												]1-2]	5	0.00321518
																4												]1-2]	5	0.00322277
																2												]1-2]	5	0.00322471
																2												]1-2]	5	0.00323142
																8												]1-2]	5	0.00323188
																6												]1-2]	5	0.00325147
																12												]1-2]	5	0.00325954
																11												]1-2]	5	0.00326751
																0												]1-2]	5	0.00328006
																5												]1-2]	5	0.00328314
																6												]1-2]	5	0.00329074
																8												]1-2]	5	0.00330138
																3												]1-2]	5	0.00330617
																5												]1-2]	5	0.00333107
																4												]1-2]	5	0.00333146
																7												]1-2]	5	0.00338006
																3												]1-2]	5	0.00338887
																11												]1-2]	5	0.00340027
																13												]1-2]	5	0.00341534
																4												]1-2]	5	0.00341772
																3												]1-2]	5	0.00353177
																2												]1-2]	5	0.00361894
																3												]1-2]	5	0.00363424
																4												]1-2]	5	0.00363495
																10												]1-2]	5	0.0036399
																3												]1-2]	5	0.0036465
																7												]1-2]	5	0.00364693
																7												]1-2]	5	0.00364714
																2												]1-2]	5	0.00365391
																6												]1-2]	5	0.00371041
																5												]1-2]	5	0.003712
																7												]1-2]	5	0.00372197
																2												]1-2]	5	0.00372278
																4												]1-2]	5	0.00376078
																5												]1-2]	5	0.00376647
																3												]1-2]	5	0.00376949
																4												]1-2]	5	0.00380044
																2												]1-2]	5	0.00382558
																5												]1-2]	5	0.00383765
																3												]1-2]	5	0.00383791
																2												]1-2]	5	0.00386316
																2												]1-2]	5	0.0038816
																3												]1-2]	5	0.00388238
																8												]1-2]	5	0.00390284
																5												]1-2]	5	0.00392121
																4												]1-2]	5	0.00393413
																2												]1-2]	5	0.00393477
																4												]1-2]	5	0.0039405
																3												]1-2]	5	0.00397931
																6												]1-2]	5	0.00398614
																5												]1-2]	5	0.00401121
																10												]1-2]	5	0.00402517
																7												]1-2]	5	0.00406925
																3												]1-2]	5	0.00419784
																11												]1-2]	5	0.00422481
																8												]1-2]	5	0.00423604
																2												]1-2]	5	0.00429857
																8												]1-2]	5	0.00437307
																8												]1-2]	5	0.0043813
																3												]1-2]	5	0.00442553
																9												]1-2]	5	0.00446905
																3												]1-2]	5	0.00447049
																8												]1-2]	5	0.00452019
																3												]1-2]	5	0.00457588
																5												]1-2]	5	0.00464448
																3												]1-2]	5	0.00465082
																7												]1-2]	5	0.00471948
																2												]1-2]	5	0.00479179
																5												]1-2]	5	0.00495148
																5												]1-2]	6	0.00300012
																7												]1-2]	6	0.00300068
																4												]1-2]	6	0.00300407
																2												]1-2]	6	0.00300426
																5												]1-2]	6	0.00301181
																11												]1-2]	6	0.0030147
																2												]1-2]	6	0.0030149
																5												]1-2]	6	0.00302127
																3												]1-2]	6	0.00302286
																4												]1-2]	6	0.00302384
																0												]1-2]	6	0.00302388
																9												]1-2]	6	0.00302497
																5												]1-2]	6	0.00302667
																3												]1-2]	6	0.00303035
																2												]1-2]	6	0.00303594
																5												]1-2]	6	0.00303613
																7												]1-2]	6	0.00304007
																6												]1-2]	6	0.0030402
																3												]1-2]	6	0.00304085
																3												]1-2]	6	0.00304398
																4												]1-2]	6	0.00304408
																6												]1-2]	6	0.00304482
																3												]1-2]	6	0.0030521
																4												]1-2]	6	0.00305368
																5												]1-2]	6	0.00305577
																7												]1-2]	6	0.00305684
																1												]1-2]	6	0.00305888
																6												]1-2]	6	0.00306328
																5												]1-2]	6	0.0030658
																11												]1-2]	6	0.00307114
																2												]1-2]	6	0.00307309
																7												]1-2]	6	0.00307829
																7												]1-2]	6	0.00307936
																13												]1-2]	6	0.00308051
																4												]1-2]	6	0.00308103
																8												]1-2]	6	0.0030815
																5												]1-2]	6	0.00309346
																1												]1-2]	6	0.00309629
																9												]1-2]	6	0.00309716
																3												]1-2]	6	0.00309811
																4												]1-2]	6	0.00309866
																11												]1-2]	6	0.00310015
																4												]1-2]	6	0.00310421
																13												]1-2]	6	0.00310571
																5												]1-2]	6	0.00310619
																3												]1-2]	6	0.0031071
																7												]1-2]	6	0.00310745
																11												]1-2]	6	0.00311766
																4												]1-2]	6	0.0031182
																2												]1-2]	6	0.00312528
																10												]1-2]	6	0.00312807
																2												]1-2]	6	0.00313658
																7												]1-2]	6	0.00313884
																5												]1-2]	6	0.00313907
																6												]1-2]	6	0.00314088
																8												]1-2]	6	0.00314566
																3												]1-2]	6	0.00315745
																9												]1-2]	6	0.00316624
																8												]1-2]	6	0.00317497
																9												]1-2]	6	0.00317756
																8												]1-2]	6	0.00317765
																8												]1-2]	6	0.00318274
																8												]1-2]	6	0.00319589
																4												]1-2]	6	0.00320762
																1												]1-2]	6	0.003215
																5												]1-2]	6	0.0032151
																7												]1-2]	6	0.00321937
																1												]1-2]	6	0.00323961
																11												]1-2]	6	0.00325218
																9												]1-2]	6	0.00326136
																8												]1-2]	6	0.00330485
																5												]1-2]	6	0.00330562
																2												]1-2]	6	0.00330632
																7												]1-2]	6	0.00334626
																10												]1-2]	6	0.00334871
																6												]1-2]	6	0.00335146
																4												]1-2]	6	0.00335357
																2												]1-2]	6	0.00335829
																2												]1-2]	6	0.00335929
																2												]1-2]	6	0.00336269
																4												]1-2]	6	0.00336786
																8												]1-2]	6	0.00337046
																5												]1-2]	6	0.00337348
																7												]1-2]	6	0.00343869
																1												]1-2]	6	0.00348509
																5												]1-2]	6	0.00350478
																13												]1-2]	6	0.00350568
																4												]1-2]	6	0.00350738
																5												]1-2]	6	0.00352942
																4												]1-2]	6	0.00354262
																3												]1-2]	6	0.00356074
																9												]1-2]	6	0.00360461
																1												]1-2]	6	0.00362498
																1												]1-2]	6	0.00370679
																7												]1-2]	6	0.00371477
																4												]1-2]	6	0.00375464
																6												]1-2]	6	0.00377141
																3												]1-2]	6	0.00378888
																4												]1-2]	6	0.00381915
																7												]1-2]	6	0.00383171
																1												]1-2]	6	0.00384498
																3												]1-2]	6	0.00390213
																6												]1-2]	6	0.00394503
																1												]1-2]	6	0.00397768
																1												]1-2]	6	0.0039956
																4												]1-2]	6	0.00400704
																7												]1-2]	6	0.00404194
																3												]1-2]	6	0.00404836
																2												]1-2]	6	0.00408666
																16												]1-2]	6	0.00409444
																4												]1-2]	6	0.00409682
																5												]1-2]	6	0.0041084
																4												]1-2]	6	0.00411397
																10												]1-2]	6	0.00413742
																5												]1-2]	6	0.00414393
																3												]1-2]	6	0.00418221
																6												]1-2]	6	0.00419327
																5												]1-2]	6	0.0042844
																7												]1-2]	6	0.00437803
																5												]1-2]	6	0.00445696
																2												]1-2]	6	0.00447458
																8												]1-2]	6	0.00448407
																5												]1-2]	6	0.00452416
																4												]1-2]	6	0.00453438
																3												]1-2]	6	0.00455616
																8												]1-2]	6	0.00455729
																2												]1-2]	6	0.00456484
																12												]1-2]	6	0.00458734
																8												]1-2]	6	0.0046411
																9												]1-2]	6	0.00467044
																7												]1-2]	6	0.00467714
																7												]1-2]	6	0.00469222
																8												]1-2]	6	0.00470442
																3												]1-2]	6	0.00483716
																5												]1-2]	6	0.00498247
																3												]1-2]	6	0.00513839
																2												]1-2]	6	0.00532042
																6												]1-2]	6	0.00532131
																10												]1-2]	6	0.00538835
																1												]1-2]	6	0.00541141
																6												]1-2]	6	0.00545498
																6												]1-2]	6	0.00545853
																9												]1-2]	6	0.00547634
																2												]1-2]	6	0.00571464
																5												]1-2]	7	0.00350763
																2												]1-2]	7	0.00350764
																5												]1-2]	7	0.00351278
																4												]1-2]	7	0.00352226
																0												]1-2]	7	0.00352535
																8												]1-2]	7	0.00352537
																7												]1-2]	7	0.00352579
																7												]1-2]	7	0.0035295
																4												]1-2]	7	0.00353156
																7												]1-2]	7	0.00353489
																8												]1-2]	7	0.00354767
																3												]1-2]	7	0.00354789
																5												]1-2]	7	0.00354925
																4												]1-2]	7	0.00354954
																1												]1-2]	7	0.00355051
																7												]1-2]	7	0.00355056
																5												]1-2]	7	0.0035522
																8												]1-2]	7	0.00355272
																3												]1-2]	7	0.0035559
																6												]1-2]	7	0.00356245
																5												]1-2]	7	0.00356251
																2												]1-2]	7	0.00356442
																4												]1-2]	7	0.00357148
																11												]1-2]	7	0.00357887
																10												]1-2]	7	0.00357955
																5												]1-2]	7	0.00358849
																5												]1-2]	7	0.00358948
																7												]1-2]	7	0.00359426
																2												]1-2]	7	0.0035979
																6												]1-2]	7	0.00360345
																3												]1-2]	7	0.0036082
																3												]1-2]	7	0.00361256
																5												]1-2]	7	0.00361606
																8												]1-2]	7	0.0036202
																0												]1-2]	7	0.00362316
																12												]1-2]	7	0.00362609
																2												]1-2]	7	0.00362925
																6												]1-2]	7	0.00365295
																2												]1-2]	7	0.00366423
																5												]1-2]	7	0.00366504
																8												]1-2]	7	0.00366789
																2												]1-2]	7	0.0036777
																1												]1-2]	7	0.00370153
																10												]1-2]	7	0.00371846
																2												]1-2]	7	0.00372173
																3												]1-2]	7	0.00372202
																5												]1-2]	7	0.00372877
																7												]1-2]	7	0.00374754
																8												]1-2]	7	0.00375697
																10												]1-2]	7	0.00375749
																5												]1-2]	7	0.00376633
																11												]1-2]	7	0.00378362
																7												]1-2]	7	0.00378653
																11												]1-2]	7	0.00379933
																5												]1-2]	7	0.00381011
																4												]1-2]	7	0.00383113
																6												]1-2]	7	0.00383311
																3												]1-2]	7	0.00383355
																4												]1-2]	7	0.00384918
																6												]1-2]	7	0.00385832
																2												]1-2]	7	0.00385896
																6												]1-2]	7	0.00387533
																3												]1-2]	7	0.00387874
																2												]1-2]	7	0.00388434
																4												]1-2]	7	0.00392793
																6												]1-2]	7	0.00393618
																4												]1-2]	7	0.00396713
																6												]1-2]	7	0.00398721
																5												]1-2]	7	0.00404616
																0												]1-2]	7	0.00405329
																8												]1-2]	7	0.0040667
																7												]1-2]	7	0.00406886
																4												]1-2]	7	0.00407119
																7												]1-2]	7	0.00408514
																5												]1-2]	7	0.00413626
																8												]1-2]	7	0.00414416
																15												]1-2]	7	0.00422999
																4												]1-2]	7	0.0043064
																11												]1-2]	7	0.00445237
																3												]1-2]	7	0.00445906
																6												]1-2]	7	0.00450456
																3												]1-2]	7	0.00453554
																3												]1-2]	7	0.00458735
																3												]1-2]	7	0.00459429
																4												]1-2]	7	0.00459667
																4												]1-2]	7	0.00460362
																2												]1-2]	7	0.00461631
																4												]1-2]	7	0.00463188
																11												]1-2]	7	0.00465998
																10												]1-2]	7	0.00472874
																4												]1-2]	7	0.00474699
																8												]1-2]	7	0.0047526
																6												]1-2]	7	0.00475576
																4												]1-2]	7	0.0048147
																3												]1-2]	7	0.00483157
																9												]1-2]	7	0.00500994
																8												]1-2]	7	0.00501601
																1												]1-2]	7	0.00512177
																1												]1-2]	7	0.00513457
																1												]1-2]	7	0.00522284
																12												]1-2]	7	0.00529419
																3												]1-2]	7	0.00530906
																1												]1-2]	7	0.00532658
																2												]1-2]	7	0.00532681
																4												]1-2]	7	0.00540458
																3												]1-2]	7	0.00554614
																5												]1-2]	7	0.00580535
																4												]1-2]	7	0.00622792
																4												]1-2]	7	0.00628391
																7												]1-2]	7	0.00642592
																6												]1-2]	7	0.00647153
																6												]1-2]	8	0.00400359
																5												]1-2]	8	0.0040055
																6												]1-2]	8	0.0040188
																4												]1-2]	8	0.00402906
																8												]1-2]	8	0.00406511
																3												]1-2]	8	0.00406894
																12												]1-2]	8	0.0040749
																3												]1-2]	8	0.00409879
																5												]1-2]	8	0.00411234
																9												]1-2]	8	0.00412296
																3												]1-2]	8	0.00417211
																1												]1-2]	8	0.00419544
																12												]1-2]	8	0.0041963
																5												]1-2]	8	0.00419823
																8												]1-2]	8	0.00420812
																8												]1-2]	8	0.00427067
																0												]1-2]	8	0.00433022
																10												]1-2]	8	0.00436906
																6												]1-2]	8	0.00439163
																2												]1-2]	8	0.00443008
																3												]1-2]	8	0.00451329
																4												]1-2]	8	0.00451568
																7												]1-2]	8	0.00452791
																12												]1-2]	8	0.0046971
																7												]1-2]	8	0.00483695
																11												]1-2]	8	0.00494938
																2												]1-2]	8	0.00514888
																4												]1-2]	8	0.00515146
																3												]1-2]	8	0.00515201
																6												]1-2]	8	0.00517156
																6												]1-2]	8	0.00521088
																8												]1-2]	8	0.00522591
																3												]1-2]	8	0.00530215
																6												]1-2]	8	0.00546755
																3												]1-2]	8	0.00557693
																7												]1-2]	8	0.00592409
																7												]1-2]	8	0.00616566
																11												]1-2]	8	0.00617961
																8												]1-2]	8	0.00619802
																4												]1-2]	8	0.00619857
																0												]1-2]	8	0.00653473
																10												]1-2]	8	0.00701475
																7												]1-2]	9	0.00452932
																8												]1-2]	9	0.00456361
																2												]1-2]	9	0.00464617
																2												]1-2]	9	0.0046482
																2												]1-2]	9	0.0047499
																4												]1-2]	9	0.00475009
																5												]1-2]	9	0.00476457
																2												]1-2]	9	0.00478999
																7												]1-2]	9	0.00483491
																6												]1-2]	9	0.00483806
																10												]1-2]	9	0.00487457
																4												]1-2]	9	0.00487606
																7												]1-2]	9	0.00488486
																9												]1-2]	9	0.0048908
																7												]1-2]	9	0.00528286
																2												]1-2]	9	0.0055448
																3												]1-2]	9	0.00564145
																2												]1-2]	9	0.00574146
																3												]1-2]	9	0.00575741
																3												]1-2]	9	0.00632185
																8												]1-2]	9	0.00684538
																8												]2-3]	0	0
																3												]2-3]	0	0
																3												]2-3]	0	0
																9												]2-3]	0	0
																5												]2-3]	0	0
																11												]2-3]	0	0
																1												]2-3]	0	0
																9												]2-3]	0	0
																5												]2-3]	0	0
																6												]2-3]	0	0
																11												]2-3]	0	0
																4												]2-3]	0	0
																6												]2-3]	0	0
																4												]2-3]	0	0
																13												]2-3]	0	0
																6												]2-3]	0	0
																10												]2-3]	0	0
																4												]2-3]	0	0
																10												]2-3]	0	0
																0												]2-3]	0	0
																14												]2-3]	0	0
																6												]2-3]	0	0
																0												]2-3]	0	0
																5												]2-3]	0	0
																8												]2-3]	0	0
																3												]2-3]	0	0
																3												]2-3]	0	0
																8												]2-3]	0	0
																5												]2-3]	0	0
																3												]2-3]	0	0
																7												]2-3]	0	0
																10												]2-3]	0	0
																2												]2-3]	0	0
																10												]2-3]	0	0
																10												]2-3]	0	0
																4												]2-3]	0	0
																6												]2-3]	0	0
																2												]2-3]	10	0.00333427
																4												]2-3]	1	0.000333699
																12												]2-3]	10	0.0033527
																17												]2-3]	10	0.00335946
																16												]2-3]	10	0.00337061
																3												]2-3]	10	0.0033711
																6												]2-3]	10	0.00337872
																8												]2-3]	10	0.00340412
																0												]2-3]	10	0.00344905
																3												]2-3]	10	0.00346094
																6												]2-3]	10	0.00346243
																6												]2-3]	10	0.00347664
																9												]2-3]	1	0.000348677
																2												]2-3]	1	0.000349659
																1												]2-3]	10	0.00353589
																6												]2-3]	10	0.00354236
																11												]2-3]	10	0.00355006
																9												]2-3]	10	0.00356178
																7												]2-3]	10	0.00356751
																14												]2-3]	10	0.00356881
																7												]2-3]	10	0.00357111
																7												]2-3]	10	0.00357521
																2												]2-3]	10	0.00357644
																6												]2-3]	10	0.00359789
																6												]2-3]	10	0.00361452
																8												]2-3]	10	0.00361485
																5												]2-3]	1	0.000361874
																5												]2-3]	10	0.00362136
																6												]2-3]	10	0.00362219
																2												]2-3]	10	0.00362624
																7												]2-3]	10	0.00363199
																5												]2-3]	10	0.00363419
																3												]2-3]	10	0.00364789
																6												]2-3]	10	0.0036501
																12												]2-3]	10	0.00365249
																3												]2-3]	10	0.00365318
																7												]2-3]	10	0.00366417
																9												]2-3]	10	0.00366462
																12												]2-3]	10	0.00368773
																6												]2-3]	1	0.000369692
																1												]2-3]	10	0.00369718
																6												]2-3]	10	0.00371412
																7												]2-3]	1	0.000371622
																5												]2-3]	1	0.000372185
																6												]2-3]	10	0.00373005
																11												]2-3]	10	0.00375284
																7												]2-3]	10	0.0037678
																8												]2-3]	10	0.00379152
																12												]2-3]	1	0.000379932
																5												]2-3]	10	0.00385031
																7												]2-3]	1	0.000386149
																4												]2-3]	10	0.00386618
																16												]2-3]	1	0.000386717
																2												]2-3]	10	0.00387202
																6												]2-3]	10	0.0039052
																5												]2-3]	10	0.0039239
																4												]2-3]	10	0.00392398
																5												]2-3]	10	0.00393814
																4												]2-3]	10	0.00394363
																2												]2-3]	1	0.000395615
																3												]2-3]	1	0.000395809
																6												]2-3]	10	0.00396366
																4												]2-3]	10	0.00398616
																7												]2-3]	1	0.000398708
																10												]2-3]	1	0.00040151
																7												]2-3]	10	0.00402498
																2												]2-3]	1	0.00040405
																7												]2-3]	1	0.000409259
																6												]2-3]	10	0.00410576
																1												]2-3]	1	0.000411519
																3												]2-3]	10	0.00416079
																4												]2-3]	10	0.00418539
																6												]2-3]	10	0.00419953
																3												]2-3]	10	0.00420363
																5												]2-3]	10	0.00422082
																9												]2-3]	10	0.00423022
																14												]2-3]	10	0.00426411
																9												]2-3]	10	0.00426611
																2												]2-3]	1	0.000427541
																1												]2-3]	10	0.0042761
																5												]2-3]	10	0.0042799
																5												]2-3]	10	0.0043145
																9												]2-3]	10	0.00433553
																7												]2-3]	1	0.000433647
																5												]2-3]	10	0.00437402
																11												]2-3]	10	0.00440462
																3												]2-3]	1	0.000441423
																5												]2-3]	1	0.000444112
																6												]2-3]	10	0.00444238
																1												]2-3]	10	0.00444826
																6												]2-3]	1	0.000445221
																8												]2-3]	1	0.000445419
																8												]2-3]	1	0.000445729
																13												]2-3]	1	0.000446091
																4												]2-3]	10	0.00446899
																9												]2-3]	1	0.000447458
																11												]2-3]	10	0.00447702
																2												]2-3]	1	0.000447955
																15												]2-3]	1	0.000448492
																2												]2-3]	1	0.000448579
																0												]2-3]	1	0.000449108
																5												]2-3]	10	0.00449323
																1												]2-3]	1	0.00044943
																4												]2-3]	10	0.00449904
																5												]2-3]	10	0.00451896
																7												]2-3]	1	0.000451965
																9												]2-3]	1	0.000452299
																0												]2-3]	1	0.000452508
																2												]2-3]	1	0.000452521
																3												]2-3]	10	0.00455067
																3												]2-3]	1	0.000456058
																7												]2-3]	1	0.000456082
																9												]2-3]	10	0.00456316
																7												]2-3]	1	0.000458136
																10												]2-3]	10	0.00459282
																6												]2-3]	10	0.00459443
																8												]2-3]	10	0.00460138
																3												]2-3]	1	0.00046023
																13												]2-3]	1	0.000460663
																5												]2-3]	1	0.000460719
																1												]2-3]	1	0.000460762
																7												]2-3]	10	0.00461038
																5												]2-3]	10	0.00461245
																4												]2-3]	1	0.000461859
																8												]2-3]	1	0.00046249
																4												]2-3]	1	0.000462534
																7												]2-3]	1	0.000464292
																4												]2-3]	1	0.000466249
																12												]2-3]	1	0.000466626
																7												]2-3]	1	0.00046734
																6												]2-3]	1	0.000468044
																4												]2-3]	1	0.000468173
																3												]2-3]	1	0.000468221
																9												]2-3]	1	0.000468297
																3												]2-3]	1	0.000468352
																8												]2-3]	1	0.000470588
																1												]2-3]	1	0.000470663
																5												]2-3]	1	0.000471054
																5												]2-3]	1	0.000471473
																8												]2-3]	10	0.00471945
																7												]2-3]	1	0.000472002
																1												]2-3]	1	0.000472212
																4												]2-3]	1	0.000472612
																5												]2-3]	1	0.000472886
																1												]2-3]	1	0.000472947
																9												]2-3]	10	0.00473891
																2												]2-3]	10	0.00474354
																2												]2-3]	1	0.000474481
																5												]2-3]	1	0.000474927
																6												]2-3]	1	0.000476221
																3												]2-3]	1	0.000476315
																4												]2-3]	1	0.000476507
																13												]2-3]	1	0.000476773
																9												]2-3]	10	0.00476923
																13												]2-3]	1	0.00047757
																10												]2-3]	1	0.00047822
																1												]2-3]	1	0.000478313
																12												]2-3]	1	0.000478315
																2												]2-3]	10	0.00478875
																8												]2-3]	1	0.000479385
																7												]2-3]	1	0.000479734
																4												]2-3]	1	0.000480463
																4												]2-3]	1	0.000481609
																4												]2-3]	1	0.000481989
																9												]2-3]	1	0.00048213
																2												]2-3]	1	0.000482414
																4												]2-3]	1	0.000482921
																9												]2-3]	1	0.000482971
																4												]2-3]	10	0.00483049
																5												]2-3]	1	0.000483601
																4												]2-3]	1	0.000484456
																14												]2-3]	1	0.000484964
																8												]2-3]	1	0.000485124
																3												]2-3]	10	0.00485265
																3												]2-3]	1	0.000486201
																2												]2-3]	1	0.000486264
																3												]2-3]	10	0.00486391
																7												]2-3]	1	0.000487151
																5												]2-3]	1	0.000487558
																6												]2-3]	1	0.000487609
																5												]2-3]	1	0.000487845
																2												]2-3]	10	0.00488158
																11												]2-3]	1	0.000490441
																4												]2-3]	1	0.000490619
																10												]2-3]	10	0.00490838
																4												]2-3]	1	0.000491192
																10												]2-3]	1	0.000491547
																3												]2-3]	10	0.00491571
																7												]2-3]	10	0.00494124
																10												]2-3]	1	0.000495247
																5												]2-3]	10	0.0049538
																10												]2-3]	10	0.00496668
																5												]2-3]	1	0.000497225
																2												]2-3]	1	0.000498734
																7												]2-3]	1	0.00049891
																6												]2-3]	1	0.00049984
																6												]2-3]	11	0.0036733
																8												]2-3]	11	0.00381563
																9												]2-3]	11	0.00383876
																6												]2-3]	11	0.0039016
																3												]2-3]	11	0.00391048
																5												]2-3]	11	0.00391664
																4												]2-3]	11	0.00392888
																7												]2-3]	11	0.00402555
																6												]2-3]	11	0.00404084
																5												]2-3]	11	0.00404834
																2												]2-3]	11	0.00405048
																7												]2-3]	11	0.00405249
																5												]2-3]	11	0.00405477
																9												]2-3]	11	0.00410655
																4												]2-3]	11	0.00412278
																6												]2-3]	11	0.00417903
																8												]2-3]	11	0.00418174
																11												]2-3]	11	0.00419749
																1												]2-3]	11	0.00425856
																9												]2-3]	11	0.00427584
																8												]2-3]	11	0.00427644
																0												]2-3]	11	0.00431172
																2												]2-3]	11	0.00432053
																6												]2-3]	11	0.00434879
																2												]2-3]	11	0.00437038
																4												]2-3]	11	0.00437629
																5												]2-3]	11	0.00439954
																9												]2-3]	11	0.00452682
																6												]2-3]	11	0.00456504
																7												]2-3]	11	0.00459609
																3												]2-3]	11	0.00460074
																7												]2-3]	11	0.0046656
																9												]2-3]	11	0.00467753
																5												]2-3]	11	0.00477376
																5												]2-3]	11	0.0048172
																13												]2-3]	11	0.00482524
																6												]2-3]	11	0.00483766
																5												]2-3]	11	0.00485375
																3												]2-3]	11	0.00490041
																11												]2-3]	11	0.00493965
																7												]2-3]	11	0.00499604
																9												]2-3]	11	0.0050321
																6												]2-3]	11	0.00506237
																12												]2-3]	11	0.00506632
																9												]2-3]	11	0.00506734
																8												]2-3]	11	0.00509931
																7												]2-3]	11	0.00510402
																7												]2-3]	11	0.00510855
																6												]2-3]	11	0.00520637
																7												]2-3]	11	0.00522749
																9												]2-3]	11	0.00528463
																3												]2-3]	11	0.00538981
																3												]2-3]	11	0.00539417
																5												]2-3]	11	0.00541304
																6												]2-3]	11	0.00546512
																14												]2-3]	11	0.00547433
																2												]2-3]	11	0.00548717
																3												]2-3]	12	0.0041278
																4												]2-3]	12	0.00421051
																2												]2-3]	12	0.00424743
																3												]2-3]	12	0.004286
																12												]2-3]	12	0.00428653
																2												]2-3]	12	0.00429151
																3												]2-3]	12	0.00431336
																10												]2-3]	12	0.00436251
																3												]2-3]	12	0.00436999
																5												]2-3]	12	0.00438189
																3												]2-3]	12	0.00441925
																14												]2-3]	12	0.00442384
																7												]2-3]	12	0.00444442
																8												]2-3]	12	0.0047334
																6												]2-3]	12	0.00482259
																7												]2-3]	12	0.00482471
																4												]2-3]	12	0.00494441
																6												]2-3]	12	0.00511133
																2												]2-3]	12	0.00512718
																3												]2-3]	12	0.00519738
																9												]2-3]	12	0.00520092
																0												]2-3]	12	0.00520325
																4												]2-3]	12	0.00525566
																1												]2-3]	12	0.00533488
																2												]2-3]	12	0.00538675
																9												]2-3]	12	0.00547858
																4												]2-3]	12	0.0056357
																9												]2-3]	12	0.00570539
																5												]2-3]	12	0.00581462
																11												]2-3]	12	0.00583719
																5												]2-3]	12	0.00594337
																4												]2-3]	12	0.00596718
																4												]2-3]	13	0.0043379
																1												]2-3]	13	0.00437386
																9												]2-3]	13	0.00441692
																9												]2-3]	13	0.00450242
																7												]2-3]	13	0.00459734
																3												]2-3]	13	0.00470724
																6												]2-3]	13	0.00486614
																7												]2-3]	13	0.00489497
																6												]2-3]	13	0.00491541
																6												]2-3]	13	0.00500757
																2												]2-3]	13	0.00513612
																1												]2-3]	13	0.00524323
																9												]2-3]	13	0.00531325
																11												]2-3]	13	0.00531973
																5												]2-3]	13	0.005395
																2												]2-3]	13	0.00543673
																4												]2-3]	13	0.00556169
																8												]2-3]	13	0.00557814
																3												]2-3]	13	0.00560892
																4												]2-3]	13	0.00561323
																8												]2-3]	13	0.00565812
																1												]2-3]	13	0.00580091
																5												]2-3]	13	0.00600818
																3												]2-3]	13	0.00601165
																4												]2-3]	13	0.00626769
																2												]2-3]	13	0.0063474
																2												]2-3]	14	0.00472335
																4												]2-3]	14	0.00478184
																2												]2-3]	14	0.004882
																7												]2-3]	14	0.00495293
																6												]2-3]	14	0.00503963
																5												]2-3]	14	0.00591771
																5												]2-3]	14	0.00601823
																4												]2-3]	14	0.00609642
																3												]2-3]	14	0.00635767
																3												]2-3]	14	0.00648846
																2												]2-3]	15	0.00517904
																7												]2-3]	15	0.00617169
																6												]2-3]	15	0.00648881
																5												]2-3]	15	0.00701417
																2												]2-3]	16	0.00543915
																4												]2-3]	16	0.00648351
																12												]2-3]	16	0.00671103
																1												]2-3]	16	0.00681699
																8												]2-3]	16	0.00709294
																3												]2-3]	16	0.0071149
																6												]2-3]	17	0.00740629
																2												]2-3]	19	0.00729371
																2												]2-3]	2	0.000673151
																5												]2-3]	2	0.000673667
																9												]2-3]	2	0.000676669
																8												]2-3]	2	0.000681169
																10												]2-3]	2	0.000681772
																10												]2-3]	2	0.00068182
[truncated: 4,982 more rows]

## Sheet: Fig. 3
	Data allowing to reproduce Fig 3a. Each entry corresponds to a different MAG.					Data allowing to reproduce Fig 3b. Each entry corresponds to a different MAG.					Data allowing to reproduce Fig 3c. Each entry corresponds to a different MAG.
	SOIL					MARINE					HUMAN GUT
	Type of soil	Density of DSs				Location	Density of DSs				Country	Density of DSs
	Arctic_peat	0.0025092				Arctic_Ocean	0.00174188				Austria	0.00191783
	Arctic_peat	0.000881801				Arctic_Ocean	0.00271088				Austria	0.000530878
	Arctic_peat	0.00236526				Arctic_Ocean	0.00328507				Austria	0.00439163
	Arctic_peat	0.0027149				Arctic_Ocean	0.00182471				Austria	0.00335946
	Arctic_peat	0.000896224				Arctic_Ocean	0.00258208				Austria	0.0017273
	Arctic_peat	0.00286423				Arctic_Ocean	0				Austria	0.00188686
	Arctic_peat	0.0027753				Arctic_Ocean	0.00216089				Austria	0.00190911
	Arctic_peat	0.00104272				Arctic_Ocean	0.000837728				Austria	0.00321141
	Arctic_peat	0.0019809				Arctic_Ocean	0				Austria	0.0010075
	Arctic_peat	0.00232479				Arctic_Ocean	0.000590818				Austria	0.00254299
	Arctic_peat	0.000319398				Arctic_Ocean	0.00135598				Austria	0.00285243
	Arctic_peat	0.00333515				Arctic_Ocean	0.000619051				Austria	0.00140842
	Compost	0.00114246				Arctic_Ocean	0.0026959				Austria	0.000545191
	Compost	0.00116549				Arctic_Ocean	0.00279682				Austria	0.00359335
	Compost	0.000401969				Arctic_Ocean	0.00139865				Austria	0.00154757
	Compost	0.00107868				Arctic_Ocean	0.000617795				Austria	0.002028
	Compost	0.000524324				Arctic_Ocean	0.00147184				Austria	0.001818
	Compost	0.00160442				Arctic_Ocean	0.000960058				Austria	0.00459282
	Compost	0.000675146				Arctic_Ocean	0.00165863				Austria	0.000557617
	Compost	0.00274244				Arctic_Ocean	0				Austria	0.00372344
	Compost	0.00107141				Arctic_Ocean	0.00344513				Austria	0.00157669
	Compost	0.00120661				Arctic_Ocean	0.00192812				Austria	0.0010379
	Compost	0.00169296				Arctic_Ocean	0.003328				Austria	0.00208377
	Compost	0.00175039				Arctic_Ocean	0.00196799				Austria	0.00188368
	Compost	0.000592279				Arctic_Ocean	0.00180855				Austria	0.00251208
	Compost	0.00162817				Arctic_Ocean	0				Austria	0.00356251
	Compost	0.00319074				Arctic_Ocean	0				Austria	0.00167988
	Compost	0.00197785				Arctic_Ocean	0.00190085				Austria	0.0028166
	Compost	0.00203442				Arctic_Ocean	0.00281158				Austria	0.00309716
	Compost	0.000587567				Arctic_Ocean	0.00174174				Austria	0.00105865
	Compost	0.00120502				Arctic_Ocean	0.000618392				Austria	0.000540119
	Compost	0.000926719				Arctic_Ocean	0.0014382				Austria	0.00128776
	Compost	0.00112428				Arctic_Ocean	0.000777867				Austria	0.000884038
	Compost	0.00145592				Arctic_Ocean	0.00122484				Austria	0.00245609
	Compost	0.00061881				Arctic_Ocean	0				Austria	0.00103083
	Compost	0.000621076				Arctic_Ocean	0.00190188				Austria	0.0011093
	Compost	0.000806638				Arctic_Ocean	0.000770104				Austria	0.00147115
	Compost	0.00198785				Arctic_Ocean	0.00266696				Austria	0
	Compost	0.0014621				Arctic_Ocean	0.00121625				Austria	0.00104499
	Compost	0.000588198				Arctic_Ocean	0.00153494				Austria	0.00158868
	Compost	0.00120253				Arctic_Ocean	0				Austria	0.00247771
	Compost	0.00127932				Arctic_Ocean	0.0017146				Austria	0.0032151
	Compost	0.00126399				Arctic_Ocean	0.00181309				Austria	0.00258383
	Compost	0.00198008				Arctic_Ocean	0.00181708				Austria	0.00248668
	Compost	0.00318516				Arctic_Ocean	0.000408812				Austria	0.00204969
	Compost	0.00237409				Arctic_Ocean	0.000910758				Austria	0.00151893
	Compost	0.00248469				Arctic_Ocean	0.00281748				Austria	0.000514668
	Compost	0.0014415				Arctic_Ocean	0.000809099				Austria	0.0029093
	Compost	0.00121016				Arctic_Ocean	0.00122868				Austria	0.00107911
	Compost	0.00144156				Arctic_Ocean	0.00152313				Austria	0.00107579
	Compost	0.000685491				Arctic_Ocean	0.000589102				Austria	0.00317866
	Contaminated	0.000510372				Arctic_Ocean	0.000588628				Austria	0.00217636
	Contaminated	0.000348749				Arctic_Ocean	0.00278297				Austria	0.00152848
	Contaminated	0.00107229				Arctic_Ocean	0.00181226				Austria	0.00340709
	Contaminated	0.000748419				Arctic_Ocean	0.000414209				Austria	0.00131748
	Contaminated	0.00211221				Arctic_Ocean	0.00145941				Austria	0.00242542
	Contaminated	0.000246439				Arctic_Ocean	0.00229601				Austria	0.00139915
	Contaminated	0.000767011				Arctic_Ocean	0.000395443				Austria	0
	Contaminated	0.000522473				Arctic_Ocean	0.0020239				Austria	0.00196395
	Contaminated	0				Arctic_Ocean	0.00175329				Austria	0.00256486
	Contaminated	0.00292445				Arctic_Ocean	0.00218505				Austria	0.00455729
	Contaminated	0.00178114				Arctic_Ocean	0.00162201				Austria	0.00308143
	Contaminated	0.00380552				Arctic_Ocean	0.000409304				Austria	0.00102461
	Contaminated	0.000464009				Arctic_Ocean	0.000737038				Austria	0.000544709
	Contaminated	0.00120907				Arctic_Ocean	0.00175796				Austria	0.00372332
	Deep_subsurface	0.00227967				Arctic_Ocean	0.00201309				Austria	0.00187414
	Deep_subsurface	0.000307344				Arctic_Ocean	0.000696967				Austria	0.00104178
	Deep_subsurface	0.00174991				Arctic_Ocean	0.00224619				Austria	0.00352942
	Deep_subsurface	0.00204787				Arctic_Ocean	0.000805443				Austria	0.00383791
	Deep_subsurface	0.000711762				Arctic_Ocean	0				Austria	0.00107797
	Deep_subsurface	0.00322227				Arctic_Ocean	0.00133184				Austria	0.00153655
	Deep_subsurface	0.00609867				Arctic_Ocean	0				Austria	0.00327407
	Deep_subsurface	0.000723817				Arctic_Ocean	0.00180723				Austria	0.000571636
	Deep_subsurface	0.00228532				Arctic_Ocean	0.00261038				Austria	0.00293549
	Deep_subsurface	0.00309356				Arctic_Ocean	0.00140043				Austria	0.00246411
	Deep_subsurface	0.00267203				Arctic_Ocean	0.00361827				Austria	0.000976368
	Deep_subsurface	0.000388901				Arctic_Ocean	0.0018406				Austria	0.00151102
	Deep_subsurface	0.00428621				Arctic_Ocean	0				Austria	0.000472002
	Deep_subsurface	0.00122193				Arctic_Ocean	0.00340553				Austria	0.00244765
	Deep_subsurface	0.00122671				Arctic_Ocean	0.00201077				Austria	0.00150356
	Deep_subsurface	0.0032799				Arctic_Ocean	0.00156088				Austria	0.000520808
	Deep_subsurface	0.00205337				Arctic_Ocean	0.00354033				Austria	0.00228197
	Deep_subsurface	0.000428493				Arctic_Ocean	0.000735605				Austria	0.000529907
	Deep_subsurface	0.0022625				Arctic_Ocean	0.000795355				Austria	0.0021496
	Deep_subsurface	0				Arctic_Ocean	0				Austria	0.00108394
	Deep_subsurface	0.000478896				Arctic_Ocean	0				Austria	0.00138267
	Deep_subsurface	0.00249799				Arctic_Ocean	0.000352894				Austria	0.00437629
	Deep_subsurface	0.00106967				Arctic_Ocean	0.00145422				Austria	0.000541198
	Deep_subsurface	0.00097051				Arctic_Ocean	0.00120263				Austria	0.000534497
	Deep_subsurface	0.00114903				Arctic_Ocean	0				Austria	0.00130527
	Deep_subsurface	0.00116996				Arctic_Ocean	0				Austria	0.00324484
	Deep_subsurface	0.00265654				Arctic_Ocean	0				Austria	0.00124004
	Deep_subsurface	0.00250981				Arctic_Ocean	0.0012009				Austria	0.00153075
	Deep_subsurface	0.00107424				Arctic_Ocean	0.00192299				Austria	0.00121324
	Deep_subsurface	0.00188064				Arctic_Ocean	0.00163894				Austria	0.0015941
	Deep_subsurface	0.00199105				Arctic_Ocean	0.00175433				Austria	0.000873591
	Deep_subsurface	0.0016748				Arctic_Ocean	0.000527561				Austria	0.00225136
	Deep_subsurface	0.00170514				Arctic_Ocean	0.000396095				Austria	0.00375697
	Deep_subsurface	0.00263939				Arctic_Ocean	0.00278575				Austria	0.000946008
	Deep_subsurface	0.00225212				Arctic_Ocean	0.00275378				Austria	0.00122007
	Deep_subsurface	0.00266116				Arctic_Ocean	0.00226304				Austria	0.000558417
	Deep_subsurface	0.00280557				Arctic_Ocean	0.00339566				Austria	0.0026737
	Deep_subsurface	0.00391123				Arctic_Ocean	0.00141565				Austria	0.00155248
	Deep_subsurface	0.00123754				Arctic_Ocean	0.00237353				Austria	0.00121529
	Deep_subsurface	0.00166966				Arctic_Ocean	0.00199527				Austria	0.00248475
	Deep_subsurface	0.0031869				Arctic_Ocean	0.0014132				Austria	0.000546691
	Deep_subsurface	0.00168646				Arctic_Ocean	0.00174983				Austria	0.000882135
	Deep_subsurface	0.00267534				Arctic_Ocean	0.00249623				Austria	0.000482921
	Deep_subsurface	0.00147223				Arctic_Ocean	0.00417137				Austria	0.00147491
	Deep_subsurface	0.00351265				Arctic_Ocean	0.00261955				Austria	0.00253012
	Deep_subsurface	0.00291344				Arctic_Ocean	0				Austria	0.00281781
	Deep_subsurface	0.00327055				Arctic_Ocean	0.00172901				Austria	0.00300207
	Serpentinite_rock_and_fluid	0.00400298				Arctic_Ocean	0.00313053				Austria	0.000687414
	Serpentinite_rock_and_fluid	0.00186042				Arctic_Ocean	0.00107254				Austria	0.00266464
	Serpentinite_rock_and_fluid	0.0031378				Arctic_Ocean	0.00195848				Austria	0.000532649
	Serpentinite_rock_and_fluid	0.00307142				Indian_Ocean	0.00108657				Austria	0.0020641
	Serpentinite_rock_and_fluid	0.00248516				Indian_Ocean	0				Austria	0.00056887
	Serpentinite_rock_and_fluid	0.00579896				Indian_Ocean	0				Austria	0.00115629
	Serpentinite_rock_and_fluid	0.00160807				Indian_Ocean	0.00238273				Austria	0.000547169
	Serpentinite_rock_and_fluid	0.00183239				Indian_Ocean	0.00193606				Austria	0.00200889
	Serpentinite_rock_and_fluid	0.000789559				Indian_Ocean	0.00224871				Austria	0.00196984
	Serpentinite_rock_and_fluid	0.00179878				Indian_Ocean	0.00172722				Austria	0
	Serpentinite_rock_and_fluid	0.00431506				Indian_Ocean	0.000278036				Austria	0.00328784
	Serpentinite_rock_and_fluid	0.00369262				Indian_Ocean	0.00189349				Austria	0.000934638
	Serpentinite_rock_and_fluid	0.00222791				Indian_Ocean	0.00197033				Austria	0.000445729
	Serpentinite_rock_and_fluid	0.00147528				Indian_Ocean	0				Austria	0.000509345
	Serpentinite_rock_and_fluid	0.00393655				Indian_Ocean	0.00172636				Austria	0.00109447
	Serpentinite_rock_and_fluid	0.00179426				Indian_Ocean	0.000349157				Austria	0.00198773
	Serpentinite_rock_and_fluid	0.00356811				Indian_Ocean	0.00117582				Austria	0.0010047
	Serpentinite_rock_and_fluid	0.00341134				Indian_Ocean	0				Austria	0.00147074
	Serpentinite_rock_and_fluid	0.0030047				Indian_Ocean	0.000990154				Austria	0.00124374
	Serpentinite_rock_and_fluid	0.00124007				Indian_Ocean	0.00115276				Austria	0.0010846
	Serpentinite_rock_and_fluid	0.000751236				Indian_Ocean	0.00199478				Austria	0.00296602
	Serpentinite_rock_and_fluid	0.00142724				Indian_Ocean	0				Austria	0.00151644
	Soil	0.00057566				Indian_Ocean	0				Austria	0.00121402
	Soil	0.00151587				Indian_Ocean	0.00198258				Austria	0.00104518
	Soil	0.00111054				Indian_Ocean	0.00244601				Austria	0.00266281
	Soil	0.00123773				Indian_Ocean	0.000958743				Austria	0.000947213
	Soil	0.000185847				Indian_Ocean	0.0011204				Austria	0.00253527
	Soil	0.000400674				Indian_Ocean	0.000741438				Austria	0.00237897
	Soil	0.00121336				Indian_Ocean	0.00119921				Austria	0.00207028
	Soil	0.000861283				Mediterranean_Sea	0				Austria	0
	Soil	0.00136377				Mediterranean_Sea	0				Austria	0.000546974
	Soil	0.00151595				Mediterranean_Sea	0				Austria	0.00500849
	Soil	0.00175037				Mediterranean_Sea	0				Austria	0.00222637
	Soil	0.000968481				Mediterranean_Sea	0.00105064				Austria	0.00225719
	Soil	0.000300847				Mediterranean_Sea	0				Austria	0.00175703
	Soil	0.00172862				Mediterranean_Sea	0.0015531				Austria	0.002286
	Soil	0.000883677				Mediterranean_Sea	0				Austria	0.0019704
	Soil	0.000562846				Mediterranean_Sea	0				Austria	0.000706525
	Soil	0.00172828				Mediterranean_Sea	0				Austria	0.00132288
	Soil	0.00121069				Mediterranean_Sea	0.00160406				Austria	0.00151173
	Soil	0				Mediterranean_Sea	0				Austria	0.00154574
	Soil	0.00127987				Mediterranean_Sea	0				Austria	0.00106148
	Soil	0.00065342				Mediterranean_Sea	0				Austria	0.000506188
	Soil	0.00172831				Mediterranean_Sea	0				Austria	0.000553769
	Soil	0.000231083				Mediterranean_Sea	0				Austria	0.00474354
	Soil	0.000763265				Mediterranean_Sea	0.00225061				Austria	0.000379932
	Soil	0.00065498				Mediterranean_Sea	0.00155044				Austria	0.00224708
	Soil	0.000301598				Mediterranean_Sea	0				Austria	0.000551575
	Soil	0.000654963				Mediterranean_Sea	0				Austria	0.00195216
	Soil	0.00142216				Mediterranean_Sea	0				Austria	0.000557351
	Soil	0.0013471				Mediterranean_Sea	0				Austria	0.00276004
	Soil	0.000761726				Mediterranean_Sea	0				Austria	0.0030658
	Soil	0.000392451				Mediterranean_Sea	0				Austria	0.00100114
	Soil	0.00108944				Mediterranean_Sea	0.000537511				Austria	0
	Soil	0.000656071				Mediterranean_Sea	0.00212478				Austria	0.00139021
	Soil	0.00142283				Mediterranean_Sea	0.00123336				Austria	0.000486264
	Soil	0.00104619				Mediterranean_Sea	0				Austria	0.000542311
	Soil	0.00230478				Mediterranean_Sea	0				Austria	0.0019495
	Soil	0.00109051				Mediterranean_Sea	0				Austria	0.0030657
	Soil	0.000933463				Mediterranean_Sea	0				Austria	0.0019515
	Soil	0.000775373				Mediterranean_Sea	0				Austria	0.002019
	Soil	0.00104613				Mediterranean_Sea	0.00172263				Austria	0.000862623
	Soil	0.000302609				Mediterranean_Sea	0				Austria	0.000219406
	Soil	0.00142151				Mediterranean_Sea	0				Austria	0.00204793
	Soil	0.000918686				North_Atlantic_Ocean	0.000564287				Austria	0.00356881
	Soil	0.00104612				North_Atlantic_Ocean	0.000673219				Austria	0.00444442
	Soil	0.000790809				North_Atlantic_Ocean	0.00153545				Austria	0.0018453
	Soil	0.00117792				North_Atlantic_Ocean	0.000985643				Austria	0.000987997
	Soil	0.00105462				North_Atlantic_Ocean	0.000964904				Austria	0.000530747
	Soil	0.00156484				North_Atlantic_Ocean	0.00244794				Austria	0
	Soil	0.000699273				North_Atlantic_Ocean	0.000294491				Austria	0.00208185
	Soil	0.00122288				North_Atlantic_Ocean	0.00149817				Austria	0.00229901
	Soil	0.000320133				North_Atlantic_Ocean	0.00220191				Austria	0.00369718
	Soil	0.000840713				North_Atlantic_Ocean	0.000885436				Austria	0.0016087
	Soil	0.000917758				North_Atlantic_Ocean	0				Austria	0.00218007
	Soil	0.00121074				North_Atlantic_Ocean	0				Austria	0.00104806
	Soil	0.000582235				North_Atlantic_Ocean	0.00262399				Austria	0.00272746
	Soil	0				North_Atlantic_Ocean	0.000397277				Austria	0.000864309
	Soil	0.000563267				North_Atlantic_Ocean	0.000410067				Austria	0.00103076
	Soil	0.000792418				North_Atlantic_Ocean	0.000325966				Austria	0.00102024
	Soil	0				North_Atlantic_Ocean	0.00185024				Austria	0.0036501
	Soil	0.000761736				North_Pacific_Ocean	0.00301809				Austria	0.000653367
	Soil	0.000763759				North_Pacific_Ocean	0				Austria	0.000778334
	Soil	0.000656825				North_Pacific_Ocean	0				Austria	0.00165592
	Soil	0.00119327				North_Pacific_Ocean	0				Austria	0.00158696
	Soil	0				North_Pacific_Ocean	0				Austria	0.0032333
	Soil	0.00121042				North_Pacific_Ocean	0				Austria	0.00053515
	Soil	0				North_Pacific_Ocean	0.000784897				Austria	0.00285316
	Soil	0.000678191				North_Pacific_Ocean	0				Austria	0.00222098
	Soil	0.00164152				North_Pacific_Ocean	0.00127834				Austria	0.00108151
	Soil	0.00104607				North_Pacific_Ocean	0				Austria	0.00274849
	Soil	0.00093385				North_Pacific_Ocean	0				Austria	0.00218689
	Soil	0.000766947				North_Pacific_Ocean	0.00258111				Austria	0.00287373
	Soil	0.000397957				North_Pacific_Ocean	0.000564168				Austria	0.000531539
	Soil	0.000765841				North_Pacific_Ocean	0.0014617				Austria	0.00234976
	Soil	0.000582737				North_Pacific_Ocean	0				Austria	0.0039545
	Soil	0.00119427				Red_Sea	0				Austria	0.00312118
	Soil	0				Red_Sea	0.00408128				Austria	0.00184836
	Soil	0.00121047				Red_Sea	0.00192256				Austria	0.00158143
	Soil	0.00122273				Red_Sea	0				Austria	0.00213748
	Soil	0.00122529				Red_Sea	0				Austria	0.00104868
	Soil	0.00134828				Red_Sea	0				Austria	0.00185383
	Soil	0.00121939				Red_Sea	0.00129087				Austria	0.00106258
	Soil	0.000303365				Red_Sea	0				Canada	0.00082501
	Soil	0.00102796				Red_Sea	0.00103897				Canada	0.00234402
	Soil	0.000699119				Red_Sea	0				Canada	0.00132053
	Soil	0				Red_Sea	0.000515079				Canada	0.00190718
	Soil	0.00208902				Red_Sea	0				Canada	0.00126188
	Soil	0.000531224				Red_Sea	0				Canada	0.00131954
	Soil	0.00100035				Red_Sea	0				Canada	0.00156976
	Soil	0.000561281				Red_Sea	0				Canada	0.00253263
	Soil	0.00163857				Red_Sea	0.000600478				Canada	0.00223119
	Soil	0.000299908				Red_Sea	0.00239122				Canada	0.00354925
	Soil	0.00163672				Red_Sea	0.00105272				Canada	0.00258461
	Soil	0.000734513				Red_Sea	0.000498294				Canada	0.000656276
	Soil	0.00104633				Red_Sea	0.00218858				Canada	0.00160834
	Soil	0.00100147				South_Atlantic_Ocean	0.00149595				Canada	0.00185279
	Soil	0.00121972				South_Atlantic_Ocean	0.00225085				Canada	0.0026652
	Soil	0.000815281				South_Atlantic_Ocean	0.00125896				Canada	0.00251883
	Soil	0.00118988				South_Atlantic_Ocean	0				Canada	0.000999357
	Soil	0.00124127				South_Atlantic_Ocean	0.00224028				Canada	0.0018934
	Soil	0.000778911				South_Atlantic_Ocean	0				Canada	0.00256229
	Soil	0.00163417				South_Atlantic_Ocean	0.00223984				Canada	0.00150872
	Soil	0.00107717				South_Atlantic_Ocean	0				Canada	0.00191197
	Soil	0.000958004				South_Atlantic_Ocean	0.00119285				Canada	0.0009179
	Soil	0.00241936				South_Atlantic_Ocean	0.00099714				Canada	0.000200918
	Soil	0.00101978				South_Atlantic_Ocean	0.00112233				Canada	0.00140189
	Soil	0.000925399				South_Atlantic_Ocean	0.0011222				Canada	0.00160857
	Soil	0.0013607				South_Atlantic_Ocean	0.00207295				Canada	0.00533488
	Soil	0.00407894				South_Atlantic_Ocean	0				Canada	0.000523326
	Soil	0.0015082				South_Atlantic_Ocean	0.00158229				Canada	0.00265314
	Soil	0.0015778				South_Atlantic_Ocean	0.00197712				Canada	0.000950336
	Soil	0.00228041				South_Atlantic_Ocean	0				Canada	0.00151714
	Soil	0.00282393				South_Atlantic_Ocean	0				Canada	0.00141872
	Soil	0.00293722				South_Atlantic_Ocean	0.00115673				Canada	0.00292991
	Soil	0.00114952				South_Atlantic_Ocean	0				Canada	0.000481609
	Soil	0.00114859				South_Atlantic_Ocean	0.000755352				Canada	0.00094751
	Soil	0.00144776				South_Atlantic_Ocean	0.00247889				Canada	0.00136532
	Soil	0.000647963				South_Atlantic_Ocean	0.00172402				Canada	0.00244984
	Soil	0.00147407				South_Atlantic_Ocean	0.00126611				Canada	0.00241518
	Soil	0.000658633				South_Atlantic_Ocean	0				Canada	0.00173123
	Soil	0.00249188				South_Atlantic_Ocean	0.00143957				Canada	0.000994813
	Soil	0.00207852				South_Pacific_Ocean	0				Canada	0.00253582
	Soil	0.00124708				South_Pacific_Ocean	0				Canada	0.00357887
	Soil	0.00127347				South_Pacific_Ocean	0.00229274				Canada	0.0030718
	Soil	0.000914496				South_Pacific_Ocean	0.00115402				Canada	0.000626056
	Soil	0.00143968				South_Pacific_Ocean	0				Canada	0.00445237
	Soil	0.000838723				South_Pacific_Ocean	0.000859386				Canada	0.00222069
	Soil	0.000757037				South_Pacific_Ocean	0				Canada	0.000750547
	Soil	0.000325781				South_Pacific_Ocean	0.00235349				Canada	0.00178489
	Soil	0.000656814				South_Pacific_Ocean	0				Canada	0.0010402
	Soil	0.000394148				South_Pacific_Ocean	0				Canada	0.00431172
	Soil	0.000564071				South_Pacific_Ocean	0				Canada	0.00297843
	Soil	0.00294616				South_Pacific_Ocean	0				Canada	0.000824007
	Soil	0.00122133				South_Pacific_Ocean	0.00319596				Canada	0.00278488
	Soil	0.000693319				South_Pacific_Ocean	0.00143713				Canada	0.00275552
	Soil	0.00267535				South_Pacific_Ocean	0.00144166				Canada	0.00235663
	Soil	0.000464972				South_Pacific_Ocean	0.000524399				Canada	0.00178478
	Soil	0.0015049				South_Pacific_Ocean	0.00231684				Canada	0.00381333
	Soil	0.00153563				South_Pacific_Ocean	0.00216401				Canada	0.00252482
	Soil	0.000619024				South_Pacific_Ocean	0.00130011				Canada	0.00220525
	Soil	0.000321011				South_Pacific_Ocean	0.00038029				Canada	0.0019183
	Soil	0.00165875				South_Pacific_Ocean	0				Canada	0.00319066
	Soil	0.000321362				South_Pacific_Ocean	0.000800569				Canada	0.00205449
	Soil	0.000951983				South_Pacific_Ocean	0.000439786				Canada	0.00258615
	Soil	0.000325217				South_Pacific_Ocean	0				Canada	0.00328868
	Soil	0				South_Pacific_Ocean	0				Canada	0.000547335
	Soil	0.000962837				South_Pacific_Ocean	0.00130948				Canada	0.00184268
	Soil	0				South_Pacific_Ocean	0				Canada	0.00237684
	Soil	0.00241458				South_Pacific_Ocean	0.00130757				Canada	0.00180084
	Soil	0.00182638				South_Pacific_Ocean	0				Canada	0.00173313
	Soil	0.00332261				South_Pacific_Ocean	0				Canada	0.000652347
	Soil	0.00178801				South_Pacific_Ocean	0				Canada	0.00322237
	Soil	0.00152567				South_Pacific_Ocean	0				Canada	0.00107007
	Soil	0.000777736				South_Pacific_Ocean	0				Canada	0.00103574
	Soil	0.00134754				South_Pacific_Ocean	0				China	0.00167413
	Soil	0.00101753				South_Pacific_Ocean	0				China	0.00104905
	Soil	0.00217888				South_Pacific_Ocean	0.000416658				China	0.00139809
	Soil	0.00190342				South_Pacific_Ocean	0.00144045				China	0
	Soil	0.00181784				South_Pacific_Ocean	0				China	0.00349781
	Soil	0.00268636				South_Pacific_Ocean	0.000419537				China	0.00300828
	Soil	0.000207607				South_Pacific_Ocean	0				China	0.00396713
	Soil	0.00106569				South_Pacific_Ocean	0				China	0.00300875
	Soil	0.00151982				South_Pacific_Ocean	0.00144017				China	0.00359281
	Soil	0.00116681				South_Pacific_Ocean	0				China	0.00445402
	Soil	0.00156899				South_Pacific_Ocean	0				China	0.00415417
	Soil	0.000792925				South_Pacific_Ocean	0				China	0.00236288
	Soil	0.00101796				South_Pacific_Ocean	0.000466807				China	0.0035979
	Soil	0.001621				South_Pacific_Ocean	0				China	0.00185793
	Soil	0.00173337				South_Pacific_Ocean	0				China	0.00219569
	Soil	0.000779972				South_Pacific_Ocean	0				China	0.0024021
	Soil	0.00125183				South_Pacific_Ocean	0				China	0.00239182
	Soil	0.000442303				South_Pacific_Ocean	0.00143565				China	0.00330367
	Soil	0.000926929				South_Pacific_Ocean	0.00241398				China	0.00172506
	Soil	0.000988816				South_Pacific_Ocean	0.00125311				China	0.00105864
	Soil	0.00154618				South_Pacific_Ocean	0.000775861				China	0.00154
	Soil	0.0018482				South_Pacific_Ocean	0.00118464				China	0.0029774
	Soil	0				South_Pacific_Ocean	0.00176621				China	0.0030521
	Soil	0.000671554				South_Pacific_Ocean	0.00051965				China	0.00107167
	Soil	0.00171942				South_Pacific_Ocean	0				China	0.00294752
	Soil	0.00100343				South_Pacific_Ocean	0				China	0.000893072
	Soil	0.00173008				South_Pacific_Ocean	0				China	0.00262971
	Soil	0.000901018				South_Pacific_Ocean	0				China	0.00201702
	Soil	0.000211423				South_Pacific_Ocean	0.000623215				China	0.00256395
	Soil	0.000641335				South_Pacific_Ocean	0				China	0.0017562
	Soil	0				South_Pacific_Ocean	0				China	0.00511133
	Soil	0.00142722				South_Pacific_Ocean	0				China	0.00394167
	Soil	0				South_Pacific_Ocean	0				China	0.00331213
	Soil	0.000414938				South_Pacific_Ocean	0				China	0.000840461
	Soil	0.00147706				South_Pacific_Ocean	0.000274057				China	0.00327882
	Soil	0.00147654				South_Pacific_Ocean	0.000421735				China	0.00127436
	Soil	0.00180486				South_Pacific_Ocean	0				China	0.00262742
	Soil	0.000930095				South_Pacific_Ocean	0				China	0.00210414
	Soil	0.00170314				South_Pacific_Ocean	0.00180893				China	0.00299944
	Soil	0.00256535				South_Pacific_Ocean	0				China	0.00405329
	Soil	0.000617724				South_Pacific_Ocean	0				China	0.00217506
	Soil	0.00145764				South_Pacific_Ocean	0				China	0.000924193
	Soil	0				South_Pacific_Ocean	0.000401781				China	0.00337061
	Soil	0.000751294				South_Pacific_Ocean	0				China	0.00344213
	Soil	0.000528688				South_Pacific_Ocean	0.0010524				China	0.00330485
	Soil	0.000539166				South_Pacific_Ocean	0.000643465				China	0.00170884
	Soil	0.00116485				South_Pacific_Ocean	0.000357092				China	0.00209015
	Soil	0.00270939				South_Pacific_Ocean	0				China	0.00299877
	Soil	0.00199243				South_Pacific_Ocean	0				China	0.00332947
	Soil	0.000809481				South_Pacific_Ocean	0.000484596				China	0.00109741
	Soil	0.000612414				South_Pacific_Ocean	0				China	0.000792221
	Soil	0.00103827				South_Pacific_Ocean	0				China	0.00182141
	Soil	0.00160581				South_Pacific_Ocean	0				China	0.000755037
	Soil	0.00116914				South_Pacific_Ocean	0.000631852				China	0.000744778
	Soil	0.000753348				South_Pacific_Ocean	0				China	0.00261837
	Soil	0.0013202				South_Pacific_Ocean	0				China	0.0030337
	Soil	0.000850417				South_Pacific_Ocean	0				China	0.00157141
	Soil	0.0012222				South_Pacific_Ocean	0				China	0.000829376
	Soil	0.000325398				South_Pacific_Ocean	0				China	0.00256797
	Soil	0				South_Pacific_Ocean	0				China	0.00278651
	Soil	0.00101171				South_Pacific_Ocean	0				China	0.00327771
	Soil	0.00106721				South_Pacific_Ocean	0.000253145				China	0.00149778
	Soil	0.00214241				South_Pacific_Ocean	0.000354866				China	0.00382456
	Soil	0				South_Pacific_Ocean	0.000287462				China	0.00273071
	Soil	0.0007442				South_Pacific_Ocean	0.0014301				China	0.00460074
						South_Pacific_Ocean	0				China	0.0019944
						South_Pacific_Ocean	0.000618858				China	0.00149811
						South_Pacific_Ocean	0.000377513				China	0.00125844
						South_Pacific_Ocean	0				China	0.00249918
						South_Pacific_Ocean	0.00187821				China	0.0035868
						South_Pacific_Ocean	0				China	0.004286
						South_Pacific_Ocean	0				China	0.00313151
						South_Pacific_Ocean	0.000718565				China	0.00278024
						South_Pacific_Ocean	0.00130237				China	0.00133621
						South_Pacific_Ocean	0.00118249				China	0.00225802
						South_Pacific_Ocean	0.00232341				China	0.00219374
						South_Pacific_Ocean	0.0013052				China	0.00398616
						South_Pacific_Ocean	0.00144985				China	0.00302524
											China	0.00264761
											China	0.00402498
											China	0.00276727
											China	0.00176081
											China	0.00113132
											China	0.00225896
											China	0.000516746
											China	0.00159418
											China	0.00178159
											China	0.0031286
											China	0.000807173
											China	0.00135951
											China	0.00127926
											China	0
											China	0.00159931
											China	0.0018946
											China	0.000328907
											China	0.00185708
											China	0.00254639
											China	0.00180995
											China	0.00234853
											China	0.000550283
											China	0.00285005
											China	0.00157966
											China	0.00337046
											China	0.0033527
											China	0.00202972
											China	0.002582
											China	0.00310332
											China	0.00265656
											China	0.0043379
											China	0.00391663
											China	0.00229066
											China	0.00200708
											China	0.000956843
											China	0.00104725
											China	0.00326823
											China	0.00277195
											China	0.00224303
											China	0.00104861
											China	0.00258894
											China	0.00193718
											China	0.00131309
											China	0.00208116
											China	0.00410576
											China	0.00276808
											China	0.00143514
											China	0.00228465
											China	0.00207114
											China	0.00211812
											China	0.00104024
											China	0.00440507
											China	0.00140117
											China	0.00207656
											China	0.00287118
											China	0.00101146
											China	0.00348948
											China	0.00181988
											China	0.00209101
											China	0.00044943
											China	0.00134562
											China	0.00376647
											China	0.000927875
											China	0.00109781
											China	0.000460719
											China	0.000570741
											China	0.00261816
											China	0.00156443
											China	0.00181122
											China	0.00240174
											China	0.0025013
											China	0.00272264
											China	0.00149496
											China	0.00314813
											China	0.00278464
											China	0.00409879
											China	0.00082751
											China	0.00104028
											China	0.00383876
											China	0.00168108
											China	0.00181325
											China	0.00221406
											China	0.00168442
											China	0.0025183
											China	0.00134072
											China	0.00538675
											China	0.00197832
											China	0.0020844
											China	0.00147769
											China	0.00269565
											China	0.0005367
											China	0.00441138
											China	0.00330813
											China	0.00263526
											China	0.00107428
											China	0.00134048
											China	0.00213245
											China	0.0012248
											China	0.000968193
											China	0.00342722
											China	0.00321707
											China	0
											China	0.0015816
											China	0.00184117
											China	0.00111388
											China	0.00520092
											China	0.0028086
											China	0.00197102
											China	0.00277195
											China	0.00105526
											China	0.00433971
											China	0.00204385
											China	0.000850198
											China	0.00376948
											China	0.00360819
											China	0.00137556
											China	0.00100353
											China	0.00151483
											China	0.00231572
											China	0.002917
											China	0.00254176
											China	0.000687736
											China	0.00122147
											China	0.000638466
											China	0.00182492
											China	0.000731318
											China	0.00187245
											China	0.00164729
											China	0.00236706
											China	0.000546637
											China	0.00231224
											China	0.00163682
											China	0.00128841
											China	0.00193079
											China	0.00127835
											China	0.00154598
											China	0.00224223
											China	0.0025366
											China	0.000774081
											China	0.00054485
											China	0.00304398
											China	0.00216808
											China	0.00363199
											China	0.00126225
											China	0.00291992
											China	0.00277832
											China	0.00332442
											China	0.000395615
											China	0.00300612
											China	0.00106717
											China	0.00137628
											China	0.000867177
											China	0.000865353
											China	0.00338668
											China	0.00297632
											China	0.00235041
											China	0.00318303
											China	0.00259137
											China	0.00160199
											China	0.00217045
											China	0.000861173
											China	0.00123183
											China	0.00156964
											China	0.00294801
											China	0.00101309
											China	0.00250137
											China	0.00216119
											China	0.00106895
											China	0.000999639
											China	0.00169582
											China	0.00205937
											China	0.00335185
											China	0.00109876
											China	0.00213598
											China	0.00108157
											China	0.00377151
											China	0.00264319
											China	0.0026468
											China	0.00106029
											China	0.00147114
											China	0.0024603
											China	0.00118353
											China	0.000549195
											China	0.000470663
											China	0.00101682
											China	0.00323575
											China	0.0027555
											China	0.00139362
											China	0.00322605
											China	0.00100932
											China	0.00296199
											China	0.00146318
											China	0.000655121
											China	0.00155214
											China	0.0010927
											China	0.00136854
											China	0.00132754
											China	0.00195526
											China	0.00148442
											China	0.000937542
											China	0.00130917
											China	0.000884933
											China	0.00178964
											China	0.00107182
											China	0.000906658
											China	0.00194801
											China	0.00155278
											China	0.0011836
											China	0.00164037
											China	0.00290683
											China	0.000938101
											China	0.00245587
											China	0.00108587
											China	0.00357289
											China	0.00143383
											China	0.000764078
											China	0.00359426
											China	0.00158354
											China	0.00263457
											China	0.00143294
											China	0.00105298
											China	0.00278505
											China	0.00307991
											China	0.00123764
											China	0.00281628
											China	0.00104628
											China	0.00392398
											China	0.00169477
											China	0.00681699
											China	0.000981379
											China	0.00409444
											China	0
											China	0.00150514
											China	0.00390837
											China	0.000912798
											China	0.00235155
											China	0.00275408
											China	0.00293059
											China	0.000556852
											China	0.000870523
											China	0.00315745
											China	0.00101901
											China	0.00424717
											China	0.00256727
											China	0.0024248
											China	0.00300995
											China	0.00169807
											China	0.00183336
											China	0.00122754
											China	0.00139233
											China	0.00157317
											China	0.00532681
											China	0.00251927
											China	0.00130847
											China	0.00187427
											China	0.00432859
											China	0.0027834
											China	0.000571999
											China	0.00227924
											China	0.00208735
											China	0.00167621
											China	0.00350763
											China	0.00151951
											China	0.0013369
											China	0.00263815
											China	0.00250446
											China	0.00350764
											China	0.00136714
											China	0.0024244
											China	0.000901077
											China	0.00110982
											China	0.00105034
											China	0.00203584
											China	0.00429584
											China	0.00207575
											China	0.00323661
											China	0.00510402
											China	0.00140591
											China	0.000562504
											China	0.00391664
											China	0.00199206
											China	0.000910468
											China	0.000411519
											China	0.00258048
											China	0.000698875
											China	0.00187655
											China	0.000937565
											China	0.00121581
											China	0.00154978
											China	0.00179007
											China	0.00210743
											China	0.00200813
											China	0.0024256
											China	0.00180361
											China	0.00129988
											China	0.00221504
											China	0.00387595
											China	0.0025327
											China	0.00134759
											China	0.00147235
											China	0.00159211
											China	0.00224546
											China	0.00227198
											China	0.0012216
											China	0.00135731
											China	0.00219054
											China	0.00207776
											China	0.00178011
											China	0.00210951
											China	0.000893092
											China	0.00208308
											China	0.00129976
											China	0.00163438
											China	0.00239057
											China	0.00221383
											China	0.00126985
											China	0.00192855
											China	0.00170781
											China	0.000452521
											China	0.00158396
											China	0.00176351
											China	0.00187875
											China	0.00188682
											China	0.00241198
											China	0.0017053
											China	0.000941701
											China	0.00334175
											China	0.000398708
											China	0.00266641
											China	0.000907397
											China	0.00648881
											China	0.0027814
											China	0
											China	0.00170945
											China	0.00108154
											China	0
											China	0.00490838
											China	0.00488158
											China	0.000471473
											China	0.00133643
											China	0.00150683
											China	0.00203967
											China	0.00159716
											China	0.00124776
											China	0.00109506
											China	0.00153717
											China	0.0028817
											China	0.00236567
											China	0.00371908
											China	0.00294318
											China	0.00153813
											China	0.00149301
											China	0.00224733
											China	0.00337213
											China	0.00129834
											China	0.00180791
											China	0.00097978
											China	0.00145623
											China	0.0029642
											China	0.00117536
											China	0
											China	0.00289624
											China	0.00297289
											China	0.00183318
											China	0.000925045
											China	0.001884
											China	0.00111273
											China	0.00203905
											China	0.00486614
											China	0.0015357
											China	0.000919929
											China	0.00224997
											China	0.00167469
											China	0.00329185
											China	0.000501743
											China	0.00393094
											China	0.00104119
											China	0.00256401
											China	0.00225962
											China	0.00175191
											China	0.00126351
											China	0.00191202
											China	0.00157577
											China	0.00188231
											China	0.00290341
											China	0.0016467
											China	0.00355052
											China	0.00152709
											China	0.00137807
											China	0.00203996
											China	0.00047757
											China	0.00456361
											China	0.00215382
											China	0.00054298
											China	0.00248172
											China	0.00283951
											China	0.00212082
											China	0.00383054
											China	0.00128366
											China	0.000914989
											China	0.0015373
											China	0.00254226
											China	0.00287351
											China	0.00153827
											China	0.002244
											China	0.00233241
											China	0.00374754
											China	0.000867384
											China	0.00104895
											China	0.0016615
											China	0.00176044
											China	0.00298908
											China	0.00309544
											China	0.000349659
											China	0.00131647
											China	0.00167668
											China	0
											China	0.00328999
											China	0.000806982
											China	0.00236511
											China	0.0016044
											China	0.000665726
											China	0.00160328
											China	0.00287963
											China	0.000953151
											China	0.00172423
											China	0.00361486
											China	0.0021056
											China	0.00223399
											China	0.0012487
											China	0.00158557
											China	0.00335529
											China	0.00215929
											China	0.00229353
											China	0.00160009
											China	0.00286786
											China	0.00174915
											China	0.000441423
											China	0.00208926
											China	0.00182574
											China	0.00180044
											China	0.00259216
											China	0.00127004
											China	0.00210021
											China	0.00106812
											China	0.00179622
											China	0.00241844
											China	0
											China	0.0020044
											China	0.00180921
											China	0.00247182
											China	0.00167646
											China	0.000694475
											China	0.00183095
											China	0.00091572
											China	0.00177561
											China	0.00340888
											China	0.00355272
											China	0.00124295
											China	0.00242448
											China	0.00485265
											China	0.00371822
											China	0.00151139
											China	0.00532658
											China	0.000912065
											China	0.0021499
											China	0.00292384
											China	0.00217039
											China	0.00157667
											China	0.00159422
											China	0.00242176
											China	0.00228577
											China	0.000930423
											China	0.00198118
											China	0.000509406
											China	0.00238007
											China	0.00126684
											China	0.00375284
											China	0.00147577
											China	0.00528286
											China	0.000584181
											China	0.00137872
											China	0.00248198
											China	0.00133267
											China	0.00311088
											China	0.00115512
											China	0
											China	0.000879124
											China	0.000998345
											China	0.00118343
											China	0.00437038
											China	0.00177108
											China	0.00160193
											China	0.00263154
											China	0.00525729
											China	0.00356074
											China	0.00348536
											China	0.00204507
											China	0.00153251
											China	0.00135094
											China	0.00274403
											China	0.00154449
											China	0.000963303
											China	0.00171998
											China	0.000448492
											China	0.0032483
											China	0.00184443
											China	0.00318525
											China	0.0022781
											China	0.00248337
											China	0.00296459
											China	0.00344905
											China	0.00181561
											China	0.000997794
											China	0.0015115
											China	0.00259422
											China	0.000864526
											China	0.00135469
											China	0.000828647
											China	0.00215314
											China	0.0012653
											China	0.00201291
											China	0.00601165
											China	0.00249475
											China	0.00114855
											China	0.00101252
											China	0.00137336
											China	0.000827268
											China	0.00295027
											China	0.00173867
											China	0.00159886
											China	0.000518169
											China	0.00524323
											China	0.00207855
											China	0.00398721
											China	0.00257512
											China	0.00134341
											China	0.00169009
											China	0
											China	0.00157837
											China	0
											China	0.00157921
											China	0.00125058
											China	0.00301181
											China	0.00166708
											China	0.00242138
											China	0.0013557
											China	0.00300592
											China	0.00406894
											China	0.00088217
											China	0.00238751
											China	0.00242303
											China	0.0015183
											China	0
											China	0.00626769
											China	0.00365546
											China	0.00230451
											China	0.00118201
											China	0.0022815
											China	0.00253323
											China	0.000230236
											China	0
											China	0.00114667
											China	0.00204198
											China	0.00142378
											China	0.00178825
											China	0.00263427
											China	0.000909858
											China	0.000964759
											China	0.0024056
											China	0.00362316
											China	0.00129434
											China	0.00032313
											China	0.00204265
											China	0.00138855
											China	0.000565373
											China	0.00354767
											China	0
											China	0.00184953
											China	0.00346936
											China	0.00189983
											China	0.00207929
											China	0.00297459
											China	0.00332788
											China	0.00193611
											China	0.002135
											China	0.00141008
											China	0.00209766
											China	0.00191543
											China	0.00291465
											China	0.000686879
											China	0.0035277
											China	0.00262551
											China	0.00234828
											China	0.000890548
											China	0.00107981
											China	0.0019676
											China	0.00159894
											China	0.0027433
											China	0.00127002
											China	0.000895926
											China	0.00111874
											China	0.00185518
											China	0.00231465
											China	0.00470442
											China	0.00208236
											China	0.00262366
											China	0.00168234
											China	0.00262816
											China	0.00362609
											China	0.00232826
											China	0.00314431
											China	0.00204636
											China	0.000836906
											China	0.00209166
											China	0.00197755
											China	0.00117979
											China	0.00254417
											China	0.00258954
											China	0.000431835
											China	0.0025569
											China	0.00135395
											China	0.00196034
											China	0.00141556
											China	0.00335357
											China	0.00214661
											China	0.00132102
											China	0.00314589
											China	0.003108
											China	0.00165352
											China	0.00143555
											China	0.00196115
											China	0.000239043
											China	0.00181958
											China	0.000972589
											China	0.00295422
											China	0.000633701
											China	0.00442699
											China	0.00199585
											China	0
											China	0.00171683
											China	0.000883067
											China	0.0011836
											China	0.0022463
											China	0.00230382
											China	0.00160101
											China	0.000466249
											China	0.000717435
											China	0.00173401
											China	0.00125487
											China	0.00136246
											China	0.00540458
											China	0.00149709
											China	0.000470588
											China	0.003145
											China	0.00321143
											China	0.0017196
											China	0.00130286
											China	0.00268744
											China	0.00176056
											China	0.00153737
											China	0.00192873
											China	0.00231222
											China	0.00231439
											China	0.00166435
											China	0.00386441
											China	0.00203992
											China	0.00120517
											China	0.00317765
											China	0.00376078
											China	0.00264765
											China	0.000828721
											China	0.00132816
											China	0.00145787
											China	0.000563569
											China	0.00205462
											China	0.00208984
											China	0.00324244
											China	0.00291273
											China	0.0015423
											China	0.00425845
											China	0.00297672
											China	0.00389467
											China	0.00482471
											China	0.00111826
											China	0.00268054
											China	0.00157539
											China	0.00254545
											China	0.00100909
											China	0.00315345
											China	0.00149412
											China	0.001018
											China	0.0012376
											China	0.00308669
											China	0.00143049
											China	0.00243651
											China	0.00109475
											China	0.00385024
											China	0.00181029
											China	0.00437803
											China	0.00152066
											China	0.00382603
											China	0.00192538
											China	0.00123608
											China	0.00271763
											China	0.00128247
											China	0.00310393
											China	0.00321421
											China	0.00328662
											China	0.00110409
											China	0.00130615
											China	0.0016695
											China	0.00174854
											China	0.00281826
											China	0.00196288
											China	0.000996015
											China	0.00122577
											China	0.000892733
											China	0.002982
											China	0.00217334
											China	0.00199975
											China	0.00506632
											China	0.00206498
											China	0.00196779
											China	0.000679081
											China	0.00411615
											China	0.00189257
											China	0.00104367
											China	0.00218071
											China	0.00256128
											China	0.00133582
											China	0.0017113
											China	0.00135655
											China	0.00334862
											China	0.000573638
											China	0.00210631
											China	0.00192887
											China	0.00150129
											China	0.00145822
											China	0.00228043
											China	0.00108122
											China	0.00127977
											China	0.000575716
											China	0.00301177
											China	0.0017321
											China	0.00148845
											China	0.00444496
											China	0.00343787
											China	0.00366417
											China	0.00235648
											China	0.00111814
											China	0.0012428
											China	0.00216313
											China	0.00354264
											China	0.00232081
											China	0.00230028
											China	0.000532099
											China	0.00128719
											China	0.00154799
											China	0.00184295
											China	0.00152751
											China	0.00324648
											China	0.00181712
											China	0.00386455
											China	0.000928233
											China	0.00136428
											China	0.00368215
											China	0
											China	0.00137167
											China	0.00374398
											China	0.000867041
											China	0.00046734
											China	0.00184109
											China	0.00149048
											China	0.000937232
											China	0.00248015
											China	0.00053213
											China	0.000199866
											China	0.0019617
											China	0.0021567
											China	0.00131556
											China	0.00113987
											China	0.00204279
											China	0.00112774
											China	0.0017674
											China	0.0040188
											China	0.0010601
											China	0.00068182
											China	0.00485375
											China	0.00134285
											China	0.0014083
											China	0.000880886
											China	0.0017457
											China	0.00112557
											China	0.00145326
											China	0.00262779
											China	0.0027917
											China	0.00260161
											China	0.00225036
											China	0.00255595
											China	0.00297991
											China	0.00160644
											China	0.00195123
											China	0.000949265
											China	0.00205475
											China	0.0018546
											China	0.00327261
											China	0.000558015
											China	0.00169502
											China	0.00204018
											China	0.00182251
											China	0.00091814
											China	0.00175981
											China	0.00238501
											China	0.00290138
											China	0.00124395
											China	0.00152891
											China	0.00232229
											China	0.00137654
											China	0.00219862
											China	0.00229708
											China	0.0013244
											China	0.00105569
											China	0.0010111
											China	0.00141387
											China	0.00138288
											China	0.00387202
											China	0.00307936
											China	0.000372185
											China	0.00164723
											China	0.00140645
											China	0.000964043
											China	0.00199046
											China	0.00149063
											China	0.00259102
											China	0.00178836
											China	0.00163466
											China	0.00289922
											China	0.00264024
											China	0.00108019
											China	0.00160819
											China	0.00256397
											China	0.00261482
											China	0.00168718
											China	0.00560892
											China	0.00196073
											China	0.00289466
											China	0.00136188
											China	0.000597933
											China	0.00356982
											China	0.001421
											China	0.00297165
											China	0.00220102
											China	0.00258643
											China	0.00224487
											China	0.00256377
											China	0.00197733
											China	0.00138495
											China	0.000879013
											China	0.00189586
											China	0.0027277
											China	0.00308542
											China	0.00173994
											China	0.00216776
											China	0.00140398
											China	0.00132644
											China	0.00171292
											China	0.00387612
											China	0.00173463
											China	0.00233782
											China	0.0030149
											China	0.00222181
											China	0.0025885
											China	0.00208169
											China	0.00347681
											China	0.00134228
											China	0.000410991
											China	0.000873985
											China	0.00197198
											China	0.00249732
											China	0.00172382
											China	0.00396167
											China	0.00156096
											China	0.00171489
											China	0.00235594
											China	0.000936415
											China	0.00129879
											China	0.00233244
											China	0.000538043
											China	0.00256698
											China	0.00556169
											China	0.00303594
											China	0.00140667
											China	0.00223462
											China	0.00130628
											China	0.00132275
											China	0.00164672
											China	0.00174168
											China	0.0014472
											China	0.00142263
											China	0.00207944
											China	0.00419823
											China	0.00159647
											China	0.00134
											China	0.000578083
											China	0.00137494
											China	0.00171619
											China	0.00517904
											China	0.00328853
											China	0.00107082
											China	0.000486201
											China	0.00518114
											China	0.00313803
											China	0.00199629
											China	0.00243769
											China	0.00125292
											China	0.00149063
											China	0.0025552
											China	0.000809907
											China	0.00200568
											China	0.001063
											China	0.00114482
											China	0.00186058
											China	0.00130414
											China	0.00222867
											China	0.000886844
											China	0.00391048
											China	0.00205801
											China	0.00110737
											China	0.00125017
											China	0.00123744
											China	0.00220568
											China	0.00447098
											China	0.00046249
											China	0.00213063
											China	0.00205292
											China	0.00106147
											China	0.00236511
											China	0.00105913
											China	0.00388185
											China	0.00240377
											China	0.00199882
											China	0.000495247
											China	0.00240582
											China	0.00269535
											China	0.000402023
											China	0.00383113
											China	0.000553281
											China	0.00326365
											China	0.00543915
											China	0.000361874
											China	0.00186849
											China	0.00311335
											China	0.00281712
											China	0.000468221
											China	0.00278735
											China	0.00240478
											China	0.00300426
											China	0.00133661
											China	0.00194836
											China	0
											China	0.00130343
											China	0.00149211
											China	0.00137067
											China	0.0010382
											China	0.000538454
											China	0.00159715
											China	0.00280303
											China	0.00316948
											China	0.00171705
											China	0.0032212
											China	0.000545849
											China	0.00100119
											China	0.00262261
											China	0.00144184
											China	0.00373005
											China	0.00332478
											China	0.00143922
											China	0.00140385
											China	0.00156395
											China	0.00156895
											China	0.00416079
											China	0.00251972
											China	0.0016917
											China	0.00306794
											China	0.00127498
											China	0.0023934
											China	0.00218116
											China	0.00218938
											China	0.00221033
											China	0.000863745
											China	0.0019911
											China	0.00407583
											China	0.00248626
											China	0.00283628
											China	0.000503538
											China	0.00292303
											China	0.00132253
											China	0.00171181
											China	0.002364
											China	0.000431579
											China	0.00428282
											China	0.00377006
											China	0.000536723
											China	0.00203007
											China	0.00116817
											China	0.000865238
											China	0
											China	0.00132249
											China	0.00512177
											China	0.00168214
											China	0.00356245
											China	0.00469222
											China	0.000505024
											China	0.00211961
											China	0.00132231
											China	0.00554614
											China	0.00105005
											China	0.00177076
											China	0.00344272
											China	0.00179595
											China	0.00152825
											China	0.00100765
											China	0.00197553
											China	0.000476315
											China	0.00128968
											China	0.0017108
											China	0.000987941
											China	0.0012322
											China	0.00172723
											China	0.00121055
											China	0.00300071
											China	0.00171059
											China	0.00164192
											China	0.00111306
											China	0.00194762
											China	0.00203468
											China	0.00152698
											China	0.00382152
											China	0.00393477
											China	0.00268735
											China	0.00117602
											China	0.00187663
											China	0.00346622
											China	0.000443317
											China	0.00217378
											China	0.000386057
											China	0.00239613
											Denmark	0.00619802
											Denmark	0.00199385
											Denmark	0.00230038
											Denmark	0.000511795
											Denmark	0.0035295
											Denmark	0.001335
											Denmark	0.000452508
											Denmark	0.00729371
											Denmark	0.00249015
											Denmark	0.00264931
											Denmark	0
											Denmark	0.00365391
											Denmark	0.00368933
											Denmark	0.00592409
											Denmark	0.00662382
											Denmark	0.00296649
											Denmark	0.000551557
											Denmark	0.000429678
											Denmark	0.00138305
											Denmark	0.00315775
											Denmark	0.00241015
											Denmark	0.00301461
											Denmark	0.00642592
											Denmark	0.00347664
											Denmark	0.00196972
											Denmark	0.00165529
											Denmark	0.00190739
											Denmark	0.00254192
											Denmark	0.00116216
											Denmark	0.00152312
											Denmark	0.00155632
											Denmark	0.00213842
											Denmark	0.00296956
											Denmark	0.00260636
											Denmark	0.00185386
											Denmark	0.00215801
											Denmark	0.00131188
											Denmark	0.00352226
											Denmark	0.00100132
											Denmark	0.00145437
											Denmark	0.00470724
											Denmark	0.00541304
											Denmark	0.00379933
											Denmark	0.00404084
											Denmark	0.00343869
											Denmark	0.00405048
											Denmark	0.00144067
											Denmark	0.00160144
											Denmark	0.000743764
											Denmark	0.00136885
											Denmark	0.00262057
											Denmark	0.00193683
											Denmark	0.00201452
											Denmark	0.000965983
											Denmark	0.00306489
											Denmark	0.00414393
											Denmark	0.00546755
											Denmark	0.0036399
											Denmark	0.00325218
											Denmark	0.00206402
											Denmark	0.00260548
											Denmark	0.00214409
											Denmark	0.00179507
											Denmark	0.00289472
											Denmark	0.0008089
											Denmark	0.00290735
											Denmark	0.00106351
											Denmark	0.00145816
											Denmark	0.00328453
											Denmark	0.00159865
											Denmark	0.00377141
											Denmark	0.00304807
											Denmark	0.00126871
											Denmark	0.00219141
											Denmark	0.000456082
											Denmark	0.00194603
											Denmark	0.000909861
											Denmark	0.00205971
											Denmark	0.000910278
											Denmark	0.000826682
											Denmark	0.000532067
											Denmark	0.00064993
											Denmark	0.00203652
											Denmark	0.000841963
											Denmark	0.00195315
											Denmark	0.00426599
											Denmark	0.00115093
											Denmark	0.00155565
											Denmark	0.000537994
											Denmark	0.00158693
											Denmark	0.00132146
											Denmark	0.0014926
											Denmark	0.0013191
											Denmark	0.000834074
											Denmark	0.00305733
											Denmark	0.00253939
											Denmark	0.000935655
											Denmark	0.0010268
											Denmark	0.00292946
											Denmark	0.00364714
											Denmark	0
											Denmark	0.00120556
											Denmark	0.00128062
											Denmark	0.00173435
											Denmark	0.000529096
											Denmark	0.0006971
											Denmark	0.000694163
											Denmark	0.0027691
											Denmark	0.00334377
											Denmark	0.000753817
											Denmark	0.00226199
											Denmark	0.00303234
											Denmark	0.000900283
											Denmark	0.00319589
											Denmark	0.00268978
											Denmark	0.0035454
											Denmark	0.000662645
											Denmark	0.00539417
											Denmark	0.00114452
											Denmark	0.00246554
											Denmark	0.00321518
											Denmark	0.00186161
											Denmark	0.00271915
											Denmark	0.00388238
											Denmark	0.00161237
											Denmark	0.000521858
											Denmark	0.00372094
											Denmark	0.00181502
											Denmark	0.00405832
											Denmark	0.00098886
											Denmark	0.00140168
											Denmark	0.00368773
											Denmark	0.00264662
											Denmark	0.00146268
											Denmark	0.00180496
											Denmark	0.00320053
											Denmark	0.00262052
											Denmark	0.00350478
											Denmark	0.00054281
											Denmark	0.0032477
											Denmark	0.000958495
											Denmark	0.00199993
											Denmark	0.00248083
											Denmark	0.00144012
											Denmark	0.00263837
											Denmark	0.000673151
											Denmark	0.00290233
											Denmark	0.00202236
											Denmark	0.00357521
											Denmark	0.00196543
											Denmark	0.00179807
											Denmark	0.00193645
											Denmark	0.00254796
											Denmark	0.00120001
											Denmark	0.00255536
											Denmark	0.00176859
											Denmark	0.00151107
											Denmark	0.00130492
											Denmark	0.00213935
											Denmark	0.0015446
											Denmark	0.00173518
											Denmark	0.00290594
											Denmark	0.00322242
											Denmark	0.00167815
											Denmark	0.00363424
											Denmark	0.00209937
											Denmark	0.00223524
											Denmark	0.00197115
											Denmark	0.00443008
											Denmark	0.00225788
											Denmark	0.00299416
											Denmark	0.00279843
											Denmark	0.00349365
											Denmark	0.000662034
											Denmark	0.00148575
											Denmark	0.00254876
											Denmark	0.00106703
											Denmark	0.00179852
											Denmark	0.00363495
											Denmark	0.00049891
											Denmark	0.00394051
											Denmark	0.00145838
											Denmark	0.00364693
											Denmark	0.00133211
											Denmark	0.000857751
											Denmark	0.00395814
											Denmark	0.00150646
											Denmark	0.00153944
											Denmark	0.00255489
											Denmark	0.00125548
											Denmark	0.00137955
											Denmark	0.00116534
											Denmark	0.00270733
											Denmark	0.00180078
											Denmark	0.00160187
											Denmark	0.000886554
											Denmark	0.00111751
											Denmark	0.00290711
											Denmark	0.00113147
											Denmark	0.002842
											Denmark	0.00334871
											Denmark	0.00436079
											Denmark	0.00513457
											Denmark	0.00176046
											Denmark	0.00158501
											Denmark	0.00335929
											Denmark	0.00157014
											Denmark	0.00197718
											Denmark	0.00265987
											Denmark	0.00189117
											Denmark	0.001866
											Denmark	0
											Denmark	0.00112316
											Denmark	0.00128648
											Denmark	0.0022631
											Denmark	0.00433029
											Denmark	0
											Denmark	0.00100646
											Denmark	0.00135863
											Denmark	0.00208592
											Denmark	0.00105669
											Denmark	0.00156903
											Denmark	0.00306026
											Denmark	0.00160137
											Denmark	0.00139639
											Denmark	0.00133985
											Denmark	0.00318333
											Denmark	0.00163665
											Denmark	0.00323961
											Denmark	0.000937844
											Denmark	0.00215526
											Denmark	0.00255457
											Denmark	0.000460663
											Denmark	0.00199614
											Denmark	0.0025446
											Denmark	0.00113237
											Denmark	0.00343953
											Denmark	0.00486391
											Denmark	0.00151447
											Denmark	0.0043064
											Denmark	0.000487151
											Denmark	0.00371412
											Denmark	0.00402516
											Denmark	0.00180719
											Denmark	0.00162992
											Denmark	0.00319718
											Denmark	0.00220333
											Denmark	0.00458735
											Denmark	0.000540924
											Denmark	0.00385764
											Denmark	0.00228597
											Denmark	0.00217291
											Denmark	0.00338513
											Denmark	0.00215321
											Denmark	0.0006111
											Denmark	0.000386149
											Denmark	0.00203784
											Denmark	0.00202473
											Denmark	0.00311819
											Denmark	0.0038857
											Denmark	0.000431253
											Denmark	0.0029887
											Denmark	0.00106219
											Denmark	0.00128948
											Denmark	0.000897474
											Denmark	0.00106994
											Denmark	0.00136971
											Denmark	0.00436251
											Denmark	0.00325051
											Denmark	0.00628391
											Denmark	0.00318873
											Denmark	0.00328314
											Denmark	0.00121425
											Denmark	0.00102021
											Denmark	0.00195477
											Denmark	0.00249487
											Denmark	0.00232029
											Denmark	0.00326751
											Denmark	0.00264533
											Denmark	0.00256082
											Denmark	0.00139722
											Denmark	0.000580191
											Denmark	0.00131302
											Denmark	0.000687136
											Denmark	0.00191215
											Denmark	0.00160601
											Denmark	0.00336786
											Denmark	0.00459429
											Denmark	0.00177381
											Denmark	0.00450456
											Denmark	0.00332667
											Denmark	0.00280107
											Denmark	0.00193564
											Denmark	0.00177109
											Denmark	0.00333146
											Denmark	0.00247775
											Denmark	0.00281157
											Denmark	0.00255457
											Denmark	0.00293735
											Denmark	0.000823495
											Denmark	0.00200486
											Denmark	0.000481432
											Denmark	0.00196245
											Denmark	0.000528644
											Denmark	0.00294649
											Denmark	0.00151331
											Denmark	0.00331965
											Denmark	0.00210406
											Denmark	0.00148445
											Denmark	0.000862984
											Denmark	0.000437953
											Denmark	0.00210276
											Denmark	0.00192907
											Denmark	0.00128742
											Denmark	0.0016691
											Denmark	0.00302013
											Denmark	0.00220334
											Denmark	0.000913327
											Denmark	0.000786714
											Denmark	0.0014368
											Denmark	0.00250812
											Denmark	0.00271822
											Denmark	0.00104486
											Denmark	0.00200408
											Denmark	0.00191693
											Denmark	0.00532042
											Denmark	0.00342632
											Denmark	0.00130184
											Denmark	0.00149788
											Denmark	0.00142127
											Denmark	0.00193643
											Denmark	0.00237524
											Denmark	0.000966976
											Denmark	0.00236673
											Denmark	0.00125663
											Denmark	0.00161651
											Denmark	0.00154791
											Denmark	0.00123755
											Denmark	0.00370679
											Denmark	0.0011974
											Denmark	0.00394713
											Denmark	0.00128444
											Denmark	0.00292144
											Denmark	0.00648351
											Denmark	0.00143979
											Denmark	0.00136303
											Denmark	0.00222522
											Denmark	0.00279539
											Denmark	0.00272343
											Denmark	0.00404836
											Denmark	0.00107696
											Denmark	0.000487558
											Denmark	0.00181137
											Denmark	0.00407119
											Denmark	0.00153427
											Denmark	0.000875506
											Denmark	0.00280576
											Denmark	0.00213076
											Denmark	0.00106996
											Denmark	0.00158075
											Denmark	0.00229235
											Denmark	0.00135705
											Denmark	0.00352332
											Denmark	0.00340419
											Denmark	0.00170159
											Denmark	0.000713745
											Denmark	0.00171897
											Denmark	0.00145265
											Denmark	0.00619857
											Denmark	0.00220769
											Denmark	0.00105333
											Denmark	0.00139731
											Denmark	0.00617961
											Denmark	0.0013936
											Denmark	0.00110056
											Denmark	0.00178458
											Denmark	0.0031034
											Denmark	0.00295081
											Denmark	0.00545853
											Denmark	0.000645034
											Denmark	0.00336065
											Denmark	0.00139897
											Denmark	0.0004398
											Denmark	0.00338119
											Denmark	0.00363466
											Denmark	0.00123957
											Denmark	0.00255536
											Denmark	0.00531973
											Denmark	0.00112631
											Denmark	0.00203681
											Denmark	0.00267698
											Denmark	0.00152897
											Denmark	0.000331219
											Denmark	0.000949059
											Denmark	0.00229055
											Denmark	0.00394022
											Denmark	0.00364394
											Denmark	0.00062983
											Denmark	0.00265598
											Denmark	0.00210322
											Denmark	0.00292965
											Denmark	0.0032572
											Denmark	0.001669
											Denmark	0.00110013
											Denmark	0.0033338
											Denmark	0.000481989
											Denmark	0.00283875
											Denmark	0.00141143
											Denmark	0.00239887
											Denmark	0.00154109
											Denmark	0.00095857
											Denmark	0.00324088
											Denmark	0.00131764
											Denmark	0.0042844
											Denmark	0.000489539
											Denmark	0.00423482
											Denmark	0
											Denmark	0.00213384
											Denmark	0.00418173
											Denmark	0.00195161
											Denmark	0.000449108
											Denmark	0
											Denmark	0.00018714
											Denmark	0.00128214
											Denmark	0.00154816
											Denmark	0.00401339
											Denmark	0.00482524
											Denmark	0.00321966
											Denmark	0.00141985
											Denmark	0.00198553
											Denmark	0.00171986
											Denmark	0.00179145
											Denmark	0.00342389
											Denmark	0.00127147
											Denmark	0.00185882
											Denmark	0.00641129
											Denmark	0.00153326
											Denmark	0.00243749
											Denmark	0.00205476
											Denmark	0.00301045
											Denmark	0.000661844
											Denmark	0.00117784
											Denmark	0.00184045
											Denmark	0.000599432
											Denmark	0.00182562
											Denmark	0.00291289
											Denmark	0.00285048
											Denmark	0.00421051
											Denmark	0.000922486
											Denmark	0.00291121
											Denmark	0.00217509
											Denmark	0.00113977
											Denmark	0.0040667
											Denmark	0.00386618
											Denmark	0.000535498
											Denmark	0.00323152
											Denmark	0.00136374
											Denmark	0.00194102
											Denmark	0.0048147
											Denmark	0.00364477
											Denmark	0.00132818
											Denmark	0.00108241
											Denmark	0.000895786
											Denmark	0.00198588
											Denmark	0.00207321
											Denmark	0.00146605
											Denmark	0.00167824
											Denmark	0.00573337
											Denmark	0.00353177
											Denmark	0.000915963
											Denmark	0.00184037
											Denmark	0.00429857
											Denmark	0
											Denmark	0.000436303
											Denmark	0.00145517
											Denmark	0.00375749
											Denmark	0.00452791
											Denmark	0.000451965
											Denmark	0.00115647
											Denmark	0.00205541
											Denmark	0.00248599
											El_Salvador	0.00256024
											El_Salvador	0.00304561
											El_Salvador	0.00203163
											El_Salvador	0.00148789
											El_Salvador	0.0019309
											El_Salvador	0.00201321
											El_Salvador	0.00304958
											El_Salvador	0.00226145
											El_Salvador	0.0016695
											El_Salvador	0.00153254
											El_Salvador	0.00148382
											El_Salvador	0.00152474
											El_Salvador	0.00289165
											El_Salvador	0.00325673
											Estonia	0.00283434
											Estonia	0.00166509
											Estonia	0.000679689
											Estonia	0.00156658
											Estonia	0.00126705
											Estonia	0.00150642
											Estonia	0.000624051
											Estonia	0.00150975
											Estonia	0.00159067
											Estonia	0.00194748
											Estonia	0.00125406
											Estonia	0.00184249
											Estonia	0.000878838
											Estonia	0.00172358
											Estonia	0.00145831
											Estonia	0.00253974
											Estonia	0.00259305
											Estonia	0.00130264
											Estonia	0.00238865
											Estonia	0.00232258
											Estonia	0.00211823
											Estonia	0.00113705
											Estonia	0.00249959
											Estonia	0.00203293
											Estonia	0.00320179
											Estonia	0.00260542
											Estonia	0.00266332
											Estonia	0.00248108
											Estonia	0.00127023
											Estonia	0.00129737
											Estonia	0.00342265
											Estonia	0.00140909
											Estonia	0.00292054
											Estonia	0.00275618
											Estonia	0.00113822
											Estonia	0.00125406
											Estonia	0.00134837
											Estonia	0.000897144
											Estonia	0
											Estonia	0.00171498
											Estonia	0.00126684
											Estonia	0.00166516
											Estonia	0.00385896
											Estonia	0.00213355
											Estonia	0.00145034
											Estonia	0.00105337
											Estonia	0.000444112
											Estonia	0.0006429
											Estonia	0.000928664
											Estonia	0.00122234
											Estonia	0.000947578
											Estonia	0.00251895
											Estonia	0.00126948
											Estonia	0.00115944
											Estonia	0.0018626
											Estonia	0.00105461
											Estonia	0.00193447
											Estonia	0.00146322
											Estonia	0.00129217
											Estonia	0.00217587
											Estonia	0.00209758
											Estonia	0.00161226
											Estonia	0.0024736
											Estonia	0.00135074
											Estonia	0.00147004
											Estonia	0.00121808
											Estonia	0.00113747
											Estonia	0.00152712
											Estonia	0.00346492
											Estonia	0.00168734
											Estonia	0.00127312
											Estonia	0.000861033
											Estonia	0.00291528
											Estonia	0.00114164
											Estonia	0.00213766
											Estonia	0.000947578
											Estonia	0.000928357
											Estonia	0.00144001
											Estonia	0.00203158
											Estonia	0.00135027
											Estonia	0.000617118
											Estonia	0.00213412
											Estonia	0.00164597
											Estonia	0.00111605
											Estonia	0.000903387
											Estonia	0.00164873
											Estonia	0.00186897
											Estonia	0.00179692
											Estonia	0.00185581
[truncated: 4,956 more rows]

## Sheet: Fig. 4
	Data allowing to reproduce Fig 4a.														Data allowing to reproduce Fig 4b.														Data allowing to reproduce Fig 4c.
	SOIL				MARINE				HUMAN GUT						SOIL				MARINE				HUMAN GUT						SOIL				MARINE				HUMAN GUT
	MAG ID	Density of DGs	Group		MAG ID	Density of DGs	Group		MAG ID	Density of DGs	Group				MAG ID	Density of DGs	Group		MAG ID	Density of DGs	MGE		MAG ID	Density of DGs	MGE				Defense family	O/E	MGE		Defense family	O/E	MGE		Defense family	O/E	MGE
	3300002468_6	0.0509173	YES		BGEO_SAMN07136710_METAG_IMMBNPOM	0.0245449	NO		MGYG000000317	0.108137	YES				3300002735_4	0.0795165	ICE_IME		MALA_SAMN05422121_METAG_DJPEOIKD	0.0467224	ICE_IME		MGYG000000317	0.307172	ICE_IME				Abi2	0	ICE_IME		Abi2	0	ICE_IME		Abi2	1.40877	ICE_IME
	3300002468_6	0.0311493	NO		MALA_SAMN05421699_METAG_BELIHAJM	0.0351182	NO		MGYG000000317	0.0454004	NO				3300005337_7	0.0410956	ICE_IME		MALA_SAMN05422133_METAG_LICJKDFC	0.0839842	ICE_IME		MGYG000000370	0.109794	ICE_IME				AbiEii	1.37714	ICE_IME		AbiEii	4.63704	ICE_IME		AbiEii	2.97216	ICE_IME
	3300002544_6	0.0493323	YES		MALA_SAMN05422121_METAG_DJPEOIKD	0.0212189	NO		MGYG000000370	0.061994	YES				3300006176_16	0.0219486	ICE_IME		MALA_SAMN05422149_METAG_CFOFNMIM	0.0839842	ICE_IME		MGYG000000379	0.0771272	ICE_IME				AbiH	20.8292	ICE_IME		AbiH	17.2835	ICE_IME		AbiH	3.11928	ICE_IME
	3300002544_6	0.0176747	NO		MALA_SAMN05422128_METAG_GFOMCGFD	0.02673	NO		MGYG000000370	0.0353817	NO				3300009840_13	0.172493	ICE_IME		TARA_SAMEA2619677_METAG_JABPAPDP	0.0501681	ICE_IME		MGYG000000429	0.0265407	ICE_IME				Aditi	NA	ICE_IME		Aditi	NA	ICE_IME		Aditi	0	ICE_IME
	3300002735_4	0.0370089	YES		MALA_SAMN05422133_METAG_LICJKDFC	0.0155461	NO		MGYG000000379	0.0771272	YES				3300010371_18	0.227531	ICE_IME		TARA_SAMEA2619779_METAG_DNGIFLGN	0.0501681	ICE_IME		MGYG000000435	0.0277285	ICE_IME				AVAST	0.657764	ICE_IME		AVAST	3.32376	ICE_IME		AVAST	0.363056	ICE_IME
	3300002735_4	0.0339898	NO		MALA_SAMN05422149_METAG_CFOFNMIM	0.0131436	NO		MGYG000000379	0.037393	NO				3300010373_49	0.0507846	ICE_IME		TARA_SAMEA2619779_METAG_NNGPLAHL	0.105283	ICE_IME		MGYG000000476	0.0465073	ICE_IME				Azaca	0	ICE_IME		Azaca	0	ICE_IME		Azaca	1.59354	ICE_IME
	3300005337_12	0.0144171	YES		MALA_SAMN05422149_METAG_FHIEBIKM	0.0348602	NO		MGYG000000392	0.0426171	YES				3300010396_50	0.0257261	ICE_IME		TARA_SAMEA2619791_METAG_PFJODIKN	0.105283	ICE_IME		MGYG000000562	0.20016	ICE_IME				Borvo	0	ICE_IME		Borvo	0	ICE_IME		Borvo	1.98623	ICE_IME
	3300005337_12	0.0220323	NO		MALA_SAMN05422168_METAG_GOCFBEKE	0.0189045	NO		MGYG000000392	0.0543969	NO				3300010397_8	0.101742	ICE_IME		TARA_SAMEA2619815_METAG_MJBMGOIA	0.0882753	ICE_IME		MGYG000000646	0.0271356	ICE_IME				BREX	0.683992	ICE_IME		BREX	0	ICE_IME		BREX	0.569253	ICE_IME
	3300005337_7	0.0410956	YES		TARA_SAMEA2591122_METAG_ABCJNOCC	0.0162743	NO		MGYG000000407	0.0588374	YES				3300010399_12	0.126685	ICE_IME		TARA_SAMEA2619907_METAG_FNHKDGPB	0.0596694	ICE_IME		MGYG000000653	0.167159	ICE_IME				BstA	NA	ICE_IME		BstA	NA	ICE_IME		BstA	0	ICE_IME
	3300005337_7	0.0308549	NO		TARA_SAMEA2591122_METAG_HLJDBPKL	0.0286895	NO		MGYG000000407	0.0656138	NO				3300010399_20	0.067555	ICE_IME		TARA_SAMEA2620014_METAG_DOLHMFNI	0.0501681	ICE_IME		MGYG000000669	0.0413163	ICE_IME				Bunzi	0	ICE_IME		Bunzi	0	ICE_IME		Bunzi	0.673299	ICE_IME
	3300005466_12	0.0650111	YES		TARA_SAMEA2591122_METAG_MBECNJKK	0.0255283	NO		MGYG000000409	0.0387322	YES				3300011987_7	0.100523	ICE_IME		TARA_SAMEA2620027_METAG_INFJHNCL	0.0501681	ICE_IME		MGYG000000718	0.0876131	ICE_IME				Cas	0.503526	ICE_IME		Cas	0.281797	ICE_IME		Cas	0.877435	ICE_IME
	3300005466_12	0.0279116	NO		TARA_SAMEA2591122_METAG_NKMKLIKH	0.0314703	NO		MGYG000000409	0.0443777	NO				3300012799_1	0.0300377	ICE_IME		TARA_SAMEA2620053_METAG_BEJKNPCG	0.0501681	ICE_IME		MGYG000000723	0.118213	ICE_IME				CBASS	1.54821	ICE_IME		CBASS	4.19654	ICE_IME		CBASS	0.57051	ICE_IME
	3300005529_26	0.0500571	YES		TARA_SAMEA2619531_METAG_CDJDEOGJ	0.0250234	NO		MGYG000000429	0.0437752	YES				3300012808_8	0.0390762	ICE_IME		TARA_SAMEA2620097_METAG_AKFOENMH	0.241565	ICE_IME		MGYG000000768	0.0578057	ICE_IME				DarTG	0	ICE_IME		DarTG	1.4524	ICE_IME		DarTG	0.460058	ICE_IME
	3300005529_26	0.0196231	NO		TARA_SAMEA2619531_METAG_FLAJGHOH	0.0239188	NO		MGYG000000429	0.0415117	NO				3300012816_1	0.09802	ICE_IME		TARA_SAMEA2620256_METAG_KDIHCGKE	0.128267	ICE_IME		MGYG000000864	0.0983623	ICE_IME				Dazbog	0	ICE_IME		Dazbog	NA	ICE_IME		Dazbog	4.0818	ICE_IME
	3300005529_29	0.0390921	YES		TARA_SAMEA2619531_METAG_JLLPIFLH	0.0276295	NO		MGYG000000435	0.0277285	YES				3300012816_3	0.0295395	ICE_IME		TARA_SAMEA2620384_METAG_PFNFNGAP	0.0501681	ICE_IME		MGYG000000919	0.0974722	ICE_IME				dCTPdeaminase	11.3614	ICE_IME		dCTPdeaminase	0	ICE_IME		dCTPdeaminase	1.26397	ICE_IME
	3300005529_29	0.0305228	NO		TARA_SAMEA2619548_METAG_GKNMECPN	0.00741238	NO		MGYG000000435	0.0501996	NO				3300012822_4	0.293902	ICE_IME		TARA_SAMEA2620663_METAG_DGNLPBJF	0.0501681	ICE_IME		MGYG000000942	0.0239874	ICE_IME				dGTPase	NA	ICE_IME		dGTPase	0	ICE_IME		dGTPase	0	ICE_IME
	3300005529_36	0.0640796	YES		TARA_SAMEA2619548_METAG_JKDPPLBC	0.0266816	NO		MGYG000000441	0.0501639	YES				3300012826_6	0.0123324	ICE_IME		TARA_SAMEA2620663_METAG_MECILNPA	0.088663	ICE_IME		MGYG000000993	0.307031	ICE_IME				DISARM	1.01606	ICE_IME		DISARM	0.675138	ICE_IME		DISARM	1.18593	ICE_IME
	3300005529_36	0.0330018	NO		TARA_SAMEA2619548_METAG_MIPMNJJH	0.0224297	NO		MGYG000000441	0.0229679	NO				3300012827_4	0.142013	ICE_IME		TARA_SAMEA2620812_METAG_BKOLJJCG	0.0381319	ICE_IME		MGYG000001024	0.0555227	ICE_IME				Dnd	1.39637	ICE_IME		Dnd	0.643536	ICE_IME		Dnd	0.854592	ICE_IME
	3300005529_42	0.0166772	YES		TARA_SAMEA2619667_METAG_CCJFNDGF	0.0180497	NO		MGYG000000453	0.0884799	YES				3300012842_1	0.09802	ICE_IME		TARA_SAMEA2620967_METAG_KPGBBEFO	0.0501681	ICE_IME		MGYG000001029	0.144321	ICE_IME				Dodola	0.0980197	ICE_IME		Dodola	0.0852665	ICE_IME		Dodola	0.266719	ICE_IME
	3300005529_42	0.0212911	NO		TARA_SAMEA2619667_METAG_HHMIEAMK	0.0362598	NO		MGYG000000453	0.032101	NO				3300012842_2	0.0295395	ICE_IME		TARA_SAMEA2621010_METAG_EEBADEOH	0.0501681	ICE_IME		MGYG000001085	0.089662	ICE_IME				DRT	4.03145	ICE_IME		DRT	0	ICE_IME		DRT	3.7919	ICE_IME
	3300005529_43	0.0675019	YES		TARA_SAMEA2619667_METAG_HKFELDGC	0.0233824	NO		MGYG000000476	0.0465073	YES				3300012843_4	0.142013	ICE_IME		TARA_SAMEA2621033_METAG_MAHHHCDM	0.0501681	ICE_IME		MGYG000001618	0.0433163	ICE_IME				Druantia	2.33598	ICE_IME		Druantia	1.87864	ICE_IME		Druantia	2.72709	ICE_IME
	3300005529_43	0.0221726	NO		TARA_SAMEA2619667_METAG_KKMOLIMA	0.0150939	NO		MGYG000000476	0.0307201	NO				3300012844_5	0.0538213	ICE_IME		TARA_SAMEA2621242_METAG_IEOMPJEB	0.131778	ICE_IME		MGYG000001648	0.0642715	ICE_IME				Dsr	NA	ICE_IME		Dsr	NA	ICE_IME		Dsr	1.23588	ICE_IME
	3300005529_46	0.0233832	YES		TARA_SAMEA2619667_METAG_OAAABDFI	0.0296822	NO		MGYG000000562	0.20016	YES				3300012859_10	0.0851861	ICE_IME		TARA_SAMEA2621300_METAG_DIHNLLAF	0.444168	ICE_IME		MGYG000001769	0.070368	ICE_IME				Eleos	0	ICE_IME		Eleos	0	ICE_IME		Eleos	0.379448	ICE_IME
	3300005529_46	0.0313741	NO		TARA_SAMEA2619677_METAG_JABPAPDP	0.0215213	NO		MGYG000000562	0.0543327	NO				3300012859_6	0.508679	ICE_IME		TARA_SAMEA2621528_METAG_HFEPAIBP	0.0882753	ICE_IME		MGYG000001795	0.055145	ICE_IME				Gabija	0.931954	ICE_IME		Gabija	0.81101	ICE_IME		Gabija	0.820566	ICE_IME
	3300005529_78	0.0195056	YES		TARA_SAMEA2619678_METAG_GAAOLHGM	0.022487	NO		MGYG000000567	0.0297265	YES				3300012862_12	0.0851861	ICE_IME		TARA_SAMEA2621564_METAG_GKALJALI	0.0263749	ICE_IME		MGYG000001973	0.0901253	ICE_IME				Gao	0.875364	ICE_IME		Gao	0.848896	ICE_IME		Gao	0.235215	ICE_IME
	3300005529_78	0.0246799	NO		TARA_SAMEA2619678_METAG_HJDGIOGM	0.0249034	NO		MGYG000000567	0.0407785	NO				3300012865_2	0.0439387	ICE_IME		TARA_SAMEA2621839_METAG_GAKBCGLM	0.159991	ICE_IME		MGYG000002002	0.0391471	ICE_IME				Hachiman	5.13596	ICE_IME		Hachiman	18.4358	ICE_IME		Hachiman	1.50056	ICE_IME
	3300005529_93	0.0607718	YES		TARA_SAMEA2619678_METAG_JOFNFOFC	0.0370642	NO		MGYG000000646	0.146092	YES				3300012921_28	0.0537924	ICE_IME		TARA_SAMEA2622657_METAG_LCCHJHGG	0.101395	ICE_IME		MGYG000002027	0.150795	ICE_IME				ISG15-like	15.6219	ICE_IME		ISG15-like	NA	ICE_IME		ISG15-like	0	ICE_IME
	3300005529_93	0.0374651	NO		TARA_SAMEA2619678_METAG_LACPHMHC	0.0222743	NO		MGYG000000646	0.0430409	NO				3300012921_29	0.169952	ICE_IME		TARA_SAMEA2622822_METAG_LGBPLJON	0.671141	ICE_IME		MGYG000002040	0.0541844	ICE_IME				Kiwa	0	ICE_IME		Kiwa	0	ICE_IME		Kiwa	1.22679	ICE_IME
	3300006176_16	0.0598793	YES		TARA_SAMEA2619678_METAG_OFOFDBBD	0.0270453	NO		MGYG000000653	0.126812	YES				3300012921_36	0.0938095	ICE_IME		TARA_SAMEA2623059_METAG_NKGMGDCP	0.0479754	ICE_IME		MGYG000002072	0.230585	ICE_IME				Lamassu-Fam	1.28321	ICE_IME		Lamassu-Fam	0.235684	ICE_IME		Lamassu-Fam	1.49026	ICE_IME
	3300006176_16	0.0212548	NO		TARA_SAMEA2619766_METAG_GGOAMOFM	0.0395652	NO		MGYG000000653	0.0339646	NO				3300012943_24	0.0533931	ICE_IME		TARA_SAMEA2623327_METAG_IJMHDOJN	0.0814382	ICE_IME		MGYG000002082	0.0628101	ICE_IME				Lit	NA	ICE_IME		Lit	NA	ICE_IME		Lit	4.4941	ICE_IME
	3300009566_26	0.0542522	YES		TARA_SAMEA2619766_METAG_LMODONND	0.0270557	NO		MGYG000000669	0.0478463	YES				3300013017_2	0.175984	ICE_IME		TARA_SAMEA2623649_METAG_JMAILDDC	0.211413	ICE_IME		MGYG000002166	0.0911743	ICE_IME				Menshen	2.30369	ICE_IME		Menshen	5.23743	ICE_IME		Menshen	2.13712	ICE_IME
	3300009566_26	0.0329131	NO		TARA_SAMEA2619779_METAG_DEIPIGFH	0.0239939	NO		MGYG000000669	0.0349635	NO				3300015061_1	0.0323792	ICE_IME		TARA_SAMEA4396489_METAG_DJIFJGEM	0.0828102	ICE_IME		MGYG000002175	0.311624	ICE_IME				Mokosh	0.202882	ICE_IME		Mokosh	0.351904	ICE_IME		Mokosh	0.532071	ICE_IME
	3300009566_5	0.0141667	YES		TARA_SAMEA2619779_METAG_DNGIFLGN	0.0201489	NO		MGYG000000672	0.0415397	YES				3300017426_29	0.293988	ICE_IME		TARA_SAMEA4396489_METAG_OFBBDPAO	0.025481	ICE_IME		MGYG000002612	0.0876194	ICE_IME				Nhi	0	ICE_IME		Nhi	0	ICE_IME		Nhi	1.18329	ICE_IME
	3300009566_5	0.0197439	NO		TARA_SAMEA2619779_METAG_NNGPLAHL	0.0255837	NO		MGYG000000672	0.0291494	NO				3300017448_25	0.194288	ICE_IME		TARA_SAMEA4396515_METAG_MAOJNANK	0.150693	ICE_IME		MGYG000002619	0.0896817	ICE_IME				Old	NA	ICE_IME		Old	NA	ICE_IME		Old	0	ICE_IME
	3300009566_6	0.0269385	YES		TARA_SAMEA2619782_METAG_AEJGIIHC	0.0263625	NO		MGYG000000715	0.0412738	YES				3300017448_70	0.101854	ICE_IME		TARA_SAMEA4396941_METAG_GBOJPBHF	0.183613	ICE_IME		MGYG000002641	0.124289	ICE_IME				Olokun	0	ICE_IME		Olokun	0	ICE_IME		Olokun	1.19052	ICE_IME
	3300009566_6	0.011941	NO		TARA_SAMEA2619782_METAG_DJKHELNO	0.0146928	NO		MGYG000000715	0.0374511	NO				3300017548_9	0.203309	ICE_IME		TARA_SAMEA4396941_METAG_JFDOBMBJ	0.113817	ICE_IME		MGYG000002711	0.0740379	ICE_IME				Pif	0	ICE_IME		Pif	0	ICE_IME		Pif	1.95402	ICE_IME
	3300009566_7	0.0552935	YES		TARA_SAMEA2619782_METAG_FADEPKNA	0.0206255	NO		MGYG000000718	0.0566594	YES				3300017553_13	0.34459	ICE_IME		TARA_SAMEA4396988_METAG_JBGFAFFN	0.109525	ICE_IME		MGYG000002816	0.206868	ICE_IME				PrrC	0	ICE_IME		PrrC	0	ICE_IME		PrrC	0.759442	ICE_IME
	3300009566_7	0.0236645	NO		TARA_SAMEA2619782_METAG_JLJABLKP	0.0383747	NO		MGYG000000718	0.0542778	NO				3300017646_14	0.0729022	ICE_IME		TARA_SAMEA4397004_METAG_JPDEEDJH	0.0522675	ICE_IME		MGYG000002817	0.0525242	ICE_IME				PsyrTA	0.0538454	ICE_IME		PsyrTA	0.145894	ICE_IME		PsyrTA	0.21647	ICE_IME
	3300009824_14	0.143947	YES		TARA_SAMEA2619782_METAG_JMJLDAKP	0.0241776	NO		MGYG000000723	0.0875695	YES				3300017652_13	0.203309	ICE_IME		TARA_SAMEA4397174_METAG_ELFNPLCF	0.198351	ICE_IME		MGYG000003099	0.216606	ICE_IME				Pycsar	0.203542	ICE_IME		Pycsar	0.308267	ICE_IME		Pycsar	5.87795	ICE_IME
	3300009824_14	0.0284081	NO		TARA_SAMEA2619791_METAG_PFJODIKN	0.0269953	NO		MGYG000000723	0.0388409	NO				3300018719_5	0.0744325	ICE_IME		TARA_SAMEA4397174_METAG_KJLHPIFN	0.0335976	ICE_IME		MGYG000003113	0.0320986	ICE_IME				radar	0	ICE_IME		radar	NA	ICE_IME		radar	2.28553	ICE_IME
	3300009840_13	0.172493	YES		TARA_SAMEA2619802_METAG_AMAAJMDP	0.0223067	NO		MGYG000000768	0.0667939	YES				3300018875_5	0.121004	ICE_IME		TARA_SAMEA4397174_METAG_MAHICFFA	0.0589657	ICE_IME		MGYG000003117	0.198407	ICE_IME				Retron	1.38499	ICE_IME		Retron	1.2857	ICE_IME		Retron	0.554027	ICE_IME
	3300009840_13	0.0373376	NO		TARA_SAMEA2619815_METAG_MJBMGOIA	0.0379362	NO		MGYG000000768	0.0374707	NO				3300018910_6	0.0808162	ICE_IME		TARA_SAMEA4397215_METAG_MLOIMAMC	0.183613	ICE_IME		MGYG000003197	0.104899	ICE_IME				RexAB	NA	ICE_IME		RexAB	NA	ICE_IME		RexAB	0	ICE_IME
	3300010371_18	0.227531	YES		TARA_SAMEA2619815_METAG_NCFDDDLL	0.0232561	NO		MGYG000000777	0.035617	YES				3300018933_12	0.0771803	ICE_IME		TARA_SAMEA4397255_METAG_GJHMOECD	0.183613	ICE_IME		MGYG000003248	0.0885897	ICE_IME				RM	2.30318	ICE_IME		RM	2.2125	ICE_IME		RM	1.70443	ICE_IME
	3300010371_18	0.0327481	NO		TARA_SAMEA2619818_METAG_NFEOAGHJ	0.0220056	NO		MGYG000000777	0.0458917	NO				3300019132_5	0.0400432	ICE_IME		TARA_SAMEA4397363_METAG_MMLJCBFO	0.183613	ICE_IME		MGYG000003310	0.450417	ICE_IME				RosmerTA	1.79526	ICE_IME		RosmerTA	1.70622	ICE_IME		RosmerTA	1.61062	ICE_IME
	3300010371_41	0.0293444	YES		TARA_SAMEA2619840_METAG_CCMNDJMD	0.0137387	NO		MGYG000000778	0.0430367	YES				3300020591_7	0.142175	ICE_IME		TARA_SAMEA4397409_METAG_BOHBOLII	0.183613	ICE_IME		MGYG000003360	0.114692	ICE_IME				Rst_2TM_1TM_TIR	0	ICE_IME		Rst_2TM_1TM_TIR	NA	ICE_IME		Rst_2TM_1TM_TIR	3.97246	ICE_IME
	3300010371_41	0.0287372	NO		TARA_SAMEA2619840_METAG_NIEKPPID	0.0239821	NO		MGYG000000778	0.0387032	NO				3300021407_5	0.163434	ICE_IME		TARA_SAMEA4397409_METAG_OCMHOKBI	0.03016	ICE_IME		MGYG000003361	0.137691	ICE_IME				Rst_3HP	NA	ICE_IME		Rst_3HP	NA	ICE_IME		Rst_3HP	0.539947	ICE_IME
	3300010371_48	0.078311	YES		TARA_SAMEA2619903_METAG_EBKKDKBB	0.0269214	NO		MGYG000000783	0.065089	YES				3300021444_6	0.0290579	ICE_IME		TARA_SAMEA4397445_METAG_JDEGCGLB	0.116117	ICE_IME		MGYG000003397.1	0.207871	ICE_IME				Rst_DprA-PPRT	NA	ICE_IME		Rst_DprA-PPRT	NA	ICE_IME		Rst_DprA-PPRT	0.0885581	ICE_IME
	3300010371_48	0.0342271	NO		TARA_SAMEA2619907_METAG_FNHKDGPB	0.0225573	NO		MGYG000000783	0.0333621	NO				3300023065_5	0.0393561	ICE_IME		TARA_SAMEA4397489_METAG_CLOJPAOO	0.183613	ICE_IME		MGYG000003403	0.136758	ICE_IME				Rst_gop_beta_cll	0	ICE_IME		Rst_gop_beta_cll	NA	ICE_IME		Rst_gop_beta_cll	1.05198	ICE_IME
	3300010373_49	0.031437	YES		TARA_SAMEA2619907_METAG_GFEAOAFP	0.016688	NO		MGYG000000803	0.019426	YES				3300025510_2	0.18111	ICE_IME		TARA_SAMEA4397489_METAG_NELFBNMP	0.113196	ICE_IME		MGYG000003462	0.0433727	ICE_IME				Rst_HelicaseDUF2290	0	ICE_IME		Rst_HelicaseDUF2290	NA	ICE_IME		Rst_HelicaseDUF2290	2.41802	ICE_IME
	3300010373_49	0.0294527	NO		TARA_SAMEA2619907_METAG_HJDFOLOM	0.0240054	NO		MGYG000000803	0.043265	NO				3300025518_2	0.0656056	ICE_IME		TARA_SAMEA4397489_METAG_NNOLCNPJ	0.0440233	ICE_IME		MGYG000003465	0.240906	ICE_IME				Rst_Hydrolase-Tm	0	ICE_IME		Rst_Hydrolase-Tm	0	ICE_IME		Rst_Hydrolase-Tm	0.0446344	ICE_IME
	3300010396_104	0.0162667	YES		TARA_SAMEA2619907_METAG_KGLDPHNO	0.018876	NO		MGYG000000833	0.035917	YES				3300025518_3	0.169291	ICE_IME		TARA_SAMEA4397536_METAG_KKDMKAOB	0.0260152	ICE_IME		MGYG000003800	0.0806322	ICE_IME				Rst_PARIS	0.320039	ICE_IME		Rst_PARIS	1.03604	ICE_IME		Rst_PARIS	0.317134	ICE_IME
	3300010396_104	0.0215298	NO		TARA_SAMEA2619907_METAG_LOCEMFFE	0.0195542	NO		MGYG000000833	0.0459128	NO				3300025520_3	0.022024	ICE_IME		TARA_SAMEA4397586_METAG_GHLGPPBL	0.0260783	ICE_IME		MGYG000003908	0.170155	ICE_IME				Rst_RT-Tm	NA	ICE_IME		Rst_RT-Tm	NA	ICE_IME		Rst_RT-Tm	0	ICE_IME
	3300010396_50	0.0288877	YES		TARA_SAMEA2619907_METAG_MFMGCAAC	0.0144178	NO		MGYG000000864	0.0983623	YES				3300025526_11	0.448209	ICE_IME		TARA_SAMEA4397586_METAG_KPHCJDEI	0.0456543	ICE_IME		MGYG000003932	0.105299	ICE_IME				Rst_TIR-NLR	NA	ICE_IME		Rst_TIR-NLR	NA	ICE_IME		Rst_TIR-NLR	1.30858	ICE_IME
	3300010396_50	0.0249435	NO		TARA_SAMEA2619907_METAG_OFLLHFPN	0.0240754	NO		MGYG000000864	0.0471917	NO				3300025575_13	0.122805	ICE_IME		TARA_SAMEA4397586_METAG_OACGAHFM	0.113196	ICE_IME		MGYG000003940	0.138451	ICE_IME				SEFIR	NA	ICE_IME		SEFIR	NA	ICE_IME		SEFIR	3.22403	ICE_IME
	3300010397_8	0.0318785	YES		TARA_SAMEA2619907_METAG_PFHGNIIC	0.039052	NO		MGYG000000919	0.0725044	YES				3300025575_7	0.0564355	ICE_IME		TARA_SAMEA4397666_METAG_HIJOACGG	0.170918	ICE_IME		MGYG000003956	0.0495983	ICE_IME				Septu	0	ICE_IME		Septu	3.0322	ICE_IME		Septu	1.83686	ICE_IME
	3300010397_8	0.0276959	NO		TARA_SAMEA2619970_METAG_OKEINIMP	0.0094938	NO		MGYG000000919	0.0435975	NO				3300025600_8	0.0564355	ICE_IME		TARA_SAMEA4397747_METAG_DMBLCFCA	0.183613	ICE_IME		MGYG000004006	0.0998545	ICE_IME				Shango	0.731918	ICE_IME		Shango	0.325797	ICE_IME		Shango	0.0992853	ICE_IME
	3300010399_12	0.126685	YES		TARA_SAMEA2619992_METAG_MLOOJNKA	0.0259709	NO		MGYG000000942	0.0239874	YES				3300025679_17	0.106998	ICE_IME		TARA_SAMEA4397815_METAG_DBAPLNAK	0.0530026	ICE_IME		MGYG000004085	0.0722883	ICE_IME				Shedu	11.3614	ICE_IME		Shedu	0	ICE_IME		Shedu	4.87846	ICE_IME
	3300010399_12	0.0213309	NO		TARA_SAMEA2620014_METAG_DOLHMFNI	0.0207099	NO		MGYG000000942	0.0490824	NO				3300025862_25	0.0618751	ICE_IME		TARA_SAMEA4397859_METAG_FGINHFMC	0.0648088	ICE_IME		MGYG000004162	0.264015	ICE_IME				ShosTA	0.405434	ICE_IME		ShosTA	0	ICE_IME		ShosTA	0.487884	ICE_IME
	3300010399_20	0.067555	YES		TARA_SAMEA2620027_METAG_INFJHNCL	0.020941	NO		MGYG000000952	0.0923446	YES				3300027276_13	0.084832	ICE_IME		TARA_SAMEA4397859_METAG_GLPLBGPK	0.0554687	ICE_IME		MGYG000004229	0.0708592	ICE_IME				SoFic	1.05021	ICE_IME		SoFic	1.20025	ICE_IME		SoFic	2.33674	ICE_IME
	3300010399_20	0.0249341	NO		TARA_SAMEA2620035_METAG_ILLGPLFG	0.0272784	NO		MGYG000000952	0.0611962	NO				3300027276_20	0.286221	ICE_IME		TARA_SAMEA4397920_METAG_ADLLGMMD	0.048592	ICE_IME		MGYG000004236	0.0716769	ICE_IME				SspBCDE	2.48707	ICE_IME		SspBCDE	2.47379	ICE_IME		SspBCDE	1.94463	ICE_IME
	3300011244_1	0.0525217	YES		TARA_SAMEA2620035_METAG_LEKHLCMO	0.0180867	NO		MGYG000000993	0.307031	YES				3300027276_27	0.0773754	ICE_IME		TARA_SAMEA4398238_METAG_PBPBPMLH	0.0260658	ICE_IME		MGYG000004282	0.110181	ICE_IME				Stk2	NA	ICE_IME		Stk2	NA	ICE_IME		Stk2	0	ICE_IME
	3300011244_1	0.0193541	NO		TARA_SAMEA2620039_METAG_DCIGMOMO	0.0293441	NO		MGYG000000993	0.0445171	NO				3300027276_28	0.0902935	ICE_IME		TARA_SAMEA4398315_METAG_ODIMHKIJ	0.159084	ICE_IME		MGYG000004337	0.240616	ICE_IME				Thoeris	3.86023	ICE_IME		Thoeris	2.36761	ICE_IME		Thoeris	7.18434	ICE_IME
	3300011987_7	0.0635943	YES		TARA_SAMEA2620053_METAG_BEJKNPCG	0.0209437	NO		MGYG000001024	0.0999021	YES				3300027276_39	0.15656	ICE_IME		TARA_SAMEA4398387_METAG_PECOCOFK	0.188253	ICE_IME		MGYG000004507	0.0803052	ICE_IME				Tiamat	0	ICE_IME		Tiamat	NA	ICE_IME		Tiamat	8.86608	ICE_IME
	3300011987_7	0.0409634	NO		TARA_SAMEA2620081_METAG_CGDDMMPH	0.0141903	NO		MGYG000001024	0.0468119	NO				3300027282_17	0.0325502	ICE_IME		TARA_SAMEA4398432_METAG_DPPBFELL	0.0401405	ICE_IME		MGYG000004544	0.157878	ICE_IME				Uzume	NA	ICE_IME		Uzume	NA	ICE_IME		Uzume	0	ICE_IME
	3300012796_1	0.0322633	YES		TARA_SAMEA2620097_METAG_AKFOENMH	0.0260818	NO		MGYG000001029	0.118817	YES				3300027283_14	0.204645	ICE_IME		TARA_SAMEA4398432_METAG_LPCKCMMB	0.0904609	ICE_IME		MGYG000004551	0.0649562	ICE_IME				Wadjet	0.965991	ICE_IME		Wadjet	0	ICE_IME		Wadjet	0.760327	ICE_IME
	3300012796_1	0.0202146	NO		TARA_SAMEA2620256_METAG_KDIHCGKE	0.0185878	NO		MGYG000001029	0.0399409	NO				3300027283_15	0.217521	ICE_IME		TARA_SAMN05326644_METAG_PON00010	0.0479754	ICE_IME		MGYG000004673	0.0554078	ICE_IME				Zorya	0.1204	ICE_IME		Zorya	0.144511	ICE_IME		Zorya	0.244639	ICE_IME
	3300012796_2	0.0850268	YES		TARA_SAMEA2620384_METAG_IDMOJFEE	0.0206646	NO		MGYG000001085	0.089662	YES				3300027283_33	0.0687462	ICE_IME		TARA_SAMN05326648_METAG_IOS00003	0.141807	ICE_IME		MGYG000004706	0.101138	ICE_IME				Abi2	0.904708	Plasmids		Abi2	0	Plasmids		Abi2	1.48644	Plasmids
	3300012796_2	0.0205343	NO		TARA_SAMEA2620384_METAG_KNFDGPKC	0.0195619	NO		MGYG000001085	0.0286145	NO				3300027284_27	0.188551	ICE_IME		TARA_SAMN05326651_METAG_RED00001	0.0596694	ICE_IME		MGYG000004854	0.0688326	ICE_IME				AbiEii	2.09354	Plasmids		AbiEii	1.80144	Plasmids		AbiEii	1.53667	Plasmids
	3300012796_5	0.180645	YES		TARA_SAMEA2620384_METAG_PFNFNGAP	0.0208373	NO		MGYG000001134	0.296824	YES				3300027284_32	0.0741033	ICE_IME		BGEO_SAMN07136710_METAG_IMMBNPOM	0.39984	Plasmid		MGYG000005248	0.068362	ICE_IME				AbiH	2.11099	Plasmids		AbiH	0	Plasmids		AbiH	1.163	Plasmids
	3300012796_5	0.0228183	NO		TARA_SAMEA2620663_METAG_DGNLPBJF	0.0212764	NO		MGYG000001134	0.0495425	NO				3300027284_65	0.0674741	ICE_IME		MALA_SAMN05422121_METAG_DJPEOIKD	0.135208	Plasmid		MGYG000005279	0.110108	ICE_IME				Aditi	NA	Plasmids		Aditi	NA	Plasmids		Aditi	1.95053	Plasmids
	3300012799_1	0.0289847	YES		TARA_SAMEA2620663_METAG_MECILNPA	0.0300569	NO		MGYG000001266	0.0597508	YES				3300027284_8	0.217521	ICE_IME		MALA_SAMN05422128_METAG_GFOMCGFD	0.0287365	Plasmid		MGYG000005337	0.13031	ICE_IME				AVAST	0.799953	Plasmids		AVAST	0.591818	Plasmids		AVAST	1.49295	Plasmids
	3300012799_1	0.0147563	NO		TARA_SAMEA2620666_METAG_GIDMECPM	0.0206682	NO		MGYG000001266	0.0286175	NO				3300027524_2	0.571429	ICE_IME		MALA_SAMN05422133_METAG_LICJKDFC	0.0409831	Plasmid		MGYG000005429	0.0682967	ICE_IME				Azaca	0.817156	Plasmids		Azaca	2.47295	Plasmids		Azaca	0.811989	Plasmids
	3300012799_3	0.0850268	YES		TARA_SAMEA2620812_METAG_BKOLJJCG	0.0181806	NO		MGYG000001271	0.0365421	YES				3300027640_11	0.165023	ICE_IME		MALA_SAMN05422149_METAG_CFOFNMIM	0.0456217	Plasmid		MGYG000005585	0.177423	ICE_IME				Borvo	1.53526	Plasmids		Borvo	0	Plasmids		Borvo	2.24908	Plasmids
	3300012799_3	0.0208228	NO		TARA_SAMEA2620812_METAG_HIEKJCAB	0.0163047	NO		MGYG000001271	0.0324647	NO				3300027640_25	0.0966617	ICE_IME		MALA_SAMN05422168_METAG_GOCFBEKE	0.00591912	Plasmid		MGYG000005654	0.036249	ICE_IME				BREX	0.990299	Plasmids		BREX	0.808674	Plasmids		BREX	1.94263	Plasmids
	3300012801_3	0.0850268	YES		TARA_SAMEA2620947_METAG_FFJAAIEE	0.0365305	NO		MGYG000001613	0.0739514	YES				3300027706_16	0.0277948	ICE_IME		TARA_SAMEA2591122_METAG_ABCJNOCC	0.0439149	Plasmid		MGYG000005716	0.124708	ICE_IME				BstA	NA	Plasmids		BstA	NA	Plasmids		BstA	10.8237	Plasmids
	3300012801_3	0.0205417	NO		TARA_SAMEA2620967_METAG_KPGBBEFO	0.0215232	NO		MGYG000001613	0.0520093	NO				3300027706_26	0.120467	ICE_IME		TARA_SAMEA2591122_METAG_HLJDBPKL	0.0243321	Plasmid		MGYG000005748	0.214041	ICE_IME				Bunzi	0	Plasmids		Bunzi	0	Plasmids		Bunzi	2.36344	Plasmids
	3300012804_2	0.0850268	YES		TARA_SAMEA2620967_METAG_MHNHOBDL	0.0262814	NO		MGYG000001618	0.093474	YES				3300027773_19	0.0683948	ICE_IME		TARA_SAMEA2591122_METAG_MBECNJKK	0.0372794	Plasmid		MGYG000006094	0.107061	ICE_IME				Cas	1.18392	Plasmids		Cas	1.02233	Plasmids		Cas	1.52067	Plasmids
	3300012804_2	0.0205412	NO		TARA_SAMEA2620980_METAG_GLODDDOJ	0.0207995	NO		MGYG000001618	0.0494316	NO				3300027773_24	0.134138	ICE_IME		TARA_SAMEA2591122_METAG_NKMKLIKH	0.0397997	Plasmid		MGYG000006114	0.0430719	ICE_IME				CBASS	1.15065	Plasmids		CBASS	1.52558	Plasmids		CBASS	0.808952	Plasmids
	3300012804_3	0.0530482	YES		TARA_SAMEA2621010_METAG_EEBADEOH	0.02228	NO		MGYG000001626	0.0643314	YES				3300027773_37	0.0479432	ICE_IME		TARA_SAMEA2619531_METAG_CDJDEOGJ	0.0193831	Plasmid		MGYG000006204	0.0901583	ICE_IME				DarTG	0.898292	Plasmids		DarTG	1.55166	Plasmids		DarTG	0.893041	Plasmids
	3300012804_3	0.0262116	NO		TARA_SAMEA2621033_METAG_MAHHHCDM	0.0215041	NO		MGYG000001626	0.0444814	NO				3300027826_17	0.223476	ICE_IME		TARA_SAMEA2619531_METAG_FLAJGHOH	0.0535153	Plasmid		MGYG000006228	0.16485	ICE_IME				Dazbog	1.9486	Plasmids		Dazbog	NA	Plasmids		Dazbog	0.577746	Plasmids
	3300012808_2	0.0511378	YES		TARA_SAMEA2621076_METAG_BNBKGHEH	0.00773325	NO		MGYG000001648	0.0692887	YES				3300027965_38	0.117454	ICE_IME		TARA_SAMEA2619531_METAG_JLLPIFLH	0.0276643	Plasmid		MGYG000006395	0.107162	ICE_IME				dCTPdeaminase	2.30289	Plasmids		dCTPdeaminase	0	Plasmids		dCTPdeaminase	0	Plasmids
	3300012808_2	0.0285397	NO		TARA_SAMEA2621085_METAG_NCMAHLFL	0.0280749	NO		MGYG000001648	0.062462	NO				3300027968_17	0.0381408	ICE_IME		TARA_SAMEA2619548_METAG_GKNMECPN	0.0223805	Plasmid		MGYG000006434	0.0862013	ICE_IME				dGTPase	NA	Plasmids		dGTPase	0	Plasmids		dGTPase	0	Plasmids
	3300012808_5	0.00966894	YES		TARA_SAMEA2621099_METAG_IDGDEHDE	0.0266814	NO		MGYG000001737	0.0481191	YES				3300027968_20	0.0588431	ICE_IME		TARA_SAMEA2619548_METAG_JKDPPLBC	0.0326829	Plasmid		MGYG000006484	0.0196781	ICE_IME				DISARM	1.02975	Plasmids		DISARM	0.856518	Plasmids		DISARM	0.835775	Plasmids
	3300012808_5	0.025642	NO		TARA_SAMEA2621101_METAG_DBKIAPDD	0.0297684	NO		MGYG000001737	0.0445842	NO				3300029892_4	0.177805	ICE_IME		TARA_SAMEA2619548_METAG_MIPMNJJH	0.0546247	Plasmid		MGYG000006518	0.042971	ICE_IME				Dnd	0.707593	Plasmids		Dnd	1.04355	Plasmids		Dnd	0.855619	Plasmids
	3300012808_6	0.0580276	YES		TARA_SAMEA2621216_METAG_GPCKMPLA	0.0256922	NO		MGYG000001752	0.0314706	YES				3300002468_6	0.0462434	Plasmid		TARA_SAMEA2619667_METAG_CCJFNDGF	0.0511814	Plasmid		MGYG000006573	0.0659094	ICE_IME				Dodola	0.605977	Plasmids		Dodola	0.939406	Plasmids		Dodola	0.726671	Plasmids
	3300012808_6	0.0182027	NO		TARA_SAMEA2621221_METAG_AFPNPCON	0.0157403	NO		MGYG000001752	0.0662226	NO				3300002544_6	0.0493323	Plasmid		TARA_SAMEA2619667_METAG_HHMIEAMK	0.0305276	Plasmid		MGYG000006585	0.139063	ICE_IME				DRT	0.817156	Plasmids		DRT	0.577023	Plasmids		DRT	1.69959	Plasmids
	3300012808_8	0.0390762	YES		TARA_SAMEA2621222_METAG_KKDEGGHP	0.0229864	NO		MGYG000001769	0.0720237	YES				3300002735_4	0.0286433	Plasmid		TARA_SAMEA2619667_METAG_HKFELDGC	0.021363	Plasmid		MGYG000006631	0.0238692	ICE_IME				Druantia	2.84095	Plasmids		Druantia	1.37984	Plasmids		Druantia	1.10138	Plasmids
	3300012808_8	0.0256877	NO		TARA_SAMEA2621232_METAG_FIFLKHND	0.0232227	NO		MGYG000001769	0.0386251	NO				3300005337_12	0.0144171	Plasmid		TARA_SAMEA2619667_METAG_KKMOLIMA	0.0295728	Plasmid		MGYG000006707	0.112907	ICE_IME				Dsr	NA	Plasmids		Dsr	NA	Plasmids		Dsr	2.79886	Plasmids
	3300012811_1	0.0850268	YES		TARA_SAMEA2621242_METAG_DFHNPMGP	0.0207902	NO		MGYG000001772	0.0251376	YES				3300005529_26	0.0532808	Plasmid		TARA_SAMEA2619667_METAG_OAAABDFI	0.0150807	Plasmid		MGYG000006778	0.0880402	ICE_IME				Eleos	0.506637	Plasmids		Eleos	0.532636	Plasmids		Eleos	0.372375	Plasmids
	3300012811_1	0.0205763	NO		TARA_SAMEA2621242_METAG_IEOMPJEB	0.0184747	NO		MGYG000001772	0.0233358	NO				3300005529_29	0.0390921	Plasmid		TARA_SAMEA2619677_METAG_JABPAPDP	0.0194403	Plasmid		MGYG000006912	0.0821997	ICE_IME				Gabija	0.831171	Plasmids		Gabija	1.26355	Plasmids		Gabija	0.860173	Plasmids
	3300012811_2	0.059102	YES		TARA_SAMEA2621277_METAG_DODNFDBE	0.0310939	NO		MGYG000001795	0.0647794	YES				3300005529_36	0.108932	Plasmid		TARA_SAMEA2619678_METAG_GAAOLHGM	0.053564	Plasmid		MGYG000006933	0.0530776	ICE_IME				Gao	1.07824	Plasmids		Gao	1.10341	Plasmids		Gao	1.03377	Plasmids
	3300012811_2	0.026141	NO		TARA_SAMEA2621300_METAG_DIHNLLAF	0.0359385	NO		MGYG000001795	0.035646	NO				3300005529_46	0.0233832	Plasmid		TARA_SAMEA2619678_METAG_HJDGIOGM	0.00846805	Plasmid		MGYG000006985	0.26272	ICE_IME				Hachiman	3.1231	Plasmids		Hachiman	1.6926	Plasmids		Hachiman	2.33631	Plasmids
	3300012816_1	0.09802	YES		TARA_SAMEA2621528_METAG_HFEPAIBP	0.0373716	NO		MGYG000001948	0.052139	YES				3300005529_93	0.0607718	Plasmid		TARA_SAMEA2619678_METAG_JOFNFOFC	0.0269564	Plasmid		MGYG000007008	0.0644731	ICE_IME				ISG15-like	3.16648	Plasmids		ISG15-like	NA	Plasmids		ISG15-like	0	Plasmids
	3300012816_1	0.0238	NO		TARA_SAMEA2621551_METAG_BLMELPME	0.014584	NO		MGYG000001948	0.0321831	NO				3300006176_16	0.0795084	Plasmid		TARA_SAMEA2619678_METAG_LACPHMHC	0.0220403	Plasmid		MGYG000007088	0.14247	ICE_IME				Kiwa	2.53318	Plasmids		Kiwa	1.64864	Plasmids		Kiwa	1.29653	Plasmids
	3300012816_3	0.0295395	YES		TARA_SAMEA2621564_METAG_GKALJALI	0.0210096	NO		MGYG000001959	0.085956	YES				3300009566_26	0.0514878	Plasmid		TARA_SAMEA2619678_METAG_OFOFDBBD	0.0245836	Plasmid		MGYG000007111	0.082689	ICE_IME				Lamassu-Fam	0.901059	Plasmids		Lamassu-Fam	0.865534	Plasmids		Lamassu-Fam	0.978488	Plasmids
	3300012816_3	0.0152183	NO		TARA_SAMEA2621812_METAG_NHHPCCBJ	0.0204455	NO		MGYG000001959	0.0456737	NO				3300009566_5	0.0141667	Plasmid		TARA_SAMEA2619766_METAG_GGOAMOFM	0.0178404	Plasmid		MGYG000007141	0.0248552	ICE_IME				Lit	NA	Plasmids		Lit	NA	Plasmids		Lit	2.22636	Plasmids
	3300012816_4	0.00968223	YES		TARA_SAMEA2621839_METAG_GAKBCGLM	0.0419113	NO		MGYG000001973	0.0901253	YES				3300009566_6	0.0269385	Plasmid		TARA_SAMEA2619766_METAG_LMODONND	0.133422	Plasmid		MGYG000007276	0.175223	ICE_IME				Menshen	1.51758	Plasmids		Menshen	1.5737	Plasmids		Menshen	1.51712	Plasmids
	3300012816_4	0.0255166	NO		TARA_SAMEA2622097_METAG_BMEACDEL	0.0278389	NO		MGYG000001973	0.0445478	NO				3300009566_7	0.0556939	Plasmid		TARA_SAMEA2619779_METAG_DNGIFLGN	0.0253239	Plasmid		MGYG000007497	0.112793	ICE_IME				Mokosh	1.15967	Plasmids		Mokosh	0.913032	Plasmids		Mokosh	0.608656	Plasmids
	3300012821_4	0.0707236	YES		TARA_SAMEA2622149_METAG_FEDNHIBG	0.0139471	NO		MGYG000002002	0.0557351	YES				3300009824_14	0.143947	Plasmid		TARA_SAMEA2619782_METAG_AEJGIIHC	0.0141038	Plasmid		MGYG000007503	0.0463661	ICE_IME				Nhi	1.9486	Plasmids		Nhi	0.887727	Plasmids		Nhi	2.00982	Plasmids
	3300012821_4	0.0259974	NO		TARA_SAMEA2622149_METAG_OJCMJHGM	0.0231839	NO		MGYG000002002	0.0716592	NO				3300010371_48	0.078311	Plasmid		TARA_SAMEA2619782_METAG_DJKHELNO	0.027365	Plasmid		MGYG000007640	0.0353744	ICE_IME				Old	NA	Plasmids		Old	NA	Plasmids		Old	0	Plasmids
	3300012822_2	0.0611611	YES		TARA_SAMEA2622219_METAG_BCNDIPPI	0.0260054	NO		MGYG000002027	0.0720392	YES				3300010373_49	0.0178422	Plasmid		TARA_SAMEA2619782_METAG_FADEPKNA	0.0220796	Plasmid		MGYG000007677	0.196928	ICE_IME				Olokun	2.22209	Plasmids		Olokun	0.641136	Plasmids		Olokun	0.192582	Plasmids
	3300012822_2	0.0236948	NO		TARA_SAMEA2622376_METAG_KBAMCEAM	0.0268262	NO		MGYG000002027	0.047722	NO				3300010396_104	0.0162667	Plasmid		TARA_SAMEA2619782_METAG_JLJABLKP	0.0201311	Plasmid		MGYG000007784	0.387812	ICE_IME				Pif	0	Plasmids		Pif	0.887727	Plasmids		Pif	5.10602	Plasmids
	3300012822_3	0.0580646	YES		TARA_SAMEA2622452_METAG_LOANMEJJ	0.022283	NO		MGYG000002040	0.0541844	YES				3300010396_50	0.0291866	Plasmid		TARA_SAMEA2619782_METAG_JMJLDAKP	0.0235487	Plasmid		MGYG000007849	0.170242	ICE_IME				PrrC	1.58324	Plasmids		PrrC	0.721278	Plasmids		PrrC	3.1421	Plasmids
	3300012822_3	0.0264235	NO		TARA_SAMEA2622478_METAG_JHFPIJDG	0.0310292	NO		MGYG000002040	0.037049	NO				3300010397_8	0.023722	Plasmid		TARA_SAMEA2619802_METAG_AMAAJMDP	0.050344	Plasmid		MGYG000007894	0.0334105	ICE_IME				PsyrTA	0.654851	Plasmids		PsyrTA	0.772827	Plasmids		PsyrTA	0.446774	Plasmids
	3300012822_4	0.103892	YES		TARA_SAMEA2622499_METAG_GGEKANHA	0.0307783	NO		MGYG000002072	0.123458	YES				3300011244_1	0.0266212	Plasmid		TARA_SAMEA2619815_METAG_NCFDDDLL	0.0568984	Plasmid		MGYG000007974	0.0558316	ICE_IME				Pycsar	1.444	Plasmids		Pycsar	0.617504	Plasmids		Pycsar	1.66395	Plasmids
	3300012822_4	0.0320697	NO		TARA_SAMEA2622545_METAG_LPECMJHH	0.0240528	NO		MGYG000002072	0.0354148	NO				3300011987_7	0.0610104	Plasmid		TARA_SAMEA2619818_METAG_NFEOAGHJ	0.0476115	Plasmid		MGYG000008078	0.218962	ICE_IME				radar	0	Plasmids		radar	NA	Plasmids		radar	1.29399	Plasmids
	3300012822_5	0.0221685	YES		TARA_SAMEA2622568_METAG_BPIONGFC	0.0316324	NO		MGYG000002074	0.0641373	YES				3300012808_2	0.0461477	Plasmid		TARA_SAMEA2619840_METAG_CCMNDJMD	0.0196229	Plasmid		MGYG000008161	0.174338	ICE_IME				Retron	1.12292	Plasmids		Retron	1.06697	Plasmids		Retron	0.865736	Plasmids
	3300012822_5	0.0223801	NO		TARA_SAMEA2622656_METAG_BNJAAKAE	0.0303604	NO		MGYG000002074	0.0370127	NO				3300012808_5	0.00966894	Plasmid		TARA_SAMEA2619840_METAG_NIEKPPID	0.0120648	Plasmid		MGYG000008242	0.0518148	ICE_IME				RexAB	NA	Plasmids		RexAB	NA	Plasmids		RexAB	3.31443	Plasmids
	3300012826_6	0.0123324	YES		TARA_SAMEA2622657_METAG_LCCHJHGG	0.0187595	NO		MGYG000002082	0.0413442	YES				3300012808_6	0.0841397	Plasmid		TARA_SAMEA2619907_METAG_FNHKDGPB	0.0157485	Plasmid		MGYG000008309	0.153941	ICE_IME				RM	1.36719	Plasmids		RM	0.997624	Plasmids		RM	1.18985	Plasmids
	3300012826_6	0.0222375	NO		TARA_SAMEA2622658_METAG_IEPAEJBE	0.0151589	NO		MGYG000002082	0.0210418	NO				3300012816_4	0.00968223	Plasmid		TARA_SAMEA2619907_METAG_GFEAOAFP	0.0326122	Plasmid		MGYG000008510	0.203479	ICE_IME				RosmerTA	1.20658	Plasmids		RosmerTA	1.12695	Plasmids		RosmerTA	1.22031	Plasmids
	3300012826_8	0.169226	YES		TARA_SAMEA2622667_METAG_BMCGBAMJ	0.0250297	NO		MGYG000002104	0.0391144	YES				3300012822_2	0.0660982	Plasmid		TARA_SAMEA2619907_METAG_HJDFOLOM	0.0149544	Plasmid		MGYG000008661	0.0573049	ICE_IME				Rst_2TM_1TM_TIR	3.99976	Plasmids		Rst_2TM_1TM_TIR	NA	Plasmids		Rst_2TM_1TM_TIR	0.899632	Plasmids
	3300012826_8	0.0228482	NO		TARA_SAMEA2622685_METAG_MIMJIFFD	0.0231411	NO		MGYG000002104	0.036653	NO				3300012822_3	0.0580646	Plasmid		TARA_SAMEA2619907_METAG_KGLDPHNO	0.0345448	Plasmid		MGYG000008681	0.032457	ICE_IME				Rst_3HP	NA	Plasmids		Rst_3HP	NA	Plasmids		Rst_3HP	0	Plasmids
	3300012827_4	0.142013	YES		TARA_SAMEA2622685_METAG_NEJJHIOK	0.0246294	NO		MGYG000002139	0.0711744	YES				3300012822_4	0.154847	Plasmid		TARA_SAMEA2619907_METAG_LOCEMFFE	0.0255397	Plasmid		MGYG000008687	0.233263	ICE_IME				Rst_DprA-PPRT	NA	Plasmids		Rst_DprA-PPRT	NA	Plasmids		Rst_DprA-PPRT	0.200555	Plasmids
	3300012827_4	0.022825	NO		TARA_SAMEA2622690_METAG_CHELOBDL	0.017821	NO		MGYG000002139	0.0464877	NO				3300012833_4	0.00966894	Plasmid		TARA_SAMEA2619907_METAG_MFMGCAAC	0.0401572	Plasmid		MGYG000008689	0.0373706	ICE_IME				Rst_gop_beta_cll	2.02655	Plasmids		Rst_gop_beta_cll	NA	Plasmids		Rst_gop_beta_cll	0.952952	Plasmids
	3300012830_1	0.0241276	YES		TARA_SAMEA2622690_METAG_JFJFMNPO	0.0180326	NO		MGYG000002153	0.120303	YES				3300012833_6	0.0394878	Plasmid		TARA_SAMEA2619907_METAG_OFLLHFPN	0.0229983	Plasmid		MGYG000008761	0.24777	ICE_IME				Rst_HelicaseDUF2290	0	Plasmids		Rst_HelicaseDUF2290	NA	Plasmids		Rst_HelicaseDUF2290	1.36901	Plasmids
	3300012830_1	0.0219289	NO		TARA_SAMEA2622690_METAG_KGFPAGGC	0.0236278	NO		MGYG000002153	0.0658968	NO				3300012838_1	0.0343277	Plasmid		TARA_SAMEA2619907_METAG_PFHGNIIC	0.0203811	Plasmid		MGYG000008882	0.218341	ICE_IME				Rst_Hydrolase-Tm	0.844395	Plasmids		Rst_Hydrolase-Tm	0.854849	Plasmids		Rst_Hydrolase-Tm	0.530682	Plasmids
	3300012830_6	0.156503	YES		TARA_SAMEA2622690_METAG_LPHGFNJJ	0.0175696	NO		MGYG000002166	0.0349479	YES				3300012842_2	0.0319213	Plasmid		TARA_SAMEA2619970_METAG_OKEINIMP	0.0155137	Plasmid		MGYG000009056	0.154887	ICE_IME				Rst_PARIS	0.875748	Plasmids		Rst_PARIS	1.28589	Plasmids		Rst_PARIS	0.667307	Plasmids
	3300012830_6	0.0252602	NO		TARA_SAMEA2622690_METAG_NLCIDLIH	0.0200816	NO		MGYG000002166	0.0592568	NO				3300012842_3	0.00966894	Plasmid		TARA_SAMEA2620014_METAG_DOLHMFNI	0.0195706	Plasmid		MGYG000009079	0.130708	ICE_IME				Rst_RT-Tm	NA	Plasmids		Rst_RT-Tm	NA	Plasmids		Rst_RT-Tm	2.73801	Plasmids
	3300012833_4	0.00966894	YES		TARA_SAMEA2622690_METAG_PJDPAOBM	0.0228654	NO		MGYG000002175	0.311624	YES				3300012842_4	0.0841397	Plasmid		TARA_SAMEA2620027_METAG_INFJHNCL	0.0247226	Plasmid		MGYG000009136	0.175311	ICE_IME				Rst_TIR-NLR	NA	Plasmids		Rst_TIR-NLR	NA	Plasmids		Rst_TIR-NLR	0.370437	Plasmids
	3300012833_4	0.0257118	NO		TARA_SAMEA2622695_METAG_AEILOFCI	0.0239338	NO		MGYG000002175	0.0555042	NO				3300012844_4	0.126928	Plasmid		TARA_SAMEA2620035_METAG_ILLGPLFG	0.0229261	Plasmid		MGYG000009181	0.0227035	ICE_IME				SEFIR	NA	Plasmids		SEFIR	NA	Plasmids		SEFIR	1.59717	Plasmids
	3300012833_6	0.0410332	YES		TARA_SAMEA2622695_METAG_IJMMAGNC	0.013879	NO		MGYG000002228	0.0531576	YES				3300012853_4	0.0194314	Plasmid		TARA_SAMEA2620035_METAG_LEKHLCMO	0.34965	Plasmid		MGYG000009240	0.218962	ICE_IME				Septu	1.67637	Plasmids		Septu	2.02464	Plasmids		Septu	0.831977	Plasmids
	3300012833_6	0.0130139	NO		TARA_SAMEA2622695_METAG_IKHODGJK	0.00677709	NO		MGYG000002228	0.0434413	NO				3300012856_6	0.126687	Plasmid		TARA_SAMEA2620039_METAG_DCIGMOMO	0.0238173	Plasmid		MGYG000009344	0.12793	ICE_IME				Shango	0.426524	Plasmids		Shango	0.85928	Plasmids		Shango	0.449697	Plasmids
	3300012838_1	0.0357526	YES		TARA_SAMEA2622695_METAG_PDIJCBAF	0.0297268	NO		MGYG000002564	0.028875	YES				3300012860_3	0.135435	Plasmid		TARA_SAMEA2620053_METAG_BEJKNPCG	0.0228693	Plasmid		MGYG000009349	0.0491441	ICE_IME				Shedu	1.15145	Plasmids		Shedu	1.44256	Plasmids		Shedu	1.38101	Plasmids
	3300012838_1	0.0192254	NO		TARA_SAMEA2622695_METAG_PDJOKEGE	0.022684	NO		MGYG000002564	0.0288238	NO				3300012864_7	0.136668	Plasmid		TARA_SAMEA2620081_METAG_CGDDMMPH	0.0218012	Plasmid		MGYG000009426	0.0486752	ICE_IME				ShosTA	0.390353	Plasmids		ShosTA	1.13165	Plasmids		ShosTA	0.687492	Plasmids
	3300012838_9	0.169226	YES		TARA_SAMEA2622696_METAG_LJCKGMCC	0.0263522	NO		MGYG000002612	0.125366	YES				3300012864_8	0.178755	Plasmid		TARA_SAMEA2620384_METAG_IDMOJFEE	0.115509	Plasmid		MGYG000009470	0.129506	ICE_IME				SoFic	1.27724	Plasmids		SoFic	0.641136	Plasmids		SoFic	1.78603	Plasmids
	3300012838_9	0.0228421	NO		TARA_SAMEA2622710_METAG_BPCIPLNH	0.0145873	NO		MGYG000002612	0.0389315	NO				3300012879_3	0.136057	Plasmid		TARA_SAMEA2620384_METAG_PFNFNGAP	0.0248576	Plasmid		MGYG000009478	0.278574	ICE_IME				SspBCDE	0.924213	Plasmids		SspBCDE	1.12321	Plasmids		SspBCDE	0.697655	Plasmids
	3300012840_3	0.0527414	YES		TARA_SAMEA2622710_METAG_EDMHDGDJ	0.0187043	NO		MGYG000002619	0.0689682	YES				3300012913_2	0.204608	Plasmid		TARA_SAMEA2620663_METAG_DGNLPBJF	0.0195698	Plasmid		MGYG000009506	0.0585617	ICE_IME				Stk2	NA	Plasmids		Stk2	NA	Plasmids		Stk2	0	Plasmids
	3300012840_3	0.0150265	NO		TARA_SAMEA2622710_METAG_IJOAKNPJ	0.0301432	NO		MGYG000002619	0.0487652	NO				3300012921_12	0.0330262	Plasmid		TARA_SAMEA2620666_METAG_GIDMECPM	0.0617719	Plasmid		MGYG000009516	0.124731	ICE_IME				Thoeris	1.41819	Plasmids		Thoeris	0.711398	Plasmids		Thoeris	1.76139	Plasmids
	3300012842_1	0.125274	YES		TARA_SAMEA2622716_METAG_DPMIGLEP	0.0189653	NO		MGYG000002620	0.0599962	YES				3300012921_41	0.0556328	Plasmid		TARA_SAMEA2620812_METAG_HIEKJCAB	0.0393517	Plasmid		MGYG000009749	0.225129	ICE_IME				Tiamat	1.87643	Plasmids		Tiamat	NA	Plasmids		Tiamat	0.456335	Plasmids
	3300012842_1	0.0228655	NO		TARA_SAMEA2622716_METAG_FCPPLOOE	0.0155114	NO		MGYG000002620	0.0201398	NO				3300012921_7	0.071178	Plasmid		TARA_SAMEA2620947_METAG_FFJAAIEE	0.013639	Plasmid		MGYG000010002	0.112816	ICE_IME				Uzume	NA	Plasmids		Uzume	NA	Plasmids		Uzume	3.14871	Plasmids
	3300012842_2	0.0306843	YES		TARA_SAMEA2622716_METAG_JIINHBHC	0.00208171	NO		MGYG000002634	0.04108	YES				3300012940_25	0.0367251	Plasmid		TARA_SAMEA2620967_METAG_KPGBBEFO	0.0194446	Plasmid		MGYG000010016	0.116225	ICE_IME				Wadjet	0.734256	Plasmids		Wadjet	0.51064	Plasmids		Wadjet	0.857032	Plasmids
	3300012842_2	0.0151257	NO		TARA_SAMEA2622716_METAG_KANLKIKK	0.0305506	NO		MGYG000002634	0.037824	NO				3300012940_45	0.00714306	Plasmid		TARA_SAMEA2620980_METAG_GLODDDOJ	0.0712555	Plasmid		MGYG000010029	0.0652061	ICE_IME				Zorya	0.390471	Plasmids		Zorya	0.762288	Plasmids		Zorya	0.782305	Plasmids
	3300012842_3	0.00966894	YES		TARA_SAMEA2622733_METAG_AONAELJN	0.0173569	NO		MGYG000002641	0.082652	YES				3300012943_17	0.127158	Plasmid		TARA_SAMEA2621010_METAG_EEBADEOH	0.0154155	Plasmid		MGYG000010093	0.0924414	ICE_IME				Abi2	4.72518	Prophages		Abi2	0	Prophages		Abi2	2.551	Prophages
	3300012842_3	0.0258213	NO		TARA_SAMEA2622733_METAG_DOJIFHOJ	0.0236786	NO		MGYG000002641	0.0458995	NO				3300012943_24	0.0111387	Plasmid		TARA_SAMEA2621033_METAG_MAHHHCDM	0.0186501	Plasmid		MGYG000010236	0.0235012	ICE_IME				AbiEii	0.364477	Prophages		AbiEii	1.54115	Prophages		AbiEii	0.460458	Prophages
	3300012842_4	0.0580276	YES		TARA_SAMEA2622733_METAG_EGAGGPLO	0.0171747	NO		MGYG000002711	0.0623646	YES				3300013017_2	0.0978091	Plasmid		TARA_SAMEA2621076_METAG_BNBKGHEH	0.0238639	Plasmid		MGYG000010269	0.11245	ICE_IME				AbiH	0	Prophages		AbiH	10.5312	Prophages		AbiH	1.93974	Prophages
	3300012842_4	0.018469	NO		TARA_SAMEA2622733_METAG_EOLHBMEN	0.0280985	NO		MGYG000002711	0.0391661	NO				3300013427_3	0.140083	Plasmid		TARA_SAMEA2621216_METAG_GPCKMPLA	0.0245092	Plasmid		MGYG000010322	0.207512	ICE_IME				Aditi	NA	Prophages		Aditi	NA	Prophages		Aditi	0	Prophages
	3300012842_9	0.0613949	YES		TARA_SAMEA2622733_METAG_LFFPGBHH	0.0192339	NO		MGYG000002816	0.0508921	YES				3300015061_1	0.0519541	Plasmid		TARA_SAMEA2621221_METAG_AFPNPCON	0.0278103	Plasmid		MGYG000010382	0.311187	ICE_IME				AVAST	1.39268	Prophages		AVAST	1.35015	Prophages		AVAST	0.456735	Prophages
	3300012842_9	0.0164062	NO		TARA_SAMEA2622737_METAG_EACCIMDA	0.0207325	NO		MGYG000002816	0.0274346	NO				3300015158_12	0.124715	Plasmid		TARA_SAMEA2621222_METAG_KKDEGGHP	0.0426732	Plasmid		MGYG000010399	0.15361	ICE_IME				Azaca	0	Prophages		Azaca	0	Prophages		Azaca	0	Prophages
	3300012843_4	0.142013	YES		TARA_SAMEA2622737_METAG_HJFDKADK	0.0231094	NO		MGYG000002817	0.0353362	YES				3300017426_13	0.0750188	Plasmid		TARA_SAMEA2621232_METAG_FIFLKHND	0.598623	Plasmid		MGYG000010475	0.120434	ICE_IME				Borvo	0	Prophages		Borvo	0	Prophages		Borvo	0	Prophages
	3300012843_4	0.022845	NO		TARA_SAMEA2622737_METAG_NMILOMPH	0.0211547	NO		MGYG000002817	0.0304932	NO				3300017426_21	0.145201	Plasmid		TARA_SAMEA2621242_METAG_DFHNPMGP	0.0532302	Plasmid		MGYG000010563	0.0583283	ICE_IME				BREX	0.25861	Prophages		BREX	0.15374	Prophages		BREX	0.815563	Prophages
	3300012843_7	0.0473373	YES		TARA_SAMEA2622763_METAG_MNJLKKHG	0.030111	NO		MGYG000002825	0.102017	YES				3300017426_29	0.0138474	Plasmid		TARA_SAMEA2621242_METAG_IEOMPJEB	0.0426214	Plasmid		MGYG000010586	0.0855249	ICE_IME				BstA	NA	Prophages		BstA	NA	Prophages		BstA	16.6166	Prophages
	3300012843_7	0.0282307	NO		TARA_SAMEA2622765_METAG_CKKHFEEO	0.0257776	NO		MGYG000002825	0.024432	NO				3300017448_12	0.0607216	Plasmid		TARA_SAMEA2621277_METAG_DODNFDBE	0.0215592	Plasmid		MGYG000010634	0.389332	ICE_IME				Bunzi	0	Prophages		Bunzi	0	Prophages		Bunzi	2.14581	Prophages
	3300012844_10	0.180645	YES		TARA_SAMEA2622765_METAG_DACAFNHL	0.0213262	NO		MGYG000002876	0.032089	YES				3300017540_7	0.142308	Plasmid		TARA_SAMEA2621300_METAG_DIHNLLAF	0.0146406	Plasmid		MGYG000010722	0.113932	ICE_IME				Cas	0.515289	Prophages		Cas	1.03022	Prophages		Cas	0.839495	Prophages
	3300012844_10	0.0228141	NO		TARA_SAMEA2622765_METAG_ICPMIAHH	0.0171602	NO		MGYG000002876	0.0422044	NO				3300017565_10	0.0342053	Plasmid		TARA_SAMEA2621551_METAG_BLMELPME	0.0276542	Plasmid		MGYG000010732	0.0801236	ICE_IME				CBASS	1.18373	Prophages		CBASS	0.18941	Prophages		CBASS	0.405852	Prophages
	3300012844_4	0.0326867	YES		TARA_SAMEA2622766_METAG_CCDAFOBI	0.0258437	NO		MGYG000002908	0.0297111	YES				3300017565_9	0.281109	Plasmid		TARA_SAMEA2621812_METAG_NHHPCCBJ	0.0381281	Plasmid		MGYG000010773	0.13508	ICE_IME				DarTG	0.234583	Prophages		DarTG	0	Prophages		DarTG	0.795941	Prophages
	3300012844_4	0.0264635	NO		TARA_SAMEA2622766_METAG_CGEHJPAL	0.0160115	NO		MGYG000002908	0.0495583	NO				3300017646_14	0.09243	Plasmid		TARA_SAMEA2621839_METAG_GAKBCGLM	0.057107	Plasmid		MGYG000011114	0.120482	ICE_IME				Dazbog	5.08865	Prophages		Dazbog	NA	Prophages		Dazbog	1.62609	Prophages
	3300012844_5	0.0538213	YES		TARA_SAMEA2622766_METAG_CKNHBMFD	0.0268502	NO		MGYG000002969	0.0343371	YES				3300017646_16	0.0148701	Plasmid		TARA_SAMEA2622097_METAG_BMEACDEL	0.0428714	Plasmid		MGYG000011435	0.0607497	ICE_IME				dCTPdeaminase	0	Prophages		dCTPdeaminase	0	Prophages		dCTPdeaminase	8.05652	Prophages
	3300012844_5	0.0211949	NO		TARA_SAMEA2622766_METAG_EDDOGMGI	0.0155146	NO		MGYG000002969	0.0349716	NO				3300017646_8	0.0105772	Plasmid		TARA_SAMEA2622149_METAG_FEDNHIBG	0.0244289	Plasmid		MGYG000011508	0.0502361	ICE_IME				dGTPase	NA	Prophages		dGTPase	0	Prophages		dGTPase	0	Prophages
	3300012853_4	0.0194314	YES		TARA_SAMEA2622766_METAG_HNKKLNLI	0.0154297	NO		MGYG000002990	0.0314671	YES				3300017650_8	0.143433	Plasmid		TARA_SAMEA2622149_METAG_OJCMJHGM	0.0242889	Plasmid		MGYG000011687	0.282031	ICE_IME				DISARM	1.07565	Prophages		DISARM	0.411374	Prophages		DISARM	0.740056	Prophages
	3300012853_4	0.0205711	NO		TARA_SAMEA2622766_METAG_PAPLMLMG	0.0185588	NO		MGYG000002990	0.0463693	NO				3300017651_10	0.0640943	Plasmid		TARA_SAMEA2622219_METAG_BCNDIPPI	0.0585309	Plasmid		MGYG000011805	0.118835	ICE_IME				Dnd	0.844725	Prophages		Dnd	0.448135	Prophages		Dnd	0.340449	Prophages
	3300012856_6	0.0320034	YES		TARA_SAMEA2622766_METAG_PMDMNEDG	0.00463665	NO		MGYG000003042	0.0529626	YES				3300017655_12	0.00857692	Plasmid		TARA_SAMEA2622376_METAG_KBAMCEAM	0.142857	Plasmid		MGYG000011885	0.0786457	ICE_IME				Dodola	0.389132	Prophages		Dodola	0.415636	Prophages		Dodola	0.48372	Prophages
	3300012856_6	0.0263732	NO		TARA_SAMEA2622796_METAG_CDCCBIGC	0.0198441	NO		MGYG000003042	0.0349921	NO				3300017655_13	0.0654096	Plasmid		TARA_SAMEA2622452_METAG_LOANMEJJ	0.0430798	Plasmid		MGYG000011887	0.10882	ICE_IME				DRT	0	Prophages		DRT	10.5312	Prophages		DRT	0.503533	Prophages
	3300012859_10	0.0469362	YES		TARA_SAMEA2622796_METAG_OHBOBOCA	0.0140766	NO		MGYG000003099	0.126418	YES				3300017658_17	0.0311831	Plasmid		TARA_SAMEA2622478_METAG_JHFPIJDG	0.00912992	Plasmid		MGYG000011989	0.189179	ICE_IME				Druantia	5.2551	Prophages		Druantia	5.72347	Prophages		Druantia	2.54943	Prophages
	3300012859_10	0.0193623	NO		TARA_SAMEA2622801_METAG_CBEJFPFF	0.0149191	NO		MGYG000003099	0.0243946	NO				3300018719_7	0.321569	Plasmid		TARA_SAMEA2622499_METAG_GGEKANHA	0.137005	Plasmid		MGYG000012028	0.0637362	ICE_IME				Dsr	NA	Prophages		Dsr	NA	Prophages		Dsr	0	Prophages
	3300012859_13	0.0176174	YES		TARA_SAMEA2622801_METAG_EGLCMHNH	0.0187888	NO		MGYG000003113	0.0335007	YES				3300018875_4	0.0158187	Plasmid		TARA_SAMEA2622545_METAG_LPECMJHH	0.0763723	Plasmid		MGYG000012033	0.111639	ICE_IME				Eleos	0	Prophages		Eleos	2.43027	Prophages		Eleos	1.08837	Prophages
	3300012859_13	0.022468	NO		TARA_SAMEA2622801_METAG_JBCDELJO	0.0148551	NO		MGYG000003113	0.0330859	NO				3300018875_6	0.155135	Plasmid		TARA_SAMEA2622568_METAG_BPIONGFC	0.0472791	Plasmid		MGYG000012117	0.077338	ICE_IME				Gabija	0.69063	Prophages		Gabija	0.549071	Prophages		Gabija	0.301138	Prophages
	3300012859_6	0.508679	YES		TARA_SAMEA2622817_METAG_ANKMHOAM	0.0220095	NO		MGYG000003117	0.198407	YES				3300018875_7	0.508906	Plasmid		TARA_SAMEA2622656_METAG_BNJAAKAE	0.0780214	Plasmid		MGYG000012184	0.0819303	ICE_IME				Gao	0.392068	Prophages		Gao	0.620698	Prophages		Gao	0.489167	Prophages
	3300012859_6	0.0260919	NO		TARA_SAMEA2622822_METAG_EAEGHBML	0.0217233	NO		MGYG000003117	0.0518714	NO				3300018910_6	0.0353018	Plasmid		TARA_SAMEA2622657_METAG_LCCHJHGG	0.0690025	Plasmid		MGYG000012264	0.106646	ICE_IME				Hachiman	0	Prophages		Hachiman	0	Prophages		Hachiman	0.597786	Prophages
	3300012860_3	0.103935	YES		TARA_SAMEA2622822_METAG_GIMLMOHK	0.0183516	NO		MGYG000003135	0.175299	YES				3300018910_7	0.0158035	Plasmid		TARA_SAMEA2622658_METAG_IEPAEJBE	0.0260716	Plasmid		MGYG000012278	0.0700133	ICE_IME				ISG15-like	4.13453	Prophages		ISG15-like	NA	Prophages		ISG15-like	0	Prophages
	3300012860_3	0.0153601	NO		TARA_SAMEA2622822_METAG_IEDPHKED	0.019096	NO		MGYG000003135	0.0278588	NO				3300018933_12	0.158437	Plasmid		TARA_SAMEA2622685_METAG_MIMJIFFD	0.0601151	Plasmid		MGYG000012281	0.0773664	ICE_IME				Kiwa	0	Prophages		Kiwa	0	Prophages		Kiwa	1.04261	Prophages
	3300012862_12	0.0469362	YES		TARA_SAMEA2622822_METAG_JPJGAGOM	0.0149467	NO		MGYG000003152	0.0370377	YES				3300018939_6	0.290782	Plasmid		TARA_SAMEA2622685_METAG_NEJJHIOK	0.0525357	Plasmid		MGYG000012296	0.169823	ICE_IME				Lamassu-Fam	0.970334	Prophages		Lamassu-Fam	1.00525	Prophages		Lamassu-Fam	1.35366	Prophages
	3300012862_12	0.0191388	NO		TARA_SAMEA2622822_METAG_LGBPLJON	0.0363648	NO		MGYG000003152	0.0293764	NO				3300018984_8	0.629855	Plasmid		TARA_SAMEA2622690_METAG_CHELOBDL	0.0178961	Plasmid		MGYG000012335	0.169952	ICE_IME				Lit	NA	Prophages		Lit	NA	Prophages		Lit	7.16135	Prophages
	3300012862_4	0.118807	YES		TARA_SAMEA2622823_METAG_BHDJKCOH	0.0207927	NO		MGYG000003184	0.0652529	YES				3300019132_5	0.105089	Plasmid		TARA_SAMEA2622690_METAG_JFJFMNPO	0.0197051	Plasmid		MGYG000012469	0.0980777	ICE_IME				Menshen	0.914551	Prophages		Menshen	3.98908	Prophages		Menshen	1.67656	Prophages
	3300012862_4	0.0258679	NO		TARA_SAMEA2622823_METAG_CFMOJEHO	0.0142696	NO		MGYG000003184	0.0270113	NO				3300020147_5	0.248108	Plasmid		TARA_SAMEA2622690_METAG_KGFPAGGC	0.174581	Plasmid		MGYG000012582	0.219684	ICE_IME				Mokosh	0.10739	Prophages		Mokosh	0.245054	Prophages		Mokosh	0.430877	Prophages
	3300012862_7	0.105053	YES		TARA_SAMEA2622823_METAG_GALCLHPH	0.0137971	NO		MGYG000003186	0.0498885	YES				3300020154_4	0.296384	Plasmid		TARA_SAMEA2622690_METAG_LPHGFNJJ	0.0363412	Plasmid		MGYG000012825	0.316056	ICE_IME				Nhi	2.54433	Prophages		Nhi	8.10091	Prophages		Nhi	1.50846	Prophages
	3300012862_7	0.0319927	NO		TARA_SAMEA2622823_METAG_KBDJACKE	0.0186772	NO		MGYG000003186	0.0372227	NO				3300020593_5	0.0378496	Plasmid		TARA_SAMEA2622690_METAG_NLCIDLIH	0.034709	Plasmid		MGYG000012833	0.0541438	ICE_IME				Old	NA	Prophages		Old	NA	Prophages		Old	10.4261	Prophages
	3300012864_7	0.0510712	YES		TARA_SAMEA2622837_METAG_AOCBMCKK	0.0196312	NO		MGYG000003197	0.154639	YES				3300021407_5	0.0341467	Plasmid		TARA_SAMEA2622690_METAG_PJDPAOBM	0.0533661	Plasmid		MGYG000012884	0.0366026	ICE_IME				Olokun	0	Prophages		Olokun	0	Prophages		Olokun	0	Prophages
	3300012864_7	0.0207933	NO		TARA_SAMEA2622837_METAG_DIBDDNCD	0.0157562	NO		MGYG000003197	0.0385246	NO				3300024179_1	0.043474	Plasmid		TARA_SAMEA2622695_METAG_AEILOFCI	0.440723	Plasmid		MGYG000012970	0.0524787	ICE_IME				Pif	0	Prophages		Pif	0	Prophages		Pif	3.83229	Prophages
	3300012864_8	0.0469334	YES		TARA_SAMEA2622837_METAG_DMBFDJMC	0.022226	NO		MGYG000003208	0.0286579	YES				3300024222_2	0.0482214	Plasmid		TARA_SAMEA2622695_METAG_IJMMAGNC	0.0220935	Plasmid		MGYG000013125	0.0578559	ICE_IME				PrrC	0	Prophages		PrrC	0	Prophages		PrrC	1.67562	Prophages
	3300012864_8	0.0262301	NO		TARA_SAMEA2622837_METAG_DMCHDHDD	0.0238375	NO		MGYG000003208	0.0253102	NO				3300024325_2	0.0356477	Plasmid		TARA_SAMEA2622695_METAG_IKHODGJK	0.0213041	Plasmid		MGYG000013252	0.240848	ICE_IME				PsyrTA	0.427526	Prophages		PsyrTA	0.177791	Prophages		PsyrTA	0.386535	Prophages
	3300012865_2	0.0344697	YES		TARA_SAMEA2622837_METAG_EGIJALGM	0.0196408	NO		MGYG000003248	0.090842	YES				3300025484_9	0.12089	Plasmid		TARA_SAMEA2622695_METAG_PDIJCBAF	0.0168606	Plasmid		MGYG000013262	0.0550494	ICE_IME				Pycsar	0.21548	Prophages		Pycsar	0.375666	Prophages		Pycsar	0	Prophages
	3300012865_2	0.0191829	NO		TARA_SAMEA2622837_METAG_FLJJGFFL	0.0223068	NO		MGYG000003248	0.0437457	NO				3300025497_10	0.130599	Plasmid		TARA_SAMEA2622695_METAG_PDJOKEGE	0.0354899	Plasmid		MGYG000013325	0.163305	ICE_IME				radar	0	Prophages		radar	NA	Prophages		radar	0	Prophages
	3300012865_6	0.0265694	YES		TARA_SAMEA2622837_METAG_FMHBHGAC	0.015127	NO		MGYG000003310	0.223077	YES				3300025516_14	0.336247	Plasmid		TARA_SAMEA2622696_METAG_LJCKGMCC	0.0289306	Plasmid		MGYG000013479	0.218962	ICE_IME				Retron	1.12123	Prophages		Retron	1.11915	Prophages		Retron	0.800444	Prophages
	3300012865_6	0.0266902	NO		TARA_SAMEA2622837_METAG_HLHPBMON	0.0121282	NO		MGYG000003310	0.0487047	NO				3300025518_10	0.0652516	Plasmid		TARA_SAMEA2622710_METAG_BPCIPLNH	0.0333428	Plasmid		MGYG000013706	0.0572935	ICE_IME				RexAB	NA	Prophages		RexAB	NA	Prophages		RexAB	0	Prophages
	3300012878_5	0.0229655	YES		TARA_SAMEA2622837_METAG_IKHPFKLM	0.0161305	NO		MGYG000003314	0.120577	YES				3300025518_15	0.0662875	Plasmid		TARA_SAMEA2622710_METAG_EDMHDGDJ	0.023904	Plasmid		MGYG000013880	0.0310742	ICE_IME				RM	2.22056	Prophages		RM	2.85484	Prophages		RM	1.40927	Prophages
	3300012878_5	0.0239782	NO		TARA_SAMEA2622837_METAG_JKPGOPEF	0.0127884	NO		MGYG000003314	0.0353035	NO				3300025518_2	0.0362554	Plasmid		TARA_SAMEA2622710_METAG_IJOAKNPJ	0.0977517	Plasmid		MGYG000013902	0.223994	ICE_IME				RosmerTA	3.16758	Prophages		RosmerTA	1.96687	Prophages		RosmerTA	2.06991	Prophages
	3300012879_3	0.119983	YES		TARA_SAMEA2622837_METAG_JMIFJPDO	0.0121966	NO		MGYG000003360	0.0599197	YES				3300025518_3	0.058334	Plasmid		TARA_SAMEA2622716_METAG_DPMIGLEP	0.0157368	Plasmid		MGYG000013932	0.0739244	ICE_IME				Rst_2TM_1TM_TIR	0	Prophages		Rst_2TM_1TM_TIR	NA	Prophages		Rst_2TM_1TM_TIR	7.59615	Prophages
	3300012879_3	0.0185142	NO		TARA_SAMEA2622837_METAG_LGNHAJJH	0.0136017	NO		MGYG000003360	0.0264793	NO				3300025518_4	0.349528	Plasmid		TARA_SAMEA2622716_METAG_FCPPLOOE	0.0253845	Plasmid		MGYG000014011	0.047047	ICE_IME				Rst_3HP	NA	Prophages		Rst_3HP	NA	Prophages		Rst_3HP	15.4873	Prophages
	3300012880_4	0.124062	YES		TARA_SAMEA2622837_METAG_MANGALKA	0.0253797	NO		MGYG000003361	0.137691	YES				3300025518_6	0.0354773	Plasmid		TARA_SAMEA2622716_METAG_JIINHBHC	0.0226325	Plasmid		MGYG000014034	0.100617	ICE_IME				Rst_DprA-PPRT	NA	Prophages		Rst_DprA-PPRT	NA	Prophages		Rst_DprA-PPRT	0.282235	Prophages
	3300012880_4	0.0227138	NO		TARA_SAMEA2622837_METAG_NKJHAEDL	0.024907	NO		MGYG000003361	0.0388907	NO				3300025520_3	0.0296042	Plasmid		TARA_SAMEA2622716_METAG_KANLKIKK	0.0357606	Plasmid		MGYG000014128	0.186289	ICE_IME				Rst_gop_beta_cll	7.9383	Prophages		Rst_gop_beta_cll	NA	Prophages		Rst_gop_beta_cll	0.89404	Prophages
	3300012913_2	0.204608	YES		TARA_SAMEA2622837_METAG_PAODPMMI	0.0241873	NO		MGYG000003372	0.117214	YES				3300025522_1	0.105419	Plasmid		TARA_SAMEA2622733_METAG_AONAELJN	0.0232136	Plasmid		MGYG000014465	0.119019	ICE_IME				Rst_HelicaseDUF2290	0	Prophages		Rst_HelicaseDUF2290	NA	Prophages		Rst_HelicaseDUF2290	0	Prophages
	3300012913_2	0.032665	NO		TARA_SAMEA2622837_METAG_PHBMICNI	0.019569	NO		MGYG000003372	0.0244724	NO				3300025522_2	0.0414743	Plasmid		TARA_SAMEA2622733_METAG_DOJIFHOJ	0.0902364	Plasmid		MGYG000014530	0.105367	ICE_IME				Rst_Hydrolase-Tm	1.10254	Prophages		Rst_Hydrolase-Tm	0	Prophages		Rst_Hydrolase-Tm	0.42675	Prophages
	3300012921_10	0.0645099	YES		TARA_SAMEA2622837_METAG_PPDOBEOP	0.0227415	NO		MGYG000003379	0.0233023	YES				3300025525_10	0.0162468	Plasmid		TARA_SAMEA2622733_METAG_EGAGGPLO	0.0555185	Plasmid		MGYG000014597	0.0248552	ICE_IME				Rst_PARIS	0.275282	Prophages		Rst_PARIS	0.222804	Prophages		Rst_PARIS	0.42577	Prophages
	3300012921_10	0.0287324	NO		TARA_SAMEA2622842_METAG_DHEHIIGA	0.0245067	NO		MGYG000003379	0.0312016	NO				3300025525_14	0.0428299	Plasmid		TARA_SAMEA2622733_METAG_LFFPGBHH	0.0293072	Plasmid		MGYG000014737	0.141253	ICE_IME				Rst_RT-Tm	NA	Prophages		Rst_RT-Tm	NA	Prophages		Rst_RT-Tm	0	Prophages
	3300012921_12	0.0330262	YES		TARA_SAMEA2622842_METAG_ELOJNHCG	0.0134742	NO		MGYG000003382	0.0272856	YES				3300025562_4	0.0368364	Plasmid		TARA_SAMEA2622737_METAG_EACCIMDA	0.0692449	Plasmid		MGYG000015151	0.0405416	ICE_IME				Rst_TIR-NLR	NA	Prophages		Rst_TIR-NLR	NA	Prophages		Rst_TIR-NLR	0	Prophages
	3300012921_12	0.0252432	NO		TARA_SAMEA2622842_METAG_GAJPJMFL	0.0202572	NO		MGYG000003382	0.0297757	NO				3300025575_11	0.0328343	Plasmid		TARA_SAMEA2622737_METAG_HJFDKADK	0.050844	Plasmid		MGYG000015213	0.123482	ICE_IME				SEFIR	NA	Prophages		SEFIR	NA	Prophages		SEFIR	2.56875	Prophages
	3300012921_19	0.0573247	YES		TARA_SAMEA2622843_METAG_HDGILNGE	0.0152065	NO		MGYG000003383	0.0375251	YES				3300025575_13	0.132822	Plasmid		TARA_SAMEA2622737_METAG_NMILOMPH	0.0589303	Plasmid		MGYG000015360	0.167859	ICE_IME				Septu	0	Prophages		Septu	3.69515	Prophages		Septu	0.630439	Prophages
	3300012921_19	0.0255347	NO		TARA_SAMEA2622901_METAG_NNLDCDAA	0.0281033	NO		MGYG000003383	0.0269957	NO				3300025575_7	0.0442709	Plasmid		TARA_SAMEA2622763_METAG_MNJLKKHG	0.0767872	Plasmid		MGYG000015407	0.0893495	ICE_IME				Shango	0.67799	Prophages		Shango	0.397029	Prophages		Shango	0.503932	Prophages
	3300012921_25	0.0609385	YES		TARA_SAMEA2622923_METAG_ACHMAPPN	0.030417	NO		MGYG000003386	0.0481405	YES				3300025600_11	0.033523	Plasmid		TARA_SAMEA2622765_METAG_CKKHFEEO	0.0365312	Plasmid		MGYG000015423	0.146671	ICE_IME				Shedu	0	Prophages		Shedu	0	Prophages		Shedu	2.33215	Prophages
	3300012921_25	0.0237207	NO		TARA_SAMEA2623059_METAG_NKGMGDCP	0.030917	NO		MGYG000003386	0.0263898	NO				3300025600_8	0.0442693	Plasmid		TARA_SAMEA2622765_METAG_DACAFNHL	0.124357	Plasmid		MGYG000015445	0.121894	ICE_IME				ShosTA	0.32191	Prophages		ShosTA	0.322712	Prophages		ShosTA	0.601224	Prophages
	3300012921_27	0.0393202	YES		TARA_SAMEA2623079_METAG_DAGBKOGK	0.0157248	NO		MGYG000003388	0.0129559	YES				3300025679_17	0.0300187	Plasmid		TARA_SAMEA2622765_METAG_ICPMIAHH	0.0315385	Plasmid		MGYG000015502	0.276148	ICE_IME				SoFic	0	Prophages		SoFic	1.46266	Prophages		SoFic	0.37236	Prophages
	3300012921_27	0.022543	NO		TARA_SAMEA2623079_METAG_KJALDNFC	0.0238287	NO		MGYG000003388	0.0412722	NO				3300025862_25	0.302024	Plasmid		TARA_SAMEA2622766_METAG_CCDAFOBI	0.160282	Plasmid		MGYG000015535	0.0599943	ICE_IME				SspBCDE	0.987351	Prophages		SspBCDE	0.803907	Prophages		SspBCDE	1.07383	Prophages
	3300012921_28	0.0537924	YES		TARA_SAMEA2623116_METAG_MCLFJCFB	0.0201532	NO		MGYG000003390	0.0737851	YES				3300025912_15	0.0310356	Plasmid		TARA_SAMEA2622766_METAG_CGEHJPAL	0.017313	Plasmid		MGYG000015544	0.10365	ICE_IME				Stk2	NA	Prophages		Stk2	NA	Prophages		Stk2	0	Prophages
	3300012921_28	0.020065	NO		TARA_SAMEA2623155_METAG_NCIMLOCE	0.032797	NO		MGYG000003390	0.0317425	NO				3300027276_13	0.0351074	Plasmid		TARA_SAMEA2622766_METAG_CKNHBMFD	0.126275	Plasmid		MGYG000015588	0.10447	ICE_IME				Thoeris	0.127708	Prophages		Thoeris	6.49183	Prophages		Thoeris	0.971057	Prophages
	3300012921_29	0.0544781	YES		TARA_SAMEA2623314_METAG_BEAHLGLB	0.0095546	NO		MGYG000003393	0.0436266	YES				3300027276_15	0.0261895	Plasmid		TARA_SAMEA2622766_METAG_EDDOGMGI	0.0286481	Plasmid		MGYG000015807	0.0580552	ICE_IME				Tiamat	0	Prophages		Tiamat	NA	Prophages		Tiamat	1.28437	Prophages
	3300012921_29	0.0320438	NO		TARA_SAMEA2623327_METAG_IJMHDOJN	0.025804	NO		MGYG000003393	0.0255475	NO				3300027276_19	0.0126783	Plasmid		TARA_SAMEA2622766_METAG_HNKKLNLI	0.0190405	Plasmid		MGYG000015839	0.0986096	ICE_IME				Uzume	NA	Prophages		Uzume	NA	Prophages		Uzume	0	Prophages
	3300012921_36	0.0663192	YES		TARA_SAMEA2623350_METAG_NNMKAPNI	0.0221378	NO		MGYG000003395	0.0878062	YES				3300027276_33	0.0231556	Plasmid		TARA_SAMEA2622766_METAG_PAPLMLMG	0.0416331	Plasmid		MGYG000015881	0.0475217	ICE_IME				Wadjet	1.6618	Prophages		Wadjet	1.7086	Prophages		Wadjet	1.80636	Prophages
	3300012921_36	0.022587	NO		TARA_SAMEA2623390_METAG_IFCMLOCO	0.00465296	NO		MGYG000003395	0.0241804	NO				3300027276_36	0.0288548	Plasmid		TARA_SAMEA2622766_METAG_PMDMNEDG	0.0204195	Plasmid		MGYG000016013	0.276855	ICE_IME				Zorya	0.541711	Prophages		Zorya	0.616374	Prophages		Zorya	1.1695	Prophages
	3300012921_41	0.0580619	YES		TARA_SAMEA2623403_METAG_NKDDHBPN	0.0271695	NO		MGYG000003397.1	0.207871	YES				3300027276_37	0.0392629	Plasmid		TARA_SAMEA2622796_METAG_CDCCBIGC	0.0385452	Plasmid		MGYG000016345	0.0392085	ICE_IME
	3300012921_41	0.0389844	NO		TARA_SAMEA2623446_METAG_KFGDJNOD	0.029776	NO		MGYG000003397.1	0.0516589	NO				3300027276_39	0.0233214	Plasmid		TARA_SAMEA2622796_METAG_OHBOBOCA	0.0277011	Plasmid		MGYG000016352	0.148961	ICE_IME
	3300012921_5	0.0595194	YES		TARA_SAMEA2623463_METAG_KOBBDBJG	0.0239116	NO		MGYG000003399	0.0304266	YES				3300027282_18	0.0604193	Plasmid		TARA_SAMEA2622801_METAG_CBEJFPFF	0.0173585	Plasmid		MGYG000016389	0.131711	ICE_IME
	3300012921_5	0.0461809	NO		TARA_SAMEA2623649_METAG_JMAILDDC	0.0186915	NO		MGYG000003399	0.0241128	NO				3300027283_12	0.0332178	Plasmid		TARA_SAMEA2622801_METAG_EGLCMHNH	0.0170445	Plasmid		MGYG000016448	0.0471676	ICE_IME
	3300012921_7	0.071178	YES		TARA_SAMEA2623868_METAG_FIADHPBB	0.0199388	NO		MGYG000003400	0.605694	YES				3300027283_15	0.0465268	Plasmid		TARA_SAMEA2622801_METAG_JBCDELJO	0.0274574	Plasmid		MGYG000016633	0.042889	ICE_IME
	3300012921_7	0.0344238	NO		TARA_SAMEA2623868_METAG_HLGJKMJJ	0	NO		MGYG000003400	0.0274974	NO				3300027283_3	0.0374904	Plasmid		TARA_SAMEA2622817_METAG_ANKMHOAM	0.0380103	Plasmid		MGYG000016878	0.0422101	ICE_IME
	3300012940_25	0.0367251	YES		TARA_SAMEA4396489_METAG_DJIFJGEM	0.0267701	NO		MGYG000003401	0.124471	YES				3300027283_7	0.0763151	Plasmid		TARA_SAMEA2622822_METAG_EAEGHBML	0.0306885	Plasmid		MGYG000016898	0.0344661	ICE_IME
	3300012940_25	0.020772	NO		TARA_SAMEA4396489_METAG_OCBFFKCH	0.0204066	NO		MGYG000003401	0.0347096	NO				3300027284_32	0.0762777	Plasmid		TARA_SAMEA2622822_METAG_GIMLMOHK	0.0266898	Plasmid		MGYG000016938	0.0550944	ICE_IME
	3300012940_35	0.0423388	YES		TARA_SAMEA4396489_METAG_OFBBDPAO	0.0228755	NO		MGYG000003403	0.0734111	YES				3300027284_8	0.0902277	Plasmid		TARA_SAMEA2622822_METAG_IEDPHKED	0.0246202	Plasmid		MGYG000017073	0.135243	ICE_IME
	3300012940_35	0.0249368	NO		TARA_SAMEA4396515_METAG_MAOJNANK	0.0212815	NO		MGYG000003403	0.0222786	NO				3300027365_5	0.0969368	Plasmid		TARA_SAMEA2622822_METAG_JPJGAGOM	0.0248896	Plasmid		MGYG000017113	0.100233	ICE_IME
	3300012940_45	0.00714306	YES		TARA_SAMEA4396941_METAG_GBOJPBHF	0.0299865	NO		MGYG000003408	0.0625704	YES				3300027640_11	0.244111	Plasmid		TARA_SAMEA2622823_METAG_BHDJKCOH	0.0296398	Plasmid		MGYG000017163	0.279408	ICE_IME
	3300012940_45	0.0269468	NO		TARA_SAMEA4396941_METAG_JFDOBMBJ	0.031428	NO		MGYG000003408	0.0581218	NO				3300027640_17	0.0127939	Plasmid		TARA_SAMEA2622823_METAG_CFMOJEHO	0.0164942	Plasmid		MGYG000017425	0.0848356	ICE_IME
	3300012943_17	0.127158	YES		TARA_SAMEA4396988_METAG_AIPHAFPD	0.0326073	NO		MGYG000003449	0.0622728	YES				3300027641_8	0.118582	Plasmid		TARA_SAMEA2622823_METAG_GALCLHPH	0.02221	Plasmid		MGYG000017859	0.188621	ICE_IME
	3300012943_17	0.0312805	NO		TARA_SAMEA4396988_METAG_JBGFAFFN	0.0204408	NO		MGYG000003449	0.0251428	NO				3300027653_32	0.280112	Plasmid		TARA_SAMEA2622823_METAG_KBDJACKE	0.0297838	Plasmid		MGYG000017917	0.147798	ICE_IME
	3300012943_23	0.413565	YES		TARA_SAMEA4396988_METAG_JEDFGPEG	0.0268856	NO		MGYG000003462	0.0433727	YES				3300027706_11	0.0746197	Plasmid		TARA_SAMEA2622837_METAG_AOCBMCKK	0.0319632	Plasmid		MGYG000018168	0.0616903	ICE_IME
	3300012943_23	0.0339373	NO		TARA_SAMEA4397004_METAG_JPDEEDJH	0.0265076	NO		MGYG000003462	0.0463986	NO				3300027706_16	0.0356189	Plasmid		TARA_SAMEA2622837_METAG_DIBDDNCD	0.0154496	Plasmid		MGYG000018173	0.0412167	ICE_IME
	3300012943_24	0.0303595	YES		TARA_SAMEA4397023_METAG_CDAJJLGH	0.0295662	NO		MGYG000003464	0.0772684	YES				3300027706_18	0.0266085	Plasmid		TARA_SAMEA2622837_METAG_DMBFDJMC	0.0212891	Plasmid		MGYG000018236	0.176585	ICE_IME
	3300012943_24	0.025019	NO		TARA_SAMEA4397051_METAG_OOEHBLAD	0.0136239	NO		MGYG000003464	0.0526301	NO				3300027706_23	0.0147229	Plasmid		TARA_SAMEA2622837_METAG_DMCHDHDD	0.0159028	Plasmid		MGYG000018354	0.220459	ICE_IME
	3300012943_26	0.0283282	YES		TARA_SAMEA4397072_METAG_AOKLNJHN	0.0187571	NO		MGYG000003465	0.189502	YES				3300027706_26	0.0326756	Plasmid		TARA_SAMEA2622837_METAG_EGIJALGM	0.019226	Plasmid		MGYG000018369	0.0851447	ICE_IME
	3300012943_26	0.0261111	NO		TARA_SAMEA4397118_METAG_AANKMKOK	0.0245703	NO		MGYG000003465	0.0604518	NO				3300027706_41	0.0130431	Plasmid		TARA_SAMEA2622837_METAG_FLJJGFFL	0.0251942	Plasmid		MGYG000018587	0.102552	ICE_IME
	3300012943_32	0.0307276	YES		TARA_SAMEA4397118_METAG_BHLMNNKI	0.0221831	NO		MGYG000003475	0.27094	YES				3300027773_18	0.0836482	Plasmid		TARA_SAMEA2622837_METAG_FMHBHGAC	0.0255281	Plasmid		MGYG000018672	0.212887	ICE_IME
	3300012943_32	0.0303944	NO		TARA_SAMEA4397118_METAG_IAPDEHFJ	0.0230005	NO		MGYG000003475	0.0407673	NO				3300027773_21	0.036221	Plasmid		TARA_SAMEA2622837_METAG_HLHPBMON	0.0342504	Plasmid		MGYG000018675	0.0690369	ICE_IME
	3300013017_2	0.117359	YES		TARA_SAMEA4397118_METAG_KDNGICHC	0.0391928	NO		MGYG000003482	0.112659	YES				3300027773_24	0.0175803	Plasmid		TARA_SAMEA2622837_METAG_IKHPFKLM	0.00936365	Plasmid		MGYG000018724	0.188111	ICE_IME
	3300013017_2	0.0283977	NO		TARA_SAMEA4397174_METAG_ELFNPLCF	0.0168833	NO		MGYG000003482	0.0399224	NO				3300027773_28	0.0290099	Plasmid		TARA_SAMEA2622837_METAG_JKPGOPEF	0.0211702	Plasmid		MGYG000018793	0.039571	ICE_IME
	3300013427_3	0.140039	YES		TARA_SAMEA4397174_METAG_IMCDPJJA	0.0230422	NO		MGYG000003652	0.0639264	YES				3300027773_37	0.0365377	Plasmid		TARA_SAMEA2622837_METAG_JMIFJPDO	0.0261213	Plasmid		MGYG000018943	0.0266674	ICE_IME
	3300013427_3	0.0243563	NO		TARA_SAMEA4397174_METAG_KJLHPIFN	0.0285912	NO		MGYG000003652	0.0487575	NO				3300027826_12	0.0451386	Plasmid		TARA_SAMEA2622837_METAG_LGNHAJJH	0.0206622	Plasmid		MGYG000018977	0.178398	ICE_IME
	3300015061_1	0.0432404	YES		TARA_SAMEA4397174_METAG_MAHICFFA	0.0261697	NO		MGYG000003800	0.0209103	YES				3300027826_17	0.0134904	Plasmid		TARA_SAMEA2622837_METAG_MANGALKA	0.0169903	Plasmid		MGYG000019057	0.164244	ICE_IME
	3300015061_1	0.0266644	NO		TARA_SAMEA4397174_METAG_PCNIEGAM	0.0222109	NO		MGYG000003800	0.043727	NO				3300027867_6	0.117589	Plasmid		TARA_SAMEA2622837_METAG_NKJHAEDL	0.0305483	Plasmid		MGYG000019086	0.0987362	ICE_IME
	3300015158_12	0.124715	YES		TARA_SAMEA4397196_METAG_EFAOIEIE	0.0253007	NO		MGYG000003854	0.0859138	YES				3300027867_8	0.150625	Plasmid		TARA_SAMEA2622837_METAG_PAODPMMI	0.0446349	Plasmid		MGYG000019146	0.0288442	ICE_IME
	3300015158_12	0.0260013	NO		TARA_SAMEA4397215_METAG_ANPJLKOM	0.0334992	NO		MGYG000003854	0.0466888	NO				3300027965_18	0.0692479	Plasmid		TARA_SAMEA2622837_METAG_PHBMICNI	0.0301755	Plasmid		MGYG000019221	0.0704796	ICE_IME
	3300016422_6	0.0311705	YES		TARA_SAMEA4397215_METAG_FMKFHFFL	0.0411446	NO		MGYG000003868	0.0516358	YES				3300027965_19	0.0621831	Plasmid		TARA_SAMEA2622837_METAG_PPDOBEOP	0.026629	Plasmid		MGYG000019276	0.0319632	ICE_IME
	3300016422_6	0.0251563	NO		TARA_SAMEA4397215_METAG_KLMFFEGC	0.0378872	NO		MGYG000003868	0.0423717	NO				3300027965_37	0.0277323	Plasmid		TARA_SAMEA2622842_METAG_DHEHIIGA	0.0402156	Plasmid		MGYG000019288	0.110473	ICE_IME
	3300016445_5	0.0311705	YES		TARA_SAMEA4397215_METAG_MLOIMAMC	0.0305964	NO		MGYG000003880	0.0336647	YES				3300027965_49	0.10511	Plasmid		TARA_SAMEA2622842_METAG_ELOJNHCG	0.019095	Plasmid		MGYG000019296	0.100308	ICE_IME
	3300016445_5	0.0251355	NO		TARA_SAMEA4397239_METAG_IMAKFBHM	0.0339183	NO		MGYG000003880	0.0349201	NO				3300027968_18	0.0351565	Plasmid		TARA_SAMEA2622842_METAG_GAJPJMFL	0.211887	Plasmid		MGYG000019333	0.0955384	ICE_IME
	3300017426_13	0.0660077	YES		TARA_SAMEA4397255_METAG_GJHMOECD	0.0318515	NO		MGYG000003908	0.0645953	YES				3300027968_20	0.0621446	Plasmid		TARA_SAMEA2622843_METAG_HDGILNGE	0.0313918	Plasmid		MGYG000019338	0.077101	ICE_IME
	3300017426_13	0.0211568	NO		TARA_SAMEA4397295_METAG_NDHNHJHC	0.0272704	NO		MGYG000003908	0.0257729	NO				3300027968_22	0.0333164	Plasmid		TARA_SAMEA2622901_METAG_NNLDCDAA	0.0890535	Plasmid		MGYG000019384	0.0391244	ICE_IME
	3300017426_21	0.0901429	YES		TARA_SAMEA4397295_METAG_NOICPOFE	0.0275517	NO		MGYG000003916	0.072645	YES				3300027968_31	0.0225366	Plasmid		TARA_SAMEA2622923_METAG_ACHMAPPN	0.0767872	Plasmid		MGYG000019389	0.134825	ICE_IME
	3300017426_21	0.0200526	NO		TARA_SAMEA4397295_METAG_OEOJHFMO	0.0231668	NO		MGYG000003916	0.0363959	NO				3300027968_33	0.129488	Plasmid		TARA_SAMEA2623079_METAG_DAGBKOGK	0.0216405	Plasmid		MGYG000019461	0.0322966	ICE_IME
	3300017426_22	0.11744	YES		TARA_SAMEA4397295_METAG_PBBIIDLA	0.0248087	NO		MGYG000003932	0.0896881	YES				3300027968_44	0.0952784	Plasmid		TARA_SAMEA2623079_METAG_KJALDNFC	0.0229877	Plasmid		MGYG000019546	0.264667	ICE_IME
	3300017426_22	0.0198147	NO		TARA_SAMEA4397295_METAG_PFFAEIFD	0.0295007	NO		MGYG000003932	0.0421078	NO				3300027968_46	0.0167532	Plasmid		TARA_SAMEA2623116_METAG_MCLFJCFB	0.0244157	Plasmid		MGYG000019561	0.121551	ICE_IME
	3300017426_29	0.0264491	YES		TARA_SAMEA4397295_METAG_PFKAPFFD	0.0224948	NO		MGYG000003933	0.040122	YES				3300027968_47	0.0305085	Plasmid		TARA_SAMEA2623314_METAG_BEAHLGLB	0.0250293	Plasmid		MGYG000019563	0.0923269	ICE_IME
	3300017426_29	0.0330187	NO		TARA_SAMEA4397330_METAG_BLFPNKCK	0.0357266	NO		MGYG000003933	0.0229871	NO				3300027968_50	0.0267572	Plasmid		TARA_SAMEA2623350_METAG_NNMKAPNI	0.0308093	Plasmid		MGYG000019648	0.126497	ICE_IME
	3300017448_12	0.0607216	YES		TARA_SAMEA4397330_METAG_IIKHBEIA	0.0147523	NO		MGYG000003940	0.138451	YES				3300027968_56	0.0307226	Plasmid		TARA_SAMEA2623390_METAG_IFCMLOCO	0.019193	Plasmid		MGYG000019884	0.119493	ICE_IME
	3300017448_12	0.0407967	NO		TARA_SAMEA4397330_METAG_MGNNFKFN	0.0415838	NO		MGYG000003940	0.0534649	NO				3300029153_2	0.454804	Plasmid		TARA_SAMEA2623403_METAG_NKDDHBPN	0.021516	Plasmid		MGYG000020113	0.0759394	ICE_IME
	3300017448_25	0.194288	YES		TARA_SAMEA4397330_METAG_NDOPFAKP	0.0257705	NO		MGYG000003947	0.0574152	YES				3300029893_12	0.111817	Plasmid		TARA_SAMEA2623446_METAG_KFGDJNOD	0.0337312	Plasmid		MGYG000020326	0.218293	ICE_IME
	3300017448_25	0.0244535	NO		TARA_SAMEA4397330_METAG_PICKGHED	0.023186	NO		MGYG000003947	0.0456843	NO				3300002468_6	0.0541074	Prophage		TARA_SAMEA2623463_METAG_KOBBDBJG	0.0818822	Plasmid		MGYG000020356	0.145872	ICE_IME
	3300017448_70	0.0687022	YES		TARA_SAMEA4397363_METAG_MMLJCBFO	0.0306937	NO		MGYG000003956	0.0862004	YES				3300002735_4	0.0635758	Prophage		TARA_SAMEA2623649_METAG_JMAILDDC	0.0314632	Plasmid		MGYG000020540	0.190609	ICE_IME
	3300017448_70	0.0163283	NO		TARA_SAMEA4397409_METAG_BOHBOLII	0.0308214	NO		MGYG000003956	0.0516077	NO				3300005466_12	0.0650111	Prophage		TARA_SAMEA2623868_METAG_FIADHPBB	0.0508999	Plasmid		MGYG000020616	0.282406	ICE_IME
	3300017540_7	0.142308	YES		TARA_SAMEA4397409_METAG_OCMHOKBI	0.0258958	NO		MGYG000003991	0.0327065	YES				3300005529_26	0.0485873	Prophage		TARA_SAMEA2623868_METAG_HLGJKMJJ	0.0243381	Plasmid		MGYG000020689	0.0395867	ICE_IME
	3300017540_7	0.0228549	NO		TARA_SAMEA4397445_METAG_CHDHEFAE	0.0141927	NO		MGYG000003991	0.0285607	NO				3300005529_36	0.058099	Prophage		TARA_SAMEA4396489_METAG_OCBFFKCH	0.0133545	Plasmid		MGYG000020706	0.121278	ICE_IME
	3300017548_9	0.157848	YES		TARA_SAMEA4397445_METAG_DOMCJONG	0.0268389	NO		MGYG000004006	0.0652906	YES				3300005529_42	0.0166772	Prophage		TARA_SAMEA4396489_METAG_OFBBDPAO	0.163359	Plasmid		MGYG000020841	0.0615195	ICE_IME
	3300017548_9	0.0289729	NO		TARA_SAMEA4397445_METAG_ENGAADBB	0.0209121	NO		MGYG000004006	0.0212485	NO				3300005529_43	0.0675019	Prophage		TARA_SAMEA4396515_METAG_MAOJNANK	0.022618	Plasmid		MGYG000020843	0.196899	ICE_IME
	3300017553_13	0.34459	YES		TARA_SAMEA4397445_METAG_IPEBJJPK	0.0225584	NO		MGYG000004031	0.131148	YES				3300009566_26	0.0800352	Prophage		TARA_SAMEA4396941_METAG_GBOJPBHF	0.0537076	Plasmid		MGYG000020947	0.206897	ICE_IME
	3300017553_13	0.0282864	NO		TARA_SAMEA4397445_METAG_JDEGCGLB	0.0305629	NO		MGYG000004031	0.0396986	NO				3300009566_7	0.0454835	Prophage		TARA_SAMEA4396988_METAG_AIPHAFPD	0.0782095	Plasmid		MGYG000020995	0.120434	ICE_IME
	3300017560_9	0.0330295	YES		TARA_SAMEA4397445_METAG_NLDDDDND	0.0211973	NO		MGYG000004085	0.0628628	YES				3300010371_41	0.0293444	Prophage		TARA_SAMEA4396988_METAG_JBGFAFFN	0.0410619	Plasmid		MGYG000021013	0.0752276	ICE_IME
	3300017560_9	0.0229792	NO		TARA_SAMEA4397489_METAG_BHAGCOIA	0.0246438	NO		MGYG000004085	0.041965	NO				3300010397_8	0.0385899	Prophage		TARA_SAMEA4397004_METAG_JPDEEDJH	0.0384891	Plasmid		MGYG000021070	0.0948617	ICE_IME
	3300017565_10	0.033685	YES		TARA_SAMEA4397489_METAG_CLOJPAOO	0.0307428	NO		MGYG000004099	0.0744694	YES				3300011244_1	0.12618	Prophage		TARA_SAMEA4397023_METAG_CDAJJLGH	0.123462	Plasmid		MGYG000021080	0.0359312	ICE_IME
	3300017565_10	0.0262313	NO		TARA_SAMEA4397489_METAG_DDCHKMAM	0.0146768	NO		MGYG000004099	0.0374526	NO				3300011987_7	0.0982318	Prophage		TARA_SAMEA4397051_METAG_OOEHBLAD	0.0313219	Plasmid		MGYG000021120	0.0308928	ICE_IME
	3300017565_9	0.281109	YES		TARA_SAMEA4397489_METAG_HFBDHIIA	0.0247849	NO		MGYG000004134	0.0262238	YES				3300012796_1	0.0322633	Prophage		TARA_SAMEA4397072_METAG_AOKLNJHN	0.0188009	Plasmid		MGYG000021125	0.157897	ICE_IME
	3300017565_9	0.0247879	NO		TARA_SAMEA4397489_METAG_LIGLIBEG	0.0305689	NO		MGYG000004134	0.0381545	NO				3300012796_2	0.0850268	Prophage		TARA_SAMEA4397118_METAG_AANKMKOK	0.0788851	Plasmid		MGYG000021162	0.129534	ICE_IME
	3300017646_14	0.082408	YES		TARA_SAMEA4397489_METAG_NELFBNMP	0.0251523	NO		MGYG000004150	0.0389434	YES				3300012796_5	0.180645	Prophage		TARA_SAMEA4397118_METAG_BHLMNNKI	0.120789	Plasmid		MGYG000021252	0.0478354	ICE_IME
	3300017646_14	0.0303994	NO		TARA_SAMEA4397489_METAG_NNOLCNPJ	0.0238082	NO		MGYG000004150	0.0313368	NO				3300012799_1	0.028003	Prophage		TARA_SAMEA4397118_METAG_IAPDEHFJ	0.0280125	Plasmid		MGYG000021262	0.0215017	ICE_IME
	3300017646_16	0.0385391	YES		TARA_SAMEA4397536_METAG_GKHJOLJD	0.022647	NO		MGYG000004162	0.264015	YES				3300012799_3	0.0850268	Prophage		TARA_SAMEA4397118_METAG_KDNGICHC	0.029828	Plasmid		MGYG000021280	0.0285242	ICE_IME
	3300017646_16	0.0340004	NO		TARA_SAMEA4397536_METAG_KKDMKAOB	0.0233691	NO		MGYG000004162	0.0588576	NO				3300012801_3	0.0850268	Prophage		TARA_SAMEA4397174_METAG_ELFNPLCF	0.0428216	Plasmid		MGYG000021293	0.416178	ICE_IME
	3300017646_8	0.0105772	YES		TARA_SAMEA4397536_METAG_NKBAHGKM	0.0227688	NO		MGYG000004229	0.0708592	YES				3300012804_2	0.0850268	Prophage		TARA_SAMEA4397174_METAG_IMCDPJJA	0.0243525	Plasmid		MGYG000021300	0.262536	ICE_IME
	3300017646_8	0.0222606	NO		TARA_SAMEA4397586_METAG_GHLGPPBL	0.0248469	NO		MGYG000004229	0.0338222	NO				3300012804_3	0.0530482	Prophage		TARA_SAMEA4397174_METAG_PCNIEGAM	0.0229161	Plasmid		MGYG000021384	0.218962	ICE_IME
	3300017650_8	0.109927	YES		TARA_SAMEA4397586_METAG_KPHCJDEI	0.0205149	NO		MGYG000004236	0.0642569	YES				3300012808_2	0.0788473	Prophage		TARA_SAMEA4397196_METAG_EFAOIEIE	0.0599355	Plasmid		MGYG000021487	0.0732265	ICE_IME
	3300017650_8	0.0270078	NO		TARA_SAMEA4397586_METAG_OACGAHFM	0.0249986	NO		MGYG000004236	0.0439451	NO				3300012808_6	0.0474985	Prophage		TARA_SAMEA4397215_METAG_FMKFHFFL	0.0435673	Plasmid		MGYG000021526	0.0339691	ICE_IME
	3300017651_10	0.0386341	YES		TARA_SAMEA4397586_METAG_OLNPJHKL	0.0210788	NO		MGYG000004246	0.0559555	YES				3300012811_1	0.0850268	Prophage		TARA_SAMEA4397239_METAG_IMAKFBHM	0.0476567	Plasmid		MGYG000021990	0.036985	ICE_IME
	3300017651_10	0.0321984	NO		TARA_SAMEA4397586_METAG_OPBMMDJG	0.0380838	NO		MGYG000004246	0.0364971	NO				3300012811_2	0.059102	Prophage		TARA_SAMEA4397295_METAG_NDHNHJHC	0.0114021	Plasmid		MGYG000022016	0.066893	ICE_IME
	3300017652_13	0.157848	YES		TARA_SAMEA4397611_METAG_KJJKLMJK	0.0253478	NO		MGYG000004265	0.0773122	YES				3300012821_4	0.0707236	Prophage		TARA_SAMEA4397295_METAG_NOICPOFE	0.0514827	Plasmid		MGYG000022162	0.130225	ICE_IME
	3300017652_13	0.0284699	NO		TARA_SAMEA4397666_METAG_HIJOACGG	0.0213085	NO		MGYG000004265	0.0477316	NO				3300012822_2	0.0411717	Prophage		TARA_SAMEA4397295_METAG_OEOJHFMO	0.0193932	Plasmid		MGYG000022234	0.0779074	ICE_IME
	3300017655_12	0.00857692	YES		TARA_SAMEA4397705_METAG_EGANHIBL	0.0345329	NO		MGYG000004282	0.138523	YES				3300012822_4	0.0526917	Prophage		TARA_SAMEA4397295_METAG_PBBIIDLA	0.0481631	Plasmid		MGYG000022403	0.250983	ICE_IME
	3300017655_12	0.0299244	NO		TARA_SAMEA4397747_METAG_DMBLCFCA	0.0306535	NO		MGYG000004282	0.0423654	NO				3300012822_5	0.0221685	Prophage		TARA_SAMEA4397295_METAG_PFFAEIFD	0.0478324	Plasmid		MGYG000022544	0.115703	ICE_IME
	3300017655_13	0.0673449	YES		TARA_SAMEA4397815_METAG_DBAPLNAK	0.0208047	NO		MGYG000004313	0.0249632	YES				3300012826_8	0.169226	Prophage		TARA_SAMEA4397295_METAG_PFKAPFFD	0.137572	Plasmid		MGYG000022592	0.0953471	ICE_IME
	3300017655_13	0.0279488	NO		TARA_SAMEA4397815_METAG_KENMEGKD	0.0371801	NO		MGYG000004313	0.0458374	NO				3300012830_1	0.0241276	Prophage		TARA_SAMEA4397330_METAG_IIKHBEIA	0.0296473	Plasmid		MGYG000022630	0.0816693	ICE_IME
	3300017658_17	0.0383263	YES		TARA_SAMEA4397842_METAG_CKDMFFCM	0.0344817	NO		MGYG000004337	0.240616	YES				3300012830_6	0.156503	Prophage		TARA_SAMEA4397330_METAG_PICKGHED	0.0363642	Plasmid		MGYG000022737	0.142743	ICE_IME
	3300017658_17	0.0264943	NO		TARA_SAMEA4397859_METAG_EEBNOPDG	0.0417811	NO		MGYG000004337	0.0500882	NO				3300012833_6	0.0536251	Prophage		TARA_SAMEA4397445_METAG_CHDHEFAE	0.0308174	Plasmid		MGYG000022746	0.0415374	ICE_IME
	3300018719_4	0.0878931	YES		TARA_SAMEA4397859_METAG_FGINHFMC	0.027402	NO		MGYG000004349	0.0450319	YES				3300012838_1	0.0451162	Prophage		TARA_SAMEA4397445_METAG_DOMCJONG	0.172951	Plasmid		MGYG000022972	0.0936856	ICE_IME
	3300018719_4	0.0250677	NO		TARA_SAMEA4397859_METAG_GLPLBGPK	0.0184142	NO		MGYG000004349	0.0353269	NO				3300012838_9	0.169226	Prophage		TARA_SAMEA4397445_METAG_ENGAADBB	0.541712	Plasmid		MGYG000022992	0.0407706	ICE_IME
	3300018719_5	0.0423797	YES		TARA_SAMEA4397859_METAG_GMFDIFPD	0.0188659	NO		MGYG000004389	0.0627392	YES				3300012840_3	0.0527414	Prophage		TARA_SAMEA4397445_METAG_IPEBJJPK	0.0369929	Plasmid		MGYG000023025	0.0596463	ICE_IME
	3300018719_5	0.029124	NO		TARA_SAMEA4397920_METAG_ADLLGMMD	0.0232357	NO		MGYG000004389	0.0550712	NO				3300012842_1	0.173521	Prophage		TARA_SAMEA4397445_METAG_NLDDDDND	0.0256173	Plasmid		MGYG000023104	0.233263	ICE_IME
	3300018719_7	0.100996	YES		TARA_SAMEA4397930_METAG_NJJBNGCP	0.0209017	NO		MGYG000004404	0.0514324	YES				3300012842_4	0.0474985	Prophage		TARA_SAMEA4397489_METAG_BHAGCOIA	0.0796052	Plasmid		MGYG000023117	0.141243	ICE_IME
	3300018719_7	0.0362622	NO		TARA_SAMEA4398009_METAG_JJNFINBJ	0.0250009	NO		MGYG000004404	0.0391981	NO				3300012842_9	0.0613949	Prophage		TARA_SAMEA4397489_METAG_HFBDHIIA	0.105796	Plasmid		MGYG000023192	0.043802	ICE_IME
	3300018757_2	0.0335104	YES		TARA_SAMEA4398083_METAG_DHNFCCFC	0.025545	NO		MGYG000004409	0.0575457	YES				3300012843_7	0.0473373	Prophage		TARA_SAMEA4397489_METAG_NNOLCNPJ	0.02961	Plasmid		MGYG000023288	0.0324128	ICE_IME
	3300018757_2	0.0255376	NO		TARA_SAMEA4398094_METAG_IPHNBGGN	0.0215157	NO		MGYG000004409	0.0562382	NO				3300012844_10	0.180645	Prophage		TARA_SAMEA4397536_METAG_KKDMKAOB	0.0314366	Plasmid		MGYG000023319	0.0898998	ICE_IME
	3300018875_4	0.0158187	YES		TARA_SAMEA4398094_METAG_OGOPJADH	0.0348914	NO		MGYG000004426	0.0787464	YES				3300012844_4	0.0238373	Prophage		TARA_SAMEA4397536_METAG_NKBAHGKM	0.0888257	Plasmid		MGYG000023384	0.0932836	ICE_IME
	3300018875_4	0.0296852	NO		TARA_SAMEA4398193_METAG_CMGAPHLK	0.0260776	NO		MGYG000004426	0.0479807	NO				3300012856_6	0.0246378	Prophage		TARA_SAMEA4397586_METAG_KPHCJDEI	0.0448363	Plasmid		MGYG000023480	0.0814166	ICE_IME
	3300018875_5	0.0694469	YES		TARA_SAMEA4398193_METAG_HHEEBMME	0.0230718	NO		MGYG000004450	0.296648	YES				3300012859_10	0.0323918	Prophage		TARA_SAMEA4397586_METAG_OLNPJHKL	0.0216244	Plasmid		MGYG000023549	0.147896	ICE_IME
	3300018875_5	0.0326133	NO		TARA_SAMEA4398238_METAG_PBPBPMLH	0.0240051	NO		MGYG000004450	0.0409243	NO				3300012859_13	0.0176174	Prophage		TARA_SAMEA4397611_METAG_KJJKLMJK	0.0578358	Plasmid		MGYG000023562	0.383919	ICE_IME
	3300018875_6	0.155135	YES		TARA_SAMEA4398238_METAG_PDLBAELO	0.0212555	NO		MGYG000004451	0.431127	YES				3300012860_3	0.0292082	Prophage		TARA_SAMEA4397705_METAG_EGANHIBL	0.047204	Plasmid		MGYG000023625	0.116198	ICE_IME
	3300018875_6	0.0431779	NO		TARA_SAMEA4398238_METAG_PFLNLPDD	0.0306194	NO		MGYG000004451	0.0494002	NO				3300012862_12	0.0323918	Prophage		TARA_SAMEA4397815_METAG_DBAPLNAK	0.037743	Plasmid		MGYG000023976	0.619643	ICE_IME
	3300018875_7	0.19289	YES		TARA_SAMEA4398266_METAG_ABDIENDO	0.0351979	NO		MGYG000004461	0.0550005	YES				3300012862_4	0.118807	Prophage		TARA_SAMEA4397815_METAG_KENMEGKD	0.0711592	Plasmid		MGYG000024045	0.087858	ICE_IME
	3300018875_7	0.0366088	NO		TARA_SAMEA4398266_METAG_OFACBGEH	0.0291833	NO		MGYG000004461	0.0212843	NO				3300012862_7	0.105053	Prophage		TARA_SAMEA4397842_METAG_CKDMFFCM	0.0421115	Plasmid		MGYG000024107	0.154392	ICE_IME
	3300018910_6	0.0379752	YES		TARA_SAMEA4398315_METAG_BKPOIDCN	0.0276732	NO		MGYG000004507	0.0941691	YES				3300012864_7	0.0314031	Prophage		TARA_SAMEA4397859_METAG_EEBNOPDG	0.0371747	Plasmid		MGYG000024218	0.0957854	ICE_IME
	3300018910_6	0.0298766	NO		TARA_SAMEA4398315_METAG_ODIMHKIJ	0.0339253	NO		MGYG000004507	0.0694205	NO				3300012864_8	0.0295187	Prophage		TARA_SAMEA4397859_METAG_GLPLBGPK	0.0448363	Plasmid		MGYG000024236	0.118514	ICE_IME
	3300018910_7	0.0562923	YES		TARA_SAMEA4398360_METAG_ACMIDIDC	0.0251479	NO		MGYG000004544	0.157878	YES				3300012865_2	0.0311168	Prophage		TARA_SAMEA4397859_METAG_GMFDIFPD	0.176432	Plasmid		MGYG000024256	0.180083	ICE_IME
	3300018910_7	0.032533	NO		TARA_SAMEA4398360_METAG_KMBPKEKE	0.0344074	NO		MGYG000004544	0.0293171	NO				3300012865_6	0.0265694	Prophage		TARA_SAMEA4397930_METAG_NJJBNGCP	0.0374301	Plasmid		MGYG000024351	0.232757	ICE_IME
	3300018914_9	0.0383118	YES		TARA_SAMEA4398387_METAG_FIKBKBJM	0.0253749	NO		MGYG000004551	0.0808604	YES				3300012879_3	0.045208	Prophage		TARA_SAMEA4398009_METAG_JJNFINBJ	0.0195051	Plasmid		MGYG000024493	0.241604	ICE_IME
	3300018914_9	0.0388474	NO		TARA_SAMEA4398387_METAG_FOCKOCJP	0.0247281	NO		MGYG000004551	0.0408123	NO				3300012880_4	0.124062	Prophage		TARA_SAMEA4398094_METAG_IPHNBGGN	0.0310398	Plasmid		MGYG000024495	0.14453	ICE_IME
	3300018933_12	0.0659446	YES		TARA_SAMEA4398387_METAG_KHFOIAHK	0.0223244	NO		MGYG000004642	0.151172	YES				3300012921_10	0.0645099	Prophage		TARA_SAMEA4398094_METAG_OGOPJADH	0.0435635	Plasmid		MGYG000024637	0.0727308	ICE_IME
	3300018933_12	0.0384951	NO		TARA_SAMEA4398387_METAG_OIKGMAKI	0.0340031	NO		MGYG000004642	0.0457611	NO				3300012921_19	0.0573247	Prophage		TARA_SAMEA4398193_METAG_CMGAPHLK	0.0093355	Plasmid		MGYG000024701	0.181793	ICE_IME
	3300018933_7	0.0948019	YES		TARA_SAMEA4398387_METAG_PBBIBPIA	0.040054	NO		MGYG000004647	0.0449549	YES				3300012921_25	0.0609385	Prophage		TARA_SAMEA4398193_METAG_HHEEBMME	0.0306914	Plasmid		MGYG000024787	0.0451671	ICE_IME
	3300018933_7	0.0249816	NO		TARA_SAMEA4398387_METAG_PECOCOFK	0.0327718	NO		MGYG000004647	0.0283277	NO				3300012921_27	0.0393202	Prophage		TARA_SAMEA4398238_METAG_PBPBPMLH	0.0296101	Plasmid		MGYG000024918	0.135239	ICE_IME
	3300018939_6	0.343672	YES		TARA_SAMEA4398413_METAG_CALKJODJ	0.0243044	NO		MGYG000004673	0.0792739	YES				3300012921_29	0.0406636	Prophage		TARA_SAMEA4398238_METAG_PDLBAELO	0.13224	Plasmid		MGYG000024960	0.159974	ICE_IME
	3300018939_6	0.0402769	NO		TARA_SAMEA4398432_METAG_DPPBFELL	0.026012	NO		MGYG000004673	0.0419977	NO				3300012921_36	0.026902	Prophage		TARA_SAMEA4398266_METAG_ABDIENDO	0.01699	Plasmid		MGYG000025025	0.0501857	ICE_IME
	3300018984_8	0.16319	YES		TARA_SAMEA4398432_METAG_HCGEJLHD	0.0283233	NO		MGYG000004706	0.0621311	YES				3300012921_41	0.0589194	Prophage		TARA_SAMEA4398266_METAG_OFACBGEH	0.0846659	Plasmid		MGYG000025038	0.262261	ICE_IME
	3300018984_8	0.0403253	NO		TARA_SAMEA4398432_METAG_LPCKCMMB	0.0209555	NO		MGYG000004706	0.0386396	NO				3300012921_5	0.0595194	Prophage		TARA_SAMEA4398315_METAG_BKPOIDCN	0.264232	Plasmid		MGYG000025039	0.163586	ICE_IME
	3300019124_8	0.0832293	YES		TARA_SAMEA4398432_METAG_MGKICFLD	0.0143601	NO		MGYG000004854	0.0640196	YES				3300012940_35	0.0423388	Prophage		TARA_SAMEA4398315_METAG_ODIMHKIJ	0.744602	Plasmid		MGYG000025060	0.0849618	ICE_IME
	3300019124_8	0.0342904	NO		TARA_SAMN05326641_METAG_ANW00001	0.0250627	NO		MGYG000004854	0.053316	NO				3300012943_26	0.0283282	Prophage		TARA_SAMEA4398360_METAG_ACMIDIDC	0.0441859	Plasmid		MGYG000025253	0.142227	ICE_IME
	3300019132_4	0.0518399	YES		TARA_SAMN05326641_METAG_ANW00015	0.0287813	NO		MGYG000004989	0.071661	YES				3300012943_32	0.0426749	Prophage		TARA_SAMEA4398360_METAG_KMBPKEKE	0.0278956	Plasmid		MGYG000025262	0.106221	ICE_IME
	3300019132_4	0.0241075	NO		TARA_SAMN05326641_METAG_ANW00017	0.0305865	NO		MGYG000004989	0.0547741	NO				3300017426_13	0.0412397	Prophage		TARA_SAMEA4398387_METAG_FIKBKBJM	0.07419	Plasmid		MGYG000025301	0.195236	ICE_IME
	3300019132_5	0.0580257	YES		TARA_SAMN05326644_METAG_PON00010	0.0319388	NO		MGYG000005035	0.0471689	YES				3300017426_21	0.0653595	Prophage		TARA_SAMEA4398387_METAG_FOCKOCJP	0.0458547	Plasmid		MGYG000025420	0.065044	ICE_IME
	3300019132_5	0.0258989	NO		TARA_SAMN05326645_METAG_PSE00001	0.0220945	NO		MGYG000005035	0.0257994	NO				3300017426_22	0.11744	Prophage		TARA_SAMEA4398387_METAG_KHFOIAHK	0.0295893	Plasmid		MGYG000025447	0.0808304	ICE_IME
	3300019132_7	0.103752	YES		TARA_SAMN05326645_METAG_PSE00006	0.027824	NO		MGYG000005053	0.052626	YES				3300017448_70	0.0232661	Prophage		TARA_SAMEA4398413_METAG_CALKJODJ	0.0327533	Plasmid		MGYG000025620	0.0821254	ICE_IME
	3300019132_7	0.0335672	NO		TARA_SAMN05326645_METAG_PSE00018	0.0295797	NO		MGYG000005053	0.0279258	NO				3300017548_9	0.0833229	Prophage		TARA_SAMEA4398432_METAG_DPPBFELL	0.313864	Plasmid		MGYG000025840	0.109087	ICE_IME
	3300019135_7	0.0631026	YES		TARA_SAMN05326645_METAG_PSE00026	0.0320724	NO		MGYG000005070	0.0201422	YES				3300017560_9	0.0330295	Prophage		TARA_SAMEA4398432_METAG_HCGEJLHD	0.0551225	Plasmid		MGYG000025949	0.218962	ICE_IME
	3300019135_7	0.0337255	NO		TARA_SAMN05326646_METAG_PSW00010	0.0236682	NO		MGYG000005070	0.0413071	NO				3300017565_10	0.0233732	Prophage		TARA_SAMEA4398432_METAG_MGKICFLD	0.0255156	Plasmid		MGYG000025966	0.123843	ICE_IME
	3300020147_5	0.116911	YES		TARA_SAMN05326646_METAG_PSW00011	0.0313667	NO		MGYG000005091	0.0421727	YES				3300017646_14	0.0833229	Prophage		TARA_SAMN05326641_METAG_ANW00001	0.0119732	Plasmid		MGYG000026009	0.246366	ICE_IME
	3300020147_5	0.0352541	NO		TARA_SAMN05326646_METAG_PSW00014	0.0390423	NO		MGYG000005091	0.0412317	NO				3300017646_16	0.188786	Prophage		TARA_SAMN05326641_METAG_ANW00015	0.0545838	Plasmid		MGYG000026044	0.120639	ICE_IME
	3300020154_4	0.310559	YES		TARA_SAMN05326647_METAG_ION00005	0.0311038	NO		MGYG000005227	0.144642	YES				3300017650_8	0.0646329	Prophage		TARA_SAMN05326641_METAG_ANW00017	0.0529807	Plasmid		MGYG000026176	0.0501002	ICE_IME
	3300020154_4	0.0342464	NO		TARA_SAMN05326648_METAG_IOS00003	0.0206262	NO		MGYG000005227	0.0574272	NO				3300017651_10	0.0276505	Prophage		TARA_SAMN05326645_METAG_PSE00001	0.175316	Plasmid		MGYG000026314	0.119493	ICE_IME
	3300020591_7	0.142175	YES		TARA_SAMN05326648_METAG_IOS00005	0.0198105	NO		MGYG000005248	0.0222823	YES				3300017652_13	0.0833229	Prophage		TARA_SAMN05326645_METAG_PSE00018	0.0647887	Plasmid		MGYG000026549	0.144802	ICE_IME
	3300020591_7	0.0298298	NO		TARA_SAMN05326650_METAG_MED00022	0.0233821	NO		MGYG000005248	0.0423252	NO				3300017655_13	0.056338	Prophage		TARA_SAMN05326646_METAG_PSW00010	0.0607447	Plasmid		MGYG000026557	0.0283833	ICE_IME
	3300020591_8	0.0309713	YES		TARA_SAMN05326650_METAG_MED00023	0.0168298	NO		MGYG000005271	0.0604417	YES				3300017658_17	0.122534	Prophage		TARA_SAMN05326646_METAG_PSW00011	0.0430677	Plasmid		MGYG000026582	0.0479467	ICE_IME
	3300020591_8	0.029101	NO		TARA_SAMN05326651_METAG_RED00001	0.0232969	NO		MGYG000005271	0.02235	NO				3300018719_4	0.0878931	Prophage		TARA_SAMN05326646_METAG_PSW00014	0.0296121	Plasmid		MGYG000026584	0.152151	ICE_IME
	3300020592_7	0.0309713	YES		TARA_SAMN05326651_METAG_RED00003	0.0199458	NO		MGYG000005275	0.0507082	YES				3300018719_5	0.0410209	Prophage		TARA_SAMN05326647_METAG_ION00005	0.0391002	Plasmid		MGYG000026601	0.0632891	ICE_IME
	3300020592_7	0.0278026	NO		TARA_SAMN05326651_METAG_RED00022	0.0399868	NO		MGYG000005275	0.0396701	NO				3300018719_7	0.0752042	Prophage		TARA_SAMN05326648_METAG_IOS00005	0.00974262	Plasmid		MGYG000026625	0.0288467	ICE_IME
	3300020593_5	0.0286162	YES		BGEO_SAMN07136710_METAG_IMMBNPOM	0.0738452	YES		MGYG000005279	0.0685495	YES				3300018757_2	0.0335104	Prophage		TARA_SAMN05326650_METAG_MED00022	0.0180574	Plasmid		MGYG000026738	0.0492514	ICE_IME
	3300020593_5	0.0230725	NO		MALA_SAMN05421699_METAG_BELIHAJM	0.0773829	YES		MGYG000005279	0.0426329	NO				3300018875_5	0.0532429	Prophage		TARA_SAMN05326650_METAG_MED00023	0.0300277	Plasmid		MGYG000026755	0.0807559	ICE_IME
	3300021403_4	0.038258	YES		MALA_SAMN05422121_METAG_DJPEOIKD	0.0312484	YES		MGYG000005337	0.0615538	YES				3300018875_7	0.0553664	Prophage		TARA_SAMN05326651_METAG_RED00003	0.0307467	Plasmid		MGYG000026860	0.0695846	ICE_IME
	3300021403_4	0.0211093	NO		MALA_SAMN05422128_METAG_GFOMCGFD	0.0287365	YES		MGYG000005337	0.0396276	NO				3300018910_7	0.0733842	Prophage		TARA_SAMN05326651_METAG_RED00022	0.0203956	Plasmid		MGYG000027019	0.0421416	ICE_IME
	3300021407_5	0.0374104	YES		MALA_SAMN05422133_METAG_LICJKDFC	0.0425593	YES		MGYG000005389	0.088574	YES				3300018914_9	0.0383118	Prophage		BGEO_SAMN07136710_METAG_IMMBNPOM	0.0532552	Prophage		MGYG000027172	0.0238946	ICE_IME
	3300021407_5	0.018201	NO		MALA_SAMN05422149_METAG_CFOFNMIM	0.0468096	YES		MGYG000005389	0.0360964	NO				3300018933_12	0.0541058	Prophage		MALA_SAMN05421699_METAG_BELIHAJM	0.0773829	Prophage		MGYG000027341	0.227169	ICE_IME
	3300021444_5	0.0325765	YES		MALA_SAMN05422149_METAG_FHIEBIKM	0.421053	YES		MGYG000005428	0.0816629	YES				3300018933_7	0.0948019	Prophage		MALA_SAMN05422121_METAG_DJPEOIKD	0.0148796	Prophage		MGYG000027532	0.0716923	ICE_IME
	3300021444_5	0.0216682	NO		MALA_SAMN05422168_METAG_GOCFBEKE	0.00591912	YES		MGYG000005428	0.0406174	NO				3300018939_6	0.365854	Prophage		MALA_SAMN05422133_METAG_LICJKDFC	0.0400192	Prophage		MGYG000027792	0.192308	ICE_IME
	3300021444_6	0.0290579	YES		TARA_SAMEA2591122_METAG_ABCJNOCC	0.0439149	YES		MGYG000005429	0.0839349	YES				3300018984_8	0.0937383	Prophage		TARA_SAMEA2619531_METAG_FLAJGHOH	0.0431854	Prophage		MGYG000027857	0.109174	ICE_IME
	3300021444_6	0.0235361	NO		TARA_SAMEA2591122_METAG_HLJDBPKL	0.0243321	YES		MGYG000005429	0.0469248	NO				3300019124_8	0.0832293	Prophage		TARA_SAMEA2619548_METAG_MIPMNJJH	0.0704871	Prophage		MGYG000027870	0.0774084	ICE_IME
	3300023065_5	0.058477	YES		TARA_SAMEA2591122_METAG_MBECNJKK	0.0372794	YES		MGYG000005525	0.195944	YES				3300019132_4	0.0518399	Prophage		TARA_SAMEA2619678_METAG_GAAOLHGM	0.0712883	Prophage		MGYG000028007	0.11919	ICE_IME
	3300023065_5	0.0241995	NO		TARA_SAMEA2591122_METAG_NKMKLIKH	0.0397997	YES		MGYG000005525	0.0380739	NO				3300019132_5	0.0401115	Prophage		TARA_SAMEA2619779_METAG_DEIPIGFH	0.0563296	Prophage		MGYG000028060	0.0228524	ICE_IME
	3300024179_1	0.043474	YES		TARA_SAMEA2619531_METAG_CDJDEOGJ	0.0193831	YES		MGYG000005585	0.127294	YES				3300019132_7	0.103752	Prophage		TARA_SAMEA2619903_METAG_EBKKDKBB	0.0189469	Prophage		MGYG000028094	0.265604	ICE_IME
	3300024179_1	0.0315036	NO		TARA_SAMEA2619531_METAG_FLAJGHOH	0.0477986	YES		MGYG000005585	0.0435941	NO				3300019135_7	0.0631026	Prophage		TARA_SAMEA2619907_METAG_FNHKDGPB	0.0698324	Prophage		MGYG000028158	0.149975	ICE_IME
	3300024222_2	0.052169	YES		TARA_SAMEA2619531_METAG_JLLPIFLH	0.0276643	YES		MGYG000005654	0.0471155	YES				3300020147_5	0.0764731	Prophage		TARA_SAMEA2619907_METAG_PFHGNIIC	0.0730752	Prophage		MGYG000028339	0.209054	ICE_IME
	3300024222_2	0.029596	NO		TARA_SAMEA2619548_METAG_GKNMECPN	0.0223805	YES		MGYG000005654	0.0381397	NO				3300020591_8	0.0309713	Prophage		TARA_SAMEA2619992_METAG_MLOOJNKA	0.041097	Prophage		MGYG000028498	0.064704	ICE_IME
	3300024325_2	0.0380676	YES		TARA_SAMEA2619548_METAG_JKDPPLBC	0.0326829	YES		MGYG000005716	0.0782743	YES				3300020592_7	0.0309713	Prophage		TARA_SAMEA2620039_METAG_DCIGMOMO	0.0163878	Prophage		MGYG000028551	0.0482021	ICE_IME
	3300024325_2	0.0300679	NO		TARA_SAMEA2619548_METAG_MIPMNJJH	0.0615503	YES		MGYG000005716	0.0308401	NO				3300020593_5	0.0209501	Prophage		TARA_SAMEA2620256_METAG_KDIHCGKE	0.0879604	Prophage		MGYG000028567	0.0477069	ICE_IME
	3300025484_9	0.12089	YES		TARA_SAMEA2619667_METAG_CCJFNDGF	0.0511814	YES		MGYG000005748	0.0584906	YES				3300021403_4	0.038258	Prophage		TARA_SAMEA2620384_METAG_KNFDGPKC	0.0861067	Prophage		MGYG000028606	0.133547	ICE_IME
	3300025484_9	0.0324569	NO		TARA_SAMEA2619667_METAG_HHMIEAMK	0.0305276	YES		MGYG000005748	0.023446	NO				3300021407_5	0.0210841	Prophage		TARA_SAMEA2620967_METAG_MHNHOBDL	0.0524953	Prophage		MGYG000028813	0.0519886	ICE_IME
	3300025497_10	0.130599	YES		TARA_SAMEA2619667_METAG_HKFELDGC	0.021363	YES		MGYG000005816	0.0592511	YES				3300021444_5	0.0325765	Prophage		TARA_SAMEA2621085_METAG_NCMAHLFL	0.0602192	Prophage		MGYG000028911	0.024809	ICE_IME
	3300025497_10	0.0409603	NO		TARA_SAMEA2619667_METAG_KKMOLIMA	0.0295728	YES		MGYG000005816	0.0209438	NO				3300023065_5	0.0605793	Prophage		TARA_SAMEA2621099_METAG_IDGDEHDE	0.0677074	Prophage		MGYG000029099	0.0875733	ICE_IME
	3300025510_2	0.1328	YES		TARA_SAMEA2619667_METAG_OAAABDFI	0.0150807	YES		MGYG000005932	0.0232964	YES				3300024222_2	0.221108	Prophage		TARA_SAMEA2621101_METAG_DBKIAPDD	0.0289884	Prophage		MGYG000029128	0.34626	ICE_IME
	3300025510_2	0.0206146	NO		TARA_SAMEA2619677_METAG_JABPAPDP	0.0205866	YES		MGYG000005932	0.0298185	NO				3300024325_2	0.070263	Prophage		TARA_SAMEA2621242_METAG_DFHNPMGP	0.0892459	Prophage		MGYG000029158	0.145012	ICE_IME
	3300025516_11	0.071472	YES		TARA_SAMEA2619678_METAG_GAAOLHGM	0.0647008	YES		MGYG000006051	0.0179636	YES				3300025510_2	0.0919301	Prophage		TARA_SAMEA2622656_METAG_BNJAAKAE	0.281743	Prophage		MGYG000029219	0.212089	ICE_IME
	3300025516_11	0.0422175	NO		TARA_SAMEA2619678_METAG_HJDGIOGM	0.00846805	YES		MGYG000006051	0.0383853	NO				3300025518_10	0.0743025	Prophage		TARA_SAMEA2622667_METAG_BMCGBAMJ	0.117261	Prophage		MGYG000029224	0.129506	ICE_IME
	3300025516_14	0.336247	YES		TARA_SAMEA2619678_METAG_JOFNFOFC	0.0269564	YES		MGYG000006094	0.07543	YES				3300025518_4	0.0527811	Prophage		TARA_SAMEA2622685_METAG_MIMJIFFD	0.0596677	Prophage		MGYG000029238	0.0563793	ICE_IME
	3300025516_14	0.0369696	NO		TARA_SAMEA2619678_METAG_LACPHMHC	0.0220403	YES		MGYG000006094	0.0202042	NO				3300025520_5	0.122929	Prophage		TARA_SAMEA2622710_METAG_IJOAKNPJ	0.0803719	Prophage		MGYG000029244	0.0927171	ICE_IME
	3300025518_10	0.0691386	YES		TARA_SAMEA2619678_METAG_OFOFDBBD	0.0245836	YES		MGYG000006114	0.157508	YES				3300025522_2	0.0601698	Prophage		TARA_SAMEA2622716_METAG_KANLKIKK	0.0729696	Prophage		MGYG000029272	0.129769	ICE_IME
	3300025518_10	0.0296456	NO		TARA_SAMEA2619766_METAG_GGOAMOFM	0.0178404	YES		MGYG000006114	0.0572735	NO				3300025575_11	0.0379699	Prophage		TARA_SAMEA2622733_METAG_EOLHBMEN	0.0268053	Prophage		MGYG000029349	0.119493	ICE_IME
	3300025518_15	0.0662875	YES		TARA_SAMEA2619766_METAG_LMODONND	0.133422	YES		MGYG000006150	0.0780884	YES				3300025575_13	0.0873528	Prophage		TARA_SAMEA2622763_METAG_MNJLKKHG	0.0803719	Prophage		MGYG000029617	0.0821254	ICE_IME
	3300025518_15	0.0501118	NO		TARA_SAMEA2619779_METAG_DEIPIGFH	0.0563296	YES		MGYG000006150	0.0406461	NO				3300025575_7	0.0556987	Prophage		TARA_SAMEA2622765_METAG_CKKHFEEO	0.0541328	Prophage		MGYG000029623	0.189179	ICE_IME
	3300025518_2	0.0408209	YES		TARA_SAMEA2619779_METAG_DNGIFLGN	0.0276021	YES		MGYG000006166	0.343879	YES				3300025600_11	0.0379699	Prophage		TARA_SAMEA2622837_METAG_FMHBHGAC	0.0130591	Prophage		MGYG000029657	0.0854701	ICE_IME
	3300025518_2	0.02029	NO		TARA_SAMEA2619779_METAG_NNGPLAHL	0.105283	YES		MGYG000006166	0.0412664	NO				3300025600_8	0.0372683	Prophage		TARA_SAMEA2622901_METAG_NNLDCDAA	0.051143	Prophage		MGYG000029692	0.266411	ICE_IME
	3300025518_3	0.103603	YES		TARA_SAMEA2619782_METAG_AEJGIIHC	0.0141038	YES		MGYG000006204	0.112037	YES				3300025679_17	0.0334247	Prophage		TARA_SAMEA2622923_METAG_ACHMAPPN	0.0803719	Prophage		MGYG000029731	0.168624	ICE_IME
	3300025518_3	0.025179	NO		TARA_SAMEA2619782_METAG_DJKHELNO	0.027365	YES		MGYG000006204	0.0384825	NO				3300025718_13	0.0625017	Prophage		TARA_SAMEA2623155_METAG_NCIMLOCE	0.0575308	Prophage		MGYG000029826	0.166545	ICE_IME
	3300025518_4	0.091713	YES		TARA_SAMEA2619782_METAG_FADEPKNA	0.0220796	YES		MGYG000006205	0.0358938	YES				3300025888_20	0.0817595	Prophage		TARA_SAMEA2623327_METAG_IJMHDOJN	0.0524953	Prophage		MGYG000029925	0.116333	ICE_IME
	3300025518_4	0.020443	NO		TARA_SAMEA2619782_METAG_JLJABLKP	0.0201311	YES		MGYG000006205	0.0406999	NO				3300025888_25	0.198098	Prophage		TARA_SAMEA2623649_METAG_JMAILDDC	0.0853352	Prophage		MGYG000029947	0.118835	ICE_IME
	3300025518_6	0.0354773	YES		TARA_SAMEA2619782_METAG_JMJLDAKP	0.0235487	YES		MGYG000006228	0.16485	YES				3300025912_15	0.0557973	Prophage		TARA_SAMEA4396941_METAG_GBOJPBHF	0.0832917	Prophage		MGYG000030069	0.145545	ICE_IME
	3300025518_6	0.0341634	NO		TARA_SAMEA2619791_METAG_PFJODIKN	0.105283	YES		MGYG000006228	0.0657509	NO				3300027276_2	0.0378172	Prophage		TARA_SAMEA4396988_METAG_AIPHAFPD	0.0860733	Prophage		MGYG000030274	0.1788	ICE_IME
	3300025520_3	0.0265574	YES		TARA_SAMEA2619802_METAG_AMAAJMDP	0.050344	YES		MGYG000006310	0.0326463	YES				3300027276_20	0.0548092	Prophage		TARA_SAMEA4396988_METAG_JBGFAFFN	0.0876117	Prophage		MGYG000030373	0.0299061	ICE_IME
	3300025520_3	0.0262824	NO		TARA_SAMEA2619815_METAG_MJBMGOIA	0.119392	YES		MGYG000006310	0.0334262	NO				3300027276_23	0.102526	Prophage		TARA_SAMEA4396988_METAG_JEDFGPEG	0.0325988	Prophage		MGYG000030384	0.0806712	ICE_IME
	3300025520_5	0.122929	YES		TARA_SAMEA2619815_METAG_NCFDDDLL	0.0568984	YES		MGYG000006330	0.0535195	YES				3300027276_27	0.0944138	Prophage		TARA_SAMEA4397118_METAG_BHLMNNKI	0.0159464	Prophage		MGYG000030461	0.0666356	ICE_IME
	3300025520_5	0.0232375	NO		TARA_SAMEA2619818_METAG_NFEOAGHJ	0.0476115	YES		MGYG000006330	0.0291707	NO				3300027276_28	0.066964	Prophage		TARA_SAMEA4397118_METAG_KDNGICHC	0.0492368	Prophage		MGYG000030651	0.0478847	ICE_IME
	3300025522_1	0.105419	YES		TARA_SAMEA2619840_METAG_CCMNDJMD	0.0196229	YES		MGYG000006345	0.0841538	YES				3300027276_29	0.055164	Prophage		TARA_SAMEA4397174_METAG_PCNIEGAM	0.0213689	Prophage		MGYG000030699	0.0471513	ICE_IME
	3300025522_1	0.0418581	NO		TARA_SAMEA2619840_METAG_NIEKPPID	0.0120648	YES		MGYG000006345	0.0477367	NO				3300027276_33	0.0733891	Prophage		TARA_SAMEA4397215_METAG_MLOIMAMC	0.117144	Prophage		MGYG000030870	0.0956694	ICE_IME
	3300025522_2	0.0444612	YES		TARA_SAMEA2619903_METAG_EBKKDKBB	0.0189469	YES		MGYG000006395	0.128687	YES				3300027276_37	0.0325751	Prophage		TARA_SAMEA4397255_METAG_GJHMOECD	0.107869	Prophage		MGYG000031080	0.0878349	ICE_IME
	3300025522_2	0.0237852	NO		TARA_SAMEA2619907_METAG_FNHKDGPB	0.0317202	YES		MGYG000006395	0.0444289	NO				3300027282_17	0.0134818	Prophage		TARA_SAMEA4397330_METAG_MGNNFKFN	0.0665052	Prophage		MGYG000031088	0.0313489	ICE_IME
	3300025525_10	0.0162468	YES		TARA_SAMEA2619907_METAG_GFEAOAFP	0.0326122	YES		MGYG000006434	0.107523	YES				3300027283_14	0.0396825	Prophage		TARA_SAMEA4397330_METAG_NDOPFAKP	0.110193	Prophage		MGYG000031377	0.0309997	ICE_IME
	3300025525_10	0.0307996	NO		TARA_SAMEA2619907_METAG_HJDFOLOM	0.0149544	YES		MGYG000006434	0.02231	NO				3300027283_3	0.0388293	Prophage		TARA_SAMEA4397363_METAG_MMLJCBFO	0.107869	Prophage		MGYG000031409	0.0753055	ICE_IME
	3300025525_14	0.0428299	YES		TARA_SAMEA2619907_METAG_KGLDPHNO	0.0345448	YES		MGYG000006436	0.0133957	YES				3300027284_2	0.0678631	Prophage		TARA_SAMEA4397409_METAG_BOHBOLII	0.0854372	Prophage		MGYG000031424	0.0781006	ICE_IME
	3300025525_14	0.0345146	NO		TARA_SAMEA2619907_METAG_LOCEMFFE	0.0255397	YES		MGYG000006436	0.0235849	NO				3300027284_21	0.0589148	Prophage		TARA_SAMEA4397409_METAG_OCMHOKBI	0.0413189	Prophage		MGYG000031532	0.0204914	ICE_IME
	3300025526_11	0.448209	YES		TARA_SAMEA2619907_METAG_MFMGCAAC	0.0401572	YES		MGYG000006462	0.031095	YES				3300027284_25	0.032386	Prophage		TARA_SAMEA4397489_METAG_CLOJPAOO	0.0832917	Prophage		MGYG000031581	0.0631712	ICE_IME
	3300025526_11	0.0274334	NO		TARA_SAMEA2619907_METAG_OFLLHFPN	0.0229983	YES		MGYG000006462	0.0375067	NO				3300027640_11	0.111976	Prophage		TARA_SAMEA4397489_METAG_DDCHKMAM	0.0508035	Prophage		MGYG000031687	0.124626	ICE_IME
	3300025562_4	0.036248	YES		TARA_SAMEA2619907_METAG_PFHGNIIC	0.045673	YES		MGYG000006484	0.0196781	YES				3300027706_23	0.027958	Prophage		TARA_SAMEA4397489_METAG_LIGLIBEG	0.100959	Prophage		MGYG000031725	0.0669491	ICE_IME
	3300025562_4	0.0177905	NO		TARA_SAMEA2619970_METAG_OKEINIMP	0.0155137	YES		MGYG000006484	0.034043	NO				3300027706_33	0.0682482	Prophage		TARA_SAMEA4397489_METAG_NELFBNMP	0.0553281	Prophage		MGYG000031750	0.276148	ICE_IME
	3300025575_11	0.0348547	YES		TARA_SAMEA2619992_METAG_MLOOJNKA	0.041097	YES		MGYG000006518	0.073054	YES				3300027773_19	0.0653801	Prophage		TARA_SAMEA4397536_METAG_GKHJOLJD	0.08875	Prophage		MGYG000031930	0.114758	ICE_IME
	3300025575_11	0.0182223	NO		TARA_SAMEA2620014_METAG_DOLHMFNI	0.0209932	YES		MGYG000006518	0.0343845	NO				3300027773_20	0.0343183	Prophage		TARA_SAMEA4397586_METAG_GHLGPPBL	0.0336564	Prophage		MGYG000031934	0.0472523	ICE_IME
	3300025575_13	0.112316	YES		TARA_SAMEA2620027_METAG_INFJHNCL	0.0266539	YES		MGYG000006539	0.13325	YES				3300027773_27	0.0128773	Prophage		TARA_SAMEA4397586_METAG_OACGAHFM	0.0618544	Prophage		MGYG000031951	0.119016	ICE_IME
	3300025575_13	0.0277805	NO		TARA_SAMEA2620035_METAG_ILLGPLFG	0.0229261	YES		MGYG000006539	0.0411829	NO				3300027773_28	0.0404776	Prophage		TARA_SAMEA4397586_METAG_OPBMMDJG	0.0522521	Prophage		MGYG000032137	0.135734	ICE_IME
	3300025575_7	0.0504384	YES		TARA_SAMEA2620035_METAG_LEKHLCMO	0.34965	YES		MGYG000006573	0.0659094	YES				3300027826_10	0.029462	Prophage		TARA_SAMEA4397747_METAG_DMBLCFCA	0.0832917	Prophage		MGYG000032170	0.240848	ICE_IME
	3300025575_7	0.0204189	NO		TARA_SAMEA2620039_METAG_DCIGMOMO	0.0213927	YES		MGYG000006573	0.0364942	NO				3300027826_14	0.0695846	Prophage		TARA_SAMEA4397859_METAG_FGINHFMC	0.0885347	Prophage		MGYG000032267	0.233263	ICE_IME
	3300025600_11	0.0352945	YES		TARA_SAMEA2620053_METAG_BEJKNPCG	0.0238683	YES		MGYG000006584	0.0603233	YES				3300027826_17	0.0157488	Prophage		TARA_SAMEA4397859_METAG_GMFDIFPD	0.0248846	Prophage		MGYG000032325	0.0320513	ICE_IME
	3300025600_11	0.018758	NO		TARA_SAMEA2620081_METAG_CGDDMMPH	0.0218012	YES		MGYG000006584	0.0479133	NO				3300027826_21	0.0800384	Prophage		TARA_SAMEA4397920_METAG_ADLLGMMD	0.0345316	Prophage		MGYG000032329	0.216403	ICE_IME
	3300025600_8	0.0423813	YES		TARA_SAMEA2620097_METAG_AKFOENMH	0.241565	YES		MGYG000006585	0.117578	YES				3300027857_18	0.0576402	Prophage		TARA_SAMEA4398083_METAG_DHNFCCFC	0.0579294	Prophage		MGYG000032427	0.225346	ICE_IME
	3300025600_8	0.0207403	NO		TARA_SAMEA2620256_METAG_KDIHCGKE	0.104357	YES		MGYG000006585	0.0506046	NO				3300027869_8	0.22409	Prophage		TARA_SAMEA4398193_METAG_CMGAPHLK	0.0585352	Prophage		MGYG000032629	0.0567891	ICE_IME
	3300025615_12	0.0196065	YES		TARA_SAMEA2620384_METAG_IDMOJFEE	0.115509	YES		MGYG000006587	0.0623411	YES				3300027965_29	0.12279	Prophage		TARA_SAMEA4398238_METAG_PFLNLPDD	0.100959	Prophage		MGYG000032752	0.147798	ICE_IME
	3300025615_12	0.0306009	NO		TARA_SAMEA2620384_METAG_KNFDGPKC	0.0861067	YES		MGYG000006587	0.0302865	NO				3300027965_36	0.14298	Prophage		TARA_SAMEA4398266_METAG_ABDIENDO	0.0367985	Prophage		MGYG000032808	0.0686204	ICE_IME
	3300025679_17	0.0320432	YES		TARA_SAMEA2620384_METAG_PFNFNGAP	0.0263338	YES		MGYG000006605	0.120939	YES				3300027968_22	0.0256128	Prophage		TARA_SAMEA4398315_METAG_BKPOIDCN	0.210953	Prophage		MGYG000033091	0.103786	ICE_IME
	3300025679_17	0.0286652	NO		TARA_SAMEA2620663_METAG_DGNLPBJF	0.0209924	YES		MGYG000006605	0.0492211	NO				3300029892_4	0.0588305	Prophage		TARA_SAMEA4398360_METAG_ACMIDIDC	0.0579294	Prophage		MGYG000033156	0.193611	ICE_IME
	3300025718_13	0.0625017	YES		TARA_SAMEA2620663_METAG_MECILNPA	0.088663	YES		MGYG000006631	0.0455054	YES				3300002468_6	0.0311493	CHR_without_MGEs		TARA_SAMEA4398387_METAG_FOCKOCJP	0.0579294	Prophage		MGYG000033175	0.180832	ICE_IME
	3300025718_13	0.0238344	NO		TARA_SAMEA2620666_METAG_GIDMECPM	0.0617719	YES		MGYG000006631	0.0415879	NO				3300002544_6	0.0176747	CHR_without_MGEs		TARA_SAMEA4398387_METAG_OIKGMAKI	0.0356013	Prophage		MGYG000033276	0.167593	ICE_IME
	3300025862_25	0.0713275	YES		TARA_SAMEA2620812_METAG_BKOLJJCG	0.0381319	YES		MGYG000006707	0.0617427	YES				3300002735_4	0.0339898	CHR_without_MGEs		TARA_SAMEA4398387_METAG_PECOCOFK	0.0549722	Prophage		MGYG000033367	0.0492053	ICE_IME
	3300025862_25	0.0336436	NO		TARA_SAMEA2620812_METAG_HIEKJCAB	0.0393517	YES		MGYG000006707	0.0233926	NO				3300005337_12	0.0220323	CHR_without_MGEs		TARA_SAMEA4398432_METAG_LPCKCMMB	0.0356536	Prophage		MGYG000033375	0.616998	ICE_IME
	3300025888_20	0.0817595	YES		TARA_SAMEA2620947_METAG_FFJAAIEE	0.013639	YES		MGYG000006711	0.0349548	YES				3300005337_7	0.0308549	CHR_without_MGEs		TARA_SAMN05326641_METAG_ANW00001	0.0968973	Prophage		MGYG000033397	0.118308	ICE_IME
	3300025888_20	0.030417	NO		TARA_SAMEA2620967_METAG_KPGBBEFO	0.020591	YES		MGYG000006711	0.0272229	NO				3300005466_12	0.0279116	CHR_without_MGEs		TARA_SAMN05326645_METAG_PSE00001	0.0521676	Prophage		MGYG000033414	0.129478	ICE_IME
	3300025888_25	0.198098	YES		TARA_SAMEA2620967_METAG_MHNHOBDL	0.0524953	YES		MGYG000006778	0.0645005	YES				3300005529_26	0.0196231	CHR_without_MGEs		TARA_SAMN05326645_METAG_PSE00006	0.0481997	Prophage		MGYG000033451	0.06739	ICE_IME
	3300025888_25	0.038983	NO		TARA_SAMEA2620980_METAG_GLODDDOJ	0.0712555	YES		MGYG000006778	0.0376921	NO				3300005529_29	0.0305228	CHR_without_MGEs		TARA_SAMN05326645_METAG_PSE00026	0.0584249	Prophage		MGYG000033589	0.0730034	ICE_IME
	3300025912_15	0.0311813	YES		TARA_SAMEA2621010_METAG_EEBADEOH	0.0168769	YES		MGYG000006866	0.0551968	YES				3300005529_36	0.0330018	CHR_without_MGEs		TARA_SAMN05326648_METAG_IOS00003	0.274449	Prophage		MGYG000033628	0.0225393	ICE_IME
	3300025912_15	0.0228918	NO		TARA_SAMEA2621033_METAG_MAHHHCDM	0.0199004	YES		MGYG000006866	0.0509925	NO				3300005529_42	0.0212911	CHR_without_MGEs		TARA_SAMN05326651_METAG_RED00022	0.0192704	Prophage		MGYG000033676	0.10098	ICE_IME
	3300027276_13	0.0403653	YES		TARA_SAMEA2621076_METAG_BNBKGHEH	0.0238639	YES		MGYG000006912	0.0573333	YES				3300005529_43	0.0221726	CHR_without_MGEs		BGEO_SAMN07136710_METAG_IMMBNPOM	0.0245449	CHR_without_MGEs		MGYG000033812	0.101461	ICE_IME
	3300027276_13	0.0330727	NO		TARA_SAMEA2621085_METAG_NCMAHLFL	0.0602192	YES		MGYG000006912	0.036874	NO				3300005529_46	0.0313741	CHR_without_MGEs		MALA_SAMN05421699_METAG_BELIHAJM	0.0351182	CHR_without_MGEs		MGYG000033898	0.232558	ICE_IME
	3300027276_15	0.0261895	YES		TARA_SAMEA2621099_METAG_IDGDEHDE	0.0677074	YES		MGYG000006933	0.026317	YES				3300005529_78	0.0246799	CHR_without_MGEs		MALA_SAMN05422121_METAG_DJPEOIKD	0.0212189	CHR_without_MGEs		MGYG000034284	0.218962	ICE_IME
	3300027276_15	0.0220647	NO		TARA_SAMEA2621101_METAG_DBKIAPDD	0.0289884	YES		MGYG000006933	0.0291586	NO				3300005529_93	0.0374651	CHR_without_MGEs		MALA_SAMN05422128_METAG_GFOMCGFD	0.02673	CHR_without_MGEs		MGYG000034354	0.514139	ICE_IME
	3300027276_19	0.0126783	YES		TARA_SAMEA2621216_METAG_GPCKMPLA	0.0245092	YES		MGYG000006963	0.207814	YES				3300006176_16	0.0212548	CHR_without_MGEs		MALA_SAMN05422133_METAG_LICJKDFC	0.0155461	CHR_without_MGEs		MGYG000034387	0.176056	ICE_IME
	3300027276_19	0.0281391	NO		TARA_SAMEA2621221_METAG_AFPNPCON	0.0278103	YES		MGYG000006963	0.0411253	NO				3300009566_26	0.0329131	CHR_without_MGEs		MALA_SAMN05422149_METAG_CFOFNMIM	0.0131436	CHR_without_MGEs		MGYG000034388	0.0354083	ICE_IME
	3300027276_2	0.0378172	YES		TARA_SAMEA2621222_METAG_KKDEGGHP	0.0426732	YES		MGYG000006985	0.115299	YES				3300009566_5	0.0197439	CHR_without_MGEs		MALA_SAMN05422149_METAG_FHIEBIKM	0.0348602	CHR_without_MGEs		MGYG000034411	0.430246	ICE_IME
	3300027276_2	0.0320894	NO		TARA_SAMEA2621232_METAG_FIFLKHND	0.598623	YES		MGYG000006985	0.0495713	NO				3300009566_6	0.011941	CHR_without_MGEs		MALA_SAMN05422168_METAG_GOCFBEKE	0.0189045	CHR_without_MGEs		MGYG000034458	0.0552914	ICE_IME
	3300027276_20	0.0795448	YES		TARA_SAMEA2621242_METAG_DFHNPMGP	0.0545246	YES		MGYG000007008	0.0540567	YES				3300009566_7	0.0236645	CHR_without_MGEs		TARA_SAMEA2591122_METAG_ABCJNOCC	0.0162743	CHR_without_MGEs		MGYG000034466	0.244559	ICE_IME
	3300027276_20	0.0362333	NO		TARA_SAMEA2621242_METAG_IEOMPJEB	0.0609484	YES		MGYG000007008	0.0283636	NO				3300009824_14	0.0284081	CHR_without_MGEs		TARA_SAMEA2591122_METAG_HLJDBPKL	0.0286895	CHR_without_MGEs		MGYG000034765	0.0271341	ICE_IME
	3300027276_23	0.102526	YES		TARA_SAMEA2621277_METAG_DODNFDBE	0.0215592	YES		MGYG000007088	0.0755182	YES				3300009840_13	0.0373376	CHR_without_MGEs		TARA_SAMEA2591122_METAG_MBECNJKK	0.0255283	CHR_without_MGEs		MGYG000034814	0.0943233	ICE_IME
	3300027276_23	0.0253181	NO		TARA_SAMEA2621300_METAG_DIHNLLAF	0.0754148	YES		MGYG000007088	0.0562166	NO				3300010371_18	0.0327481	CHR_without_MGEs		TARA_SAMEA2591122_METAG_NKMKLIKH	0.0314703	CHR_without_MGEs		MGYG000035034	0.188111	ICE_IME
	3300027276_27	0.0850497	YES		TARA_SAMEA2621528_METAG_HFEPAIBP	0.119392	YES		MGYG000007111	0.0801498	YES				3300010371_41	0.0287372	CHR_without_MGEs		TARA_SAMEA2619531_METAG_CDJDEOGJ	0.0250234	CHR_without_MGEs		MGYG000035046	0.14555	ICE_IME
	3300027276_27	0.0381618	NO		TARA_SAMEA2621551_METAG_BLMELPME	0.0276542	YES		MGYG000007111	0.0450538	NO				3300010371_48	0.0342271	CHR_without_MGEs		TARA_SAMEA2619531_METAG_FLAJGHOH	0.0239188	CHR_without_MGEs		MGYG000035237	0.379399	ICE_IME
	3300027276_28	0.0723014	YES		TARA_SAMEA2621564_METAG_GKALJALI	0.0263749	YES		MGYG000007141	0.0435925	YES				3300010373_49	0.0294527	CHR_without_MGEs		TARA_SAMEA2619531_METAG_JLLPIFLH	0.0276295	CHR_without_MGEs		MGYG000035243	0.0608024	ICE_IME
	3300027276_28	0.0386335	NO		TARA_SAMEA2621812_METAG_NHHPCCBJ	0.0381281	YES		MGYG000007141	0.0439999	NO				3300010396_104	0.0215298	CHR_without_MGEs		TARA_SAMEA2619548_METAG_GKNMECPN	0.00741238	CHR_without_MGEs		MGYG000035405	0.113986	ICE_IME
	3300027276_29	0.055164	YES		TARA_SAMEA2621839_METAG_GAKBCGLM	0.110308	YES		MGYG000007173	0.071239	YES				3300010396_50	0.0249435	CHR_without_MGEs		TARA_SAMEA2619548_METAG_JKDPPLBC	0.0266816	CHR_without_MGEs		MGYG000035465	0.145943	ICE_IME
	3300027276_29	0.0440265	NO		TARA_SAMEA2622097_METAG_BMEACDEL	0.0428714	YES		MGYG000007173	0.0533429	NO				3300010397_8	0.0276959	CHR_without_MGEs		TARA_SAMEA2619548_METAG_MIPMNJJH	0.0224297	CHR_without_MGEs		MGYG000035469	0.133579	ICE_IME
	3300027276_33	0.0343526	YES		TARA_SAMEA2622149_METAG_FEDNHIBG	0.0244289	YES		MGYG000007244	0.0471709	YES				3300010399_12	0.0213309	CHR_without_MGEs		TARA_SAMEA2619667_METAG_CCJFNDGF	0.0180497	CHR_without_MGEs		MGYG000035736	0.0670758	ICE_IME
	3300027276_33	0.0290284	NO		TARA_SAMEA2622149_METAG_OJCMJHGM	0.0242889	YES		MGYG000007244	0.0176086	NO				3300010399_20	0.0249341	CHR_without_MGEs		TARA_SAMEA2619667_METAG_HHMIEAMK	0.0362598	CHR_without_MGEs		MGYG000035762	0.0470876	ICE_IME
	3300027276_36	0.0288548	YES		TARA_SAMEA2622219_METAG_BCNDIPPI	0.0585309	YES		MGYG000007276	0.0419793	YES				3300011244_1	0.0193541	CHR_without_MGEs		TARA_SAMEA2619667_METAG_HKFELDGC	0.0233824	CHR_without_MGEs		MGYG000036031	0.113294	ICE_IME
	3300027276_36	0.0246916	NO		TARA_SAMEA2622376_METAG_KBAMCEAM	0.142857	YES		MGYG000007276	0.0314697	NO				3300011987_7	0.0409634	CHR_without_MGEs		TARA_SAMEA2619667_METAG_KKMOLIMA	0.0150939	CHR_without_MGEs		MGYG000036172	0.0176979	ICE_IME
	3300027276_37	0.0356077	YES		TARA_SAMEA2622452_METAG_LOANMEJJ	0.0430798	YES		MGYG000007363	0.051484	YES				3300012796_1	0.0202146	CHR_without_MGEs		TARA_SAMEA2619667_METAG_OAAABDFI	0.0296822	CHR_without_MGEs		MGYG000036354	0.0451671	ICE_IME
	3300027276_37	0.0179146	NO		TARA_SAMEA2622478_METAG_JHFPIJDG	0.00912992	YES		MGYG000007363	0.0229646	NO				3300012796_2	0.0205343	CHR_without_MGEs		TARA_SAMEA2619677_METAG_JABPAPDP	0.0215213	CHR_without_MGEs		MGYG000036385	0.0660851	ICE_IME
	3300027276_39	0.0644735	YES		TARA_SAMEA2622499_METAG_GGEKANHA	0.137005	YES		MGYG000007424	0.121308	YES				3300012796_5	0.0228183	CHR_without_MGEs		TARA_SAMEA2619678_METAG_GAAOLHGM	0.022487	CHR_without_MGEs		MGYG000036447	0.0915639	ICE_IME
	3300027276_39	0.0340557	NO		TARA_SAMEA2622545_METAG_LPECMJHH	0.0763723	YES		MGYG000007424	0.02828	NO				3300012799_1	0.0147563	CHR_without_MGEs		TARA_SAMEA2619678_METAG_HJDGIOGM	0.0249034	CHR_without_MGEs		MGYG000036499	0.114811	ICE_IME
	3300027282_17	0.0253729	YES		TARA_SAMEA2622568_METAG_BPIONGFC	0.0472791	YES		MGYG000007444	0.45805	YES				3300012799_3	0.0208228	CHR_without_MGEs		TARA_SAMEA2619678_METAG_JOFNFOFC	0.0370642	CHR_without_MGEs		MGYG000036744	0.123518	ICE_IME
	3300027282_17	0.0231996	NO		TARA_SAMEA2622656_METAG_BNJAAKAE	0.113056	YES		MGYG000007444	0.0453526	NO				3300012801_3	0.0205417	CHR_without_MGEs		TARA_SAMEA2619678_METAG_LACPHMHC	0.0222743	CHR_without_MGEs		MGYG000036749	0.0406432	ICE_IME
	3300027282_18	0.0604193	YES		TARA_SAMEA2622657_METAG_LCCHJHGG	0.0821198	YES		MGYG000007497	0.0797674	YES				3300012804_2	0.0205412	CHR_without_MGEs		TARA_SAMEA2619678_METAG_OFOFDBBD	0.0270453	CHR_without_MGEs		MGYG000036828	0.0839419	ICE_IME
	3300027282_18	0.0231586	NO		TARA_SAMEA2622658_METAG_IEPAEJBE	0.0260716	YES		MGYG000007497	0.0172772	NO				3300012804_3	0.0262116	CHR_without_MGEs		TARA_SAMEA2619766_METAG_GGOAMOFM	0.0395652	CHR_without_MGEs		MGYG000036984	0.114334	ICE_IME
	3300027282_8	0.470219	YES		TARA_SAMEA2622667_METAG_BMCGBAMJ	0.117261	YES		MGYG000007503	0.0637969	YES				3300012808_2	0.0285397	CHR_without_MGEs		TARA_SAMEA2619766_METAG_LMODONND	0.0270557	CHR_without_MGEs		MGYG000037127	0.0291121	ICE_IME
	3300027282_8	0.0292771	NO		TARA_SAMEA2622685_METAG_MIMJIFFD	0.0600251	YES		MGYG000007503	0.0200863	NO				3300012808_5	0.025642	CHR_without_MGEs		TARA_SAMEA2619779_METAG_DEIPIGFH	0.0239939	CHR_without_MGEs		MGYG000037196	0.211752	ICE_IME
	3300027283_12	0.0332178	YES		TARA_SAMEA2622685_METAG_NEJJHIOK	0.0525357	YES		MGYG000007525	0.0564245	YES				3300012808_6	0.0182027	CHR_without_MGEs		TARA_SAMEA2619779_METAG_DNGIFLGN	0.0201489	CHR_without_MGEs		MGYG000037218	0.045754	ICE_IME
	3300027283_12	0.0369794	NO		TARA_SAMEA2622690_METAG_CHELOBDL	0.0178961	YES		MGYG000007525	0.0255549	NO				3300012808_8	0.0256877	CHR_without_MGEs		TARA_SAMEA2619779_METAG_NNGPLAHL	0.0255837	CHR_without_MGEs		MGYG000037246	0.146997	ICE_IME
	3300027283_14	0.0857805	YES		TARA_SAMEA2622690_METAG_JFJFMNPO	0.0197051	YES		MGYG000007573	0.0447948	YES				3300012811_1	0.0205763	CHR_without_MGEs		TARA_SAMEA2619782_METAG_AEJGIIHC	0.0263625	CHR_without_MGEs		MGYG000037289	0.0933358	ICE_IME
	3300027283_14	0.0208752	NO		TARA_SAMEA2622690_METAG_KGFPAGGC	0.174581	YES		MGYG000007573	0.0328805	NO				3300012811_2	0.026141	CHR_without_MGEs		TARA_SAMEA2619782_METAG_DJKHELNO	0.0146928	CHR_without_MGEs		MGYG000037412	0.0403222	ICE_IME
	3300027283_15	0.0801158	YES		TARA_SAMEA2622690_METAG_LPHGFNJJ	0.0363412	YES		MGYG000007612	0.0544267	YES				3300012816_1	0.0238	CHR_without_MGEs		TARA_SAMEA2619782_METAG_FADEPKNA	0.0206255	CHR_without_MGEs		MGYG000037559	0.0596659	ICE_IME
	3300027283_15	0.0195196	NO		TARA_SAMEA2622690_METAG_NLCIDLIH	0.034709	YES		MGYG000007612	0.0248102	NO				3300012816_3	0.0152183	CHR_without_MGEs		TARA_SAMEA2619782_METAG_JLJABLKP	0.0383747	CHR_without_MGEs		MGYG000037562	0.218962	ICE_IME
	3300027283_3	0.0377971	YES		TARA_SAMEA2622690_METAG_PJDPAOBM	0.0533661	YES		MGYG000007640	0.0353744	YES				3300012816_4	0.0255166	CHR_without_MGEs		TARA_SAMEA2619782_METAG_JMJLDAKP	0.0241776	CHR_without_MGEs		MGYG000037569	0.0518531	ICE_IME
	3300027283_3	0.028509	NO		TARA_SAMEA2622695_METAG_AEILOFCI	0.440723	YES		MGYG000007640	0.0430778	NO				3300012821_4	0.0259974	CHR_without_MGEs		TARA_SAMEA2619791_METAG_PFJODIKN	0.0269953	CHR_without_MGEs		MGYG000037641	0.0670098	ICE_IME
	3300027283_33	0.0687462	YES		TARA_SAMEA2622695_METAG_IJMMAGNC	0.0220935	YES		MGYG000007677	0.0487499	YES				3300012822_2	0.0236948	CHR_without_MGEs		TARA_SAMEA2619802_METAG_AMAAJMDP	0.0223067	CHR_without_MGEs		MGYG000037652	0.360101	ICE_IME
	3300027283_33	0.0269878	NO		TARA_SAMEA2622695_METAG_IKHODGJK	0.0213041	YES		MGYG000007677	0.0196444	NO				3300012822_3	0.0264235	CHR_without_MGEs		TARA_SAMEA2619815_METAG_MJBMGOIA	0.0379362	CHR_without_MGEs		MGYG000037756	0.0644579	ICE_IME
	3300027283_7	0.0763151	YES		TARA_SAMEA2622695_METAG_PDIJCBAF	0.0168606	YES		MGYG000007784	0.0865233	YES				3300012822_4	0.0320697	CHR_without_MGEs		TARA_SAMEA2619815_METAG_NCFDDDLL	0.0232561	CHR_without_MGEs		MGYG000037846	0.0399265	ICE_IME
	3300027283_7	0.0178095	NO		TARA_SAMEA2622695_METAG_PDJOKEGE	0.0354899	YES		MGYG000007784	0.0233767	NO				3300012822_5	0.0223801	CHR_without_MGEs		TARA_SAMEA2619818_METAG_NFEOAGHJ	0.0220056	CHR_without_MGEs		MGYG000037863	0.144791	ICE_IME
	3300027284_16	0.470219	YES		TARA_SAMEA2622696_METAG_LJCKGMCC	0.0289306	YES		MGYG000007814	0.0851861	YES				3300012826_6	0.0222375	CHR_without_MGEs		TARA_SAMEA2619840_METAG_CCMNDJMD	0.0137387	CHR_without_MGEs		MGYG000037911	0.0788131	ICE_IME
	3300027284_16	0.0293816	NO		TARA_SAMEA2622710_METAG_BPCIPLNH	0.0333428	YES		MGYG000007814	0.0442525	NO				3300012826_8	0.0228482	CHR_without_MGEs		TARA_SAMEA2619840_METAG_NIEKPPID	0.0239821	CHR_without_MGEs		MGYG000037917	0.164501	ICE_IME
	3300027284_2	0.0678631	YES		TARA_SAMEA2622710_METAG_EDMHDGDJ	0.023904	YES		MGYG000007849	0.170242	YES				3300012827_4	0.022825	CHR_without_MGEs		TARA_SAMEA2619903_METAG_EBKKDKBB	0.0269214	CHR_without_MGEs		MGYG000037982	0.25992	ICE_IME
	3300027284_2	0.0305733	NO		TARA_SAMEA2622710_METAG_IJOAKNPJ	0.0865254	YES		MGYG000007849	0.0221801	NO				3300012830_1	0.0219289	CHR_without_MGEs		TARA_SAMEA2619907_METAG_FNHKDGPB	0.0225573	CHR_without_MGEs		MGYG000038024	0.24194	ICE_IME
	3300027284_21	0.0546215	YES		TARA_SAMEA2622716_METAG_DPMIGLEP	0.0157368	YES		MGYG000007880	0.0774401	YES				3300012830_6	0.0252602	CHR_without_MGEs		TARA_SAMEA2619907_METAG_GFEAOAFP	0.016688	CHR_without_MGEs		MGYG000038435	0.120792	ICE_IME
	3300027284_21	0.0360094	NO		TARA_SAMEA2622716_METAG_FCPPLOOE	0.0253845	YES		MGYG000007880	0.032414	NO				3300012833_4	0.0257118	CHR_without_MGEs		TARA_SAMEA2619907_METAG_HJDFOLOM	0.0240054	CHR_without_MGEs		MGYG000038511	0.347792	ICE_IME
	3300027284_25	0.0434285	YES		TARA_SAMEA2622716_METAG_JIINHBHC	0.0226325	YES		MGYG000007894	0.0334105	YES				3300012833_6	0.0130139	CHR_without_MGEs		TARA_SAMEA2619907_METAG_KGLDPHNO	0.018876	CHR_without_MGEs		MGYG000038739	0.0480985	ICE_IME
	3300027284_25	0.0359403	NO		TARA_SAMEA2622716_METAG_KANLKIKK	0.0467673	YES		MGYG000007894	0.0479053	NO				3300012838_1	0.0192254	CHR_without_MGEs		TARA_SAMEA2619907_METAG_LOCEMFFE	0.0195542	CHR_without_MGEs		MGYG000038754	0.0847075	ICE_IME
	3300027284_27	0.0605911	YES		TARA_SAMEA2622733_METAG_AONAELJN	0.0232136	YES		MGYG000007974	0.0462356	YES				3300012838_9	0.0228421	CHR_without_MGEs		TARA_SAMEA2619907_METAG_MFMGCAAC	0.0144178	CHR_without_MGEs		MGYG000039054	0.0538963	ICE_IME
	3300027284_27	0.0345861	NO		TARA_SAMEA2622733_METAG_DOJIFHOJ	0.0902364	YES		MGYG000007974	0.0381256	NO				3300012840_3	0.0150265	CHR_without_MGEs		TARA_SAMEA2619907_METAG_OFLLHFPN	0.0240754	CHR_without_MGEs		MGYG000039141	0.0759394	ICE_IME
	3300027284_32	0.0746352	YES		TARA_SAMEA2622733_METAG_EGAGGPLO	0.0555185	YES		MGYG000008060	0.0358867	YES				3300012842_1	0.0228655	CHR_without_MGEs		TARA_SAMEA2619907_METAG_PFHGNIIC	0.039052	CHR_without_MGEs		MGYG000039199	0.300391	ICE_IME
	3300027284_32	0.0227794	NO		TARA_SAMEA2622733_METAG_EOLHBMEN	0.0268053	YES		MGYG000008060	0.0363679	NO				3300012842_2	0.0151257	CHR_without_MGEs		TARA_SAMEA2619970_METAG_OKEINIMP	0.0094938	CHR_without_MGEs		MGYG000039234	0.0828981	ICE_IME
	3300027284_65	0.0674741	YES		TARA_SAMEA2622733_METAG_LFFPGBHH	0.0293072	YES		MGYG000008078	0.289352	YES				3300012842_3	0.0258213	CHR_without_MGEs		TARA_SAMEA2619992_METAG_MLOOJNKA	0.0259709	CHR_without_MGEs		MGYG000039264	0.153351	ICE_IME
	3300027284_65	0.0260774	NO		TARA_SAMEA2622737_METAG_EACCIMDA	0.0692449	YES		MGYG000008078	0.0535465	NO				3300012842_4	0.018469	CHR_without_MGEs		TARA_SAMEA2620014_METAG_DOLHMFNI	0.0207099	CHR_without_MGEs		MGYG000039265	0.128263	ICE_IME
	3300027284_8	0.0993474	YES		TARA_SAMEA2622737_METAG_HJFDKADK	0.050844	YES		MGYG000008084	0.511509	YES				3300012842_9	0.0164062	CHR_without_MGEs		TARA_SAMEA2620027_METAG_INFJHNCL	0.020941	CHR_without_MGEs		MGYG000039322	0.126438	ICE_IME
	3300027284_8	0.0185089	NO		TARA_SAMEA2622737_METAG_NMILOMPH	0.0589303	YES		MGYG000008084	0.0678271	NO				3300012843_4	0.022845	CHR_without_MGEs		TARA_SAMEA2620035_METAG_ILLGPLFG	0.0272784	CHR_without_MGEs		MGYG000039430	0.049169	ICE_IME
	3300027365_5	0.0969368	YES		TARA_SAMEA2622763_METAG_MNJLKKHG	0.0788986	YES		MGYG000008161	0.104829	YES				3300012843_7	0.0282307	CHR_without_MGEs		TARA_SAMEA2620035_METAG_LEKHLCMO	0.0180867	CHR_without_MGEs		MGYG000039434	0.16276	ICE_IME
	3300027365_5	0.0308008	NO		TARA_SAMEA2622765_METAG_CKKHFEEO	0.0455903	YES		MGYG000008161	0.052983	NO				3300012844_10	0.0228141	CHR_without_MGEs		TARA_SAMEA2620039_METAG_DCIGMOMO	0.0293441	CHR_without_MGEs		MGYG000039509	0.137306	ICE_IME
	3300027524_2	0.571429	YES		TARA_SAMEA2622765_METAG_DACAFNHL	0.0622371	YES		MGYG000008183	0.0465281	YES				3300012844_4	0.0264635	CHR_without_MGEs		TARA_SAMEA2620053_METAG_BEJKNPCG	0.0209437	CHR_without_MGEs		MGYG000039567	0.0839983	ICE_IME
	3300027524_2	0.0301369	NO		TARA_SAMEA2622765_METAG_ICPMIAHH	0.0315385	YES		MGYG000008183	0.0163298	NO				3300012844_5	0.0211949	CHR_without_MGEs		TARA_SAMEA2620081_METAG_CGDDMMPH	0.0141903	CHR_without_MGEs		MGYG000039568	0.0764292	ICE_IME
	3300027640_11	0.128012	YES		TARA_SAMEA2622766_METAG_CCDAFOBI	0.160282	YES		MGYG000008215	0.0374732	YES				3300012853_4	0.0205711	CHR_without_MGEs		TARA_SAMEA2620097_METAG_AKFOENMH	0.0260818	CHR_without_MGEs		MGYG000039584	0.0591547	ICE_IME
	3300027640_11	0.02821	NO		TARA_SAMEA2622766_METAG_CGEHJPAL	0.017313	YES		MGYG000008215	0.0350024	NO				3300012856_6	0.0263732	CHR_without_MGEs		TARA_SAMEA2620256_METAG_KDIHCGKE	0.0185878	CHR_without_MGEs		MGYG000039615	0.122688	ICE_IME
	3300027640_17	0.0127939	YES		TARA_SAMEA2622766_METAG_CKNHBMFD	0.126275	YES		MGYG000008242	0.0493464	YES				3300012859_10	0.0193623	CHR_without_MGEs		TARA_SAMEA2620384_METAG_IDMOJFEE	0.0206646	CHR_without_MGEs		MGYG000039623	0.355682	ICE_IME
	3300027640_17	0.0254463	NO		TARA_SAMEA2622766_METAG_EDDOGMGI	0.0286481	YES		MGYG000008242	0.0314126	NO				3300012859_13	0.022468	CHR_without_MGEs		TARA_SAMEA2620384_METAG_KNFDGPKC	0.0195619	CHR_without_MGEs		MGYG000039678	0.382702	ICE_IME
	3300027640_24	0.0428816	YES		TARA_SAMEA2622766_METAG_HNKKLNLI	0.0190405	YES		MGYG000008309	0.0860331	YES				3300012859_6	0.0260919	CHR_without_MGEs		TARA_SAMEA2620384_METAG_PFNFNGAP	0.0208373	CHR_without_MGEs		MGYG000039815	0.0778773	ICE_IME
	3300027640_24	0.0318053	NO		TARA_SAMEA2622766_METAG_PAPLMLMG	0.0416331	YES		MGYG000008309	0.0389217	NO				3300012860_3	0.0153601	CHR_without_MGEs		TARA_SAMEA2620663_METAG_DGNLPBJF	0.0212764	CHR_without_MGEs		MGYG000039830	0.0643314	ICE_IME
	3300027640_25	0.0966617	YES		TARA_SAMEA2622766_METAG_PMDMNEDG	0.0204195	YES		MGYG000008476	0.12462	YES				3300012862_12	0.0191388	CHR_without_MGEs		TARA_SAMEA2620663_METAG_MECILNPA	0.0300569	CHR_without_MGEs		MGYG000039861	0.211887	ICE_IME
	3300027640_25	0.0222988	NO		TARA_SAMEA2622796_METAG_CDCCBIGC	0.0385452	YES		MGYG000008476	0.0580683	NO				3300012862_4	0.0258679	CHR_without_MGEs		TARA_SAMEA2620666_METAG_GIDMECPM	0.0206682	CHR_without_MGEs		MGYG000040291	0.0225388	ICE_IME
	3300027641_8	0.118582	YES		TARA_SAMEA2622796_METAG_OHBOBOCA	0.0277011	YES		MGYG000008486	0.1882	YES				3300012862_7	0.0319927	CHR_without_MGEs		TARA_SAMEA2620812_METAG_BKOLJJCG	0.0181806	CHR_without_MGEs		MGYG000040385	0.173213	ICE_IME
	3300027641_8	0.0277908	NO		TARA_SAMEA2622801_METAG_CBEJFPFF	0.0173585	YES		MGYG000008486	0.0310485	NO				3300012864_7	0.0207933	CHR_without_MGEs		TARA_SAMEA2620812_METAG_HIEKJCAB	0.0163047	CHR_without_MGEs		MGYG000040424	0.129506	ICE_IME
	3300027653_32	0.280112	YES		TARA_SAMEA2622801_METAG_EGLCMHNH	0.0170445	YES		MGYG000008510	0.162371	YES				3300012864_8	0.0262301	CHR_without_MGEs		TARA_SAMEA2620947_METAG_FFJAAIEE	0.0365305	CHR_without_MGEs		MGYG000040440	0.078458	ICE_IME
	3300027653_32	0.0356948	NO		TARA_SAMEA2622801_METAG_JBCDELJO	0.0274574	YES		MGYG000008510	0.0369382	NO				3300012865_2	0.0191829	CHR_without_MGEs		TARA_SAMEA2620967_METAG_KPGBBEFO	0.0215232	CHR_without_MGEs		MGYG000040474	0.0898796	ICE_IME
	3300027706_11	0.0746197	YES		TARA_SAMEA2622817_METAG_ANKMHOAM	0.0380103	YES		MGYG000008661	0.0490611	YES				3300012865_6	0.0266902	CHR_without_MGEs		TARA_SAMEA2620967_METAG_MHNHOBDL	0.0262814	CHR_without_MGEs		MGYG000040477	0.0806517	ICE_IME
	3300027706_11	0.049104	NO		TARA_SAMEA2622822_METAG_EAEGHBML	0.0306885	YES		MGYG000008661	0.0536214	NO				3300012878_5	0.0239782	CHR_without_MGEs		TARA_SAMEA2620980_METAG_GLODDDOJ	0.0207995	CHR_without_MGEs		MGYG000040568	0.0483146	ICE_IME
	3300027706_16	0.0325634	YES		TARA_SAMEA2622822_METAG_GIMLMOHK	0.0266898	YES		MGYG000008681	0.052467	YES				3300012879_3	0.0185142	CHR_without_MGEs		TARA_SAMEA2621010_METAG_EEBADEOH	0.02228	CHR_without_MGEs		MGYG000040726	0.233272	ICE_IME
	3300027706_16	0.0160858	NO		TARA_SAMEA2622822_METAG_IEDPHKED	0.0246202	YES		MGYG000008681	0.0239021	NO				3300012880_4	0.0227138	CHR_without_MGEs		TARA_SAMEA2621033_METAG_MAHHHCDM	0.0215041	CHR_without_MGEs		MGYG000040750	0.071483	ICE_IME
	3300027706_18	0.0266085	YES		TARA_SAMEA2622822_METAG_JPJGAGOM	0.0248896	YES		MGYG000008687	0.233263	YES				3300012913_2	0.032665	CHR_without_MGEs		TARA_SAMEA2621076_METAG_BNBKGHEH	0.00773325	CHR_without_MGEs		MGYG000040796	0.0791734	ICE_IME
	3300027706_18	0.033006	NO		TARA_SAMEA2622822_METAG_LGBPLJON	0.671141	YES		MGYG000008687	0.0524298	NO				3300012921_10	0.0287324	CHR_without_MGEs		TARA_SAMEA2621085_METAG_NCMAHLFL	0.0280749	CHR_without_MGEs		MGYG000040801	0.110084	ICE_IME
	3300027706_23	0.0162626	YES		TARA_SAMEA2622823_METAG_BHDJKCOH	0.0296398	YES		MGYG000008689	0.0648875	YES				3300012921_12	0.0252432	CHR_without_MGEs		TARA_SAMEA2621099_METAG_IDGDEHDE	0.0266814	CHR_without_MGEs		MGYG000040883	0.241429	ICE_IME
	3300027706_23	0.0203634	NO		TARA_SAMEA2622823_METAG_CFMOJEHO	0.0164942	YES		MGYG000008689	0.0243884	NO				3300012921_19	0.0255347	CHR_without_MGEs		TARA_SAMEA2621101_METAG_DBKIAPDD	0.0297684	CHR_without_MGEs		MGYG000040890	0.266778	ICE_IME
	3300027706_26	0.0488611	YES		TARA_SAMEA2622823_METAG_GALCLHPH	0.02221	YES		MGYG000008761	0.117633	YES				3300012921_25	0.0237207	CHR_without_MGEs		TARA_SAMEA2621216_METAG_GPCKMPLA	0.0256922	CHR_without_MGEs		MGYG000040904	0.0621182	ICE_IME
	3300027706_26	0.0244514	NO		TARA_SAMEA2622823_METAG_KBDJACKE	0.0297838	YES		MGYG000008761	0.0481344	NO				3300012921_27	0.022543	CHR_without_MGEs		TARA_SAMEA2621221_METAG_AFPNPCON	0.0157403	CHR_without_MGEs		MGYG000041034	0.144196	ICE_IME
	3300027706_33	0.0682482	YES		TARA_SAMEA2622837_METAG_AOCBMCKK	0.0319632	YES		MGYG000008817	0.214374	YES				3300012921_28	0.020065	CHR_without_MGEs		TARA_SAMEA2621222_METAG_KKDEGGHP	0.0229864	CHR_without_MGEs		MGYG000041113	0.107809	ICE_IME
	3300027706_33	0.0208781	NO		TARA_SAMEA2622837_METAG_DIBDDNCD	0.0154496	YES		MGYG000008817	0.0459769	NO				3300012921_29	0.0320438	CHR_without_MGEs		TARA_SAMEA2621232_METAG_FIFLKHND	0.0232227	CHR_without_MGEs		MGYG000041246	0.174622	ICE_IME
	3300027706_41	0.0130431	YES		TARA_SAMEA2622837_METAG_DMBFDJMC	0.0212891	YES		MGYG000008882	0.152518	YES				3300012921_36	0.022587	CHR_without_MGEs		TARA_SAMEA2621242_METAG_DFHNPMGP	0.0207902	CHR_without_MGEs		MGYG000041282	0.161538	ICE_IME
	3300027706_41	0.0405697	NO		TARA_SAMEA2622837_METAG_DMCHDHDD	0.0159028	YES		MGYG000008882	0.0248966	NO				3300012921_41	0.0389844	CHR_without_MGEs		TARA_SAMEA2621242_METAG_IEOMPJEB	0.0184747	CHR_without_MGEs		MGYG000041325	0.127714	ICE_IME
	3300027773_18	0.0836482	YES		TARA_SAMEA2622837_METAG_EGIJALGM	0.019226	YES		MGYG000009030	0.0968492	YES				3300012921_5	0.0461809	CHR_without_MGEs		TARA_SAMEA2621277_METAG_DODNFDBE	0.0310939	CHR_without_MGEs		MGYG000041374	0.0734268	ICE_IME
	3300027773_18	0.0265412	NO		TARA_SAMEA2622837_METAG_FLJJGFFL	0.0251942	YES		MGYG000009030	0.0320272	NO				3300012921_7	0.0344238	CHR_without_MGEs		TARA_SAMEA2621300_METAG_DIHNLLAF	0.0359385	CHR_without_MGEs		MGYG000041477	0.0785623	ICE_IME
	3300027773_19	0.0661086	YES		TARA_SAMEA2622837_METAG_FMHBHGAC	0.0193648	YES		MGYG000009056	0.101668	YES				3300012940_25	0.020772	CHR_without_MGEs		TARA_SAMEA2621528_METAG_HFEPAIBP	0.0373716	CHR_without_MGEs		MGYG000041492	0.0510582	ICE_IME
	3300027773_19	0.0197708	NO		TARA_SAMEA2622837_METAG_HLHPBMON	0.0342504	YES		MGYG000009056	0.0181972	NO				3300012940_35	0.0249368	CHR_without_MGEs		TARA_SAMEA2621551_METAG_BLMELPME	0.014584	CHR_without_MGEs		MGYG000041541	0.0992063	ICE_IME
	3300027773_20	0.0343183	YES		TARA_SAMEA2622837_METAG_IKHPFKLM	0.00936365	YES		MGYG000009079	0.113256	YES				3300012940_45	0.0269468	CHR_without_MGEs		TARA_SAMEA2621564_METAG_GKALJALI	0.0210096	CHR_without_MGEs		MGYG000041610	0.0265717	ICE_IME
	3300027773_20	0.0223879	NO		TARA_SAMEA2622837_METAG_JKPGOPEF	0.0211702	YES		MGYG000009079	0.0334846	NO				3300012943_17	0.0312805	CHR_without_MGEs		TARA_SAMEA2621812_METAG_NHHPCCBJ	0.0204455	CHR_without_MGEs		MGYG000042141	0.128049	ICE_IME
	3300027773_21	0.036221	YES		TARA_SAMEA2622837_METAG_JMIFJPDO	0.0261213	YES		MGYG000009131	0.0503826	YES				3300012943_23	0.0339373	CHR_without_MGEs		TARA_SAMEA2621839_METAG_GAKBCGLM	0.0419113	CHR_without_MGEs		MGYG000042172	0.161734	ICE_IME
	3300027773_21	0.0231337	NO		TARA_SAMEA2622837_METAG_LGNHAJJH	0.0206622	YES		MGYG000009131	0.0401058	NO				3300012943_24	0.025019	CHR_without_MGEs		TARA_SAMEA2622097_METAG_BMEACDEL	0.0278389	CHR_without_MGEs		MGYG000042182	0.0244948	ICE_IME
	3300027773_24	0.0212782	YES		TARA_SAMEA2622837_METAG_MANGALKA	0.0169903	YES		MGYG000009136	0.0934603	YES				3300012943_26	0.0261111	CHR_without_MGEs		TARA_SAMEA2622149_METAG_FEDNHIBG	0.0139471	CHR_without_MGEs		MGYG000042196	0.100753	ICE_IME
	3300027773_24	0.0254881	NO		TARA_SAMEA2622837_METAG_NKJHAEDL	0.0305483	YES		MGYG000009136	0.0503857	NO				3300012943_32	0.0303944	CHR_without_MGEs		TARA_SAMEA2622149_METAG_OJCMJHGM	0.0231839	CHR_without_MGEs		MGYG000042422	0.271503	ICE_IME
	3300027773_27	0.0128773	YES		TARA_SAMEA2622837_METAG_PAODPMMI	0.0446349	YES		MGYG000009181	0.0449304	YES				3300013017_2	0.0283977	CHR_without_MGEs		TARA_SAMEA2622219_METAG_BCNDIPPI	0.0260054	CHR_without_MGEs		MGYG000042682	0.0498351	ICE_IME
	3300027773_27	0.0218256	NO		TARA_SAMEA2622837_METAG_PHBMICNI	0.0301755	YES		MGYG000009181	0.0399195	NO				3300013427_3	0.0243563	CHR_without_MGEs		TARA_SAMEA2622376_METAG_KBAMCEAM	0.0268262	CHR_without_MGEs		MGYG000042897	0.145159	ICE_IME
	3300027773_28	0.0293064	YES		TARA_SAMEA2622837_METAG_PPDOBEOP	0.026629	YES		MGYG000009240	0.218962	YES				3300015061_1	0.0266644	CHR_without_MGEs		TARA_SAMEA2622452_METAG_LOANMEJJ	0.022283	CHR_without_MGEs		MGYG000042910	0.0518014	ICE_IME
	3300027773_28	0.0331916	NO		TARA_SAMEA2622842_METAG_DHEHIIGA	0.0402156	YES		MGYG000009240	0.0512914	NO				3300015158_12	0.0260013	CHR_without_MGEs		TARA_SAMEA2622478_METAG_JHFPIJDG	0.0310292	CHR_without_MGEs		MGYG000042977	0.117075	ICE_IME
	3300027773_37	0.0388482	YES		TARA_SAMEA2622842_METAG_ELOJNHCG	0.019095	YES		MGYG000009274	0.0167726	YES				3300016422_6	0.0251563	CHR_without_MGEs		TARA_SAMEA2622499_METAG_GGEKANHA	0.0307783	CHR_without_MGEs		MGYG000043014	0.507872	ICE_IME
	3300027773_37	0.0260851	NO		TARA_SAMEA2622842_METAG_GAJPJMFL	0.211887	YES		MGYG000009274	0.0294378	NO				3300016445_5	0.0251355	CHR_without_MGEs		TARA_SAMEA2622545_METAG_LPECMJHH	0.0240528	CHR_without_MGEs		MGYG000043148	0.075884	ICE_IME
	3300027826_10	0.029462	YES		TARA_SAMEA2622843_METAG_HDGILNGE	0.0313918	YES		MGYG000009344	0.0610836	YES				3300017426_13	0.0211568	CHR_without_MGEs		TARA_SAMEA2622568_METAG_BPIONGFC	0.0316324	CHR_without_MGEs		MGYG000043166	0.105869	ICE_IME
	3300027826_10	0.0230477	NO		TARA_SAMEA2622901_METAG_NNLDCDAA	0.0792613	YES		MGYG000009344	0.038828	NO				3300017426_21	0.0200526	CHR_without_MGEs		TARA_SAMEA2622656_METAG_BNJAAKAE	0.0303604	CHR_without_MGEs		MGYG000043450	0.246366	ICE_IME
	3300027826_12	0.0451386	YES		TARA_SAMEA2622923_METAG_ACHMAPPN	0.0788986	YES		MGYG000009349	0.0417616	YES				3300017426_22	0.0198147	CHR_without_MGEs		TARA_SAMEA2622657_METAG_LCCHJHGG	0.0187595	CHR_without_MGEs		MGYG000043521	0.0245044	ICE_IME
	3300027826_12	0.0427237	NO		TARA_SAMEA2623059_METAG_NKGMGDCP	0.0479754	YES		MGYG000009349	0.0197745	NO				3300017426_29	0.0330187	CHR_without_MGEs		TARA_SAMEA2622658_METAG_IEPAEJBE	0.0151589	CHR_without_MGEs		MGYG000043742	0.179743	ICE_IME
	3300027826_14	0.0695846	YES		TARA_SAMEA2623079_METAG_DAGBKOGK	0.0216405	YES		MGYG000009414	0.0273209	YES				3300017448_12	0.0407967	CHR_without_MGEs		TARA_SAMEA2622667_METAG_BMCGBAMJ	0.0250297	CHR_without_MGEs		MGYG000043758	0.0867754	ICE_IME
	3300027826_14	0.0157184	NO		TARA_SAMEA2623079_METAG_KJALDNFC	0.0229877	YES		MGYG000009414	0.0311208	NO				3300017448_25	0.0244535	CHR_without_MGEs		TARA_SAMEA2622685_METAG_MIMJIFFD	0.0231411	CHR_without_MGEs		MGYG000043876	0.0332325	ICE_IME
	3300027826_17	0.0238156	YES		TARA_SAMEA2623116_METAG_MCLFJCFB	0.0244157	YES		MGYG000009426	0.0486752	YES				3300017448_70	0.0163283	CHR_without_MGEs		TARA_SAMEA2622685_METAG_NEJJHIOK	0.0246294	CHR_without_MGEs		MGYG000043915	0.0855777	ICE_IME
	3300027826_17	0.0181402	NO		TARA_SAMEA2623155_METAG_NCIMLOCE	0.0575308	YES		MGYG000009426	0.0352489	NO				3300017540_7	0.0228549	CHR_without_MGEs		TARA_SAMEA2622690_METAG_CHELOBDL	0.017821	CHR_without_MGEs		MGYG000043928	0.177699	ICE_IME
	3300027826_21	0.0800384	YES		TARA_SAMEA2623314_METAG_BEAHLGLB	0.0250293	YES		MGYG000009470	0.0731395	YES				3300017548_9	0.0289729	CHR_without_MGEs		TARA_SAMEA2622690_METAG_JFJFMNPO	0.0180326	CHR_without_MGEs		MGYG000044105	0.218508	ICE_IME
	3300027826_21	0.0235209	NO		TARA_SAMEA2623327_METAG_IJMHDOJN	0.0658731	YES		MGYG000009470	0.040078	NO				3300017553_13	0.0282864	CHR_without_MGEs		TARA_SAMEA2622690_METAG_KGFPAGGC	0.0236278	CHR_without_MGEs		MGYG000044159	0.0431574	ICE_IME
	3300027857_18	0.0576402	YES		TARA_SAMEA2623350_METAG_NNMKAPNI	0.0308093	YES		MGYG000009478	0.278574	YES				3300017560_9	0.0229792	CHR_without_MGEs		TARA_SAMEA2622690_METAG_LPHGFNJJ	0.0175696	CHR_without_MGEs		MGYG000044322	0.0817595	ICE_IME
	3300027857_18	0.0168137	NO		TARA_SAMEA2623390_METAG_IFCMLOCO	0.019193	YES		MGYG000009478	0.0229188	NO				3300017565_10	0.0262313	CHR_without_MGEs		TARA_SAMEA2622690_METAG_NLCIDLIH	0.0200816	CHR_without_MGEs		MGYG000044379	0.104232	ICE_IME
	3300027867_6	0.117589	YES		TARA_SAMEA2623403_METAG_NKDDHBPN	0.021516	YES		MGYG000009506	0.0635257	YES				3300017565_9	0.0247879	CHR_without_MGEs		TARA_SAMEA2622690_METAG_PJDPAOBM	0.0228654	CHR_without_MGEs		MGYG000044429	0.13725	ICE_IME
	3300027867_6	0.0275854	NO		TARA_SAMEA2623446_METAG_KFGDJNOD	0.0337312	YES		MGYG000009506	0.0370463	NO				3300017646_14	0.0303994	CHR_without_MGEs		TARA_SAMEA2622695_METAG_AEILOFCI	0.0239338	CHR_without_MGEs		MGYG000044692	0.116225	ICE_IME
	3300027867_8	0.150625	YES		TARA_SAMEA2623463_METAG_KOBBDBJG	0.0818822	YES		MGYG000009514	0.0659781	YES				3300017646_16	0.0340004	CHR_without_MGEs		TARA_SAMEA2622695_METAG_IJMMAGNC	0.013879	CHR_without_MGEs		MGYG000044721	0.206398	ICE_IME
	3300027867_8	0.0276071	NO		TARA_SAMEA2623649_METAG_JMAILDDC	0.060297	YES		MGYG000009514	0.024635	NO				3300017646_8	0.0222606	CHR_without_MGEs		TARA_SAMEA2622695_METAG_IKHODGJK	0.00677709	CHR_without_MGEs		MGYG000044812	0.0517518	ICE_IME
	3300027869_8	0.22409	YES		TARA_SAMEA2623868_METAG_FIADHPBB	0.0508999	YES		MGYG000009516	0.0844024	YES				3300017650_8	0.0270078	CHR_without_MGEs		TARA_SAMEA2622695_METAG_PDIJCBAF	0.0297268	CHR_without_MGEs		MGYG000044854	0.0974801	ICE_IME
	3300027869_8	0.0198695	NO		TARA_SAMEA2623868_METAG_HLGJKMJJ	0.0243381	YES		MGYG000009516	0.0328331	NO				3300017651_10	0.0321984	CHR_without_MGEs		TARA_SAMEA2622695_METAG_PDJOKEGE	0.022684	CHR_without_MGEs		MGYG000044894	0.218962	ICE_IME
	3300027965_18	0.0692479	YES		TARA_SAMEA4396489_METAG_DJIFJGEM	0.0828102	YES		MGYG000009546	0.0350853	YES				3300017652_13	0.0284699	CHR_without_MGEs		TARA_SAMEA2622696_METAG_LJCKGMCC	0.0263522	CHR_without_MGEs		MGYG000045061	0.0582802	ICE_IME
	3300027965_18	0.0429717	NO		TARA_SAMEA4396489_METAG_OCBFFKCH	0.0133545	YES		MGYG000009546	0.0639328	NO				3300017655_12	0.0299244	CHR_without_MGEs		TARA_SAMEA2622710_METAG_BPCIPLNH	0.0145873	CHR_without_MGEs		MGYG000045125	0.0706065	ICE_IME
	3300027965_19	0.0621831	YES		TARA_SAMEA4396489_METAG_OFBBDPAO	0.058266	YES		MGYG000009598	0.0507817	YES				3300017655_13	0.0279488	CHR_without_MGEs		TARA_SAMEA2622710_METAG_EDMHDGDJ	0.0187043	CHR_without_MGEs		MGYG000045160	0.311001	ICE_IME
	3300027965_19	0.0522046	NO		TARA_SAMEA4396515_METAG_MAOJNANK	0.0255086	YES		MGYG000009598	0.0241592	NO				3300017658_17	0.0264943	CHR_without_MGEs		TARA_SAMEA2622710_METAG_IJOAKNPJ	0.0301432	CHR_without_MGEs		MGYG000045161	0.120434	ICE_IME
	3300027965_29	0.12279	YES		TARA_SAMEA4396941_METAG_GBOJPBHF	0.0550999	YES		MGYG000009641	0.0579318	YES				3300018719_4	0.0250677	CHR_without_MGEs		TARA_SAMEA2622716_METAG_DPMIGLEP	0.0189653	CHR_without_MGEs		MGYG000045271	0.111769	ICE_IME
	3300027965_29	0.0229837	NO		TARA_SAMEA4396941_METAG_JFDOBMBJ	0.113817	YES		MGYG000009641	0.0244031	NO				3300018719_5	0.029124	CHR_without_MGEs		TARA_SAMEA2622716_METAG_FCPPLOOE	0.0155114	CHR_without_MGEs		MGYG000045367	0.24731	ICE_IME
	3300027965_36	0.14298	YES		TARA_SAMEA4396988_METAG_AIPHAFPD	0.0800376	YES		MGYG000009705	0.0418989	YES				3300018719_7	0.0362622	CHR_without_MGEs		TARA_SAMEA2622716_METAG_JIINHBHC	0.00208171	CHR_without_MGEs		MGYG000045388	0.0432274	ICE_IME
	3300027965_36	0.0243345	NO		TARA_SAMEA4396988_METAG_JBGFAFFN	0.07076	YES		MGYG000009705	0.0347731	NO				3300018757_2	0.0255376	CHR_without_MGEs		TARA_SAMEA2622716_METAG_KANLKIKK	0.0305506	CHR_without_MGEs		MGYG000045590	0.0675752	ICE_IME
	3300027965_37	0.0277323	YES		TARA_SAMEA4396988_METAG_JEDFGPEG	0.0325988	YES		MGYG000009749	0.136104	YES				3300018875_4	0.0296852	CHR_without_MGEs		TARA_SAMEA2622733_METAG_AONAELJN	0.0173569	CHR_without_MGEs		MGYG000045888	0.120434	ICE_IME
	3300027965_37	0.0167431	NO		TARA_SAMEA4397004_METAG_JPDEEDJH	0.0449528	YES		MGYG000009749	0.0196048	NO				3300018875_5	0.0326133	CHR_without_MGEs		TARA_SAMEA2622733_METAG_DOJIFHOJ	0.0236786	CHR_without_MGEs		MGYG000046003	0.15363	ICE_IME
	3300027965_38	0.117454	YES		TARA_SAMEA4397023_METAG_CDAJJLGH	0.0435777	YES		MGYG000009816	0.130242	YES				3300018875_6	0.0431779	CHR_without_MGEs		TARA_SAMEA2622733_METAG_EGAGGPLO	0.0171747	CHR_without_MGEs		MGYG000046037	0.0366019	ICE_IME
	3300027965_38	0.0191844	NO		TARA_SAMEA4397051_METAG_OOEHBLAD	0.0313219	YES		MGYG000009816	0.0344536	NO				3300018875_7	0.0366088	CHR_without_MGEs		TARA_SAMEA2622733_METAG_EOLHBMEN	0.0280985	CHR_without_MGEs		MGYG000046334	0.290276	ICE_IME
	3300027965_49	0.10511	YES		TARA_SAMEA4397072_METAG_AOKLNJHN	0.0188009	YES		MGYG000009841	0.0926612	YES				3300018910_6	0.0298766	CHR_without_MGEs		TARA_SAMEA2622733_METAG_LFFPGBHH	0.0192339	CHR_without_MGEs		MGYG000046524	0.121051	ICE_IME
	3300027965_49	0.0352315	NO		TARA_SAMEA4397118_METAG_AANKMKOK	0.0788851	YES		MGYG000009841	0.0218348	NO				3300018910_7	0.032533	CHR_without_MGEs		TARA_SAMEA2622737_METAG_EACCIMDA	0.0207325	CHR_without_MGEs		MGYG000046672	0.189179	ICE_IME
	3300027965_55	0.182749	YES		TARA_SAMEA4397118_METAG_BHLMNNKI	0.0802187	YES		MGYG000009856	0.0980708	YES				3300018914_9	0.0388474	CHR_without_MGEs		TARA_SAMEA2622737_METAG_HJFDKADK	0.0231094	CHR_without_MGEs		MGYG000046818	0.0955749	ICE_IME
	3300027965_55	0.0288166	NO		TARA_SAMEA4397118_METAG_IAPDEHFJ	0.0280125	YES		MGYG000009856	0.054804	NO				3300018933_12	0.0384951	CHR_without_MGEs		TARA_SAMEA2622737_METAG_NMILOMPH	0.0211547	CHR_without_MGEs		MGYG000046929	0.0319275	ICE_IME
	3300027968_17	0.0381408	YES		TARA_SAMEA4397118_METAG_KDNGICHC	0.0418428	YES		MGYG000009911	0.0837328	YES				3300018933_7	0.0249816	CHR_without_MGEs		TARA_SAMEA2622763_METAG_MNJLKKHG	0.030111	CHR_without_MGEs		MGYG000047085	0.139076	ICE_IME
	3300027968_17	0.0221992	NO		TARA_SAMEA4397174_METAG_ELFNPLCF	0.0704367	YES		MGYG000009911	0.0288764	NO				3300018939_6	0.0402769	CHR_without_MGEs		TARA_SAMEA2622765_METAG_CKKHFEEO	0.0257776	CHR_without_MGEs		MGYG000047089	0.106997	ICE_IME
	3300027968_18	0.0351565	YES		TARA_SAMEA4397174_METAG_IMCDPJJA	0.0243525	YES		MGYG000010002	0.112816	YES				3300018984_8	0.0403253	CHR_without_MGEs		TARA_SAMEA2622765_METAG_DACAFNHL	0.0213262	CHR_without_MGEs		MGYG000047136	0.124626	ICE_IME
	3300027968_18	0.0282894	NO		TARA_SAMEA4397174_METAG_KJLHPIFN	0.0335976	YES		MGYG000010002	0.0450268	NO				3300019124_8	0.0342904	CHR_without_MGEs		TARA_SAMEA2622765_METAG_ICPMIAHH	0.0171602	CHR_without_MGEs		MGYG000047142	0.144321	ICE_IME
	3300027968_20	0.0613503	YES		TARA_SAMEA4397174_METAG_MAHICFFA	0.0589657	YES		MGYG000010016	0.0694185	YES				3300019132_4	0.0241075	CHR_without_MGEs		TARA_SAMEA2622766_METAG_CCDAFOBI	0.0258437	CHR_without_MGEs		MGYG000047318	0.206868	ICE_IME
	3300027968_20	0.0289347	NO		TARA_SAMEA4397174_METAG_PCNIEGAM	0.022376	YES		MGYG000010016	0.0282796	NO				3300019132_5	0.0258989	CHR_without_MGEs		TARA_SAMEA2622766_METAG_CGEHJPAL	0.0160115	CHR_without_MGEs		MGYG000047387	0.0733469	ICE_IME
	3300027968_22	0.0323436	YES		TARA_SAMEA4397196_METAG_EFAOIEIE	0.0599355	YES		MGYG000010029	0.0657252	YES				3300019132_7	0.0335672	CHR_without_MGEs		TARA_SAMEA2622766_METAG_CKNHBMFD	0.0268502	CHR_without_MGEs		MGYG000047395	0.110314	ICE_IME
	3300027968_22	0.0191558	NO		TARA_SAMEA4397215_METAG_ANPJLKOM	0.141723	YES		MGYG000010029	0.044404	NO				3300019135_7	0.0337255	CHR_without_MGEs		TARA_SAMEA2622766_METAG_EDDOGMGI	0.0155146	CHR_without_MGEs		MGYG000047467	0.0845829	ICE_IME
	3300027968_31	0.0225366	YES		TARA_SAMEA4397215_METAG_FMKFHFFL	0.0469907	YES		MGYG000010038	0.0389164	YES				3300020147_5	0.0352541	CHR_without_MGEs		TARA_SAMEA2622766_METAG_HNKKLNLI	0.0154297	CHR_without_MGEs		MGYG000047501	0.0923269	ICE_IME
	3300027968_31	0.0332854	NO		TARA_SAMEA4397215_METAG_KLMFFEGC	0.292654	YES		MGYG000010038	0.017904	NO				3300020154_4	0.0342464	CHR_without_MGEs		TARA_SAMEA2622766_METAG_PAPLMLMG	0.0185588	CHR_without_MGEs		MGYG000047537	0.159838	ICE_IME
	3300027968_33	0.129488	YES		TARA_SAMEA4397215_METAG_MLOIMAMC	0.0596862	YES		MGYG000010093	0.0924414	YES				3300020591_7	0.0298298	CHR_without_MGEs		TARA_SAMEA2622766_METAG_PMDMNEDG	0.00463665	CHR_without_MGEs		MGYG000047582	0.160045	ICE_IME
	3300027968_33	0.0204398	NO		TARA_SAMEA4397239_METAG_IMAKFBHM	0.0476567	YES		MGYG000010093	0.0223153	NO				3300020591_8	0.029101	CHR_without_MGEs		TARA_SAMEA2622796_METAG_CDCCBIGC	0.0198441	CHR_without_MGEs		MGYG000047689	0.113194	ICE_IME
	3300027968_44	0.0952784	YES		TARA_SAMEA4397255_METAG_GJHMOECD	0.0589484	YES		MGYG000010236	0.073048	YES				3300020592_7	0.0278026	CHR_without_MGEs		TARA_SAMEA2622796_METAG_OHBOBOCA	0.0140766	CHR_without_MGEs		MGYG000047760	0.10009	ICE_IME
	3300027968_44	0.0311099	NO		TARA_SAMEA4397295_METAG_NDHNHJHC	0.0114021	YES		MGYG000010236	0.0598778	NO				3300020593_5	0.0230725	CHR_without_MGEs		TARA_SAMEA2622801_METAG_CBEJFPFF	0.0149191	CHR_without_MGEs		MGYG000047778	0.0755262	ICE_IME
	3300027968_46	0.0167532	YES		TARA_SAMEA4397295_METAG_NOICPOFE	0.06835	YES		MGYG000010269	0.073783	YES				3300021403_4	0.0211093	CHR_without_MGEs		TARA_SAMEA2622801_METAG_EGLCMHNH	0.0187888	CHR_without_MGEs		MGYG000047783	0.176445	ICE_IME
	3300027968_46	0.0233599	NO		TARA_SAMEA4397295_METAG_OEOJHFMO	0.0193932	YES		MGYG000010269	0.050786	NO				3300021407_5	0.018201	CHR_without_MGEs		TARA_SAMEA2622801_METAG_JBCDELJO	0.0148551	CHR_without_MGEs		MGYG000047837	0.0419851	ICE_IME
	3300027968_47	0.0305085	YES		TARA_SAMEA4397295_METAG_PBBIIDLA	0.0336719	YES		MGYG000010322	0.104827	YES				3300021444_5	0.0216682	CHR_without_MGEs		TARA_SAMEA2622817_METAG_ANKMHOAM	0.0220095	CHR_without_MGEs		MGYG000047872	0.0391244	ICE_IME
	3300027968_47	0.0227446	NO		TARA_SAMEA4397295_METAG_PFFAEIFD	0.0478324	YES		MGYG000010322	0.0243952	NO				3300021444_6	0.0235361	CHR_without_MGEs		TARA_SAMEA2622822_METAG_EAEGHBML	0.0217233	CHR_without_MGEs		MGYG000047991	0.308499	ICE_IME
	3300027968_50	0.0267572	YES		TARA_SAMEA4397295_METAG_PFKAPFFD	0.137572	YES		MGYG000010382	0.311187	YES				3300023065_5	0.0241995	CHR_without_MGEs		TARA_SAMEA2622822_METAG_GIMLMOHK	0.0183516	CHR_without_MGEs		MGYG000048013	0.143154	ICE_IME
	3300027968_50	0.0352531	NO		TARA_SAMEA4397330_METAG_BLFPNKCK	0.07255	YES		MGYG000010382	0.0292462	NO				3300024179_1	0.0315036	CHR_without_MGEs		TARA_SAMEA2622822_METAG_IEDPHKED	0.019096	CHR_without_MGEs		MGYG000048241	0.121048	ICE_IME
	3300027968_56	0.0307226	YES		TARA_SAMEA4397330_METAG_IIKHBEIA	0.0296473	YES		MGYG000010399	0.103749	YES				3300024222_2	0.029596	CHR_without_MGEs		TARA_SAMEA2622822_METAG_JPJGAGOM	0.0149467	CHR_without_MGEs		MGYG000048268	0.211315	ICE_IME
	3300027968_56	0.0292733	NO		TARA_SAMEA4397330_METAG_MGNNFKFN	0.0789986	YES		MGYG000010399	0.0522877	NO				3300024325_2	0.0300679	CHR_without_MGEs		TARA_SAMEA2622822_METAG_LGBPLJON	0.0363648	CHR_without_MGEs		MGYG000048577	0.0952091	ICE_IME
	3300029153_2	0.454804	YES		TARA_SAMEA4397330_METAG_NDOPFAKP	0.0262771	YES		MGYG000010475	0.0393095	YES				3300025484_9	0.0324569	CHR_without_MGEs		TARA_SAMEA2622823_METAG_BHDJKCOH	0.0207927	CHR_without_MGEs		MGYG000048710	0.253133	ICE_IME
	3300029153_2	0.0444763	NO		TARA_SAMEA4397330_METAG_PICKGHED	0.0363642	YES		MGYG000010475	0.0228224	NO				3300025497_10	0.0409603	CHR_without_MGEs		TARA_SAMEA2622823_METAG_CFMOJEHO	0.0142696	CHR_without_MGEs		MGYG000048911	0.108666	ICE_IME
	3300029892_4	0.145182	YES		TARA_SAMEA4397363_METAG_MMLJCBFO	0.0589484	YES		MGYG000010484	0.0779955	YES				3300025510_2	0.0206146	CHR_without_MGEs		TARA_SAMEA2622823_METAG_GALCLHPH	0.0137971	CHR_without_MGEs		MGYG000048943	0.144253	ICE_IME
	3300029892_4	0.0389925	NO		TARA_SAMEA4397409_METAG_BOHBOLII	0.056627	YES		MGYG000010484	0.0371674	NO				3300025516_11	0.0422175	CHR_without_MGEs		TARA_SAMEA2622823_METAG_KBDJACKE	0.0186772	CHR_without_MGEs		MGYG000049015	0.0665181	ICE_IME
	3300029893_12	0.111817	YES		TARA_SAMEA4397409_METAG_OCMHOKBI	0.0331437	YES		MGYG000010563	0.0583283	YES				3300025516_14	0.0369696	CHR_without_MGEs		TARA_SAMEA2622837_METAG_AOCBMCKK	0.0196312	CHR_without_MGEs		MGYG000049027	0.124146	ICE_IME
	3300029893_12	0.0440847	NO		TARA_SAMEA4397445_METAG_CHDHEFAE	0.0308174	YES		MGYG000010563	0.05633	NO				3300025518_10	0.0296456	CHR_without_MGEs		TARA_SAMEA2622837_METAG_DIBDDNCD	0.0157562	CHR_without_MGEs		MGYG000049095	0.0465867	ICE_IME
					TARA_SAMEA4397445_METAG_DOMCJONG	0.172951	YES		MGYG000010586	0.0855249	YES				3300025518_15	0.0501118	CHR_without_MGEs		TARA_SAMEA2622837_METAG_DMBFDJMC	0.022226	CHR_without_MGEs		MGYG000049098	0.0445951	ICE_IME
					TARA_SAMEA4397445_METAG_ENGAADBB	0.541712	YES		MGYG000010586	0.0197286	NO				3300025518_2	0.02029	CHR_without_MGEs		TARA_SAMEA2622837_METAG_DMCHDHDD	0.0238375	CHR_without_MGEs		MGYG000049197	0.0986332	ICE_IME
					TARA_SAMEA4397445_METAG_IPEBJJPK	0.0369929	YES		MGYG000010616	0.0509113	YES				3300025518_3	0.025179	CHR_without_MGEs		TARA_SAMEA2622837_METAG_EGIJALGM	0.0196408	CHR_without_MGEs		MGYG000049200	0.12038	ICE_IME
					TARA_SAMEA4397445_METAG_JDEGCGLB	0.116117	YES		MGYG000010616	0.01994	NO				3300025518_4	0.020443	CHR_without_MGEs		TARA_SAMEA2622837_METAG_FLJJGFFL	0.0223068	CHR_without_MGEs		MGYG000049233	0.087858	ICE_IME
					TARA_SAMEA4397445_METAG_NLDDDDND	0.0256173	YES		MGYG000010634	0.12397	YES				3300025518_6	0.0341634	CHR_without_MGEs		TARA_SAMEA2622837_METAG_FMHBHGAC	0.015127	CHR_without_MGEs		MGYG000049244	0.0507091	ICE_IME
					TARA_SAMEA4397489_METAG_BHAGCOIA	0.0796052	YES		MGYG000010634	0.0355466	NO				3300025520_3	0.0262824	CHR_without_MGEs		TARA_SAMEA2622837_METAG_HLHPBMON	0.0121282	CHR_without_MGEs		MGYG000049281	0.0370206	ICE_IME
					TARA_SAMEA4397489_METAG_CLOJPAOO	0.0563521	YES		MGYG000010722	0.0654748	YES				3300025520_5	0.0232375	CHR_without_MGEs		TARA_SAMEA2622837_METAG_IKHPFKLM	0.0161305	CHR_without_MGEs		MGYG000049460	0.0759835	ICE_IME
					TARA_SAMEA4397489_METAG_DDCHKMAM	0.0508035	YES		MGYG000010722	0.0204094	NO				3300025522_1	0.0418581	CHR_without_MGEs		TARA_SAMEA2622837_METAG_JKPGOPEF	0.0127884	CHR_without_MGEs		MGYG000049472	0.0693217	ICE_IME
					TARA_SAMEA4397489_METAG_HFBDHIIA	0.105796	YES		MGYG000010732	0.118166	YES				3300025522_2	0.0237852	CHR_without_MGEs		TARA_SAMEA2622837_METAG_JMIFJPDO	0.0121966	CHR_without_MGEs		MGYG000049607	0.212487	ICE_IME
					TARA_SAMEA4397489_METAG_LIGLIBEG	0.100959	YES		MGYG000010732	0.039908	NO				3300025525_10	0.0307996	CHR_without_MGEs		TARA_SAMEA2622837_METAG_LGNHAJJH	0.0136017	CHR_without_MGEs		MGYG000049672	0.111894	ICE_IME
					TARA_SAMEA4397489_METAG_NELFBNMP	0.0963933	YES		MGYG000010753	0.0396286	YES				3300025525_14	0.0345146	CHR_without_MGEs		TARA_SAMEA2622837_METAG_MANGALKA	0.0253797	CHR_without_MGEs		MGYG000049787	0.128341	ICE_IME
					TARA_SAMEA4397489_METAG_NNOLCNPJ	0.0336116	YES		MGYG000010753	0.0209913	NO				3300025526_11	0.0274334	CHR_without_MGEs		TARA_SAMEA2622837_METAG_NKJHAEDL	0.024907	CHR_without_MGEs		MGYG000049974	0.0542241	ICE_IME
					TARA_SAMEA4397536_METAG_GKHJOLJD	0.08875	YES		MGYG000010773	0.0509618	YES				3300025562_4	0.0177905	CHR_without_MGEs		TARA_SAMEA2622837_METAG_PAODPMMI	0.0241873	CHR_without_MGEs		MGYG000049996	0.0320503	ICE_IME
					TARA_SAMEA4397536_METAG_KKDMKAOB	0.0309	YES		MGYG000010773	0.0452775	NO				3300025575_11	0.0182223	CHR_without_MGEs		TARA_SAMEA2622837_METAG_PHBMICNI	0.019569	CHR_without_MGEs		MGYG000050020	0.039571	ICE_IME
					TARA_SAMEA4397536_METAG_NKBAHGKM	0.0888257	YES		MGYG000010827	0.0770772	YES				3300025575_13	0.0277805	CHR_without_MGEs		TARA_SAMEA2622837_METAG_PPDOBEOP	0.0227415	CHR_without_MGEs		MGYG000050051	0.141233	ICE_IME
					TARA_SAMEA4397586_METAG_GHLGPPBL	0.0237741	YES		MGYG000010827	0.0197453	NO				3300025575_7	0.0204189	CHR_without_MGEs		TARA_SAMEA2622842_METAG_DHEHIIGA	0.0245067	CHR_without_MGEs		MGYG000050063	0.0782396	ICE_IME
					TARA_SAMEA4397586_METAG_KPHCJDEI	0.0453622	YES		MGYG000010926	0.0854737	YES				3300025600_11	0.018758	CHR_without_MGEs		TARA_SAMEA2622842_METAG_ELOJNHCG	0.0134742	CHR_without_MGEs		MGYG000050124	0.0557196	ICE_IME
					TARA_SAMEA4397586_METAG_OACGAHFM	0.0994398	YES		MGYG000010926	0.0350836	NO				3300025600_8	0.0207403	CHR_without_MGEs		TARA_SAMEA2622842_METAG_GAJPJMFL	0.0202572	CHR_without_MGEs		MGYG000050134	0.282805	ICE_IME
					TARA_SAMEA4397586_METAG_OLNPJHKL	0.0216244	YES		MGYG000011114	0.114613	YES				3300025615_12	0.0306009	CHR_without_MGEs		TARA_SAMEA2622843_METAG_HDGILNGE	0.0152065	CHR_without_MGEs		MGYG000050189	0.0859722	ICE_IME
					TARA_SAMEA4397586_METAG_OPBMMDJG	0.0522521	YES		MGYG000011114	0.0210015	NO				3300025679_17	0.0286652	CHR_without_MGEs		TARA_SAMEA2622901_METAG_NNLDCDAA	0.0281033	CHR_without_MGEs		MGYG000050439	0.0872093	ICE_IME
					TARA_SAMEA4397611_METAG_KJJKLMJK	0.0578358	YES		MGYG000011296	0.022172	YES				3300025718_13	0.0238344	CHR_without_MGEs		TARA_SAMEA2622923_METAG_ACHMAPPN	0.030417	CHR_without_MGEs		MGYG000050543	0.15294	ICE_IME
					TARA_SAMEA4397666_METAG_HIJOACGG	0.170918	YES		MGYG000011296	0.0254667	NO				3300025862_25	0.0336436	CHR_without_MGEs		TARA_SAMEA2623059_METAG_NKGMGDCP	0.030917	CHR_without_MGEs		MGYG000050546	0.0225388	ICE_IME
					TARA_SAMEA4397705_METAG_EGANHIBL	0.047204	YES		MGYG000011435	0.0659216	YES				3300025888_20	0.030417	CHR_without_MGEs		TARA_SAMEA2623079_METAG_DAGBKOGK	0.0157248	CHR_without_MGEs		MGYG000050914	0.0984213	ICE_IME
					TARA_SAMEA4397747_METAG_DMBLCFCA	0.0563521	YES		MGYG000011435	0.0266705	NO				3300025888_25	0.038983	CHR_without_MGEs		TARA_SAMEA2623079_METAG_KJALDNFC	0.0238287	CHR_without_MGEs		MGYG000051123	0.0813096	ICE_IME
					TARA_SAMEA4397815_METAG_DBAPLNAK	0.0456242	YES		MGYG000011508	0.0489848	YES				3300025912_15	0.0228918	CHR_without_MGEs		TARA_SAMEA2623116_METAG_MCLFJCFB	0.0201532	CHR_without_MGEs		MGYG000051138	0.143493	ICE_IME
					TARA_SAMEA4397815_METAG_KENMEGKD	0.0711592	YES		MGYG000011508	0.0424589	NO				3300027276_13	0.0330727	CHR_without_MGEs		TARA_SAMEA2623155_METAG_NCIMLOCE	0.032797	CHR_without_MGEs		MGYG000051415	0.248455	ICE_IME
					TARA_SAMEA4397842_METAG_CKDMFFCM	0.0421115	YES		MGYG000011662	0.0977422	YES				3300027276_15	0.0220647	CHR_without_MGEs		TARA_SAMEA2623314_METAG_BEAHLGLB	0.0095546	CHR_without_MGEs		MGYG000051422	0.112816	ICE_IME
					TARA_SAMEA4397859_METAG_EEBNOPDG	0.0445796	YES		MGYG000011662	0.028006	NO				3300027276_19	0.0281391	CHR_without_MGEs		TARA_SAMEA2623327_METAG_IJMHDOJN	0.025804	CHR_without_MGEs		MGYG000051452	0.0812084	ICE_IME
					TARA_SAMEA4397859_METAG_FGINHFMC	0.0801511	YES		MGYG000011687	0.0846377	YES				3300027276_2	0.0320894	CHR_without_MGEs		TARA_SAMEA2623350_METAG_NNMKAPNI	0.0221378	CHR_without_MGEs		MGYG000051498	0.186881	ICE_IME
					TARA_SAMEA4397859_METAG_GLPLBGPK	0.0509389	YES		MGYG000011687	0.0264081	NO				3300027276_20	0.0362333	CHR_without_MGEs		TARA_SAMEA2623390_METAG_IFCMLOCO	0.00465296	CHR_without_MGEs		MGYG000051514	0.183142	ICE_IME
					TARA_SAMEA4397859_METAG_GMFDIFPD	0.126665	YES		MGYG000011805	0.0471698	YES				3300027276_23	0.0253181	CHR_without_MGEs		TARA_SAMEA2623403_METAG_NKDDHBPN	0.0271695	CHR_without_MGEs		MGYG000051534	0.0949676	ICE_IME
					TARA_SAMEA4397920_METAG_ADLLGMMD	0.0419108	YES		MGYG000011805	0.0181447	NO				3300027276_27	0.0381618	CHR_without_MGEs		TARA_SAMEA2623446_METAG_KFGDJNOD	0.029776	CHR_without_MGEs		MGYG000051598	0.111066	ICE_IME
					TARA_SAMEA4397930_METAG_NJJBNGCP	0.0374301	YES		MGYG000011883	0.063043	YES				3300027276_28	0.0386335	CHR_without_MGEs		TARA_SAMEA2623463_METAG_KOBBDBJG	0.0239116	CHR_without_MGEs		MGYG000051868	0.191101	ICE_IME
					TARA_SAMEA4398009_METAG_JJNFINBJ	0.0195051	YES		MGYG000011883	0.0424646	NO				3300027276_29	0.0440265	CHR_without_MGEs		TARA_SAMEA2623649_METAG_JMAILDDC	0.0186915	CHR_without_MGEs		MGYG000052285	0.0349534	ICE_IME
					TARA_SAMEA4398083_METAG_DHNFCCFC	0.0579294	YES		MGYG000011885	0.0786457	YES				3300027276_33	0.0290284	CHR_without_MGEs		TARA_SAMEA2623868_METAG_FIADHPBB	0.0199388	CHR_without_MGEs		MGYG000052289	0.0627731	ICE_IME
					TARA_SAMEA4398094_METAG_IPHNBGGN	0.0310398	YES		MGYG000011885	0.0495858	NO				3300027276_36	0.0246916	CHR_without_MGEs		TARA_SAMEA2623868_METAG_HLGJKMJJ	0	CHR_without_MGEs		MGYG000052362	0.120419	ICE_IME
					TARA_SAMEA4398094_METAG_OGOPJADH	0.0435635	YES		MGYG000011887	0.10882	YES				3300027276_37	0.0179146	CHR_without_MGEs		TARA_SAMEA4396489_METAG_DJIFJGEM	0.0267701	CHR_without_MGEs		MGYG000052368	0.10203	ICE_IME
					TARA_SAMEA4398193_METAG_CMGAPHLK	0.0284977	YES		MGYG000011887	0.0201259	NO				3300027276_39	0.0340557	CHR_without_MGEs		TARA_SAMEA4396489_METAG_OCBFFKCH	0.0204066	CHR_without_MGEs		MGYG000052573	0.246488	ICE_IME
					TARA_SAMEA4398193_METAG_HHEEBMME	0.0306914	YES		MGYG000011951	0.0153979	YES				3300027282_17	0.0231996	CHR_without_MGEs		TARA_SAMEA4396489_METAG_OFBBDPAO	0.0228755	CHR_without_MGEs		MGYG000052783	0.0477829	ICE_IME
					TARA_SAMEA4398238_METAG_PBPBPMLH	0.0287416	YES		MGYG000011951	0.0562919	NO				3300027282_18	0.0231586	CHR_without_MGEs		TARA_SAMEA4396515_METAG_MAOJNANK	0.0212815	CHR_without_MGEs		MGYG000053006	0.0302343	ICE_IME
					TARA_SAMEA4398238_METAG_PDLBAELO	0.13224	YES		MGYG000011989	0.189179	YES				3300027282_8	0.0292771	CHR_without_MGEs		TARA_SAMEA4396941_METAG_GBOJPBHF	0.0299865	CHR_without_MGEs		MGYG000053110	0.218962	ICE_IME
					TARA_SAMEA4398238_METAG_PFLNLPDD	0.100959	YES		MGYG000011989	0.0207341	NO				3300027283_12	0.0369794	CHR_without_MGEs		TARA_SAMEA4396941_METAG_JFDOBMBJ	0.031428	CHR_without_MGEs		MGYG000053188	0.197824	ICE_IME
					TARA_SAMEA4398266_METAG_ABDIENDO	0.0264999	YES		MGYG000012028	0.0735987	YES				3300027283_14	0.0208752	CHR_without_MGEs		TARA_SAMEA4396988_METAG_AIPHAFPD	0.0326073	CHR_without_MGEs		MGYG000053292	0.0319438	ICE_IME
					TARA_SAMEA4398266_METAG_OFACBGEH	0.0846659	YES		MGYG000012028	0.0399153	NO				3300027283_15	0.0195196	CHR_without_MGEs		TARA_SAMEA4396988_METAG_JBGFAFFN	0.0204408	CHR_without_MGEs		MGYG000053387	0.0549747	ICE_IME
					TARA_SAMEA4398315_METAG_BKPOIDCN	0.24237	YES		MGYG000012033	0.115542	YES				3300027283_3	0.028509	CHR_without_MGEs		TARA_SAMEA4396988_METAG_JEDFGPEG	0.0268856	CHR_without_MGEs		MGYG000053702	0.09474	ICE_IME
					TARA_SAMEA4398315_METAG_ODIMHKIJ	0.188772	YES		MGYG000012033	0.0624235	NO				3300027283_33	0.0269878	CHR_without_MGEs		TARA_SAMEA4397004_METAG_JPDEEDJH	0.0265076	CHR_without_MGEs		MGYG000053725	0.0636753	ICE_IME
					TARA_SAMEA4398360_METAG_ACMIDIDC	0.0495268	YES		MGYG000012117	0.077338	YES				3300027283_7	0.0178095	CHR_without_MGEs		TARA_SAMEA4397023_METAG_CDAJJLGH	0.0295662	CHR_without_MGEs		MGYG000053729	0.0518531	ICE_IME
					TARA_SAMEA4398360_METAG_KMBPKEKE	0.0278956	YES		MGYG000012117	0.060083	NO				3300027284_16	0.0293816	CHR_without_MGEs		TARA_SAMEA4397051_METAG_OOEHBLAD	0.0136239	CHR_without_MGEs		MGYG000053915	0.0822538	ICE_IME
					TARA_SAMEA4398387_METAG_FIKBKBJM	0.07419	YES		MGYG000012162	0.0498974	YES				3300027284_2	0.0305733	CHR_without_MGEs		TARA_SAMEA4397072_METAG_AOKLNJHN	0.0187571	CHR_without_MGEs		MGYG000054101	0.0925018	ICE_IME
					TARA_SAMEA4398387_METAG_FOCKOCJP	0.0495428	YES		MGYG000012162	0.0350734	NO				3300027284_21	0.0360094	CHR_without_MGEs		TARA_SAMEA4397118_METAG_AANKMKOK	0.0245703	CHR_without_MGEs		MGYG000054128	0.0228524	ICE_IME
					TARA_SAMEA4398387_METAG_KHFOIAHK	0.0295893	YES		MGYG000012172	0.0996952	YES				3300027284_25	0.0359403	CHR_without_MGEs		TARA_SAMEA4397118_METAG_BHLMNNKI	0.0221831	CHR_without_MGEs		MGYG000054212	0.119211	ICE_IME
					TARA_SAMEA4398387_METAG_OIKGMAKI	0.0356013	YES		MGYG000012172	0.021608	NO				3300027284_27	0.0345861	CHR_without_MGEs		TARA_SAMEA4397118_METAG_IAPDEHFJ	0.0230005	CHR_without_MGEs		MGYG000054302	0.0703548	ICE_IME
					TARA_SAMEA4398387_METAG_PBBIBPIA	0.339616	YES		MGYG000012184	0.0819303	YES				3300027284_32	0.0227794	CHR_without_MGEs		TARA_SAMEA4397118_METAG_KDNGICHC	0.0391928	CHR_without_MGEs		MGYG000054380	0.137933	ICE_IME
					TARA_SAMEA4398387_METAG_PECOCOFK	0.111213	YES		MGYG000012184	0.0329087	NO				3300027284_65	0.0260774	CHR_without_MGEs		TARA_SAMEA4397174_METAG_ELFNPLCF	0.0168833	CHR_without_MGEs		MGYG000054389	0.0496192	ICE_IME
					TARA_SAMEA4398413_METAG_CALKJODJ	0.0327533	YES		MGYG000012209	0.0692063	YES				3300027284_8	0.0185089	CHR_without_MGEs		TARA_SAMEA4397174_METAG_IMCDPJJA	0.0230422	CHR_without_MGEs		MGYG000054867	0.146606	ICE_IME
					TARA_SAMEA4398432_METAG_DPPBFELL	0.0613967	YES		MGYG000012209	0.0410214	NO				3300027365_5	0.0308008	CHR_without_MGEs		TARA_SAMEA4397174_METAG_KJLHPIFN	0.0285912	CHR_without_MGEs		MGYG000054925	0.213317	ICE_IME
					TARA_SAMEA4398432_METAG_HCGEJLHD	0.0551225	YES		MGYG000012264	0.0767999	YES				3300027524_2	0.0301369	CHR_without_MGEs		TARA_SAMEA4397174_METAG_MAHICFFA	0.0261697	CHR_without_MGEs		MGYG000054927	0.101461	ICE_IME
					TARA_SAMEA4398432_METAG_LPCKCMMB	0.0598126	YES		MGYG000012264	0.0518618	NO				3300027640_11	0.02821	CHR_without_MGEs		TARA_SAMEA4397174_METAG_PCNIEGAM	0.0222109	CHR_without_MGEs		MGYG000055151	0.0879397	ICE_IME
					TARA_SAMEA4398432_METAG_MGKICFLD	0.0255156	YES		MGYG000012278	0.0756158	YES				3300027640_17	0.0254463	CHR_without_MGEs		TARA_SAMEA4397196_METAG_EFAOIEIE	0.0253007	CHR_without_MGEs		MGYG000055188	0.233754	ICE_IME
					TARA_SAMN05326641_METAG_ANW00001	0.0444046	YES		MGYG000012278	0.0379824	NO				3300027640_24	0.0318053	CHR_without_MGEs		TARA_SAMEA4397215_METAG_ANPJLKOM	0.0334992	CHR_without_MGEs		MGYG000055484	0.232558	ICE_IME
					TARA_SAMN05326641_METAG_ANW00015	0.0545838	YES		MGYG000012281	0.0817167	YES				3300027640_25	0.0222988	CHR_without_MGEs		TARA_SAMEA4397215_METAG_FMKFHFFL	0.0411446	CHR_without_MGEs		MGYG000055534	0.0848104	ICE_IME
					TARA_SAMN05326641_METAG_ANW00017	0.0529807	YES		MGYG000012281	0.0609858	NO				3300027641_8	0.0277908	CHR_without_MGEs		TARA_SAMEA4397215_METAG_KLMFFEGC	0.0378872	CHR_without_MGEs		MGYG000055753	0.167586	ICE_IME
					TARA_SAMN05326644_METAG_PON00010	0.0479754	YES		MGYG000012296	0.0516549	YES				3300027653_32	0.0356948	CHR_without_MGEs		TARA_SAMEA4397215_METAG_MLOIMAMC	0.0305964	CHR_without_MGEs		MGYG000055783	0.0431555	ICE_IME
					TARA_SAMN05326645_METAG_PSE00001	0.12005	YES		MGYG000012296	0.022263	NO				3300027706_11	0.049104	CHR_without_MGEs		TARA_SAMEA4397239_METAG_IMAKFBHM	0.0339183	CHR_without_MGEs		MGYG000055905	0.0743264	ICE_IME
					TARA_SAMN05326645_METAG_PSE00006	0.0481997	YES		MGYG000012335	0.0409542	YES				3300027706_16	0.0160858	CHR_without_MGEs		TARA_SAMEA4397255_METAG_GJHMOECD	0.0318515	CHR_without_MGEs		MGYG000055935	0.0429406	ICE_IME
					TARA_SAMN05326645_METAG_PSE00018	0.0647887	YES		MGYG000012335	0.0290193	NO				3300027706_18	0.033006	CHR_without_MGEs		TARA_SAMEA4397295_METAG_NDHNHJHC	0.0272704	CHR_without_MGEs		MGYG000055955	0.0557528	ICE_IME
					TARA_SAMN05326645_METAG_PSE00026	0.0361952	YES		MGYG000012400	0.119852	YES				3300027706_23	0.0203634	CHR_without_MGEs		TARA_SAMEA4397295_METAG_NOICPOFE	0.0275517	CHR_without_MGEs		MGYG000056139	0.0473037	ICE_IME
					TARA_SAMN05326646_METAG_PSW00010	0.0607447	YES		MGYG000012400	0.0259688	NO				3300027706_26	0.0244514	CHR_without_MGEs		TARA_SAMEA4397295_METAG_OEOJHFMO	0.0231668	CHR_without_MGEs		MGYG000056170	0.0843428	ICE_IME
					TARA_SAMN05326646_METAG_PSW00011	0.0430677	YES		MGYG000012418	0.29753	YES				3300027706_33	0.0208781	CHR_without_MGEs		TARA_SAMEA4397295_METAG_PBBIIDLA	0.0248087	CHR_without_MGEs		MGYG000056220	0.166076	ICE_IME
					TARA_SAMN05326646_METAG_PSW00014	0.0296121	YES		MGYG000012418	0.0489338	NO				3300027706_41	0.0405697	CHR_without_MGEs		TARA_SAMEA4397295_METAG_PFFAEIFD	0.0295007	CHR_without_MGEs		MGYG000056515	0.020326	ICE_IME
					TARA_SAMN05326647_METAG_ION00005	0.0492411	YES		MGYG000012469	0.0803365	YES				3300027773_18	0.0265412	CHR_without_MGEs		TARA_SAMEA4397295_METAG_PFKAPFFD	0.0224948	CHR_without_MGEs		MGYG000056540	0.0765616	ICE_IME
					TARA_SAMN05326648_METAG_IOS00003	0.15819	YES		MGYG000012469	0.0465401	NO				3300027773_19	0.0197708	CHR_without_MGEs		TARA_SAMEA4397330_METAG_BLFPNKCK	0.0357266	CHR_without_MGEs		MGYG000056550	0.0841208	ICE_IME
					TARA_SAMN05326648_METAG_IOS00005	0.00974262	YES		MGYG000012538	0.0268406	YES				3300027773_20	0.0223879	CHR_without_MGEs		TARA_SAMEA4397330_METAG_IIKHBEIA	0.0147523	CHR_without_MGEs		MGYG000056583	0.0742446	ICE_IME
					TARA_SAMN05326650_METAG_MED00022	0.0180574	YES		MGYG000012538	0.0342827	NO				3300027773_21	0.0231337	CHR_without_MGEs		TARA_SAMEA4397330_METAG_MGNNFKFN	0.0415838	CHR_without_MGEs		MGYG000056634	0.0367904	ICE_IME
					TARA_SAMN05326650_METAG_MED00023	0.0300277	YES		MGYG000012546	0.0338977	YES				3300027773_24	0.0254881	CHR_without_MGEs		TARA_SAMEA4397330_METAG_NDOPFAKP	0.0257705	CHR_without_MGEs		MGYG000056650	0.0309997	ICE_IME
					TARA_SAMN05326651_METAG_RED00001	0.0596694	YES		MGYG000012546	0.0216205	NO				3300027773_27	0.0218256	CHR_without_MGEs		TARA_SAMEA4397330_METAG_PICKGHED	0.023186	CHR_without_MGEs		MGYG000056700	0.0276393	ICE_IME
					TARA_SAMN05326651_METAG_RED00003	0.0307467	YES		MGYG000012582	0.219684	YES				3300027773_28	0.0331916	CHR_without_MGEs		TARA_SAMEA4397363_METAG_MMLJCBFO	0.0306937	CHR_without_MGEs		MGYG000056827	0.123251	ICE_IME
					TARA_SAMN05326651_METAG_RED00022	0.0310709	YES		MGYG000012582	0.048997	NO				3300027773_37	0.0260851	CHR_without_MGEs		TARA_SAMEA4397409_METAG_BOHBOLII	0.0308214	CHR_without_MGEs		MGYG000056834	0.0305633	ICE_IME
									MGYG000012620	0.0432694	YES				3300027826_10	0.0230477	CHR_without_MGEs		TARA_SAMEA4397409_METAG_OCMHOKBI	0.0258958	CHR_without_MGEs		MGYG000056847	0.0508893	ICE_IME
									MGYG000012620	0.0262185	NO				3300027826_12	0.0427237	CHR_without_MGEs		TARA_SAMEA4397445_METAG_CHDHEFAE	0.0141927	CHR_without_MGEs		MGYG000056979	0.212887	ICE_IME
									MGYG000012622	0.104756	YES				3300027826_14	0.0157184	CHR_without_MGEs		TARA_SAMEA4397445_METAG_DOMCJONG	0.0268389	CHR_without_MGEs		MGYG000057092	0.119182	ICE_IME
									MGYG000012622	0.0320158	NO				3300027826_17	0.0181402	CHR_without_MGEs		TARA_SAMEA4397445_METAG_ENGAADBB	0.0209121	CHR_without_MGEs		MGYG000057212	0.0370206	ICE_IME
									MGYG000012740	0.0534977	YES				3300027826_21	0.0235209	CHR_without_MGEs		TARA_SAMEA4397445_METAG_IPEBJJPK	0.0225584	CHR_without_MGEs		MGYG000057337	0.0740116	ICE_IME
									MGYG000012740	0.0238662	NO				3300027857_18	0.0168137	CHR_without_MGEs		TARA_SAMEA4397445_METAG_JDEGCGLB	0.0305629	CHR_without_MGEs		MGYG000057350	0.107124	ICE_IME
									MGYG000012825	0.0919244	YES				3300027867_6	0.0275854	CHR_without_MGEs		TARA_SAMEA4397445_METAG_NLDDDDND	0.0211973	CHR_without_MGEs		MGYG000057361	0.0339041	ICE_IME
									MGYG000012825	0.0530241	NO				3300027867_8	0.0276071	CHR_without_MGEs		TARA_SAMEA4397489_METAG_BHAGCOIA	0.0246438	CHR_without_MGEs		MGYG000057425	0.34641	ICE_IME
									MGYG000012833	0.0606074	YES				3300027869_8	0.0198695	CHR_without_MGEs		TARA_SAMEA4397489_METAG_CLOJPAOO	0.0307428	CHR_without_MGEs		MGYG000057497	0.140213	ICE_IME
									MGYG000012833	0.046804	NO				3300027965_18	0.0429717	CHR_without_MGEs		TARA_SAMEA4397489_METAG_DDCHKMAM	0.0146768	CHR_without_MGEs		MGYG000057582	0.045819	ICE_IME
									MGYG000012884	0.0489093	YES				3300027965_19	0.0522046	CHR_without_MGEs		TARA_SAMEA4397489_METAG_HFBDHIIA	0.0247849	CHR_without_MGEs		MGYG000057895	0.0900982	ICE_IME
									MGYG000012884	0.0452709	NO				3300027965_29	0.0229837	CHR_without_MGEs		TARA_SAMEA4397489_METAG_LIGLIBEG	0.0305689	CHR_without_MGEs		MGYG000058037	0.058008	ICE_IME
									MGYG000012929	0.0363707	YES				3300027965_36	0.0243345	CHR_without_MGEs		TARA_SAMEA4397489_METAG_NELFBNMP	0.0251523	CHR_without_MGEs		MGYG000058292	0.037189	ICE_IME
									MGYG000012929	0.0448603	NO				3300027965_37	0.0167431	CHR_without_MGEs		TARA_SAMEA4397489_METAG_NNOLCNPJ	0.0238082	CHR_without_MGEs		MGYG000058323	0.0921319	ICE_IME
									MGYG000012970	0.0557439	YES				3300027965_38	0.0191844	CHR_without_MGEs		TARA_SAMEA4397536_METAG_GKHJOLJD	0.022647	CHR_without_MGEs		MGYG000058438	0.253469	ICE_IME
									MGYG000012970	0.0224959	NO				3300027965_49	0.0352315	CHR_without_MGEs		TARA_SAMEA4397536_METAG_KKDMKAOB	0.0233691	CHR_without_MGEs		MGYG000058440	0.029753	ICE_IME
									MGYG000013125	0.0463561	YES				3300027965_55	0.0288166	CHR_without_MGEs		TARA_SAMEA4397536_METAG_NKBAHGKM	0.0227688	CHR_without_MGEs		MGYG000058491	0.0657505	ICE_IME
									MGYG000013125	0.0231104	NO				3300027968_17	0.0221992	CHR_without_MGEs		TARA_SAMEA4397586_METAG_GHLGPPBL	0.0248469	CHR_without_MGEs		MGYG000058562	0.109319	ICE_IME
									MGYG000013148	0.0260058	YES				3300027968_18	0.0282894	CHR_without_MGEs		TARA_SAMEA4397586_METAG_KPHCJDEI	0.0205149	CHR_without_MGEs		MGYG000058609	0.126981	ICE_IME
									MGYG000013148	0.0183299	NO				3300027968_20	0.0289347	CHR_without_MGEs		TARA_SAMEA4397586_METAG_OACGAHFM	0.0249986	CHR_without_MGEs		MGYG000058650	0.016135	ICE_IME
									MGYG000013243	0.0622626	YES				3300027968_22	0.0191558	CHR_without_MGEs		TARA_SAMEA4397586_METAG_OLNPJHKL	0.0210788	CHR_without_MGEs		MGYG000058701	0.079621	ICE_IME
									MGYG000013243	0.0620638	NO				3300027968_31	0.0332854	CHR_without_MGEs		TARA_SAMEA4397586_METAG_OPBMMDJG	0.0380838	CHR_without_MGEs		MGYG000058761	0.0997009	ICE_IME
									MGYG000013252	0.0753605	YES				3300027968_33	0.0204398	CHR_without_MGEs		TARA_SAMEA4397611_METAG_KJJKLMJK	0.0253478	CHR_without_MGEs		MGYG000059066	0.0206556	ICE_IME
									MGYG000013252	0.0353224	NO				3300027968_44	0.0311099	CHR_without_MGEs		TARA_SAMEA4397666_METAG_HIJOACGG	0.0213085	CHR_without_MGEs		MGYG000059100	0.120434	ICE_IME
									MGYG000013262	0.0522198	YES				3300027968_46	0.0233599	CHR_without_MGEs		TARA_SAMEA4397705_METAG_EGANHIBL	0.0345329	CHR_without_MGEs		MGYG000059146	0.0651869	ICE_IME
[truncated: 11,066 more rows]

## Sheet: Fig. 5
	Data allowing to reproduce Fig 5a.								Data allowing to reproduce Fig 5b.								Data allowing to reproduce Fig 5c.														Data allowing to reproduce Fig 5d.
[truncated: 11,896 more rows]

[truncated: 12 more sheets: Fig. 6, Suppl. Fig. 1, Suppl. Fig. 2, Suppl. Fig. 3, Suppl. Fig. 4, Suppl. Fig. 5, Suppl. Fig. 6, Suppl. Fig. 7, Suppl. Fig. 8, Suppl. Fig. 9, Suppl. Fig. 10, Suppl. Fig. 11]
